# Supplementary material for: On-chip wavelength division multiplexing filters using extremely efficient gate-driven silicon microring resonator array
Source: Sci Rep. 2023 Mar 31;13:5269. doi: 10.1038/s41598-023-32313-0 (PMC10066274; doi:10.1038/s41598-023-32313-0)
Supplement: Supplementary file 1 — Supplementary Information. [file 41598_2023_32313_MOESM1_ESM.zip]

Archive with 17 entries (16 files):
- WDM_datasets/
- WDM_datasets/.DS_Store
- __MACOSX/WDM_datasets/._.DS_Store
- WDM_datasets/EO tuning_ch4_1_-0.5_-4V.txt
- __MACOSX/WDM_datasets/._EO tuning_ch4_1_-0.5_-4V.txt
- WDM_datasets/EO tuning_ch2_1_-0.5_-4V.txt
- __MACOSX/WDM_datasets/._EO tuning_ch2_1_-0.5_-4V.txt
- WDM_datasets/I-V.txt
- __MACOSX/WDM_datasets/._I-V.txt
- WDM_datasets/Spectra for field-effect mobility characterization_0_-0.5_-4V.txt
- __MACOSX/WDM_datasets/._Spectra for field-effect mobility characterization_0_-0.5_-4V.txt
- WDM_datasets/C-V_pattern with radius of 120um.txt
- __MACOSX/WDM_datasets/._C-V_pattern with radius of 120um.txt
- WDM_datasets/EO tuning_ch1_2_-0.5_-4V.txt
- __MACOSX/WDM_datasets/._EO tuning_ch1_2_-0.5_-4V.txt
- WDM_datasets/EO tuning_ch3_1_-0.5_-4.5V.txt
- __MACOSX/WDM_datasets/._EO tuning_ch3_1_-0.5_-4.5V.txt
