# Supplementary material for: On-chip wavelength division multiplexing filters using extremely efficient gate-driven silicon microring resonator array
Source: Sci Rep. 2023 Mar 31;13:5269. doi: 10.1038/s41598-023-32313-0 (PMC10066274; doi:10.1038/s41598-023-32313-0)
Supplement: Supplementary file 1 — Supplementary Information. [file 41598_2023_32313_MOESM1_ESM.zip › WDM_datasets/EO tuning_ch4_1_-0.5_-4V.txt]

3.999958496e+003	1.404447891e-009	3.999958496e+003	1.957755069e-009	3.999958496e+003	1.258182780e-009	3.999958496e+003	1.660028781e-009	3.999958496e+003	2.317275039e-009	3.999958496e+003	1.992930709e-009	3.999958496e+003	2.156879120e-009	3.999958496e+003	1.703515218e-009	3.999958496e+003	1.252386972e-009	3.999958496e+003	8.909973315e-010	3.999958496e+003	2.024895807e-009
4.000080811e+003	1.704192010e-009	4.000080811e+003	2.105574826e-009	4.000080811e+003	1.534460448e-009	4.000080811e+003	1.910766656e-009	4.000080811e+003	1.621405121e-009	4.000080811e+003	1.740821598e-009	4.000080811e+003	2.002277233e-009	4.000080811e+003	2.303697233e-009	4.000080811e+003	2.061044668e-009	4.000080811e+003	1.556952456e-009	4.000080811e+003	1.502059255e-009
4.000203369e+003	1.866121035e-009	4.000203369e+003	1.157263618e-009	4.000203369e+003	1.794714044e-009	4.000203369e+003	1.657364024e-009	4.000203369e+003	2.660231369e-009	4.000203369e+003	1.677973205e-009	4.000203369e+003	2.014542977e-009	4.000203369e+003	2.652089881e-009	4.000203369e+003	1.893687651e-009	4.000203369e+003	1.844508435e-009	4.000203369e+003	1.670708349e-009
4.000325928e+003	1.771231717e-009	4.000325928e+003	1.884809198e-009	4.000325928e+003	1.475742528e-009	4.000325928e+003	2.372935626e-009	4.000325928e+003	1.431113894e-009	4.000325928e+003	2.521528319e-009	4.000325928e+003	1.740580680e-009	4.000325928e+003	2.079618033e-009	4.000325928e+003	1.563636665e-009	4.000325928e+003	1.836770180e-009	4.000325928e+003	2.491248763e-009
4.000448242e+003	1.659702820e-009	4.000448242e+003	1.297534857e-009	4.000448242e+003	2.296345114e-009	4.000448242e+003	1.677212702e-009	4.000448242e+003	1.515583214e-009	4.000448242e+003	1.480947698e-009	4.000448242e+003	1.489567136e-009	4.000448242e+003	1.188415588e-009	4.000448242e+003	1.338130495e-009	4.000448242e+003	1.900665403e-009	4.000448242e+003	1.539283701e-009
4.000570801e+003	1.954644446e-009	4.000570801e+003	1.126338911e-009	4.000570801e+003	2.280155620e-009	4.000570801e+003	1.863005528e-009	4.000570801e+003	1.809937089e-009	4.000570801e+003	1.284814477e-009	4.000570801e+003	2.056361081e-009	4.000570801e+003	1.239642722e-009	4.000570801e+003	1.320927701e-009	4.000570801e+003	2.151855361e-009	4.000570801e+003	2.352960937e-009
4.000693115e+003	2.518713682e-009	4.000693115e+003	1.297964736e-009	4.000693115e+003	1.644468783e-009	4.000693115e+003	1.691775831e-009	4.000693115e+003	1.616068168e-009	4.000693115e+003	1.605409139e-009	4.000693115e+003	1.692012974e-009	4.000693115e+003	1.375441538e-009	4.000693115e+003	2.620172523e-009	4.000693115e+003	1.175597952e-009	4.000693115e+003	1.795792848e-009
4.000815674e+003	1.818754591e-009	4.000815674e+003	2.297855239e-009	4.000815674e+003	1.752663681e-009	4.000815674e+003	1.876658162e-009	4.000815674e+003	1.284496953e-009	4.000815674e+003	2.458161452e-009	4.000815674e+003	2.203443650e-009	4.000815674e+003	2.511353792e-009	4.000815674e+003	2.446046032e-009	4.000815674e+003	1.439881658e-009	4.000815674e+003	1.369931946e-009
4.000937988e+003	2.338534255e-009	4.000937988e+003	1.632552094e-009	4.000937988e+003	1.568367103e-009	4.000937988e+003	1.909893133e-009	4.000937988e+003	1.709043240e-009	4.000937988e+003	1.713689080e-009	4.000937988e+003	2.302820823e-009	4.000937988e+003	1.967689789e-009	4.000937988e+003	1.924230775e-009	4.000937988e+003	1.174036424e-009	4.000937988e+003	1.746481071e-009
4.001060547e+003	2.022808365e-009	4.001060547e+003	1.806381933e-009	4.001060547e+003	1.037239961e-009	4.001060547e+003	2.321417503e-009	4.001060547e+003	1.664269056e-009	4.001060547e+003	1.894904456e-009	4.001060547e+003	2.165500668e-009	4.001060547e+003	1.201971300e-009	4.001060547e+003	2.211364869e-009	4.001060547e+003	1.664679283e-009	4.001060547e+003	1.913822878e-009
4.001182861e+003	1.552436624e-009	4.001182861e+003	1.737583410e-009	4.001182861e+003	1.967926044e-009	4.001182861e+003	1.558973728e-009	4.001182861e+003	1.354686807e-009	4.001182861e+003	2.312613878e-009	4.001182861e+003	1.434902308e-009	4.001182861e+003	1.986778519e-009	4.001182861e+003	2.589874759e-009	4.001182861e+003	1.344719891e-009	4.001182861e+003	1.399003469e-009
4.001305420e+003	1.649368309e-009	4.001305420e+003	2.780525143e-009	4.001305420e+003	1.570107822e-009	4.001305420e+003	2.372019692e-009	4.001305420e+003	1.719261400e-009	4.001305420e+003	1.996018240e-009	4.001305420e+003	1.845882780e-009	4.001305420e+003	2.325757809e-009	4.001305420e+003	1.885312351e-009	4.001305420e+003	1.777772263e-009	4.001305420e+003	1.267866923e-009
4.001427734e+003	1.666120020e-009	4.001427734e+003	1.625687140e-009	4.001427734e+003	1.412271189e-009	4.001427734e+003	1.450968568e-009	4.001427734e+003	1.326068921e-009	4.001427734e+003	2.019624246e-009	4.001427734e+003	1.871039546e-009	4.001427734e+003	2.412972044e-009	4.001427734e+003	2.306853153e-009	4.001427734e+003	9.490279673e-010	4.001427734e+003	2.293030654e-009
4.001550293e+003	1.721006671e-009	4.001550293e+003	1.896977464e-009	4.001550293e+003	1.957339402e-009	4.001550293e+003	1.626208834e-009	4.001550293e+003	1.424555696e-009	4.001550293e+003	1.517197590e-009	4.001550293e+003	1.887620504e-009	4.001550293e+003	1.674988037e-009	4.001550293e+003	1.796654603e-009	4.001550293e+003	2.063490490e-009	4.001550293e+003	2.108463848e-009
4.001672607e+003	1.297896235e-009	4.001672607e+003	2.075920325e-009	4.001672607e+003	2.157758638e-009	4.001672607e+003	2.056350423e-009	4.001672607e+003	1.134967786e-009	4.001672607e+003	1.009438866e-009	4.001672607e+003	1.531183735e-009	4.001672607e+003	1.626916268e-009	4.001672607e+003	2.433808488e-009	4.001672607e+003	2.215649886e-009	4.001672607e+003	1.452124976e-009
4.001795166e+003	1.349656276e-009	4.001795166e+003	2.522243525e-009	4.001795166e+003	1.425945584e-009	4.001795166e+003	1.893275980e-009	4.001795166e+003	2.445662117e-009	4.001795166e+003	1.917018322e-009	4.001795166e+003	1.367407410e-009	4.001795166e+003	1.928427640e-009	4.001795166e+003	2.054626691e-009	4.001795166e+003	2.252344755e-009	4.001795166e+003	1.603340460e-009
4.001917480e+003	1.707710418e-009	4.001917480e+003	2.630048401e-009	4.001917480e+003	1.817740514e-009	4.001917480e+003	2.021156353e-009	4.001917480e+003	1.781695680e-009	4.001917480e+003	1.217299928e-009	4.001917480e+003	1.943511796e-009	4.001917480e+003	1.842692221e-009	4.001917480e+003	1.939997496e-009	4.001917480e+003	1.824527973e-009	4.001917480e+003	9.661504929e-010
4.002040039e+003	1.813043604e-009	4.002040039e+003	1.437012176e-009	4.002040039e+003	2.309830993e-009	4.002040039e+003	2.481649330e-009	4.002040039e+003	1.448509979e-009	4.002040039e+003	2.136964161e-009	4.002040039e+003	2.410716515e-009	4.002040039e+003	1.612097456e-009	4.002040039e+003	1.297064012e-009	4.002040039e+003	1.534894212e-009	4.002040039e+003	1.052662180e-009
4.002162354e+003	1.773494795e-009	4.002162354e+003	1.706924713e-009	4.002162354e+003	1.432865826e-009	4.002162354e+003	2.048793135e-009	4.002162354e+003	2.786576969e-009	4.002162354e+003	2.589042314e-009	4.002162354e+003	1.557582396e-009	4.002162354e+003	1.676134120e-009	4.002162354e+003	9.090508901e-010	4.002162354e+003	1.548164263e-009	4.002162354e+003	1.823179718e-009
4.002284912e+003	1.271224348e-009	4.002284912e+003	2.109510566e-009	4.002284912e+003	1.476415434e-009	4.002284912e+003	1.906712566e-009	4.002284912e+003	2.023885726e-009	4.002284912e+003	1.224654045e-009	4.002284912e+003	2.167772628e-009	4.002284912e+003	1.779514314e-009	4.002284912e+003	1.618128742e-009	4.002284912e+003	1.735577571e-009	4.002284912e+003	1.867042743e-009
4.002407227e+003	1.374436787e-009	4.002407227e+003	1.826632401e-009	4.002407227e+003	2.027128465e-009	4.002407227e+003	2.150428946e-009	4.002407227e+003	1.916375059e-009	4.002407227e+003	2.282946499e-009	4.002407227e+003	1.438647312e-009	4.002407227e+003	2.196607785e-009	4.002407227e+003	1.325426102e-009	4.002407227e+003	1.579031128e-009	4.002407227e+003	2.351805417e-009
4.002529785e+003	1.522540538e-009	4.002529785e+003	2.058755388e-009	4.002529785e+003	2.210841288e-009	4.002529785e+003	1.567304397e-009	4.002529785e+003	2.886643147e-009	4.002529785e+003	1.738633237e-009	4.002529785e+003	2.290345247e-009	4.002529785e+003	1.613119638e-009	4.002529785e+003	1.763550972e-009	4.002529785e+003	1.459052767e-009	4.002529785e+003	1.811444661e-009
4.002652100e+003	1.708805875e-009	4.002652100e+003	2.186946846e-009	4.002652100e+003	1.388712700e-009	4.002652100e+003	1.275093919e-009	4.002652344e+003	1.555535256e-009	4.002652344e+003	3.626177358e-009	4.002652100e+003	2.260560406e-009	4.002652100e+003	1.730854238e-009	4.002652100e+003	1.813718287e-009	4.002652100e+003	1.680576234e-009	4.002652100e+003	1.320142995e-009
4.002774658e+003	1.687220363e-009	4.002774658e+003	2.071296912e-009	4.002774658e+003	2.203569105e-009	4.002774658e+003	2.060416948e-009	4.002774658e+003	2.840282232e-009	4.002774658e+003	1.568905783e-009	4.002774658e+003	1.553365325e-009	4.002774658e+003	1.543630002e-009	4.002774658e+003	1.611142331e-009	4.002774658e+003	1.225798796e-009	4.002774658e+003	1.344930167e-009
4.002897217e+003	1.322762677e-009	4.002897217e+003	2.471855609e-009	4.002897217e+003	1.975383190e-009	4.002897217e+003	1.436242125e-009	4.002897217e+003	2.157203527e-009	4.002897217e+003	2.799800614e-009	4.002897217e+003	2.080391637e-009	4.002897217e+003	2.249732178e-009	4.002897217e+003	1.468292932e-009	4.002897217e+003	1.819715267e-009	4.002897217e+003	2.851339165e-009
4.003019531e+003	1.595913068e-009	4.003019531e+003	1.477662215e-009	4.003019531e+003	1.776919389e-009	4.003019531e+003	1.167251518e-009	4.003019531e+003	1.242335346e-009	4.003019531e+003	1.627642354e-009	4.003019531e+003	1.873269984e-009	4.003019531e+003	2.029682200e-009	4.003019531e+003	1.402230665e-009	4.003019531e+003	1.109420111e-009	4.003019531e+003	1.737541666e-009
4.003142090e+003	2.256373755e-009	4.003142090e+003	2.371585150e-009	4.003142090e+003	2.606871607e-009	4.003142090e+003	9.938977419e-010	4.003142090e+003	1.778774461e-009	4.003142090e+003	1.110429415e-009	4.003142090e+003	2.187598325e-009	4.003142090e+003	2.358541584e-009	4.003142090e+003	1.324104715e-009	4.003142090e+003	1.626105361e-009	4.003142090e+003	1.327008059e-009
4.003264404e+003	1.621444645e-009	4.003264404e+003	1.529094074e-009	4.003264404e+003	1.833551644e-009	4.003264404e+003	1.855711473e-009	4.003264404e+003	2.141568478e-009	4.003264404e+003	2.048512471e-009	4.003264404e+003	1.763343471e-009	4.003264404e+003	1.921282022e-009	4.003264404e+003	2.689422463e-009	4.003264404e+003	1.596655475e-009	4.003264404e+003	2.482319239e-009
4.003386963e+003	2.298246926e-009	4.003386963e+003	2.175037039e-009	4.003386963e+003	2.125285281e-009	4.003386963e+003	1.743504230e-009	4.003386963e+003	2.014691081e-009	4.003386963e+003	1.784007608e-009	4.003386963e+003	1.952179307e-009	4.003386963e+003	2.043524017e-009	4.003386963e+003	1.351512346e-009	4.003386963e+003	2.868270732e-009	4.003386963e+003	2.651526554e-009
4.003509277e+003	2.268783605e-009	4.003509277e+003	1.565160668e-009	4.003509277e+003	1.790479431e-009	4.003509277e+003	1.576761166e-009	4.003509277e+003	1.534394278e-009	4.003509277e+003	1.505676139e-009	4.003509277e+003	2.202841909e-009	4.003509277e+003	1.064889732e-009	4.003509277e+003	2.249663567e-009	4.003509277e+003	1.967847885e-009	4.003509277e+003	1.590756860e-009
4.003631836e+003	1.767162972e-009	4.003631836e+003	1.361924240e-009	4.003631836e+003	1.799648430e-009	4.003631836e+003	2.328392590e-009	4.003631836e+003	2.761605389e-009	4.003631836e+003	1.689381857e-009	4.003631836e+003	2.411305600e-009	4.003631836e+003	1.693054918e-009	4.003631836e+003	1.956379059e-009	4.003631836e+003	1.390501159e-009	4.003631836e+003	2.546636457e-009
4.003754150e+003	1.605927835e-009	4.003754150e+003	2.247683151e-009	4.003754150e+003	2.260216236e-009	4.003754150e+003	1.505576885e-009	4.003754150e+003	2.387056330e-009	4.003754150e+003	2.211527406e-009	4.003754150e+003	1.646547787e-009	4.003754150e+003	1.572560970e-009	4.003754150e+003	1.832941243e-009	4.003754150e+003	2.229410212e-009	4.003754150e+003	1.944322481e-009
4.003876709e+003	1.736651711e-009	4.003876709e+003	1.671366046e-009	4.003876709e+003	1.714910547e-009	4.003876709e+003	2.018633039e-009	4.003876709e+003	1.935010152e-009	4.003876709e+003	1.964651108e-009	4.003876709e+003	1.824083440e-009	4.003876709e+003	1.559918417e-009	4.003876709e+003	1.652840753e-009	4.003876709e+003	1.978484265e-009	4.003876709e+003	1.750031120e-009
4.003999023e+003	1.905988034e-009	4.003999023e+003	2.460369686e-009	4.003999023e+003	2.496670648e-009	4.003999023e+003	1.959221230e-009	4.003999023e+003	1.507068581e-009	4.003999023e+003	2.081793848e-009	4.003999023e+003	1.710981246e-009	4.003999023e+003	1.119724535e-009	4.003999023e+003	1.338536504e-009	4.003999023e+003	1.873452948e-009	4.003999023e+003	2.890157447e-009
4.004121582e+003	1.278867123e-009	4.004121582e+003	1.422091223e-009	4.004121582e+003	1.769765556e-009	4.004121582e+003	1.419652396e-009	4.004121582e+003	2.135641886e-009	4.004121582e+003	1.255264004e-009	4.004121582e+003	1.902739744e-009	4.004121582e+003	1.843503350e-009	4.004121582e+003	2.177663605e-009	4.004121582e+003	2.156320233e-009	4.004121582e+003	2.411374878e-009
4.004243896e+003	1.317008280e-009	4.004243896e+003	2.116391729e-009	4.004243896e+003	1.731462307e-009	4.004243896e+003	1.237548064e-009	4.004243896e+003	2.325317494e-009	4.004243896e+003	1.373225422e-009	4.004243896e+003	1.836038543e-009	4.004243896e+003	1.745767642e-009	4.004243896e+003	2.314914926e-009	4.004243896e+003	1.869109978e-009	4.004243896e+003	1.616931367e-009
4.004366455e+003	1.293674168e-009	4.004366455e+003	9.599538942e-010	4.004366455e+003	1.282182804e-009	4.004366455e+003	1.872206612e-009	4.004366455e+003	1.976857122e-009	4.004366455e+003	1.122560378e-009	4.004366455e+003	1.959001628e-009	4.004366455e+003	1.913496694e-009	4.004366455e+003	1.882682232e-009	4.004366455e+003	1.214583878e-009	4.004366455e+003	1.765158131e-009
4.004488770e+003	1.888412759e-009	4.004488770e+003	1.810639527e-009	4.004488770e+003	1.552188600e-009	4.004488770e+003	1.744742351e-009	4.004488770e+003	1.807784478e-009	4.004488770e+003	9.473878348e-010	4.004488770e+003	1.659524962e-009	4.004488770e+003	2.263133458e-009	4.004488770e+003	1.499978697e-009	4.004488770e+003	1.410485284e-009	4.004488770e+003	1.981687703e-009
4.004611328e+003	2.878996375e-009	4.004611328e+003	1.608012390e-009	4.004611328e+003	9.578163818e-010	4.004611328e+003	1.988661680e-009	4.004611328e+003	2.173343949e-009	4.004611328e+003	1.608378875e-009	4.004611328e+003	2.090933204e-009	4.004611328e+003	1.325911714e-009	4.004611328e+003	1.237839053e-009	4.004611328e+003	2.201639093e-009	4.004611328e+003	2.073545335e-009
4.004733643e+003	2.667286614e-009	4.004733643e+003	1.973319508e-009	4.004733643e+003	2.343820471e-009	4.004733643e+003	1.720773635e-009	4.004733643e+003	1.932504601e-009	4.004733643e+003	2.223589091e-009	4.004733643e+003	1.664213545e-009	4.004733643e+003	1.083209855e-009	4.004733643e+003	2.017604306e-009	4.004733643e+003	2.071249616e-009	4.004733643e+003	1.809309924e-009
4.004856201e+003	1.797177185e-009	4.004856201e+003	1.808205696e-009	4.004856201e+003	1.802883953e-009	4.004856201e+003	1.454743992e-009	4.004856201e+003	2.250055919e-009	4.004856201e+003	1.731749188e-009	4.004856201e+003	2.025771773e-009	4.004856201e+003	1.677967432e-009	4.004856201e+003	1.315193399e-009	4.004856201e+003	1.304391373e-009	4.004856201e+003	2.099058261e-009
4.004978516e+003	1.963271767e-009	4.004978516e+003	1.779589809e-009	4.004978516e+003	2.232543705e-009	4.004978516e+003	2.282765532e-009	4.004978516e+003	1.566078711e-009	4.004978516e+003	1.852840770e-009	4.004978516e+003	1.540940153e-009	4.004978516e+003	1.441773922e-009	4.004978516e+003	1.933561755e-009	4.004978516e+003	2.202538818e-009	4.004978516e+003	1.853239673e-009
4.005101074e+003	1.926651505e-009	4.005101074e+003	2.280616807e-009	4.005101074e+003	2.253965903e-009	4.005101074e+003	2.208508043e-009	4.005101074e+003	1.968908370e-009	4.005101074e+003	1.645940162e-009	4.005101074e+003	1.283329332e-009	4.005101074e+003	1.922364268e-009	4.005101074e+003	2.175708502e-009	4.005101074e+003	1.516275439e-009	4.005101074e+003	1.711250142e-009
4.005223633e+003	1.589339660e-009	4.005223633e+003	2.030160040e-009	4.005223633e+003	2.015702050e-009	4.005223633e+003	1.664156146e-009	4.005223633e+003	1.315652254e-009	4.005223633e+003	8.384327121e-010	4.005223633e+003	2.362115836e-009	4.005223633e+003	1.509965486e-009	4.005223633e+003	1.244839676e-009	4.005223633e+003	1.684965611e-009	4.005223633e+003	1.046969511e-009
4.005345947e+003	1.668859051e-009	4.005345947e+003	1.126243765e-009	4.005345947e+003	2.155193135e-009	4.005345947e+003	1.543049133e-009	4.005345947e+003	2.302541047e-009	4.005345947e+003	2.285635681e-009	4.005345947e+003	1.494766644e-009	4.005345947e+003	1.158739105e-009	4.005345947e+003	1.959888030e-009	4.005345947e+003	2.859167791e-009	4.005345947e+003	1.814690287e-009
4.005468506e+003	1.116947090e-009	4.005468506e+003	2.489364048e-009	4.005468506e+003	2.240110764e-009	4.005468506e+003	1.127781424e-009	4.005468506e+003	2.451983283e-009	4.005468506e+003	2.049938219e-009	4.005468506e+003	1.436674335e-009	4.005468506e+003	2.355418749e-009	4.005468506e+003	1.476429312e-009	4.005468506e+003	1.581576092e-009	4.005468506e+003	1.521209270e-009
4.005590820e+003	1.551082152e-009	4.005590820e+003	2.077517713e-009	4.005590820e+003	1.681462414e-009	4.005590820e+003	1.286219242e-009	4.005590820e+003	1.565070407e-009	4.005590820e+003	1.949689743e-009	4.005590820e+003	2.565849311e-009	4.005590820e+003	1.848556863e-009	4.005590820e+003	1.714136055e-009	4.005590820e+003	1.931019789e-009	4.005590820e+003	1.952568551e-009
4.005713379e+003	2.034275637e-009	4.005713379e+003	2.077687578e-009	4.005713379e+003	1.699891228e-009	4.005713379e+003	2.262009025e-009	4.005713379e+003	2.000881905e-009	4.005713379e+003	1.148780404e-009	4.005713379e+003	1.765592117e-009	4.005713379e+003	2.364676899e-009	4.005713379e+003	1.942141115e-009	4.005713379e+003	1.759930535e-009	4.005713379e+003	1.529133486e-009
4.005835693e+003	2.083356820e-009	4.005835693e+003	1.469995237e-009	4.005835693e+003	2.552013711e-009	4.005835693e+003	1.493495105e-009	4.005835693e+003	1.079254908e-009	4.005835693e+003	2.366685736e-009	4.005835693e+003	1.766454427e-009	4.005835693e+003	1.947494832e-009	4.005835693e+003	2.292159129e-009	4.005835693e+003	1.573053354e-009	4.005835693e+003	1.288528617e-009
4.005958252e+003	1.378918202e-009	4.005958252e+003	2.059265869e-009	4.005958252e+003	2.161011592e-009	4.005958252e+003	2.019599377e-009	4.005958252e+003	1.650135695e-009	4.005958252e+003	2.089111328e-009	4.005958252e+003	1.615676370e-009	4.005958252e+003	1.516022308e-009	4.005958252e+003	1.987408016e-009	4.005958252e+003	3.120533609e-009	4.005958252e+003	2.267479537e-009
4.006080566e+003	1.622937673e-009	4.006080566e+003	1.747520351e-009	4.006080566e+003	1.835031682e-009	4.006080566e+003	2.446127745e-009	4.006080566e+003	7.198595053e-010	4.006080566e+003	1.861545584e-009	4.006080566e+003	2.657968734e-009	4.006080566e+003	1.619383738e-009	4.006080566e+003	1.891143908e-009	4.006080566e+003	1.916558245e-009	4.006080566e+003	1.767020197e-009
4.006203125e+003	2.204149530e-009	4.006203125e+003	2.259373799e-009	4.006203125e+003	2.311508984e-009	4.006203125e+003	1.771092051e-009	4.006203125e+003	2.172256375e-009	4.006203125e+003	1.141300277e-009	4.006203125e+003	2.212245276e-009	4.006203125e+003	2.598107285e-009	4.006203125e+003	1.527213245e-009	4.006203125e+003	1.293717466e-009	4.006203125e+003	2.974847257e-009
4.006325439e+003	2.352818385e-009	4.006325439e+003	1.803567962e-009	4.006325439e+003	1.520162662e-009	4.006325439e+003	2.206976601e-009	4.006325439e+003	2.469108473e-009	4.006325439e+003	2.419629608e-009	4.006325439e+003	1.490240154e-009	4.006325439e+003	2.141695710e-009	4.006325439e+003	2.220217565e-009	4.006325439e+003	2.089747708e-009	4.006325439e+003	1.721740972e-009
4.006447998e+003	1.813518224e-009	4.006447998e+003	2.060460469e-009	4.006447998e+003	1.592064258e-009	4.006447998e+003	2.399213050e-009	4.006447998e+003	1.027785523e-009	4.006447998e+003	1.454618537e-009	4.006447998e+003	8.778327509e-010	4.006447998e+003	2.212774630e-009	4.006447998e+003	1.054131782e-009	4.006447998e+003	2.625982320e-009	4.006447998e+003	1.017090079e-009
4.006570313e+003	1.720715459e-009	4.006570313e+003	1.786700898e-009	4.006570313e+003	2.213668360e-009	4.006570313e+003	1.954005402e-009	4.006570313e+003	1.363512858e-009	4.006570313e+003	2.190426507e-009	4.006570313e+003	2.304878510e-009	4.006570313e+003	2.318255365e-009	4.006570313e+003	2.261927312e-009	4.006570313e+003	1.625597656e-009	4.006570313e+003	1.489179668e-009
4.006692871e+003	1.711521258e-009	4.006692871e+003	1.562443508e-009	4.006692871e+003	1.412677975e-009	4.006692871e+003	1.685590667e-009	4.006692871e+003	1.888070811e-009	4.006692871e+003	2.602140503e-009	4.006692871e+003	2.381426611e-009	4.006692871e+003	2.155929879e-009	4.006692871e+003	1.883063705e-009	4.006692871e+003	1.263440019e-009	4.006692871e+003	1.735184330e-009
4.006815186e+003	2.176997471e-009	4.006815186e+003	2.062597204e-009	4.006815186e+003	1.588665088e-009	4.006815186e+003	2.172428681e-009	4.006815186e+003	1.527404758e-009	4.006815186e+003	1.174997544e-009	4.006815186e+003	1.272756900e-009	4.006815186e+003	2.571099555e-009	4.006815186e+003	1.743471922e-009	4.006815186e+003	2.165796431e-009	4.006815186e+003	2.164450619e-009
4.006937744e+003	1.559610441e-009	4.006937744e+003	1.566274554e-009	4.006937744e+003	1.976106834e-009	4.006937744e+003	2.746631145e-009	4.006937744e+003	2.088387463e-009	4.006937744e+003	1.968589292e-009	4.006937744e+003	1.631214497e-009	4.006937744e+003	1.895968715e-009	4.006937744e+003	2.049013181e-009	4.006937744e+003	1.286795226e-009	4.006937744e+003	1.384591775e-009
4.007060059e+003	1.352768564e-009	4.007060059e+003	2.162380719e-009	4.007060059e+003	2.213476291e-009	4.007060059e+003	1.431202823e-009	4.007060059e+003	1.362919888e-009	4.007060059e+003	2.118047959e-009	4.007060059e+003	9.916018007e-010	4.007060059e+003	1.459449783e-009	4.007060059e+003	2.603521621e-009	4.007060059e+003	1.754898782e-009	4.007060059e+003	1.833906693e-009
4.007182617e+003	2.446787439e-009	4.007182617e+003	1.955475115e-009	4.007182617e+003	2.241581143e-009	4.007182617e+003	2.380551756e-009	4.007182617e+003	1.554458673e-009	4.007182617e+003	1.502838076e-009	4.007182617e+003	1.291259211e-009	4.007182617e+003	1.502316826e-009	4.007182617e+003	2.348248707e-009	4.007182617e+003	1.517128867e-009	4.007182617e+003	1.995056786e-009
4.007304932e+003	1.229245483e-009	4.007304932e+003	2.100772667e-009	4.007304932e+003	2.184407100e-009	4.007304932e+003	2.241488106e-009	4.007304932e+003	2.193019322e-009	4.007304932e+003	1.701239150e-009	4.007304932e+003	1.757529455e-009	4.007304932e+003	1.917992209e-009	4.007304932e+003	2.267508625e-009	4.007304932e+003	1.654823500e-009	4.007304932e+003	1.672897931e-009
4.007427490e+003	1.406426975e-009	4.007427490e+003	1.803249661e-009	4.007427490e+003	2.276932198e-009	4.007427490e+003	1.786006010e-009	4.007427490e+003	1.251651671e-009	4.007427490e+003	1.826871432e-009	4.007427490e+003	1.194049082e-009	4.007427490e+003	1.505876535e-009	4.007427490e+003	1.714257736e-009	4.007427490e+003	1.690329543e-009	4.007427490e+003	1.465909838e-009
4.007549805e+003	1.672212480e-009	4.007550049e+003	1.667580962e-009	4.007549805e+003	1.509320890e-009	4.007550049e+003	2.324505699e-009	4.007550049e+003	1.599195110e-009	4.007550049e+003	1.704273944e-009	4.007549805e+003	1.868477151e-009	4.007550049e+003	1.334190425e-009	4.007549805e+003	2.192798831e-009	4.007549805e+003	1.347557954e-009	4.007549805e+003	2.119920905e-009
4.007672363e+003	2.617281281e-009	4.007672363e+003	2.326437487e-009	4.007672363e+003	2.166266500e-009	4.007672363e+003	2.530991638e-009	4.007672363e+003	8.825113418e-010	4.007672363e+003	2.270973409e-009	4.007672363e+003	1.737375244e-009	4.007672363e+003	1.670624750e-009	4.007672363e+003	1.192011712e-009	4.007672363e+003	1.436163855e-009	4.007672363e+003	1.392059246e-009
4.007794922e+003	1.562664664e-009	4.007794922e+003	1.483076106e-009	4.007794922e+003	1.570725772e-009	4.007794922e+003	2.394463960e-009	4.007794922e+003	2.080281725e-009	4.007794922e+003	1.116928661e-009	4.007794922e+003	2.014174827e-009	4.007794922e+003	1.933486260e-009	4.007794922e+003	1.568327024e-009	4.007794922e+003	1.190368026e-009	4.007794922e+003	7.062635476e-010
4.007917236e+003	1.925222426e-009	4.007917236e+003	1.794464355e-009	4.007917236e+003	2.461983284e-009	4.007917236e+003	2.204425531e-009	4.007917236e+003	1.666781935e-009	4.007917236e+003	1.387192028e-009	4.007917236e+003	1.474831923e-009	4.007917236e+003	1.660889426e-009	4.007917236e+003	2.354070938e-009	4.007917236e+003	1.826017004e-009	4.007917236e+003	1.392523763e-009
4.008039795e+003	2.320376780e-009	4.008039795e+003	2.124267429e-009	4.008039795e+003	1.933976312e-009	4.008039795e+003	2.162367840e-009	4.008039795e+003	1.605277911e-009	4.008039795e+003	1.707453956e-009	4.008039795e+003	1.036717823e-009	4.008039795e+003	1.561022756e-009	4.008039795e+003	1.253999793e-009	4.008039795e+003	2.129193266e-009	4.008039795e+003	1.488922208e-009
4.008162109e+003	2.256806519e-009	4.008162109e+003	1.758213353e-009	4.008162109e+003	1.889691958e-009	4.008162109e+003	2.195892357e-009	4.008162109e+003	1.432468033e-009	4.008162109e+003	1.621594969e-009	4.008162109e+003	2.212426908e-009	4.008162109e+003	1.774905445e-009	4.008162109e+003	9.131235212e-010	4.008162109e+003	1.021585927e-009	4.008162109e+003	1.526751725e-009
4.008284668e+003	1.404998451e-009	4.008284668e+003	1.870526400e-009	4.008284668e+003	2.394888510e-009	4.008284668e+003	2.297111834e-009	4.008284668e+003	1.586163534e-009	4.008284668e+003	2.195783333e-009	4.008284668e+003	1.737526789e-009	4.008284668e+003	1.679776651e-009	4.008284668e+003	1.854628673e-009	4.008284668e+003	2.528457221e-009	4.008284668e+003	1.414454665e-009
4.008406982e+003	1.461083476e-009	4.008406982e+003	1.359127255e-009	4.008406982e+003	1.333214983e-009	4.008406982e+003	2.132773069e-009	4.008406982e+003	2.171761215e-009	4.008406982e+003	1.181798548e-009	4.008406982e+003	1.151029716e-009	4.008406982e+003	9.463089201e-010	4.008406982e+003	2.408057309e-009	4.008406982e+003	1.394507620e-009	4.008406982e+003	1.128704796e-009
4.008529541e+003	2.448357295e-009	4.008529541e+003	2.449568326e-009	4.008529541e+003	1.030490915e-009	4.008529541e+003	1.968394114e-009	4.008529541e+003	1.623592261e-009	4.008529541e+003	2.038446079e-009	4.008529541e+003	1.971519614e-009	4.008529541e+003	1.993312626e-009	4.008529541e+003	1.387041593e-009	4.008529541e+003	2.405361021e-009	4.008529541e+003	1.752380352e-009
4.008651855e+003	2.089616036e-009	4.008651855e+003	1.416513018e-009	4.008651855e+003	2.003067934e-009	4.008651855e+003	2.020035472e-009	4.008651855e+003	2.684957146e-009	4.008651855e+003	1.896667046e-009	4.008651855e+003	1.140058492e-009	4.008651855e+003	1.582977638e-009	4.008651855e+003	1.350029311e-009	4.008651855e+003	1.982549458e-009	4.008651855e+003	1.315441867e-009
4.008774414e+003	1.618935763e-009	4.008774414e+003	1.530497729e-009	4.008774414e+003	1.428276164e-009	4.008774414e+003	2.226612450e-009	4.008774414e+003	2.307778191e-009	4.008774414e+003	2.219926243e-009	4.008774414e+003	2.105533747e-009	4.008774414e+003	1.504464886e-009	4.008774414e+003	1.640826031e-009	4.008774414e+003	1.957876750e-009	4.008774414e+003	1.251152848e-009
4.008896729e+003	1.302120078e-009	4.008896729e+003	1.880599454e-009	4.008896729e+003	2.318810921e-009	4.008896729e+003	1.738239774e-009	4.008896729e+003	1.640267699e-009	4.008896729e+003	2.132259258e-009	4.008896729e+003	2.041107505e-009	4.008896729e+003	1.540351513e-009	4.008896729e+003	2.010788647e-009	4.008896729e+003	1.809398298e-009	4.008896729e+003	1.583246312e-009
4.009019287e+003	1.489445789e-009	4.009019287e+003	1.261483917e-009	4.009019287e+003	1.240405778e-009	4.009019287e+003	1.906691693e-009	4.009019287e+003	1.981769859e-009	4.009019287e+003	1.397150284e-009	4.009019287e+003	1.195092691e-009	4.009019287e+003	1.350431655e-009	4.009019287e+003	1.666364158e-009	4.009019287e+003	1.137181904e-009	4.009019287e+003	2.071380623e-009
4.009141602e+003	1.756943924e-009	4.009141602e+003	1.568110641e-009	4.009141602e+003	1.099964453e-009	4.009141602e+003	2.083668127e-009	4.009141602e+003	1.571183073e-009	4.009141602e+003	2.417964051e-009	4.009141602e+003	2.151630873e-009	4.009141602e+003	1.947332962e-009	4.009141602e+003	2.258885745e-009	4.009141602e+003	1.399638960e-009	4.009141602e+003	1.360494162e-009
4.009264160e+003	1.810932626e-009	4.009264160e+003	1.673697958e-009	4.009264160e+003	1.700241392e-009	4.009264160e+003	1.970336561e-009	4.009264160e+003	3.153096007e-009	4.009264160e+003	1.812025086e-009	4.009264160e+003	1.992250809e-009	4.009264160e+003	2.148826006e-009	4.009264160e+003	1.951035333e-009	4.009264160e+003	1.431512131e-009	4.009264160e+003	1.488692614e-009
4.009386475e+003	1.706941810e-009	4.009386475e+003	2.243306652e-009	4.009386475e+003	1.836008012e-009	4.009386475e+003	2.108407005e-009	4.009386475e+003	1.807485606e-009	4.009386475e+003	1.903947888e-009	4.009386475e+003	2.097748419e-009	4.009386475e+003	1.324951371e-009	4.009386475e+003	2.518349307e-009	4.009386475e+003	2.013978762e-009	4.009386475e+003	2.009396649e-009
4.009509033e+003	1.591298981e-009	4.009509033e+003	1.678486683e-009	4.009509033e+003	1.791188198e-009	4.009509033e+003	1.558736140e-009	4.009509033e+003	2.167604096e-009	4.009509033e+003	1.629099411e-009	4.009509033e+003	1.219537471e-009	4.009509033e+003	2.072587879e-009	4.009509033e+003	1.476818112e-009	4.009509033e+003	2.387277931e-009	4.009509033e+003	1.592453169e-009
4.009631348e+003	1.082325563e-009	4.009631348e+003	2.311143721e-009	4.009631348e+003	2.302353419e-009	4.009631348e+003	2.007866318e-009	4.009631348e+003	1.817421991e-009	4.009631348e+003	1.768988400e-009	4.009631348e+003	1.654747117e-009	4.009631348e+003	1.692520457e-009	4.009631348e+003	2.086288253e-009	4.009631348e+003	2.466432170e-009	4.009631348e+003	2.088869300e-009
4.009753906e+003	1.315858866e-009	4.009753906e+003	3.035912188e-009	4.009753906e+003	1.478508316e-009	4.009753906e+003	1.657459614e-009	4.009753906e+003	2.234758600e-009	4.009753906e+003	1.610498734e-009	4.009753906e+003	2.125223331e-009	4.009753906e+003	2.621543649e-009	4.009753906e+003	1.998026855e-009	4.009753906e+003	1.649541281e-009	4.009753906e+003	2.084660888e-009
4.009876221e+003	1.279253037e-009	4.009876221e+003	2.159782575e-009	4.009876221e+003	1.995249521e-009	4.009876221e+003	1.224043311e-009	4.009876221e+003	1.141632566e-009	4.009876221e+003	2.073756278e-009	4.009876221e+003	1.988588627e-009	4.009876221e+003	1.834002616e-009	4.009876221e+003	1.734417943e-009	4.009876221e+003	1.472781230e-009	4.009876221e+003	2.210141847e-009
4.009998779e+003	1.196556743e-009	4.009998779e+003	1.706124131e-009	4.009998779e+003	1.078034439e-009	4.009998779e+003	1.818283524e-009	4.009998779e+003	1.739447142e-009	4.009998779e+003	2.590917703e-009	4.009998779e+003	1.770507629e-009	4.009998779e+003	1.605866884e-009	4.009998779e+003	2.094336038e-009	4.009998779e+003	2.223486062e-009	4.009998779e+003	2.262989796e-009
4.010121338e+003	1.291492691e-009	4.010121338e+003	1.926694138e-009	4.010121338e+003	1.719839271e-009	4.010121338e+003	1.908404546e-009	4.010121338e+003	2.398480303e-009	4.010121338e+003	1.441922248e-009	4.010121338e+003	1.875126276e-009	4.010121338e+003	1.016316475e-009	4.010121338e+003	1.660306781e-009	4.010121338e+003	1.966567131e-009	4.010121338e+003	1.782605064e-009
4.010243652e+003	1.712566422e-009	4.010243652e+003	1.952632722e-009	4.010243652e+003	1.678757910e-009	4.010243652e+003	1.531251570e-009	4.010243652e+003	2.210043482e-009	4.010243652e+003	2.559888079e-009	4.010243652e+003	1.509621095e-009	4.010243652e+003	1.351378787e-009	4.010243652e+003	2.155569723e-009	4.010243652e+003	1.661643267e-009	4.010243652e+003	1.845573139e-009
4.010366211e+003	1.570811370e-009	4.010366211e+003	2.388175213e-009	4.010366211e+003	1.641407343e-009	4.010366211e+003	2.560571977e-009	4.010366211e+003	2.254663567e-009	4.010366211e+003	1.461793464e-009	4.010366211e+003	2.357207762e-009	4.010366211e+003	1.891070411e-009	4.010366211e+003	1.800924188e-009	4.010366211e+003	2.156806955e-009	4.010366211e+003	1.945946515e-009
4.010488525e+003	1.653645776e-009	4.010488525e+003	2.235021945e-009	4.010488525e+003	1.581187070e-009	4.010488525e+003	1.924819193e-009	4.010488525e+003	1.634346769e-009	4.010488525e+003	1.754736800e-009	4.010488525e+003	1.056702281e-009	4.010488525e+003	2.254256337e-009	4.010488525e+003	1.588880472e-009	4.010488525e+003	1.204118472e-009	4.010488525e+003	1.496327728e-009
4.010611084e+003	1.717152975e-009	4.010611084e+003	2.172752422e-009	4.010611084e+003	2.219189499e-009	4.010611084e+003	2.151679501e-009	4.010611084e+003	1.786797932e-009	4.010611084e+003	1.864515209e-009	4.010611084e+003	1.679919537e-009	4.010611084e+003	2.091514295e-009	4.010611084e+003	1.919787884e-009	4.010611084e+003	1.798734384e-009	4.010611084e+003	1.739407174e-009
4.010733398e+003	1.153927620e-009	4.010733398e+003	1.870022359e-009	4.010733398e+003	1.536572536e-009	4.010733398e+003	1.611149103e-009	4.010733398e+003	1.485055967e-009	4.010733398e+003	2.721433079e-009	4.010733398e+003	1.643320147e-009	4.010733398e+003	1.475521372e-009	4.010733398e+003	1.528339566e-009	4.010733398e+003	1.617305290e-009	4.010733398e+003	1.861710452e-009
4.010855957e+003	1.812133443e-009	4.010855957e+003	1.906131919e-009	4.010855957e+003	1.746227496e-009	4.010855957e+003	8.032371435e-010	4.010855957e+003	2.312773528e-009	4.010855957e+003	1.779803749e-009	4.010855957e+003	1.890798851e-009	4.010855957e+003	1.821967355e-009	4.010855957e+003	2.754918960e-009	4.010855957e+003	1.270524019e-009	4.010855957e+003	1.933996518e-009
4.010978271e+003	2.004678423e-009	4.010978271e+003	1.509684155e-009	4.010978271e+003	2.186659964e-009	4.010978271e+003	1.390059068e-009	4.010978271e+003	1.405452421e-009	4.010978271e+003	1.639122282e-009	4.010978271e+003	1.415696338e-009	4.010978271e+003	2.152237943e-009	4.010978271e+003	1.152049123e-009	4.010978271e+003	1.969373331e-009	4.010978271e+003	2.069699079e-009
4.011100830e+003	1.069106137e-009	4.011100830e+003	1.876256261e-009	4.011100830e+003	1.856214404e-009	4.011100830e+003	2.587846160e-009	4.011100830e+003	1.278102846e-009	4.011100830e+003	2.111006037e-009	4.011100830e+003	2.424499490e-009	4.011100830e+003	2.342809280e-009	4.011100830e+003	1.548705719e-009	4.011100830e+003	1.624482104e-009	4.011100830e+003	2.316632441e-009
4.011223145e+003	1.963615937e-009	4.011223145e+003	1.702752050e-009	4.011223145e+003	1.972605634e-009	4.011223145e+003	1.855020137e-009	4.011223145e+003	1.913870618e-009	4.011223145e+003	1.777186287e-009	4.011223145e+003	2.020820844e-009	4.011223145e+003	1.796188309e-009	4.011223145e+003	2.406637334e-009	4.011223145e+003	7.361607990e-010	4.011223145e+003	1.708897357e-009
4.011345703e+003	1.886216294e-009	4.011345703e+003	1.639684277e-009	4.011345703e+003	1.758298951e-009	4.011345703e+003	1.973801567e-009	4.011345703e+003	1.587513121e-009	4.011345703e+003	2.533245613e-009	4.011345703e+003	1.946977468e-009	4.011345703e+003	2.047858771e-009	4.011345703e+003	1.520707338e-009	4.011345703e+003	1.967864760e-009	4.011345703e+003	1.554410489e-009
4.011468018e+003	2.419739742e-009	4.011468018e+003	1.939262750e-009	4.011468018e+003	2.006364852e-009	4.011468018e+003	1.528937532e-009	4.011468018e+003	1.554139928e-009	4.011468018e+003	2.300987179e-009	4.011468018e+003	1.866755195e-009	4.011468018e+003	1.270640371e-009	4.011468018e+003	2.298354396e-009	4.011468018e+003	2.128746734e-009	4.011468018e+003	2.044380443e-009
4.011590576e+003	1.913966097e-009	4.011590576e+003	1.735968591e-009	4.011590576e+003	1.622531998e-009	4.011590576e+003	2.181142600e-009	4.011590576e+003	1.835918306e-009	4.011590576e+003	2.267543264e-009	4.011590576e+003	1.579764652e-009	4.011590576e+003	1.815030681e-009	4.011590576e+003	1.383931081e-009	4.011590576e+003	1.516357373e-009	4.011590576e+003	2.070804417e-009
4.011712891e+003	1.907787262e-009	4.011712891e+003	8.743882840e-010	4.011712891e+003	7.778986344e-010	4.011712891e+003	1.919573833e-009	4.011712891e+003	1.219862766e-009	4.011712891e+003	2.400158294e-009	4.011712891e+003	1.765100843e-009	4.011712891e+003	1.689557827e-009	4.011712891e+003	1.784675741e-009	4.011712891e+003	1.651908832e-009	4.011712891e+003	1.343310241e-009
4.011835449e+003	1.516939463e-009	4.011835449e+003	1.464123267e-009	4.011835449e+003	2.026602441e-009	4.011835449e+003	1.090962543e-009	4.011835449e+003	1.816658157e-009	4.011835449e+003	1.836395258e-009	4.011835449e+003	1.509341652e-009	4.011835449e+003	1.149537132e-009	4.011835449e+003	1.509604775e-009	4.011835449e+003	1.401938010e-009	4.011835449e+003	1.083353296e-009
4.011957764e+003	1.510239378e-009	4.011957764e+003	1.656398241e-009	4.011957764e+003	1.300716090e-009	4.011957764e+003	2.447978265e-009	4.011957764e+003	1.179733422e-009	4.011957764e+003	1.881330425e-009	4.011957764e+003	1.352246870e-009	4.011957764e+003	1.825720353e-009	4.011957764e+003	1.421640028e-009	4.011957764e+003	1.825126938e-009	4.011957764e+003	2.481937100e-009
4.012080322e+003	1.967196184e-009	4.012080322e+003	1.490483292e-009	4.012080322e+003	2.304853863e-009	4.012080322e+003	2.350077688e-009	4.012080322e+003	2.405762922e-009	4.012080322e+003	9.999986395e-010	4.012080322e+003	1.800058103e-009	4.012080322e+003	1.052728016e-009	4.012080322e+003	1.675238503e-009	4.012080322e+003	1.620959367e-009	4.012080322e+003	1.294702900e-009
4.012202637e+003	1.285881956e-009	4.012202637e+003	2.452831493e-009	4.012202637e+003	1.678681527e-009	4.012202637e+003	1.589582133e-009	4.012202637e+003	1.713596709e-009	4.012202637e+003	1.894725044e-009	4.012202637e+003	1.634631874e-009	4.012202637e+003	2.046749437e-009	4.012202637e+003	1.621490830e-009	4.012202637e+003	2.189167736e-009	4.012202637e+003	1.487334589e-009
4.012325195e+003	1.734009270e-009	4.012325195e+003	1.803678651e-009	4.012325195e+003	2.086786743e-009	4.012325195e+003	1.930571258e-009	4.012325195e+003	3.190189446e-009	4.012325195e+003	1.932121796e-009	4.012325195e+003	2.457699599e-009	4.012325195e+003	1.239094494e-009	4.012325195e+003	1.670493077e-009	4.012325195e+003	1.335199395e-009	4.012325195e+003	1.355062618e-009
4.012447754e+003	1.404754979e-009	4.012447754e+003	1.710546038e-009	4.012447510e+003	1.839501773e-009	4.012447754e+003	2.449426217e-009	4.012447754e+003	1.466130550e-009	4.012447754e+003	1.841576891e-009	4.012447510e+003	2.205026606e-009	4.012447754e+003	1.834517427e-009	4.012447510e+003	1.822908380e-009	4.012447754e+003	1.622220247e-009	4.012447754e+003	1.572770358e-009
4.012570068e+003	2.202958926e-009	4.012570068e+003	1.441396558e-009	4.012570068e+003	2.260545306e-009	4.012570068e+003	2.076208094e-009	4.012570068e+003	2.023666568e-009	4.012570068e+003	1.979784781e-009	4.012570068e+003	2.338368388e-009	4.012570068e+003	1.512371894e-009	4.012570068e+003	2.608141259e-009	4.012570068e+003	2.344801464e-009	4.012570068e+003	1.865880561e-009
4.012692627e+003	1.650552806e-009	4.012692627e+003	2.050107195e-009	4.012692627e+003	1.485308987e-009	4.012692627e+003	1.184112586e-009	4.012692627e+003	1.545663930e-009	4.012692627e+003	1.144428108e-009	4.012692627e+003	1.621248247e-009	4.012692627e+003	1.977357167e-009	4.012692627e+003	1.883476930e-009	4.012692627e+003	8.706034227e-010	4.012692627e+003	1.427302609e-009
4.012814941e+003	2.093641482e-009	4.012814941e+003	1.331020294e-009	4.012814941e+003	2.035550839e-009	4.012814941e+003	1.077667622e-009	4.012814941e+003	1.879150835e-009	4.012814941e+003	1.083013679e-009	4.012814941e+003	1.804263960e-009	4.012814941e+003	1.506584080e-009	4.012814941e+003	1.742374800e-009	4.012814941e+003	1.910979153e-009	4.012814941e+003	1.491795132e-009
4.012937500e+003	2.504094931e-009	4.012937500e+003	1.469887878e-009	4.012937500e+003	1.943067263e-009	4.012937500e+003	2.116664177e-009	4.012937500e+003	1.379459991e-009	4.012937500e+003	1.289676477e-009	4.012937500e+003	1.914286507e-009	4.012937500e+003	1.537266869e-009	4.012937500e+003	2.657128517e-009	4.012937500e+003	2.344167083e-009	4.012937500e+003	1.629641533e-009
4.013059814e+003	1.729368315e-009	4.013059814e+003	1.668019167e-009	4.013059814e+003	1.566654695e-009	4.013059814e+003	1.396486149e-009	4.013059814e+003	2.053827108e-009	4.013059814e+003	1.440116582e-009	4.013059814e+003	1.722126441e-009	4.013059814e+003	1.208351086e-009	4.013059814e+003	1.789922321e-009	4.013059814e+003	1.814813189e-009	4.013059814e+003	2.019483025e-009
4.013182373e+003	1.465055743e-009	4.013182373e+003	1.541135775e-009	4.013182373e+003	2.339704208e-009	4.013182373e+003	1.277916106e-009	4.013182373e+003	1.685764639e-009	4.013182373e+003	1.100926350e-009	4.013182373e+003	2.039866720e-009	4.013182373e+003	2.896611395e-009	4.013182373e+003	1.789004167e-009	4.013182373e+003	1.851302556e-009	4.013182373e+003	1.884231215e-009
4.013304688e+003	1.609356981e-009	4.013304688e+003	1.680968809e-009	4.013304688e+003	1.975858144e-009	4.013304688e+003	1.504442682e-009	4.013304688e+003	1.610175437e-009	4.013304688e+003	1.016592477e-009	4.013304688e+003	1.291065144e-009	4.013304688e+003	2.879214867e-009	4.013304688e+003	2.017685352e-009	4.013304688e+003	1.763316271e-009	4.013304688e+003	2.188142334e-009
4.013427246e+003	1.822453632e-009	4.013427246e+003	1.310524578e-009	4.013427246e+003	2.189489035e-009	4.013427246e+003	1.759895341e-009	4.013427246e+003	2.100895902e-009	4.013427246e+003	1.531180849e-009	4.013427246e+003	1.149441764e-009	4.013427246e+003	1.843914910e-009	4.013427246e+003	1.783691306e-009	4.013427246e+003	2.195637228e-009	4.013427246e+003	1.370913050e-009
4.013549561e+003	1.730929400e-009	4.013549561e+003	1.419343976e-009	4.013549561e+003	2.226703488e-009	4.013549561e+003	1.252318138e-009	4.013549561e+003	1.541232031e-009	4.013549561e+003	1.553531859e-009	4.013549561e+003	1.667271654e-009	4.013549561e+003	2.086397277e-009	4.013549561e+003	1.914665093e-009	4.013549561e+003	2.048877290e-009	4.013549561e+003	1.662972204e-009
4.013672119e+003	1.742677447e-009	4.013672119e+003	2.475267324e-009	4.013672119e+003	7.848690586e-010	4.013672119e+003	2.539371602e-009	4.013672119e+003	2.268363497e-009	4.013672119e+003	1.122282378e-009	4.013672119e+003	1.003016670e-009	4.013672119e+003	1.324492405e-009	4.013672119e+003	2.438449220e-009	4.013672119e+003	1.204565558e-009	4.013672119e+003	2.411666644e-009
4.013794434e+003	2.643342212e-009	4.013794434e+003	1.839207564e-009	4.013794434e+003	2.143876854e-009	4.013794434e+003	2.476750360e-009	4.013794434e+003	1.773553415e-009	4.013794434e+003	1.847705988e-009	4.013794434e+003	1.813475925e-009	4.013794434e+003	1.667830540e-009	4.013794434e+003	2.152196199e-009	4.013794434e+003	2.122095166e-009	4.013794434e+003	1.888863510e-009
4.013916992e+003	1.345700995e-009	4.013916992e+003	1.855818277e-009	4.013916992e+003	1.891229839e-009	4.013916992e+003	1.869150834e-009	4.013916992e+003	1.977264352e-009	4.013916992e+003	1.642622260e-009	4.013916992e+003	1.863758259e-009	4.013916992e+003	1.310938358e-009	4.013916992e+003	1.725035448e-009	4.013916992e+003	2.051582682e-009	4.013916992e+003	1.662865068e-009
4.014039307e+003	2.694463985e-009	4.014039307e+003	2.164816548e-009	4.014039307e+003	2.657016607e-009	4.014039307e+003	1.629420932e-009	4.014039307e+003	2.117840792e-009	4.014039307e+003	1.187671961e-009	4.014039307e+003	2.721848302e-009	4.014039307e+003	1.171290509e-009	4.014039307e+003	1.898323942e-009	4.014039307e+003	1.386570747e-009	4.014039307e+003	1.910583247e-009
4.014161865e+003	1.716284559e-009	4.014161865e+003	1.456765375e-009	4.014161865e+003	1.772242131e-009	4.014161865e+003	2.178995873e-009	4.014161865e+003	1.565409913e-009	4.014161865e+003	1.468712152e-009	4.014161865e+003	1.188758314e-009	4.014161865e+003	1.610721889e-009	4.014161865e+003	1.833375451e-009	4.014161865e+003	1.815863349e-009	4.014161865e+003	1.758002854e-009
4.014284180e+003	2.372131824e-009	4.014284180e+003	2.006781186e-009	4.014284180e+003	1.623392420e-009	4.014284180e+003	2.234342267e-009	4.014284180e+003	2.088178519e-009	4.014284180e+003	1.863849741e-009	4.014284180e+003	1.939025607e-009	4.014284180e+003	1.684194006e-009	4.014284180e+003	1.601483057e-009	4.014284180e+003	1.502574842e-009	4.014284180e+003	2.483849570e-009
4.014406738e+003	2.275662103e-009	4.014406738e+003	2.690091705e-009	4.014406738e+003	1.188482535e-009	4.014406738e+003	1.461427201e-009	4.014406738e+003	2.460015303e-009	4.014406738e+003	2.082510830e-009	4.014406738e+003	2.710971669e-009	4.014406738e+003	1.798000193e-009	4.014406738e+003	1.941304228e-009	4.014406738e+003	1.823134421e-009	4.014406738e+003	1.921698800e-009
4.014529053e+003	1.223747770e-009	4.014529053e+003	1.922692672e-009	4.014529053e+003	1.618155721e-009	4.014529053e+003	1.469527500e-009	4.014529053e+003	1.286890039e-009	4.014529053e+003	1.792977655e-009	4.014529053e+003	1.222356105e-009	4.014529053e+003	3.164243978e-009	4.014529053e+003	1.644065217e-009	4.014529053e+003	2.814312783e-009	4.014529053e+003	1.696597529e-009
4.014651611e+003	1.433505759e-009	4.014651611e+003	2.636581842e-009	4.014651611e+003	1.447921227e-009	4.014651611e+003	2.226460571e-009	4.014651611e+003	1.346948997e-009	4.014651611e+003	2.000142052e-009	4.014651611e+003	1.788099779e-009	4.014651611e+003	1.678680528e-009	4.014651611e+003	1.553665863e-009	4.014651611e+003	1.887986434e-009	4.014651611e+003	2.385092790e-009
4.014773926e+003	1.632474045e-009	4.014773926e+003	1.951893314e-009	4.014773926e+003	1.740880218e-009	4.014773926e+003	1.754256518e-009	4.014773926e+003	2.163395019e-009	4.014773926e+003	2.400895482e-009	4.014773926e+003	1.753727830e-009	4.014773926e+003	2.817685418e-009	4.014773926e+003	1.436171293e-009	4.014773926e+003	1.804473349e-009	4.014773926e+003	1.321830978e-009
4.014896484e+003	1.007225414e-009	4.014896484e+003	1.781951364e-009	4.014896484e+003	1.214414680e-009	4.014896484e+003	2.200866600e-009	4.014896484e+003	1.607980749e-009	4.014896484e+003	1.199794708e-009	4.014896484e+003	1.654483328e-009	4.014896484e+003	2.044841407e-009	4.014896484e+003	1.963712526e-009	4.014896484e+003	1.545368278e-009	4.014896484e+003	1.472990507e-009
4.015019043e+003	1.645654835e-009	4.015019043e+003	1.721811138e-009	4.015019043e+003	1.746556122e-009	4.015019043e+003	1.829596807e-009	4.015019043e+003	1.817113793e-009	4.015019043e+003	1.502524327e-009	4.015019043e+003	1.986975695e-009	4.015019043e+003	2.272209532e-009	4.015019043e+003	1.356461055e-009	4.015019043e+003	1.641247027e-009	4.015019043e+003	2.038432534e-009
4.015141357e+003	1.487749701e-009	4.015141357e+003	1.540787387e-009	4.015141357e+003	1.671769945e-009	4.015141357e+003	2.391348675e-009	4.015141357e+003	2.356334905e-009	4.015141357e+003	2.090048801e-009	4.015141357e+003	1.639786862e-009	4.015141357e+003	2.130028376e-009	4.015141357e+003	1.285537121e-009	4.015141357e+003	1.570910846e-009	4.015141357e+003	2.030442481e-009
4.015263916e+003	9.555644054e-010	4.015263916e+003	1.652257220e-009	4.015263916e+003	1.533461913e-009	4.015263916e+003	1.590809151e-009	4.015263916e+003	2.402164023e-009	4.015263916e+003	1.851849007e-009	4.015263916e+003	1.346863177e-009	4.015263916e+003	1.824179585e-009	4.015263916e+003	1.587731613e-009	4.015263916e+003	1.956708351e-009	4.015263916e+003	1.744922429e-009
4.015386230e+003	2.282882106e-009	4.015386230e+003	1.673063466e-009	4.015386230e+003	1.490100487e-009	4.015386230e+003	1.860217202e-009	4.015386230e+003	1.654359316e-009	4.015386230e+003	1.578211339e-009	4.015386230e+003	2.016498968e-009	4.015386230e+003	1.137835048e-009	4.015386230e+003	1.599702038e-009	4.015386230e+003	1.987935816e-009	4.015386230e+003	1.148820261e-009
4.015508789e+003	2.731521453e-009	4.015508789e+003	1.786942927e-009	4.015508789e+003	1.939737482e-009	4.015508789e+003	1.668191474e-009	4.015508789e+003	1.748643563e-009	4.015508789e+003	1.340710654e-009	4.015508789e+003	2.722649439e-009	4.015508789e+003	2.072265914e-009	4.015508789e+003	1.654028914e-009	4.015508789e+003	1.273071759e-009	4.015508789e+003	2.356573159e-009
4.015631104e+003	1.995590138e-009	4.015631104e+003	1.812450079e-009	4.015631104e+003	1.447440612e-009	4.015631104e+003	1.698595042e-009	4.015631104e+003	2.220835071e-009	4.015631104e+003	1.511701320e-009	4.015631104e+003	1.593515764e-009	4.015631104e+003	1.797830551e-009	4.015631104e+003	1.458493437e-009	4.015631104e+003	1.696072505e-009	4.015631104e+003	2.532978050e-009
4.015753662e+003	1.636557001e-009	4.015753662e+003	1.555753748e-009	4.015753662e+003	1.823050155e-009	4.015753662e+003	1.427146512e-009	4.015753662e+003	1.664517302e-009	4.015753662e+003	1.487744150e-009	4.015753662e+003	1.917953796e-009	4.015753662e+003	1.633986835e-009	4.015753662e+003	1.776208736e-009	4.015753662e+003	1.696742191e-009	4.015753662e+003	2.033516244e-009
4.015875977e+003	2.170145841e-009	4.015875977e+003	1.903845970e-009	4.015875977e+003	1.810672834e-009	4.015875977e+003	8.276153096e-010	4.015875977e+003	2.203249583e-009	4.015875977e+003	1.689372531e-009	4.015875977e+003	1.755486423e-009	4.015875977e+003	1.429952490e-009	4.015875977e+003	1.644122727e-009	4.015875977e+003	2.326595583e-009	4.015875977e+003	1.943737615e-009
4.015998535e+003	1.715772302e-009	4.015998535e+003	1.544232187e-009	4.015998535e+003	1.667007754e-009	4.015998535e+003	2.235635677e-009	4.015998535e+003	1.527236893e-009	4.015998535e+003	1.859970844e-009	4.015998535e+003	1.077641310e-009	4.015998535e+003	2.898230322e-009	4.015998535e+003	1.288917306e-009	4.015998535e+003	1.552362572e-009	4.015998535e+003	9.799384637e-010
4.016120850e+003	1.301301844e-009	4.016120850e+003	1.410839112e-009	4.016120850e+003	1.683740813e-009	4.016120850e+003	1.736897626e-009	4.016120850e+003	2.351414174e-009	4.016120850e+003	2.327829485e-009	4.016120850e+003	1.495339186e-009	4.016120850e+003	1.838185937e-009	4.016120850e+003	1.309541253e-009	4.016120850e+003	2.112485964e-009	4.016120850e+003	1.445623954e-009
4.016243408e+003	1.932894733e-009	4.016243408e+003	1.933079696e-009	4.016243408e+003	1.543861261e-009	4.016243408e+003	1.326423638e-009	4.016243408e+003	1.277740469e-009	4.016243408e+003	1.404437011e-009	4.016243408e+003	1.929081117e-009	4.016243408e+003	1.880258171e-009	4.016243408e+003	1.806547134e-009	4.016243408e+003	1.443877795e-009	4.016243408e+003	2.199183502e-009
4.016365723e+003	9.892096031e-010	4.016365723e+003	1.751369050e-009	4.016365723e+003	1.820780526e-009	4.016365723e+003	2.126403942e-009	4.016365723e+003	1.662356364e-009	4.016365723e+003	1.326012189e-009	4.016365723e+003	1.327067678e-009	4.016365723e+003	2.320625248e-009	4.016365723e+003	2.297719348e-009	4.016365723e+003	2.168980329e-009	4.016365723e+003	2.308702562e-009
4.016488281e+003	1.554153251e-009	4.016488281e+003	1.198590560e-009	4.016488281e+003	1.653522652e-009	4.016488281e+003	1.431798569e-009	4.016488281e+003	1.668256644e-009	4.016488281e+003	1.837002772e-009	4.016488281e+003	2.198550453e-009	4.016488281e+003	1.653635784e-009	4.016488281e+003	2.381029818e-009	4.016488281e+003	1.634585800e-009	4.016488281e+003	1.264683136e-009
4.016610596e+003	1.933405658e-009	4.016610596e+003	2.150050138e-009	4.016610596e+003	9.700444892e-010	4.016610596e+003	2.038992974e-009	4.016610596e+003	1.973788466e-009	4.016610596e+003	1.803341143e-009	4.016610596e+003	1.117719917e-009	4.016610596e+003	1.720578902e-009	4.016610596e+003	1.976816266e-009	4.016610596e+003	2.297484203e-009	4.016610596e+003	2.214077366e-009
4.016733154e+003	2.567868584e-009	4.016733154e+003	1.993092358e-009	4.016733154e+003	1.817538120e-009	4.016733154e+003	3.535069570e-009	4.016733154e+003	1.417277740e-009	4.016733154e+003	1.445908171e-009	4.016733154e+003	2.494157103e-009	4.016733154e+003	1.797000992e-009	4.016733154e+003	1.318375964e-009	4.016733154e+003	1.577801889e-009	4.016733154e+003	2.271622668e-009
4.016855469e+003	1.489338097e-009	4.016855469e+003	2.713049341e-009	4.016855469e+003	1.318386178e-009	4.016855469e+003	1.795608662e-009	4.016855469e+003	1.618867040e-009	4.016855469e+003	2.316027814e-009	4.016855469e+003	2.260856613e-009	4.016855469e+003	1.508791536e-009	4.016855469e+003	2.394759946e-009	4.016855469e+003	1.767800351e-009	4.016855469e+003	1.492264090e-009
4.016978027e+003	1.720589338e-009	4.016978027e+003	1.841563235e-009	4.016978027e+003	1.684983153e-009	4.016978027e+003	1.880527511e-009	4.016978027e+003	1.337478905e-009	4.016978027e+003	1.458457688e-009	4.016978027e+003	1.156373997e-009	4.016978027e+003	2.150882805e-009	4.016978027e+003	1.333413269e-009	4.016978027e+003	1.623990720e-009	4.016978027e+003	1.856469090e-009
4.017100342e+003	1.520118587e-009	4.017100342e+003	1.351977308e-009	4.017100342e+003	1.526702542e-009	4.017100342e+003	1.631778268e-009	4.017100342e+003	2.041154579e-009	4.017100342e+003	1.976961705e-009	4.017100342e+003	1.541782702e-009	4.017100342e+003	1.581796361e-009	4.017100342e+003	1.738225897e-009	4.017100342e+003	1.836426122e-009	4.017100342e+003	1.243674830e-009
4.017222900e+003	1.719234755e-009	4.017222900e+003	1.432902574e-009	4.017222900e+003	1.616399681e-009	4.017222900e+003	1.176811426e-009	4.017222900e+003	1.599275268e-009	4.017222900e+003	1.806623628e-009	4.017222900e+003	2.093951013e-009	4.017222900e+003	1.757306189e-009	4.017222900e+003	2.084927342e-009	4.017222900e+003	2.249625153e-009	4.017222900e+003	1.151228779e-009
4.017345459e+003	2.013314182e-009	4.017345459e+003	1.302150054e-009	4.017345459e+003	1.893608159e-009	4.017345459e+003	1.384205639e-009	4.017345459e+003	1.618680190e-009	4.017345459e+003	1.369261038e-009	4.017345459e+003	1.400711103e-009	4.017345459e+003	1.422777118e-009	4.017345215e+003	1.674079542e-009	4.017345459e+003	1.761205959e-009	4.017345459e+003	2.518013131e-009
4.017467773e+003	2.392475329e-009	4.017467773e+003	2.247716457e-009	4.017467773e+003	1.592245669e-009	4.017467773e+003	1.559226526e-009	4.017467773e+003	1.766887414e-009	4.017467773e+003	1.446300302e-009	4.017467773e+003	1.938003535e-009	4.017467773e+003	2.230668539e-009	4.017467773e+003	1.145109896e-009	4.017467773e+003	1.901943270e-009	4.017467773e+003	1.370620839e-009
4.017590332e+003	8.103889226e-010	4.017590332e+003	1.752151313e-009	4.017590332e+003	2.166663293e-009	4.017590332e+003	1.676927375e-009	4.017590332e+003	1.766707003e-009	4.017590332e+003	2.299706869e-009	4.017590332e+003	1.931901306e-009	4.017590332e+003	1.973173402e-009	4.017590332e+003	2.061330662e-009	4.017590332e+003	1.975664743e-009	4.017590332e+003	1.248384063e-009
4.017712646e+003	1.790304127e-009	4.017712646e+003	1.842126340e-009	4.017712646e+003	2.138110800e-009	4.017712646e+003	1.534814276e-009	4.017712646e+003	2.213679684e-009	4.017712646e+003	2.127122256e-009	4.017712646e+003	1.304925834e-009	4.017712646e+003	1.773500125e-009	4.017712646e+003	1.082501533e-009	4.017712646e+003	1.290176521e-009	4.017712646e+003	1.789991488e-009
4.017835205e+003	1.646168757e-009	4.017835205e+003	1.495606305e-009	4.017835205e+003	2.296749901e-009	4.017835205e+003	1.340162759e-009	4.017835205e+003	1.954495898e-009	4.017835205e+003	1.410916384e-009	4.017835205e+003	2.446074454e-009	4.017835205e+003	1.217056345e-009	4.017835205e+003	1.482701739e-009	4.017835205e+003	1.331653787e-009	4.017835205e+003	2.556996170e-009
4.017957520e+003	1.853625142e-009	4.017957520e+003	1.411790573e-009	4.017957520e+003	1.325825671e-009	4.017957520e+003	1.169658703e-009	4.017957520e+003	2.359581641e-009	4.017957520e+003	1.262947857e-009	4.017957520e+003	2.639131358e-009	4.017957520e+003	2.279737954e-009	4.017957520e+003	1.647959325e-009	4.017957520e+003	1.176736597e-009	4.017957520e+003	1.419209972e-009
4.018080078e+003	1.938571748e-009	4.018080078e+003	1.952870976e-009	4.018080078e+003	1.651182302e-009	4.018080078e+003	1.799147498e-009	4.018080078e+003	1.769928981e-009	4.018080078e+003	1.785788961e-009	4.018080078e+003	1.783035275e-009	4.018080078e+003	2.404966670e-009	4.018080078e+003	1.567208252e-009	4.018080078e+003	1.372071012e-009	4.018080078e+003	1.643659431e-009
4.018202393e+003	1.914878256e-009	4.018202393e+003	1.939016947e-009	4.018202393e+003	2.178212055e-009	4.018202393e+003	2.014894696e-009	4.018202393e+003	2.228268459e-009	4.018202393e+003	1.179821685e-009	4.018202393e+003	1.629170243e-009	4.018202393e+003	1.669812066e-009	4.018202393e+003	2.052866765e-009	4.018202393e+003	1.506907710e-009	4.018202393e+003	1.713184594e-009
4.018324951e+003	1.430394247e-009	4.018324951e+003	1.332036703e-009	4.018324951e+003	1.123502957e-009	4.018324951e+003	1.778231784e-009	4.018324951e+003	1.528196569e-009	4.018324951e+003	1.946739436e-009	4.018324951e+003	1.976800279e-009	4.018324951e+003	1.784791204e-009	4.018324951e+003	1.831252372e-009	4.018324951e+003	2.680700328e-009	4.018324951e+003	1.504161240e-009
4.018447266e+003	2.149435074e-009	4.018447266e+003	1.649310355e-009	4.018447266e+003	1.701615071e-009	4.018447266e+003	2.235268415e-009	4.018447266e+003	1.989014509e-009	4.018447266e+003	2.406792987e-009	4.018447266e+003	2.732231996e-009	4.018447266e+003	1.013288342e-009	4.018447266e+003	1.945907213e-009	4.018447266e+003	9.455106698e-010	4.018447266e+003	1.663085669e-009
4.018569824e+003	1.549911866e-009	4.018569824e+003	1.768345692e-009	4.018569824e+003	2.248665920e-009	4.018569824e+003	2.007313649e-009	4.018569824e+003	1.982754405e-009	4.018569824e+003	1.472485467e-009	4.018569824e+003	1.447992726e-009	4.018569824e+003	1.390439208e-009	4.018569824e+003	1.679649198e-009	4.018569824e+003	2.496588936e-009	4.018569824e+003	2.588918191e-009
4.018692139e+003	1.849211673e-009	4.018692139e+003	1.687201823e-009	4.018692139e+003	2.201867577e-009	4.018692139e+003	1.637329605e-009	4.018692139e+003	1.538435712e-009	4.018692139e+003	1.923158299e-009	4.018692139e+003	2.489404238e-009	4.018692139e+003	2.117545694e-009	4.018692139e+003	1.467039490e-009	4.018692139e+003	2.125690513e-009	4.018692139e+003	1.481804568e-009
4.018814697e+003	1.826593432e-009	4.018814697e+003	1.236641234e-009	4.018814697e+003	1.918575299e-009	4.018814697e+003	1.900462010e-009	4.018814697e+003	2.241047570e-009	4.018814697e+003	1.227551505e-009	4.018814697e+003	2.185211567e-009	4.018814697e+003	2.182931391e-009	4.018814697e+003	2.347323891e-009	4.018814697e+003	2.328383042e-009	4.018814697e+003	1.563883467e-009
4.018937012e+003	1.591070387e-009	4.018937012e+003	1.988496034e-009	4.018937012e+003	1.765015023e-009	4.018937012e+003	1.466483712e-009	4.018937012e+003	1.481964662e-009	4.018937012e+003	1.255901938e-009	4.018937012e+003	1.548332906e-009	4.018937012e+003	2.225841511e-009	4.018937012e+003	1.563860930e-009	4.018937012e+003	1.911938385e-009	4.018937012e+003	1.428823837e-009
4.019059570e+003	1.543706163e-009	4.019059570e+003	1.682828876e-009	4.019059570e+003	1.095085689e-009	4.019059570e+003	2.142938271e-009	4.019059570e+003	1.988643250e-009	4.019059570e+003	2.026779189e-009	4.019059570e+003	1.829720597e-009	4.019059570e+003	1.417913120e-009	4.019059570e+003	1.499879332e-009	4.019059570e+003	2.123003995e-009	4.019059570e+003	1.724443144e-009
4.019181885e+003	1.297158492e-009	4.019181885e+003	1.416440409e-009	4.019181885e+003	2.239809449e-009	4.019181885e+003	1.822935469e-009	4.019181885e+003	1.207750566e-009	4.019181885e+003	2.076097294e-009	4.019181885e+003	1.849317699e-009	4.019181885e+003	1.699222096e-009	4.019181885e+003	1.681468853e-009	4.019181885e+003	1.549729456e-009	4.019181885e+003	1.133352634e-009
4.019304443e+003	2.241556940e-009	4.019304443e+003	1.045635245e-009	4.019304443e+003	2.217530382e-009	4.019304443e+003	1.383609338e-009	4.019304443e+003	1.238164571e-009	4.019304443e+003	1.800289140e-009	4.019304443e+003	1.394630522e-009	4.019304443e+003	1.776796710e-009	4.019304443e+003	2.220942763e-009	4.019304443e+003	2.035414060e-009	4.019304443e+003	1.973941677e-009
4.019426758e+003	1.941035555e-009	4.019426758e+003	1.078719891e-009	4.019426758e+003	1.485448098e-009	4.019426758e+003	2.076387950e-009	4.019426758e+003	2.958769896e-009	4.019426758e+003	1.778996839e-009	4.019426758e+003	1.626974666e-009	4.019426758e+003	1.429967811e-009	4.019426758e+003	1.846258257e-009	4.019426758e+003	1.686226825e-009	4.019426758e+003	1.944548078e-009
4.019549316e+003	2.044657554e-009	4.019549316e+003	1.422409968e-009	4.019549316e+003	2.049753700e-009	4.019549316e+003	1.966958152e-009	4.019549316e+003	1.339814371e-009	4.019549316e+003	1.371608938e-009	4.019549316e+003	1.844305486e-009	4.019549316e+003	1.951312889e-009	4.019549316e+003	1.977473962e-009	4.019549316e+003	2.218307982e-009	4.019549316e+003	1.496019642e-009
4.019671631e+003	1.812438533e-009	4.019671631e+003	5.671271230e-010	4.019671631e+003	2.244773922e-009	4.019671631e+003	1.879481459e-009	4.019671631e+003	2.889164019e-009	4.019671631e+003	1.762291313e-009	4.019671631e+003	2.032601421e-009	4.019671631e+003	2.262596999e-009	4.019671631e+003	1.714919096e-009	4.019671631e+003	2.146092415e-009	4.019671631e+003	2.414099365e-009
4.019794189e+003	2.445047498e-009	4.019794189e+003	1.398996363e-009	4.019794189e+003	1.112233305e-009	4.019794189e+003	1.737514022e-009	4.019794189e+003	1.040641462e-009	4.019794189e+003	1.331442845e-009	4.019794189e+003	2.124098675e-009	4.019794189e+003	1.263192551e-009	4.019794189e+003	1.326213916e-009	4.019794189e+003	1.578879583e-009	4.019794189e+003	2.493238949e-009
4.019916748e+003	1.098864000e-009	4.019916748e+003	1.811727546e-009	4.019916748e+003	2.002067623e-009	4.019916748e+003	1.453941967e-009	4.019916748e+003	2.157994006e-009	4.019916748e+003	1.833928231e-009	4.019916748e+003	1.857590415e-009	4.019916748e+003	2.112780173e-009	4.019916748e+003	1.406594285e-009	4.019916748e+003	1.977692898e-009	4.019916748e+003	1.597895927e-009
4.020039063e+003	8.728039957e-010	4.020039063e+003	1.935068550e-009	4.020039063e+003	1.421427309e-009	4.020039063e+003	1.344974243e-009	4.020039063e+003	1.732169852e-009	4.020039063e+003	2.030494439e-009	4.020039063e+003	2.490279538e-009	4.020039063e+003	1.436231911e-009	4.020039063e+003	1.988101905e-009	4.020039063e+003	1.672819216e-009	4.020039063e+003	1.343492984e-009
4.020161621e+003	2.212294348e-009	4.020161621e+003	2.818901779e-009	4.020161621e+003	2.454199288e-009	4.020161621e+003	2.031549151e-009	4.020161621e+003	2.410394107e-009	4.020161621e+003	2.019355128e-009	4.020161621e+003	2.022590762e-009	4.020161621e+003	1.840378516e-009	4.020161621e+003	1.854867704e-009	4.020161621e+003	1.164356056e-009	4.020161621e+003	2.001333987e-009
4.020283936e+003	2.444546121e-009	4.020283936e+003	2.323655712e-009	4.020283936e+003	1.675034889e-009	4.020283936e+003	1.842620612e-009	4.020283936e+003	1.972073838e-009	4.020283936e+003	1.827790252e-009	4.020283936e+003	1.900308133e-009	4.020283936e+003	9.059298312e-010	4.020283936e+003	2.026518064e-009	4.020283936e+003	1.570428121e-009	4.020283936e+003	2.218283113e-009
4.020406494e+003	1.646892733e-009	4.020406494e+003	1.528910221e-009	4.020406494e+003	2.140713162e-009	4.020406494e+003	1.251961201e-009	4.020406494e+003	1.731471744e-009	4.020406494e+003	1.085158519e-009	4.020406494e+003	1.848865394e-009	4.020406494e+003	1.574149699e-009	4.020406494e+003	1.569755881e-009	4.020406494e+003	1.836846453e-009	4.020406494e+003	2.443230729e-009
4.020528809e+003	1.328947286e-009	4.020528809e+003	1.521795689e-009	4.020528809e+003	1.160349483e-009	4.020528809e+003	1.433700159e-009	4.020528809e+003	1.352076673e-009	4.020528809e+003	1.471097244e-009	4.020528809e+003	2.267527277e-009	4.020528809e+003	1.074969447e-009	4.020528809e+003	9.364111708e-010	4.020528809e+003	2.325948323e-009	4.020528809e+003	2.584859438e-009
4.020651367e+003	1.779782433e-009	4.020651367e+003	1.652788462e-009	4.020651367e+003	1.211386325e-009	4.020651367e+003	1.775077751e-009	4.020651367e+003	1.434477093e-009	4.020651367e+003	1.586111020e-009	4.020651367e+003	1.237368097e-009	4.020651367e+003	1.214554679e-009	4.020651367e+003	2.089452833e-009	4.020651367e+003	1.792616944e-009	4.020651367e+003	1.452769127e-009
4.020773682e+003	2.687239098e-009	4.020773682e+003	1.089528467e-009	4.020773682e+003	2.459372039e-009	4.020773682e+003	2.158316192e-009	4.020773682e+003	1.821577555e-009	4.020773682e+003	2.438490521e-009	4.020773682e+003	2.124804777e-009	4.020773682e+003	1.587523335e-009	4.020773682e+003	1.276576067e-009	4.020773682e+003	1.312679188e-009	4.020773682e+003	2.511420627e-009
4.020896240e+003	1.801434779e-009	4.020896240e+003	1.788944437e-009	4.020896240e+003	2.049675096e-009	4.020896240e+003	2.216394845e-009	4.020896240e+003	1.799812410e-009	4.020896240e+003	1.347295608e-009	4.020896240e+003	2.017855438e-009	4.020896240e+003	2.381223441e-009	4.020896240e+003	3.045822927e-009	4.020896240e+003	1.713724163e-009	4.020896240e+003	2.356806972e-009
4.021018555e+003	2.704191315e-009	4.021018555e+003	2.330329263e-009	4.021018555e+003	1.798182270e-009	4.021018555e+003	1.773205582e-009	4.021018555e+003	2.134986854e-009	4.021018555e+003	1.635826252e-009	4.021018555e+003	1.856209630e-009	4.021018555e+003	2.092697793e-009	4.021018555e+003	1.646439651e-009	4.021018555e+003	1.910014813e-009	4.021018555e+003	2.324394011e-009
4.021141113e+003	1.664180793e-009	4.021141113e+003	2.229504803e-009	4.021141113e+003	1.707686659e-009	4.021141113e+003	1.270124339e-009	4.021141113e+003	1.723573284e-009	4.021141113e+003	1.592616705e-009	4.021141113e+003	2.552049017e-009	4.021141113e+003	2.201334670e-009	4.021141113e+003	1.235111347e-009	4.021141113e+003	1.368935632e-009	4.021141113e+003	1.772114788e-009
4.021263428e+003	1.607727285e-009	4.021263428e+003	1.725236176e-009	4.021263428e+003	1.895121615e-009	4.021263428e+003	8.987831035e-010	4.021263428e+003	1.821896634e-009	4.021263428e+003	1.536650696e-009	4.021263428e+003	2.573885327e-009	4.021263428e+003	1.902560998e-009	4.021263428e+003	2.027695123e-009	4.021263428e+003	1.849330689e-009	4.021263428e+003	1.128518723e-009
4.021385986e+003	1.734407618e-009	4.021385986e+003	1.575202413e-009	4.021385986e+003	2.071894434e-009	4.021385986e+003	1.796222171e-009	4.021385986e+003	1.553601026e-009	4.021385986e+003	1.679604011e-009	4.021385986e+003	1.375013881e-009	4.021385986e+003	1.318960940e-009	4.021385986e+003	1.266597383e-009	4.021385986e+003	1.747370582e-009	4.021385986e+003	1.065469935e-009
4.021508301e+003	1.531950566e-009	4.021508301e+003	1.391998405e-009	4.021508301e+003	2.272180666e-009	4.021508301e+003	1.908765590e-009	4.021508301e+003	2.233238705e-009	4.021508301e+003	1.199229271e-009	4.021508301e+003	2.117140463e-009	4.021508301e+003	1.934584493e-009	4.021508301e+003	1.679110073e-009	4.021508301e+003	1.610006906e-009	4.021508301e+003	1.942250583e-009
4.021630859e+003	1.646236925e-009	4.021630859e+003	1.925384074e-009	4.021630859e+003	1.321757148e-009	4.021630859e+003	2.367502416e-009	4.021630859e+003	1.675202421e-009	4.021630859e+003	1.829490226e-009	4.021630859e+003	1.916357517e-009	4.021630859e+003	2.064496130e-009	4.021630859e+003	1.954951756e-009	4.021630859e+003	1.152143270e-009	4.021630859e+003	2.417937184e-009
4.021753174e+003	1.880047007e-009	4.021753174e+003	1.716067177e-009	4.021753174e+003	1.545106154e-009	4.021753174e+003	2.143246247e-009	4.021753174e+003	1.737451627e-009	4.021753174e+003	1.856158671e-009	4.021753174e+003	1.017213536e-009	4.021753174e+003	1.086187029e-009	4.021753174e+003	1.352763235e-009	4.021753174e+003	1.323392285e-009	4.021753174e+003	1.663045590e-009
4.021875732e+003	2.065555282e-009	4.021875732e+003	2.172794611e-009	4.021875732e+003	1.389239834e-009	4.021875732e+003	1.741459643e-009	4.021875732e+003	1.996142585e-009	4.021875732e+003	1.984029829e-009	4.021875732e+003	1.080942780e-009	4.021875732e+003	2.004974409e-009	4.021875732e+003	9.220763597e-010	4.021875732e+003	1.176619580e-009	4.021875732e+003	1.972999542e-009
4.021998047e+003	2.060314586e-009	4.021998047e+003	1.848709297e-009	4.021998047e+003	2.416591594e-009	4.021998047e+003	1.709001496e-009	4.021998047e+003	1.736684463e-009	4.021998047e+003	2.197888316e-009	4.021998047e+003	1.859891463e-009	4.021998047e+003	1.778354686e-009	4.021998047e+003	1.556251683e-009	4.021998047e+003	2.104110663e-009	4.021998047e+003	1.923639470e-009
4.022120605e+003	2.179681768e-009	4.022120605e+003	1.588049026e-009	4.022120605e+003	1.531796801e-009	4.022120605e+003	1.529591565e-009	4.022120605e+003	1.529980920e-009	4.022120605e+003	9.386954547e-010	4.022120605e+003	1.375955017e-009	4.022120605e+003	2.117004572e-009	4.022120605e+003	2.030243751e-009	4.022120605e+003	2.290947654e-009	4.022120605e+003	1.499038560e-009
4.022243164e+003	1.711878972e-009	4.022243164e+003	2.251873799e-009	4.022243164e+003	1.532362570e-009	4.022243164e+003	1.912871417e-009	4.022243164e+003	2.178133673e-009	4.022243164e+003	1.656579096e-009	4.022243164e+003	1.936213190e-009	4.022243164e+003	2.080795536e-009	4.022243164e+003	1.695273588e-009	4.022243164e+003	2.160261747e-009	4.022243164e+003	1.713595821e-009
4.022365479e+003	1.486763046e-009	4.022365479e+003	2.288592205e-009	4.022365479e+003	1.432740260e-009	4.022365479e+003	1.686324302e-009	4.022365479e+003	1.442988506e-009	4.022365479e+003	1.620341972e-009	4.022365479e+003	2.225096996e-009	4.022365479e+003	1.779605685e-009	4.022365479e+003	1.492388435e-009	4.022365479e+003	1.967106922e-009	4.022365479e+003	2.053539783e-009
4.022488037e+003	2.134553201e-009	4.022488037e+003	2.121631315e-009	4.022488037e+003	1.803821981e-009	4.022488037e+003	1.554364970e-009	4.022488037e+003	2.026987245e-009	4.022488037e+003	1.326206256e-009	4.022488037e+003	1.397189253e-009	4.022488037e+003	1.271455718e-009	4.022488037e+003	1.756614965e-009	4.022488037e+003	2.018870848e-009	4.022488037e+003	2.112550801e-009
4.022610352e+003	1.121552740e-009	4.022610352e+003	2.250673647e-009	4.022610352e+003	2.672656541e-009	4.022610352e+003	1.545369943e-009	4.022610352e+003	2.005258626e-009	4.022610352e+003	2.938916666e-009	4.022610352e+003	1.208096512e-009	4.022610352e+003	1.752524348e-009	4.022610352e+003	1.936899752e-009	4.022610352e+003	1.902570768e-009	4.022610352e+003	1.978169850e-009
4.022732910e+003	1.772912483e-009	4.022732910e+003	1.639073655e-009	4.022732910e+003	2.233201846e-009	4.022732910e+003	1.356338153e-009	4.022732910e+003	2.025117185e-009	4.022732910e+003	1.855453013e-009	4.022732910e+003	1.558032814e-009	4.022732910e+003	1.183031340e-009	4.022732910e+003	2.403040211e-009	4.022732910e+003	1.664710036e-009	4.022732910e+003	1.526298199e-009
4.022855225e+003	1.344174549e-009	4.022855225e+003	1.645370062e-009	4.022855225e+003	1.695527274e-009	4.022855225e+003	1.284471751e-009	4.022855225e+003	1.535339300e-009	4.022855225e+003	1.746194189e-009	4.022855225e+003	1.296780572e-009	4.022855225e+003	1.686778051e-009	4.022855225e+003	1.551559992e-009	4.022855225e+003	1.311804887e-009	4.022855225e+003	1.718434617e-009
4.022977783e+003	1.630277247e-009	4.022977783e+003	2.882116545e-009	4.022977783e+003	2.282251499e-009	4.022977783e+003	1.090072588e-009	4.022977783e+003	1.743284517e-009	4.022977783e+003	1.502982960e-009	4.022977783e+003	1.993699206e-009	4.022977783e+003	2.083591744e-009	4.022977783e+003	1.490703894e-009	4.022977783e+003	1.041828623e-009	4.022977783e+003	1.814419393e-009
4.023100098e+003	2.919589903e-009	4.023100098e+003	1.154371598e-009	4.023100098e+003	1.950000383e-009	4.023100098e+003	1.300086594e-009	4.023100098e+003	1.458563825e-009	4.023100098e+003	2.210516437e-009	4.023100098e+003	1.448059561e-009	4.023100098e+003	1.164830343e-009	4.023100098e+003	2.064903137e-009	4.023100098e+003	1.774622116e-009	4.023100098e+003	1.441886943e-009
4.023222656e+003	1.598975174e-009	4.023222656e+003	1.812547445e-009	4.023222656e+003	1.802149430e-009	4.023222656e+003	1.110887271e-009	4.023222656e+003	1.913767589e-009	4.023222656e+003	1.247459358e-009	4.023222656e+003	1.753310941e-009	4.023222656e+003	2.227330764e-009	4.023222656e+003	2.897179829e-009	4.023222656e+003	1.424824481e-009	4.023222656e+003	1.608314260e-009
4.023344971e+003	1.499195101e-009	4.023344971e+003	1.408392403e-009	4.023344971e+003	1.671940808e-009	4.023344971e+003	1.944953087e-009	4.023344971e+003	1.472934108e-009	4.023344971e+003	1.759528412e-009	4.023344971e+003	1.624458235e-009	4.023344971e+003	2.241637764e-009	4.023344971e+003	1.388550053e-009	4.023344971e+003	2.032825241e-009	4.023344971e+003	2.047773506e-009
4.023467529e+003	1.314550135e-009	4.023467529e+003	1.881665268e-009	4.023467529e+003	1.823647566e-009	4.023467529e+003	1.638361780e-009	4.023467529e+003	1.506375469e-009	4.023467529e+003	1.380430215e-009	4.023467529e+003	1.292442930e-009	4.023467529e+003	1.779968950e-009	4.023467529e+003	1.519796622e-009	4.023467529e+003	1.653507553e-009	4.023467529e+003	1.427123197e-009
4.023589844e+003	1.768621138e-009	4.023589844e+003	2.263094379e-009	4.023589844e+003	2.276011823e-009	4.023589844e+003	1.919076675e-009	4.023589844e+003	1.782547443e-009	4.023589844e+003	1.948862183e-009	4.023589844e+003	1.798439841e-009	4.023589844e+003	1.902089819e-009	4.023589844e+003	1.993609500e-009	4.023589844e+003	1.720804499e-009	4.023589844e+003	1.449265596e-009
4.023712402e+003	1.662140980e-009	4.023712402e+003	1.217511647e-009	4.023712402e+003	2.590973880e-009	4.023712402e+003	1.420980666e-009	4.023712402e+003	2.360082352e-009	4.023712402e+003	1.798428073e-009	4.023712402e+003	2.041758984e-009	4.023712402e+003	2.489146445e-009	4.023712402e+003	1.994023391e-009	4.023712402e+003	1.605877986e-009	4.023712402e+003	1.473879574e-009
4.023834717e+003	2.001919519e-009	4.023834717e+003	1.751747081e-009	4.023834717e+003	1.137792194e-009	4.023834717e+003	2.568943058e-009	4.023834717e+003	1.239060410e-009	4.023834717e+003	1.642953884e-009	4.023834717e+003	9.068870099e-010	4.023834717e+003	1.695037555e-009	4.023834717e+003	2.240150954e-009	4.023834717e+003	1.922279447e-009	4.023834717e+003	1.849006503e-009
4.023957275e+003	1.697392116e-009	4.023957275e+003	2.590249348e-009	4.023957275e+003	1.786601089e-009	4.023957275e+003	1.441014752e-009	4.023957275e+003	1.767277324e-009	4.023957275e+003	1.634433588e-009	4.023957275e+003	1.805992689e-009	4.023957275e+003	1.600469091e-009	4.023957275e+003	2.018618828e-009	4.023957275e+003	1.381632142e-009	4.023957275e+003	1.582247222e-009
4.024079590e+003	2.121955722e-009	4.024079590e+003	2.604049198e-009	4.024079590e+003	1.358836044e-009	4.024079590e+003	1.846173214e-009	4.024079590e+003	1.815902984e-009	4.024079590e+003	2.492006379e-009	4.024079590e+003	1.530389038e-009	4.024079590e+003	2.031079971e-009	4.024079590e+003	1.661486948e-009	4.024079590e+003	1.976677266e-009	4.024079590e+003	2.061577353e-009
4.024202148e+003	1.833161400e-009	4.024202148e+003	2.176450797e-009	4.024202148e+003	1.612432299e-009	4.024202148e+003	1.947270123e-009	4.024202148e+003	1.514683712e-009	4.024202148e+003	2.105163155e-009	4.024202148e+003	1.998507804e-009	4.024202148e+003	1.801857330e-009	4.024202148e+003	1.332661315e-009	4.024202148e+003	1.822273887e-009	4.024202148e+003	2.084727502e-009
4.024324463e+003	1.915394510e-009	4.024324463e+003	2.750846217e-009	4.024324463e+003	1.366907809e-009	4.024324463e+003	2.089123763e-009	4.024324463e+003	1.695876217e-009	4.024324463e+003	1.797446858e-009	4.024324463e+003	1.167270391e-009	4.024324463e+003	1.723039489e-009	4.024324463e+003	1.778812098e-009	4.024324463e+003	1.199486288e-009	4.024324463e+003	2.273266242e-009
4.024447021e+003	2.676395328e-009	4.024447021e+003	2.214298522e-009	4.024447021e+003	1.191322263e-009	4.024447021e+003	1.160258556e-009	4.024447021e+003	1.537553196e-009	4.024447021e+003	1.698540752e-009	4.024447021e+003	1.353316903e-009	4.024447021e+003	1.731466859e-009	4.024447021e+003	2.673680610e-009	4.024447021e+003	2.331229654e-009	4.024447021e+003	1.482909795e-009
4.024569336e+003	2.073913485e-009	4.024569336e+003	2.232599661e-009	4.024569336e+003	1.487750589e-009	4.024569336e+003	1.792398452e-009	4.024569336e+003	1.622943002e-009	4.024569336e+003	2.121020248e-009	4.024569336e+003	1.853883158e-009	4.024569336e+003	1.598399968e-009	4.024569336e+003	2.227589446e-009	4.024569336e+003	2.466449489e-009	4.024569336e+003	1.847447195e-009
4.024691895e+003	1.239680691e-009	4.024691895e+003	1.471281985e-009	4.024691895e+003	1.912356273e-009	4.024691895e+003	1.561961227e-009	4.024691895e+003	2.266482779e-009	4.024691895e+003	2.462050341e-009	4.024691895e+003	2.283169875e-009	4.024691895e+003	1.784954740e-009	4.024691895e+003	1.446453068e-009	4.024691895e+003	1.982541020e-009	4.024691895e+003	1.388603343e-009
4.024814453e+003	1.680138140e-009	4.024814453e+003	1.075554201e-009	4.024814453e+003	1.922308535e-009	4.024814453e+003	1.894921775e-009	4.024814453e+003	2.045824621e-009	4.024814453e+003	2.538226296e-009	4.024814453e+003	1.737470279e-009	4.024814453e+003	1.189294330e-009	4.024814453e+003	1.614881895e-009	4.024814453e+003	2.405171839e-009	4.024814453e+003	1.261244442e-009
4.024936768e+003	1.541200834e-009	4.024936768e+003	1.961587337e-009	4.024936768e+003	1.238646852e-009	4.024936768e+003	2.226288931e-009	4.024936768e+003	1.976121711e-009	4.024936768e+003	1.743403644e-009	4.024936768e+003	2.518238507e-009	4.024936768e+003	2.419683121e-009	4.024936768e+003	1.737099353e-009	4.024936768e+003	2.085677409e-009	4.024936768e+003	1.890620549e-009
4.025059326e+003	2.101512075e-009	4.025059326e+003	1.868776911e-009	4.025059326e+003	2.367880780e-009	4.025059326e+003	1.515626069e-009	4.025059326e+003	2.187386938e-009	4.025059326e+003	2.108653030e-009	4.025059326e+003	2.311827840e-009	4.025059326e+003	1.223104840e-009	4.025059326e+003	1.590075294e-009	4.025059326e+003	2.238211616e-009	4.025059326e+003	9.995836381e-010
4.025181641e+003	1.921734549e-009	4.025181641e+003	2.099039831e-009	4.025181641e+003	1.581044962e-009	4.025181641e+003	2.421404854e-009	4.025181641e+003	1.974586494e-009	4.025181641e+003	1.902295210e-009	4.025181641e+003	1.637215918e-009	4.025181641e+003	1.591905607e-009	4.025181641e+003	2.254697096e-009	4.025181641e+003	1.938543548e-009	4.025181641e+003	1.968574859e-009
4.025304199e+003	1.242474568e-009	4.025304199e+003	1.863778687e-009	4.025304199e+003	1.469625643e-009	4.025304199e+003	2.439003888e-009	4.025304199e+003	2.245353015e-009	4.025304199e+003	2.040465130e-009	4.025304199e+003	2.216069106e-009	4.025304199e+003	1.812191175e-009	4.025304199e+003	2.001840471e-009	4.025304199e+003	1.316690423e-009	4.025304199e+003	1.406767591e-009
4.025426514e+003	2.275365452e-009	4.025426514e+003	1.745423583e-009	4.025426514e+003	1.616200507e-009	4.025426514e+003	1.510510828e-009	4.025426514e+003	1.713169162e-009	4.025426514e+003	1.584047449e-009	4.025426514e+003	1.188881105e-009	4.025426514e+003	1.423387186e-009	4.025426514e+003	1.462505339e-009	4.025426514e+003	1.576808351e-009	4.025426514e+003	1.407022943e-009
4.025549072e+003	2.253274234e-009	4.025549072e+003	1.361702195e-009	4.025549072e+003	1.968692320e-009	4.025549072e+003	1.743277189e-009	4.025549072e+003	1.666822458e-009	4.025549072e+003	1.361122215e-009	4.025549072e+003	8.531622631e-010	4.025549072e+003	1.684301032e-009	4.025549072e+003	1.734584809e-009	4.025549072e+003	2.044445724e-009	4.025549072e+003	1.398539173e-009
4.025671387e+003	1.673140737e-009	4.025671387e+003	1.806908068e-009	4.025671387e+003	1.705123376e-009	4.025671387e+003	1.278413486e-009	4.025671387e+003	1.606723088e-009	4.025671387e+003	2.028396118e-009	4.025671387e+003	2.020259959e-009	4.025671387e+003	1.265113125e-009	4.025671387e+003	1.322614240e-009	4.025671387e+003	2.212779959e-009	4.025671387e+003	1.715955378e-009
4.025793945e+003	1.894773227e-009	4.025793945e+003	1.300735408e-009	4.025793945e+003	1.911703462e-009	4.025793945e+003	2.366615126e-009	4.025793945e+003	1.639224756e-009	4.025793945e+003	1.532442839e-009	4.025793945e+003	1.826072626e-009	4.025793945e+003	1.881159895e-009	4.025793945e+003	1.960534401e-009	4.025793945e+003	1.865182009e-009	4.025793945e+003	2.313921277e-009
4.025916260e+003	2.789130038e-009	4.025916260e+003	1.322290943e-009	4.025916260e+003	1.691525475e-009	4.025916260e+003	2.454037862e-009	4.025916260e+003	1.338554378e-009	4.025916260e+003	2.082699124e-009	4.025916260e+003	1.719044129e-009	4.025916260e+003	1.371234126e-009	4.025916260e+003	1.951694140e-009	4.025916260e+003	1.425885521e-009	4.025916260e+003	1.373085978e-009
4.026038818e+003	1.222675294e-009	4.026038818e+003	1.532601934e-009	4.026038818e+003	1.864588484e-009	4.026038818e+003	2.652746467e-009	4.026038818e+003	2.148220046e-009	4.026038818e+003	1.383554049e-009	4.026038818e+003	1.474760647e-009	4.026038818e+003	1.365040858e-009	4.026038818e+003	2.201176796e-009	4.026038818e+003	1.501402558e-009	4.026038818e+003	1.704716035e-009
4.026161133e+003	1.949207684e-009	4.026161133e+003	1.268032124e-009	4.026161133e+003	2.033186730e-009	4.026161133e+003	2.050253523e-009	4.026161133e+003	2.272984023e-009	4.026161133e+003	1.460848220e-009	4.026161133e+003	2.237435792e-009	4.026161133e+003	1.475406797e-009	4.026161133e+003	1.353063550e-009	4.026161133e+003	2.109518560e-009	4.026161133e+003	1.307660091e-009
4.026283691e+003	1.666451865e-009	4.026283691e+003	2.043960112e-009	4.026283691e+003	1.457778565e-009	4.026283691e+003	1.220163304e-009	4.026283691e+003	1.995489995e-009	4.026283691e+003	2.459653370e-009	4.026283691e+003	7.089545062e-010	4.026283691e+003	1.514419146e-009	4.026283691e+003	1.522389326e-009	4.026283691e+003	1.585278464e-009	4.026283691e+003	1.657644910e-009
4.026406006e+003	1.989856946e-009	4.026406006e+003	1.804786876e-009	4.026406006e+003	1.443819175e-009	4.026406006e+003	1.508674963e-009	4.026406006e+003	9.113134136e-010	4.026406006e+003	1.547458939e-009	4.026406006e+003	1.173351638e-009	4.026406006e+003	2.010102973e-009	4.026406006e+003	1.399691474e-009	4.026406006e+003	1.722569976e-009	4.026406006e+003	1.289805374e-009
4.026528564e+003	1.733297839e-009	4.026528564e+003	1.945267725e-009	4.026528564e+003	2.324698434e-009	4.026528564e+003	1.344458767e-009	4.026528564e+003	1.015430628e-009	4.026528564e+003	1.389783733e-009	4.026528564e+003	1.930017923e-009	4.026528564e+003	1.365209834e-009	4.026528564e+003	1.618423506e-009	4.026528564e+003	1.930143601e-009	4.026528564e+003	2.440435187e-009
4.026650879e+003	1.657231574e-009	4.026650879e+003	2.057493953e-009	4.026650879e+003	1.521024751e-009	4.026650879e+003	1.218792511e-009	4.026650879e+003	2.005617672e-009	4.026650879e+003	1.252244419e-009	4.026650879e+003	1.036037700e-009	4.026650879e+003	1.822068607e-009	4.026650879e+003	1.258470994e-009	4.026650879e+003	1.862838106e-009	4.026650879e+003	1.861755528e-009
4.026773438e+003	1.117737347e-009	4.026773438e+003	1.854148501e-009	4.026773438e+003	2.115819298e-009	4.026773438e+003	1.515709225e-009	4.026773438e+003	1.605156230e-009	4.026773438e+003	1.801654714e-009	4.026773438e+003	1.492164281e-009	4.026773438e+003	1.708455821e-009	4.026773438e+003	1.317703502e-009	4.026773438e+003	1.093280022e-009	4.026773438e+003	2.026158574e-009
4.026895752e+003	1.680821926e-009	4.026895752e+003	1.313491649e-009	4.026895752e+003	1.692204488e-009	4.026895752e+003	1.779831615e-009	4.026895752e+003	1.492865276e-009	4.026895752e+003	1.441150310e-009	4.026895752e+003	1.731346844e-009	4.026895752e+003	1.125303073e-009	4.026895752e+003	1.612818656e-009	4.026895752e+003	1.438051012e-009	4.026895752e+003	1.702040175e-009
4.027018311e+003	1.516548331e-009	4.027018311e+003	2.157335199e-009	4.027018311e+003	1.797560545e-009	4.027018311e+003	1.811641726e-009	4.027018311e+003	2.269388677e-009	4.027018311e+003	1.680699691e-009	4.027018311e+003	1.675597661e-009	4.027018311e+003	1.795659510e-009	4.027018311e+003	1.378309245e-009	4.027018311e+003	1.046247422e-009	4.027018311e+003	1.715447673e-009
4.027140869e+003	1.700868224e-009	4.027140869e+003	1.468444366e-009	4.027140869e+003	1.964328034e-009	4.027140869e+003	1.126509774e-009	4.027140869e+003	1.781106818e-009	4.027140869e+003	2.018879730e-009	4.027140869e+003	2.102207963e-009	4.027140869e+003	1.244822800e-009	4.027140869e+003	1.713695186e-009	4.027140869e+003	1.465615851e-009	4.027140869e+003	1.143969586e-009
4.027263184e+003	2.006300237e-009	4.027263184e+003	1.847139330e-009	4.027263184e+003	1.899408630e-009	4.027263184e+003	1.725394383e-009	4.027263184e+003	1.425752294e-009	4.027263184e+003	1.406302297e-009	4.027263184e+003	1.588944420e-009	4.027263184e+003	1.603806532e-009	4.027263184e+003	2.476588046e-009	4.027263184e+003	2.037849001e-009	4.027263184e+003	1.894723489e-009
4.027385742e+003	1.227972612e-009	4.027385742e+003	1.801883975e-009	4.027385742e+003	1.830186114e-009	4.027385742e+003	1.863447396e-009	4.027385742e+003	9.821271574e-010	4.027385742e+003	1.644686498e-009	4.027385742e+003	1.951399708e-009	4.027385742e+003	2.135326582e-009	4.027385742e+003	1.392163274e-009	4.027385742e+003	2.050745129e-009	4.027385742e+003	1.759683399e-009
4.027508057e+003	1.669912209e-009	4.027508057e+003	2.299000768e-009	4.027508057e+003	1.041366215e-009	4.027508057e+003	1.982233266e-009	4.027508057e+003	1.808722283e-009	4.027508057e+003	1.610329536e-009	4.027508057e+003	2.250297060e-009	4.027508057e+003	1.301148189e-009	4.027508057e+003	1.585566234e-009	4.027508057e+003	1.691490725e-009	4.027508057e+003	1.198339650e-009
4.027630615e+003	1.761295110e-009	4.027630615e+003	1.761147006e-009	4.027630615e+003	1.907271674e-009	4.027630615e+003	1.695266150e-009	4.027630615e+003	1.200547106e-009	4.027630615e+003	1.867206612e-009	4.027630615e+003	1.790673942e-009	4.027630615e+003	1.080721290e-009	4.027630615e+003	1.071435274e-009	4.027630615e+003	1.515836234e-009	4.027630615e+003	2.165805091e-009
4.027752930e+003	1.333248623e-009	4.027752930e+003	1.858102672e-009	4.027752930e+003	2.403971022e-009	4.027752930e+003	1.901462099e-009	4.027752930e+003	1.243392833e-009	4.027752930e+003	1.862077825e-009	4.027752930e+003	1.431479157e-009	4.027752930e+003	1.244669257e-009	4.027752930e+003	1.978482489e-009	4.027752930e+003	2.105785768e-009	4.027752930e+003	2.487707595e-009
4.027875488e+003	1.229028102e-009	4.027875488e+003	1.405171424e-009	4.027875488e+003	1.933720961e-009	4.027875488e+003	1.811796602e-009	4.027875488e+003	1.305691111e-009	4.027875488e+003	1.720494747e-009	4.027875488e+003	1.544120720e-009	4.027875488e+003	1.258998461e-009	4.027875488e+003	1.381906478e-009	4.027875488e+003	2.038954783e-009	4.027875488e+003	1.768356683e-009
4.027997803e+003	1.800078642e-009	4.027997803e+003	1.827117679e-009	4.027997803e+003	1.932178639e-009	4.027997803e+003	1.764840052e-009	4.027997803e+003	7.619278541e-010	4.027997803e+003	2.373601982e-009	4.027997803e+003	1.373843483e-009	4.027997803e+003	9.886197416e-010	4.027997803e+003	1.622533219e-009	4.027997803e+003	1.727596732e-009	4.027997803e+003	2.036671942e-009
4.028120361e+003	1.962689566e-009	4.028120361e+003	2.044689529e-009	4.028120361e+003	2.151557821e-009	4.028120361e+003	1.736497723e-009	4.028120361e+003	2.103449637e-009	4.028120361e+003	1.628367663e-009	4.028120361e+003	1.177706599e-009	4.028120361e+003	2.132304777e-009	4.028120361e+003	1.088607315e-009	4.028120361e+003	1.867429322e-009	4.028120361e+003	6.797740704e-010
4.028242676e+003	1.508703718e-009	4.028242676e+003	1.612523781e-009	4.028242676e+003	1.343542722e-009	4.028242676e+003	2.243813135e-009	4.028242676e+003	1.698677643e-009	4.028242676e+003	1.909948200e-009	4.028242676e+003	1.392797100e-009	4.028242676e+003	1.999529653e-009	4.028242676e+003	1.470074174e-009	4.028242676e+003	1.727692656e-009	4.028242676e+003	2.021387946e-009
4.028365234e+003	1.490530255e-009	4.028365234e+003	1.783855397e-009	4.028365234e+003	1.290986207e-009	4.028365234e+003	1.406849415e-009	4.028365234e+003	1.273730565e-009	4.028365234e+003	2.355250217e-009	4.028365234e+003	1.385653370e-009	4.028365234e+003	2.153863532e-009	4.028365234e+003	1.460072063e-009	4.028365234e+003	1.955518192e-009	4.028365234e+003	2.091439466e-009
4.028487549e+003	1.823171281e-009	4.028487549e+003	1.848861397e-009	4.028487549e+003	1.535454763e-009	4.028487549e+003	1.831977126e-009	4.028487549e+003	1.928349702e-009	4.028487549e+003	1.639124614e-009	4.028487549e+003	2.541931998e-009	4.028487549e+003	1.461352261e-009	4.028487549e+003	1.657482374e-009	4.028487549e+003	1.331410759e-009	4.028487549e+003	1.234125580e-009
4.028610107e+003	1.746794931e-009	4.028610107e+003	2.045109415e-009	4.028610107e+003	1.350665246e-009	4.028610107e+003	1.248673054e-009	4.028610107e+003	1.960453133e-009	4.028610107e+003	1.097100522e-009	4.028610107e+003	1.405037198e-009	4.028610107e+003	2.042308100e-009	4.028610107e+003	1.161054364e-009	4.028610107e+003	1.646672909e-009	4.028610107e+003	1.471208155e-009
4.028732422e+003	1.974583830e-009	4.028732422e+003	2.008962774e-009	4.028732422e+003	1.552794893e-009	4.028732422e+003	1.100306957e-009	4.028732422e+003	1.295752283e-009	4.028732422e+003	2.154442624e-009	4.028732422e+003	1.644930636e-009	4.028732422e+003	2.028434976e-009	4.028732422e+003	2.143041300e-009	4.028732422e+003	1.586878406e-009	4.028732422e+003	1.902547231e-009
4.028854980e+003	1.629187341e-009	4.028854980e+003	1.645465431e-009	4.028854980e+003	1.528683846e-009	4.028854980e+003	1.707276653e-009	4.028854980e+003	1.600672817e-009	4.028854980e+003	1.475745748e-009	4.028854980e+003	2.282741107e-009	4.028854980e+003	1.733863941e-009	4.028854980e+003	1.730094512e-009	4.028854980e+003	1.804723704e-009	4.028854980e+003	1.574045450e-009
4.028977295e+003	1.223218304e-009	4.028977295e+003	1.657525894e-009	4.028977295e+003	1.411504136e-009	4.028977295e+003	1.902077829e-009	4.028977295e+003	1.068254485e-009	4.028977295e+003	1.695196539e-009	4.028977295e+003	1.608407518e-009	4.028977295e+003	1.396472160e-009	4.028977295e+003	1.884862710e-009	4.028977295e+003	1.763497459e-009	4.028977295e+003	1.981290243e-009
4.029099854e+003	2.190827519e-009	4.029099854e+003	2.167408253e-009	4.029099854e+003	1.764003055e-009	4.029099854e+003	1.474049327e-009	4.029099854e+003	1.113550030e-009	4.029099854e+003	1.494394719e-009	4.029099854e+003	1.777525904e-009	4.029099854e+003	2.098498486e-009	4.029099854e+003	1.472647893e-009	4.029099854e+003	2.167811264e-009	4.029099854e+003	1.620005796e-009
4.029222168e+003	1.716498277e-009	4.029222168e+003	2.420739165e-009	4.029222168e+003	1.802555105e-009	4.029222168e+003	2.141298916e-009	4.029222168e+003	1.626710877e-009	4.029222168e+003	2.185559067e-009	4.029222168e+003	1.856584442e-009	4.029222168e+003	1.402430949e-009	4.029222168e+003	2.425841972e-009	4.029222168e+003	1.283960938e-009	4.029222168e+003	2.514450648e-009
4.029344727e+003	1.942822125e-009	4.029344727e+003	1.540176209e-009	4.029344727e+003	1.784542847e-009	4.029344727e+003	1.371383895e-009	4.029344727e+003	1.099087932e-009	4.029344727e+003	1.023922835e-009	4.029344727e+003	1.357734924e-009	4.029344727e+003	2.131912868e-009	4.029344727e+003	2.393182763e-009	4.029344727e+003	1.374699798e-009	4.029344727e+003	1.159458196e-009
4.029467041e+003	1.338765987e-009	4.029467041e+003	2.229575857e-009	4.029467041e+003	1.353652412e-009	4.029467041e+003	1.661593751e-009	4.029467041e+003	2.686448397e-009	4.029467285e+003	8.456346179e-010	4.029467041e+003	1.805244176e-009	4.029467041e+003	1.444555142e-009	4.029467041e+003	2.049169945e-009	4.029467041e+003	1.970928754e-009	4.029467041e+003	2.518429909e-009
4.029589600e+003	1.253505633e-009	4.029589600e+003	1.647175396e-009	4.029589600e+003	2.381663533e-009	4.029589600e+003	1.651454085e-009	4.029589600e+003	1.694289375e-009	4.029589600e+003	1.583945974e-009	4.029589600e+003	2.086976814e-009	4.029589600e+003	2.075950745e-009	4.029589600e+003	1.352832180e-009	4.029589600e+003	2.057001458e-009	4.029589600e+003	1.995185350e-009
4.029712158e+003	1.142508199e-009	4.029712158e+003	2.100546403e-009	4.029712158e+003	1.475934264e-009	4.029712158e+003	1.418496764e-009	4.029712158e+003	1.897605850e-009	4.029712158e+003	2.183403014e-009	4.029712158e+003	1.380790038e-009	4.029712158e+003	1.949829631e-009	4.029712158e+003	1.864327137e-009	4.029712158e+003	1.791098714e-009	4.029712158e+003	1.484882328e-009
4.029834473e+003	1.262074001e-009	4.029834473e+003	1.962917828e-009	4.029834473e+003	1.638527758e-009	4.029834473e+003	1.673952754e-009	4.029834473e+003	2.189489479e-009	4.029834473e+003	9.491507580e-010	4.029834473e+003	1.469820377e-009	4.029834473e+003	1.304799713e-009	4.029834473e+003	1.822868967e-009	4.029834473e+003	2.061771864e-009	4.029834473e+003	1.472145850e-009
4.029957031e+003	2.148720757e-009	4.029957031e+003	1.742462508e-009	4.029957031e+003	1.687987417e-009	4.029957031e+003	1.514483983e-009	4.029957031e+003	1.773713842e-009	4.029957031e+003	2.348310213e-009	4.029957031e+003	1.398658411e-009	4.029957031e+003	2.157657386e-009	4.029957031e+003	1.194816912e-009	4.029957031e+003	1.516802683e-009	4.029957031e+003	1.741606526e-009
4.030079346e+003	2.342913197e-009	4.030079346e+003	2.585488490e-009	4.030079346e+003	1.249844006e-009	4.030079346e+003	1.818191819e-009	4.030079346e+003	1.698302277e-009	4.030079346e+003	1.768924229e-009	4.030079346e+003	1.646792369e-009	4.030079346e+003	2.091424589e-009	4.030079346e+003	1.960329676e-009	4.030079346e+003	1.855936627e-009	4.030079346e+003	1.681960571e-009
4.030201904e+003	2.154098011e-009	4.030201904e+003	1.834927987e-009	4.030201904e+003	1.898346147e-009	4.030201904e+003	1.698456376e-009	4.030201904e+003	1.283428364e-009	4.030201904e+003	1.893356583e-009	4.030201904e+003	1.577940667e-009	4.030201904e+003	1.412430506e-009	4.030201904e+003	1.267527305e-009	4.030201904e+003	2.004473920e-009	4.030201904e+003	1.329625521e-009
4.030324219e+003	7.787956946e-010	4.030324219e+003	1.892677792e-009	4.030324219e+003	1.457423404e-009	4.030324219e+003	1.379596326e-009	4.030324219e+003	1.704675179e-009	4.030324219e+003	2.302700919e-009	4.030324219e+003	1.715504516e-009	4.030324219e+003	1.986372622e-009	4.030324219e+003	1.489623536e-009	4.030324219e+003	1.676558670e-009	4.030324219e+003	1.678779449e-009
4.030446777e+003	1.809959849e-009	4.030446777e+003	1.446336717e-009	4.030446777e+003	1.314613529e-009	4.030446777e+003	1.875698263e-009	4.030446777e+003	1.561168639e-009	4.030446777e+003	1.225437529e-009	4.030446777e+003	1.771700342e-009	4.030446777e+003	2.332465998e-009	4.030446777e+003	1.723974408e-009	4.030446777e+003	2.048199610e-009	4.030446777e+003	2.082319206e-009
4.030569092e+003	1.187711152e-009	4.030569092e+003	1.395114135e-009	4.030569092e+003	1.771319091e-009	4.030569092e+003	2.113213382e-009	4.030569092e+003	1.297105534e-009	4.030569092e+003	1.100431191e-009	4.030569092e+003	1.700581231e-009	4.030569092e+003	2.310524438e-009	4.030569092e+003	1.756224166e-009	4.030569092e+003	1.560625407e-009	4.030569092e+003	2.024341583e-009
4.030691650e+003	1.823849849e-009	4.030691650e+003	2.174488811e-009	4.030691650e+003	1.725342424e-009	4.030691650e+003	1.856868659e-009	4.030691650e+003	2.328973903e-009	4.030691650e+003	2.404280108e-009	4.030691650e+003	1.582775577e-009	4.030691650e+003	1.321499910e-009	4.030691650e+003	1.296462160e-009	4.030691650e+003	1.704798858e-009	4.030691650e+003	1.461380905e-009
4.030813965e+003	1.746545020e-009	4.030813965e+003	2.204984417e-009	4.030813965e+003	1.221393875e-009	4.030813965e+003	1.166577612e-009	4.030813965e+003	2.467031468e-009	4.030813965e+003	1.621544898e-009	4.030813965e+003	1.055567633e-009	4.030813965e+003	1.627766366e-009	4.030813965e+003	1.496881952e-009	4.030813965e+003	1.826244378e-009	4.030813965e+003	1.598610466e-009
4.030936523e+003	2.387031683e-009	4.030936523e+003	1.295642704e-009	4.030936523e+003	2.510090802e-009	4.030936523e+003	1.309934716e-009	4.030936523e+003	1.354454549e-009	4.030936523e+003	1.611491607e-009	4.030936523e+003	1.420882412e-009	4.030936523e+003	2.009313826e-009	4.030936523e+003	1.712607500e-009	4.030936523e+003	1.536023753e-009	4.030936523e+003	1.248539605e-009
4.031058838e+003	1.638049918e-009	4.031058838e+003	1.108503844e-009	4.031058838e+003	1.387935100e-009	4.031058838e+003	1.915563930e-009	4.031058838e+003	2.146262501e-009	4.031058838e+003	2.321512760e-009	4.031058838e+003	2.039901137e-009	4.031058838e+003	1.484975143e-009	4.031058838e+003	1.329660937e-009	4.031058838e+003	1.180434528e-009	4.031058838e+003	1.915269499e-009
4.031181396e+003	1.873599720e-009	4.031181396e+003	1.335692779e-009	4.031181396e+003	1.960721363e-009	4.031181396e+003	1.692236906e-009	4.031181396e+003	1.924937543e-009	4.031181396e+003	2.355790008e-009	4.031181396e+003	1.599928745e-009	4.031181396e+003	1.712266995e-009	4.031181396e+003	1.564790075e-009	4.031181396e+003	2.018887502e-009	4.031181396e+003	1.473950739e-009
4.031303711e+003	2.270547528e-009	4.031303711e+003	2.079354688e-009	4.031303711e+003	2.124937337e-009	4.031303711e+003	1.705366737e-009	4.031303711e+003	1.685284468e-009	4.031303711e+003	1.980827280e-009	4.031303711e+003	9.901628406e-010	4.031303711e+003	1.597123545e-009	4.031303711e+003	1.084260570e-009	4.031303711e+003	2.015114076e-009	4.031303711e+003	2.003262223e-009
4.031426270e+003	1.947874084e-009	4.031426270e+003	2.107416242e-009	4.031426270e+003	1.505164549e-009	4.031426270e+003	1.380816572e-009	4.031426270e+003	2.376696839e-009	4.031426270e+003	2.182666936e-009	4.031426270e+003	2.685769829e-009	4.031426270e+003	1.564960828e-009	4.031426270e+003	2.307705582e-009	4.031426270e+003	1.622785795e-009	4.031426270e+003	1.701839891e-009
4.031548584e+003	1.504359637e-009	4.031548584e+003	2.073609284e-009	4.031548584e+003	1.081269518e-009	4.031548584e+003	1.148500406e-009	4.031548584e+003	1.952552120e-009	4.031548584e+003	1.463133947e-009	4.031548584e+003	1.444445452e-009	4.031548584e+003	1.760482982e-009	4.031548584e+003	1.911609315e-009	4.031548584e+003	1.113304560e-009	4.031548584e+003	1.918644577e-009
4.031671143e+003	2.067943372e-009	4.031671143e+003	1.164259911e-009	4.031671143e+003	2.190278625e-009	4.031671143e+003	1.702298413e-009	4.031671143e+003	1.444032338e-009	4.031671143e+003	2.095241980e-009	4.031671143e+003	1.968305074e-009	4.031671143e+003	1.638046365e-009	4.031671143e+003	1.552272977e-009	4.031671143e+003	1.173057318e-009	4.031671143e+003	2.178378367e-009
4.031793457e+003	2.106438579e-009	4.031793457e+003	2.313893521e-009	4.031793457e+003	1.813937778e-009	4.031793457e+003	1.734041577e-009	4.031793457e+003	1.983535780e-009	4.031793457e+003	2.314731073e-009	4.031793457e+003	2.441654656e-009	4.031793457e+003	1.083322321e-009	4.031793457e+003	1.385467074e-009	4.031793457e+003	1.646134229e-009	4.031793457e+003	1.573420838e-009
4.031916016e+003	1.350968559e-009	4.031916016e+003	1.856886089e-009	4.031916016e+003	1.483247858e-009	4.031916016e+003	1.635834801e-009	4.031916016e+003	1.381580739e-009	4.031916016e+003	1.916095060e-009	4.031916016e+003	1.226020951e-009	4.031916016e+003	2.359862084e-009	4.031916016e+003	1.411452177e-009	4.031916016e+003	9.382111754e-010	4.031916016e+003	2.017021217e-009
4.032038574e+003	1.095073698e-009	4.032038574e+003	2.303499613e-009	4.032038574e+003	1.494327884e-009	4.032038574e+003	1.898828650e-009	4.032038574e+003	2.899289919e-009	4.032038574e+003	1.621657808e-009	4.032038574e+003	2.717121417e-009	4.032038574e+003	1.346348477e-009	4.032038574e+003	2.176616221e-009	4.032038574e+003	2.360168505e-009	4.032038574e+003	1.829736584e-009
4.032160889e+003	1.633200131e-009	4.032160889e+003	1.417675533e-009	4.032160889e+003	1.232209557e-009	4.032160889e+003	1.448147491e-009	4.032160889e+003	1.950048345e-009	4.032160889e+003	1.982829678e-009	4.032160889e+003	1.849965181e-009	4.032160889e+003	1.478032696e-009	4.032160889e+003	1.822811568e-009	4.032160889e+003	1.132339000e-009	4.032160889e+003	1.280583639e-009
4.032283447e+003	1.497517332e-009	4.032283447e+003	1.747242240e-009	4.032283447e+003	2.412727573e-009	4.032283447e+003	1.609169131e-009	4.032283447e+003	1.772791358e-009	4.032283447e+003	1.121679305e-009	4.032283447e+003	1.994796328e-009	4.032283447e+003	1.496739288e-009	4.032283447e+003	1.731866983e-009	4.032283447e+003	9.209935037e-010	4.032283447e+003	1.676557893e-009
4.032405762e+003	2.539055632e-009	4.032405762e+003	2.470328164e-009	4.032405762e+003	1.826378160e-009	4.032405762e+003	1.203785183e-009	4.032405762e+003	1.448872355e-009	4.032405762e+003	2.118750286e-009	4.032405762e+003	1.925010373e-009	4.032405762e+003	1.763289070e-009	4.032405762e+003	2.046428138e-009	4.032405762e+003	1.957855877e-009	4.032405762e+003	1.949001627e-009
4.032528320e+003	1.887968670e-009	4.032528320e+003	1.784530745e-009	4.032528320e+003	1.560741758e-009	4.032528320e+003	1.615390821e-009	4.032528320e+003	1.379459103e-009	4.032528320e+003	1.316288634e-009	4.032528320e+003	1.360614177e-009	4.032528320e+003	1.890593238e-009	4.032528320e+003	1.620518164e-009	4.032528320e+003	1.741461086e-009	4.032528320e+003	2.422342993e-009
4.032650635e+003	1.528755456e-009	4.032650635e+003	1.169004449e-009	4.032650635e+003	1.719333453e-009	4.032650635e+003	1.651203285e-009	4.032650635e+003	1.547203587e-009	4.032650635e+003	2.211574923e-009	4.032650635e+003	1.436348707e-009	4.032650635e+003	1.003254702e-009	4.032650635e+003	2.562708490e-009	4.032650635e+003	1.908051717e-009	4.032650635e+003	1.814433381e-009
4.032773193e+003	1.766549573e-009	4.032773193e+003	9.101084331e-010	4.032773193e+003	1.498265734e-009	4.032773193e+003	2.693699486e-009	4.032773193e+003	1.293532059e-009	4.032773193e+003	1.284344298e-009	4.032773193e+003	2.215083894e-009	4.032773193e+003	1.566225261e-009	4.032773193e+003	1.936545369e-009	4.032773193e+003	1.918055270e-009	4.032773193e+003	1.879687073e-009
4.032895508e+003	1.087942403e-009	4.032895508e+003	1.977680020e-009	4.032895508e+003	1.748109990e-009	4.032895508e+003	2.591377557e-009	4.032895508e+003	1.783549641e-009	4.032895508e+003	2.170765567e-009	4.032895508e+003	2.475120553e-009	4.032895508e+003	8.428424070e-010	4.032895508e+003	1.896996116e-009	4.032895508e+003	1.153097506e-009	4.032895508e+003	1.301429298e-009
4.033018066e+003	1.716546238e-009	4.033018066e+003	1.589990695e-009	4.033018066e+003	1.768223679e-009	4.033018066e+003	1.811278572e-009	4.033018066e+003	1.841753638e-009	4.033018066e+003	1.439679154e-009	4.033018066e+003	2.547539069e-009	4.033018066e+003	1.575757635e-009	4.033018066e+003	1.824856377e-009	4.033018066e+003	1.434673935e-009	4.033018066e+003	1.777247682e-009
4.033140381e+003	1.964687968e-009	4.033140381e+003	1.874748135e-009	4.033140381e+003	1.872220601e-009	4.033140381e+003	1.438097974e-009	4.033140381e+003	1.500806257e-009	4.033140381e+003	1.877439537e-009	4.033140381e+003	2.570044400e-009	4.033140381e+003	1.796455984e-009	4.033140381e+003	1.832742291e-009	4.033140381e+003	1.551184625e-009	4.033140381e+003	1.408769656e-009
4.033262939e+003	2.184851411e-009	4.033262939e+003	1.779322689e-009	4.033262939e+003	1.993022636e-009	4.033262939e+003	2.079061812e-009	4.033262939e+003	1.280590967e-009	4.033262939e+003	1.409441897e-009	4.033262939e+003	1.172794639e-009	4.033262939e+003	1.556187512e-009	4.033262939e+003	1.819175366e-009	4.033262939e+003	1.631919488e-009	4.033262939e+003	1.172396069e-009
4.033385254e+003	2.197203308e-009	4.033385254e+003	2.257732445e-009	4.033385254e+003	1.681846884e-009	4.033385254e+003	1.539050887e-009	4.033385254e+003	1.859170262e-009	4.033385254e+003	1.981287134e-009	4.033385254e+003	2.054238779e-009	4.033385254e+003	1.393550941e-009	4.033385254e+003	1.560866103e-009	4.033385254e+003	1.702381347e-009	4.033385254e+003	2.168173863e-009
4.033507813e+003	1.745451783e-009	4.033507813e+003	1.699630658e-009	4.033507813e+003	2.598252946e-009	4.033507813e+003	2.297886992e-009	4.033507813e+003	1.782595072e-009	4.033507813e+003	1.701554120e-009	4.033507813e+003	1.630719004e-009	4.033507813e+003	2.130115417e-009	4.033507813e+003	2.173750735e-009	4.033507813e+003	2.192072079e-009	4.033507813e+003	1.274253592e-009
4.033630127e+003	1.642116887e-009	4.033630127e+003	1.916599768e-009	4.033630127e+003	2.307461999e-009	4.033630127e+003	1.600562571e-009	4.033630127e+003	1.297027707e-009	4.033630127e+003	1.554757767e-009	4.033630127e+003	2.139776134e-009	4.033630127e+003	2.516419739e-009	4.033630127e+003	1.613854828e-009	4.033630127e+003	1.074663358e-009	4.033630127e+003	1.786242598e-009
4.033752686e+003	2.011021349e-009	4.033752686e+003	1.266235228e-009	4.033752686e+003	1.491409551e-009	4.033752686e+003	1.490389701e-009	4.033752686e+003	1.915713144e-009	4.033752686e+003	1.597664778e-009	4.033752686e+003	1.585122589e-009	4.033752686e+003	1.738375555e-009	4.033752686e+003	2.495462281e-009	4.033752686e+003	1.566559660e-009	4.033752686e+003	1.646174197e-009
4.033875000e+003	1.318696929e-009	4.033875000e+003	1.548141726e-009	4.033875000e+003	1.881235834e-009	4.033875000e+003	1.734937749e-009	4.033875000e+003	1.937531691e-009	4.033875000e+003	1.651862869e-009	4.033875000e+003	1.636520253e-009	4.033875000e+003	1.831494068e-009	4.033875000e+003	1.499135815e-009	4.033875000e+003	1.734281385e-009	4.033875000e+003	2.069585836e-009
4.033997559e+003	1.772946234e-009	4.033997559e+003	1.643694070e-009	4.033997559e+003	1.759577262e-009	4.033997559e+003	1.773426961e-009	4.033997559e+003	1.767504587e-009	4.033997559e+003	1.764677182e-009	4.033997559e+003	1.781472747e-009	4.033997559e+003	1.533242200e-009	4.033997559e+003	1.327141397e-009	4.033997559e+003	2.224145312e-009	4.033997559e+003	2.158499601e-009
4.034119873e+003	1.211362011e-009	4.034119873e+003	1.599277710e-009	4.034119873e+003	2.136763211e-009	4.034119873e+003	1.587796450e-009	4.034119873e+003	1.963480489e-009	4.034119873e+003	2.048119674e-009	4.034119873e+003	1.684957840e-009	4.034119873e+003	8.350179992e-010	4.034119873e+003	1.628486901e-009	4.034119873e+003	1.727409549e-009	4.034119873e+003	1.951471651e-009
4.034242432e+003	1.143826922e-009	4.034242432e+003	2.520784914e-009	4.034242432e+003	1.690760643e-009	4.034242432e+003	1.353795853e-009	4.034242432e+003	1.789048798e-009	4.034242432e+003	2.024302281e-009	4.034242432e+003	1.432479801e-009	4.034242432e+003	1.811628736e-009	4.034242432e+003	1.754248191e-009	4.034242432e+003	1.706461639e-009	4.034242432e+003	2.074376448e-009
4.034364746e+003	1.984107323e-009	4.034364990e+003	1.810361305e-009	4.034364746e+003	1.376380676e-009	4.034364990e+003	2.147460654e-009	4.034364990e+003	1.859231769e-009	4.034364990e+003	1.722824550e-009	4.034364746e+003	1.809508321e-009	4.034364990e+003	1.914483461e-009	4.034364746e+003	1.179001674e-009	4.034364746e+003	1.754643764e-009	4.034364746e+003	1.465360056e-009
4.034487305e+003	1.900660074e-009	4.034487305e+003	1.838160402e-009	4.034487305e+003	2.363098828e-009	4.034487305e+003	1.718691300e-009	4.034487305e+003	1.739576372e-009	4.034487305e+003	1.969009844e-009	4.034487305e+003	1.864483012e-009	4.034487305e+003	2.287667389e-009	4.034487305e+003	1.079835998e-009	4.034487305e+003	1.621618062e-009	4.034487305e+003	2.476075123e-009
4.034609863e+003	2.047176428e-009	4.034609863e+003	2.251747455e-009	4.034609863e+003	1.888651013e-009	4.034609863e+003	1.757161860e-009	4.034609863e+003	1.133731442e-009	4.034609863e+003	1.354386714e-009	4.034609863e+003	1.947201733e-009	4.034609863e+003	2.190969184e-009	4.034609863e+003	1.178874998e-009	4.034609863e+003	2.127400478e-009	4.034609863e+003	1.381036618e-009
4.034732178e+003	1.307073005e-009	4.034732178e+003	1.289820917e-009	4.034732178e+003	1.711864650e-009	4.034732178e+003	1.531121230e-009	4.034732178e+003	1.733692301e-009	4.034732178e+003	1.407714501e-009	4.034732178e+003	9.982236149e-010	4.034732178e+003	2.389119347e-009	4.034732178e+003	1.665614868e-009	4.034732178e+003	2.163418555e-009	4.034732178e+003	2.308035096e-009
4.034854736e+003	1.411583628e-009	4.034854736e+003	2.080970951e-009	4.034854736e+003	1.708351349e-009	4.034854736e+003	1.545862105e-009	4.034854736e+003	1.420252360e-009	4.034854736e+003	1.159429774e-009	4.034854736e+003	1.823836193e-009	4.034854736e+003	1.395370264e-009	4.034854736e+003	1.658169824e-009	4.034854736e+003	1.918312620e-009	4.034854736e+003	1.664823501e-009
4.034977051e+003	2.039932001e-009	4.034977051e+003	1.527038829e-009	4.034977051e+003	1.786887971e-009	4.034977051e+003	1.391517013e-009	4.034977051e+003	2.277211975e-009	4.034977051e+003	2.699450663e-009	4.034977051e+003	1.660272142e-009	4.034977051e+003	2.482899664e-009	4.034977051e+003	2.243749853e-009	4.034977051e+003	2.133985211e-009	4.034977051e+003	1.872559663e-009
4.035099609e+003	1.412667205e-009	4.035099609e+003	1.783787007e-009	4.035099609e+003	1.814288830e-009	4.035099609e+003	1.735084298e-009	4.035099609e+003	1.205418543e-009	4.035099609e+003	1.344659828e-009	4.035099609e+003	1.990797083e-009	4.035099609e+003	2.344508809e-009	4.035099609e+003	2.071763872e-009	4.035099609e+003	1.305975550e-009	4.035099609e+003	1.600837907e-009
4.035221924e+003	2.080181360e-009	4.035221924e+003	1.844499997e-009	4.035221924e+003	1.880848366e-009	4.035221924e+003	1.779389414e-009	4.035221924e+003	1.389447890e-009	4.035221924e+003	1.797977434e-009	4.035221924e+003	1.343445688e-009	4.035221924e+003	1.530838900e-009	4.035221924e+003	2.031987689e-009	4.035221924e+003	1.611599076e-009	4.035221924e+003	1.335821120e-009
4.035344482e+003	2.197768190e-009	4.035344482e+003	1.482346135e-009	4.035344482e+003	1.026218222e-009	4.035344482e+003	1.557242668e-009	4.035344482e+003	1.560521157e-009	4.035344482e+003	1.844565722e-009	4.035344482e+003	2.054773240e-009	4.035344482e+003	9.286600933e-010	4.035344482e+003	9.870059214e-010	4.035344482e+003	1.506206604e-009	4.035344482e+003	1.925260618e-009
4.035466797e+003	1.875431144e-009	4.035466797e+003	1.564675833e-009	4.035466797e+003	1.654863246e-009	4.035466797e+003	2.682128963e-009	4.035466797e+003	1.952548123e-009	4.035466797e+003	1.331505906e-009	4.035466797e+003	1.796114590e-009	4.035466797e+003	2.197687365e-009	4.035466797e+003	1.169998765e-009	4.035466797e+003	1.649288706e-009	4.035466797e+003	1.250449744e-009
4.035589355e+003	1.345131673e-009	4.035589355e+003	1.337478905e-009	4.035589355e+003	1.261119875e-009	4.035589355e+003	1.408388406e-009	4.035589355e+003	1.057962717e-009	4.035589355e+003	1.763813651e-009	4.035589355e+003	1.664592353e-009	4.035589355e+003	2.370940111e-009	4.035589355e+003	1.323543608e-009	4.035589355e+003	2.318003345e-009	4.035589355e+003	2.073962779e-009
4.035711670e+003	1.188230070e-009	4.035711670e+003	1.970742902e-009	4.035711670e+003	2.095260632e-009	4.035711670e+003	1.891530266e-009	4.035711670e+003	1.836736319e-009	4.035711670e+003	1.808543759e-009	4.035711670e+003	1.773394764e-009	4.035711670e+003	1.477325262e-009	4.035711670e+003	1.437848951e-009	4.035711670e+003	1.391483262e-009	4.035711670e+003	3.293202822e-009
4.035834229e+003	1.556162199e-009	4.035834229e+003	1.627920021e-009	4.035834229e+003	1.513697501e-009	4.035834229e+003	1.966547369e-009	4.035834229e+003	1.261860727e-009	4.035834229e+003	1.627619706e-009	4.035834229e+003	1.471078259e-009	4.035834229e+003	1.330665023e-009	4.035834229e+003	1.826286677e-009	4.035834229e+003	1.635361180e-009	4.035834229e+003	1.577755149e-009
4.035956543e+003	1.919894910e-009	4.035956543e+003	1.682341710e-009	4.035956543e+003	1.083190426e-009	4.035956543e+003	1.372820413e-009	4.035956543e+003	1.729199783e-009	4.035956543e+003	1.416371354e-009	4.035956543e+003	1.803021066e-009	4.035956543e+003	1.908022851e-009	4.035956543e+003	1.556529461e-009	4.035956543e+003	1.520962023e-009	4.035956543e+003	1.928168514e-009
4.036079102e+003	1.399964256e-009	4.036079102e+003	2.390623921e-009	4.036079102e+003	1.701431773e-009	4.036079102e+003	1.822502371e-009	4.036079102e+003	1.801469529e-009	4.036079102e+003	1.791054083e-009	4.036079102e+003	1.954738149e-009	4.036079102e+003	1.281877826e-009	4.036079102e+003	8.047156830e-010	4.036079102e+003	2.374583641e-009	4.036079102e+003	1.797430316e-009
4.036201416e+003	1.627274537e-009	4.036201416e+003	1.441290309e-009	4.036201416e+003	1.727367471e-009	4.036201416e+003	2.125377874e-009	4.036201416e+003	2.093541118e-009	4.036201416e+003	2.099749929e-009	4.036201416e+003	1.445847775e-009	4.036201416e+003	1.506276881e-009	4.036201416e+003	1.525459425e-009	4.036201416e+003	1.965335228e-009	4.036201416e+003	2.315136305e-009
4.036323975e+003	1.810506634e-009	4.036323975e+003	2.118981879e-009	4.036323975e+003	1.660959925e-009	4.036323975e+003	1.289879759e-009	4.036323975e+003	2.121429032e-009	4.036323975e+003	1.551204387e-009	4.036323975e+003	1.386434634e-009	4.036323975e+003	1.477995726e-009	4.036323975e+003	1.754842383e-009	4.036323975e+003	1.463097199e-009	4.036323975e+003	1.691916829e-009
4.036446289e+003	1.708607478e-009	4.036446289e+003	1.236077907e-009	4.036446289e+003	1.764191349e-009	4.036446289e+003	9.295073045e-010	4.036446289e+003	6.876740288e-010	4.036446289e+003	1.031166152e-009	4.036446289e+003	2.084306283e-009	4.036446289e+003	2.380193598e-009	4.036446289e+003	1.423026919e-009	4.036446289e+003	1.805575134e-009	4.036446289e+003	2.046669278e-009
4.036568848e+003	1.892655588e-009	4.036568848e+003	1.875315014e-009	4.036568848e+003	1.926599547e-009	4.036568848e+003	1.631687563e-009	4.036568848e+003	9.980029025e-010	4.036568848e+003	1.652290971e-009	4.036568848e+003	2.084092898e-009	4.036568848e+003	2.120382758e-009	4.036568848e+003	1.658262860e-009	4.036568848e+003	2.248543796e-009	4.036568848e+003	1.822307305e-009
4.036691162e+003	1.816260808e-009	4.036691162e+003	1.733997723e-009	4.036691162e+003	2.337662730e-009	4.036691162e+003	2.247099840e-009	4.036691162e+003	1.014488715e-009	4.036691162e+003	1.543734807e-009	4.036691162e+003	1.994743259e-009	4.036691162e+003	1.479206091e-009	4.036691162e+003	1.404472982e-009	4.036691162e+003	1.212853151e-009	4.036691162e+003	1.289347518e-009
4.036813721e+003	1.949886030e-009	4.036813721e+003	1.508036584e-009	4.036813721e+003	1.192713150e-009	4.036813721e+003	2.896969553e-009	4.036813721e+003	2.571166169e-009	4.036813721e+003	1.254455317e-009	4.036813721e+003	1.829984497e-009	4.036813721e+003	2.001417254e-009	4.036813721e+003	1.134483840e-009	4.036813721e+003	1.804057237e-009	4.036813721e+003	2.372704255e-009
4.036936279e+003	2.595769377e-009	4.036936279e+003	2.441765679e-009	4.036936279e+003	1.835733232e-009	4.036936279e+003	1.921331538e-009	4.036936279e+003	1.671613847e-009	4.036936279e+003	1.860886556e-009	4.036936279e+003	2.071202543e-009	4.036936279e+003	1.548911777e-009	4.036936279e+003	1.721371823e-009	4.036936279e+003	1.389734772e-009	4.036936279e+003	7.386312117e-010
4.037058594e+003	1.754732359e-009	4.037058594e+003	1.790160575e-009	4.037058594e+003	2.296674628e-009	4.037058594e+003	1.871020006e-009	4.037058594e+003	2.002557009e-009	4.037058594e+003	1.371023961e-009	4.037058594e+003	9.318975591e-010	4.037058594e+003	1.910673619e-009	4.037058594e+003	1.807075711e-009	4.037058594e+003	1.932140448e-009	4.037058594e+003	1.851845788e-009
4.037181152e+003	1.644322567e-009	4.037181152e+003	2.197314553e-009	4.037181152e+003	1.566147989e-009	4.037181152e+003	1.120729509e-009	4.037181152e+003	1.881655276e-009	4.037181152e+003	1.116144399e-009	4.037181152e+003	1.854768450e-009	4.037181152e+003	1.487053369e-009	4.037181152e+003	1.758444612e-009	4.037181152e+003	1.761360280e-009	4.037181152e+003	1.464978916e-009
4.037303467e+003	1.525894300e-009	4.037303467e+003	1.587705634e-009	4.037303467e+003	1.397213345e-009	4.037303467e+003	1.197829724e-009	4.037303467e+003	1.834908447e-009	4.037303467e+003	1.508567493e-009	4.037303467e+003	1.351114998e-009	4.037303467e+003	1.705085850e-009	4.037303467e+003	2.094669105e-009	4.037303467e+003	1.506487712e-009	4.037303467e+003	1.458504872e-009
4.037426025e+003	1.167093089e-009	4.037426025e+003	1.210640921e-009	4.037426025e+003	1.873965871e-009	4.037426025e+003	2.277155131e-009	4.037426025e+003	2.011220968e-009	4.037426025e+003	1.604196664e-009	4.037426025e+003	2.115017717e-009	4.037426025e+003	2.452000381e-009	4.037426025e+003	1.615144463e-009	4.037426025e+003	1.463345334e-009	4.037426025e+003	1.312049469e-009
4.037548340e+003	9.535638945e-010	4.037548340e+003	1.343542944e-009	4.037548340e+003	1.128736993e-009	4.037548340e+003	1.967876972e-009	4.037548340e+003	1.740605216e-009	4.037548340e+003	1.270715200e-009	4.037548340e+003	2.176923086e-009	4.037548340e+003	1.822126339e-009	4.037548340e+003	1.134222827e-009	4.037548340e+003	1.521666904e-009	4.037548340e+003	1.418013595e-009
4.037670898e+003	1.770772307e-009	4.037670898e+003	1.786296333e-009	4.037670898e+003	2.093919482e-009	4.037670898e+003	1.467033273e-009	4.037670898e+003	1.904685965e-009	4.037670898e+003	1.210135658e-009	4.037670898e+003	1.186440723e-009	4.037670898e+003	1.802384242e-009	4.037670898e+003	7.878357411e-010	4.037670898e+003	2.188156989e-009	4.037670898e+003	1.736084942e-009
4.037793213e+003	1.422951978e-009	4.037793213e+003	2.102881425e-009	4.037793213e+003	2.405325050e-009	4.037793213e+003	2.319647141e-009	4.037793213e+003	1.298635643e-009	4.037793213e+003	1.027074092e-009	4.037793213e+003	1.175522901e-009	4.037793213e+003	1.879729483e-009	4.037793213e+003	1.884906009e-009	4.037793213e+003	1.436603170e-009	4.037793213e+003	1.356120771e-009
4.037915771e+003	1.173469322e-009	4.037915771e+003	1.737520239e-009	4.037915771e+003	1.105472380e-009	4.037915771e+003	1.258237292e-009	4.037915771e+003	2.547883460e-009	4.037915771e+003	1.423447360e-009	4.037915771e+003	1.971674157e-009	4.037915771e+003	1.814800088e-009	4.037915771e+003	2.027968460e-009	4.037915771e+003	1.815724127e-009	4.037915771e+003	2.243103925e-009
4.038038086e+003	2.095414953e-009	4.038038086e+003	2.489292994e-009	4.038038086e+003	1.514211312e-009	4.038038086e+003	1.437818420e-009	4.038038086e+003	1.664594018e-009	4.038038086e+003	1.051188359e-009	4.038038086e+003	1.530748528e-009	4.038038086e+003	1.320412446e-009	4.038038086e+003	1.041245201e-009	4.038038086e+003	1.761524482e-009	4.038038086e+003	1.746590650e-009
4.038160645e+003	2.151924638e-009	4.038160645e+003	1.828261320e-009	4.038160645e+003	1.938402994e-009	4.038160645e+003	1.135817551e-009	4.038160645e+003	1.620123258e-009	4.038160645e+003	1.678160610e-009	4.038160645e+003	1.382573944e-009	4.038160645e+003	2.056098847e-009	4.038160645e+003	1.700048324e-009	4.038160645e+003	1.779282721e-009	4.038160645e+003	2.287689815e-009
4.038282959e+003	1.210784362e-009	4.038282959e+003	1.235467950e-009	4.038282959e+003	1.692109564e-009	4.038282959e+003	1.741507272e-009	4.038282959e+003	1.052064103e-009	4.038282959e+003	1.973863739e-009	4.038282959e+003	2.140270627e-009	4.038282959e+003	1.656178639e-009	4.038282959e+003	2.268000676e-009	4.038282959e+003	1.324944487e-009	4.038282959e+003	2.102309438e-009
4.038405518e+003	1.284269247e-009	4.038405518e+003	1.133259930e-009	4.038405518e+003	1.999469035e-009	4.038405518e+003	1.507037717e-009	4.038405518e+003	1.904759461e-009	4.038405518e+003	1.888467382e-009	4.038405518e+003	1.039245578e-009	4.038405518e+003	1.162150931e-009	4.038405518e+003	2.094417972e-009	4.038405518e+003	1.815581685e-009	4.038405518e+003	1.759994150e-009
4.038527832e+003	1.248625092e-009	4.038527832e+003	2.944374300e-009	4.038527832e+003	2.060842608e-009	4.038527832e+003	1.600369615e-009	4.038527832e+003	1.208561584e-009	4.038527832e+003	1.634227864e-009	4.038527832e+003	2.112376718e-009	4.038527832e+003	1.697343599e-009	4.038527832e+003	1.379861336e-009	4.038527832e+003	2.070482230e-009	4.038527832e+003	1.452257758e-009
4.038650391e+003	1.699865471e-009	4.038650391e+003	1.528092541e-009	4.038650391e+003	1.327139176e-009	4.038650391e+003	2.111449460e-009	4.038650391e+003	1.313088860e-009	4.038650391e+003	1.926020898e-009	4.038650391e+003	1.492131085e-009	4.038650391e+003	9.776771615e-010	4.038650391e+003	1.905968050e-009	4.038650391e+003	1.830385621e-009	4.038650391e+003	2.159488810e-009
4.038772705e+003	1.624601786e-009	4.038772705e+003	1.413010486e-009	4.038772705e+003	1.489079193e-009	4.038772705e+003	2.306099089e-009	4.038772705e+003	2.018876399e-009	4.038772705e+003	1.872511701e-009	4.038772705e+003	1.907611402e-009	4.038772705e+003	1.475244149e-009	4.038772705e+003	1.562619922e-009	4.038772705e+003	1.753817425e-009	4.038772705e+003	1.970675845e-009
4.038895264e+003	2.172554581e-009	4.038895264e+003	1.486316736e-009	4.038895264e+003	1.521612392e-009	4.038895264e+003	1.095477820e-009	4.038895264e+003	1.648221115e-009	4.038895264e+003	1.800235738e-009	4.038895264e+003	1.565531371e-009	4.038895264e+003	1.807446970e-009	4.038895264e+003	2.002643384e-009	4.038895264e+003	2.402261945e-009	4.038895264e+003	1.162216656e-009
4.039017578e+003	1.821424678e-009	4.039017578e+003	1.092325785e-009	4.039017578e+003	1.341588951e-009	4.039017578e+003	2.473404370e-009	4.039017578e+003	2.091893547e-009	4.039017578e+003	1.873366129e-009	4.039017578e+003	9.993630368e-010	4.039017578e+003	1.485924828e-009	4.039017578e+003	2.574143121e-009	4.039017578e+003	1.453027254e-009	4.039017578e+003	1.334040989e-009
4.039140137e+003	1.618801981e-009	4.039140137e+003	1.486634815e-009	4.039140137e+003	1.484844137e-009	4.039140137e+003	1.285923368e-009	4.039140137e+003	8.807656826e-010	4.039140137e+003	1.899387980e-009	4.039140137e+003	1.367698177e-009	4.039140137e+003	1.480068512e-009	4.039140137e+003	8.228036030e-010	4.039140137e+003	2.114182163e-009	4.039140137e+003	1.969155283e-009
4.039262695e+003	1.508543734e-009	4.039262695e+003	2.150400524e-009	4.039262451e+003	1.167730246e-009	4.039262695e+003	1.692090801e-009	4.039262695e+003	1.027287588e-009	4.039262695e+003	1.879712830e-009	4.039262451e+003	1.944049144e-009	4.039262695e+003	1.703114316e-009	4.039262451e+003	1.534122385e-009	4.039262451e+003	1.811753747e-009	4.039262695e+003	1.399507177e-009
4.039385010e+003	1.340020428e-009	4.039385010e+003	1.531041960e-009	4.039385010e+003	1.224143786e-009	4.039385010e+003	1.893956103e-009	4.039385010e+003	1.971036667e-009	4.039385010e+003	1.954164608e-009	4.039385010e+003	1.364270807e-009	4.039385010e+003	1.228984248e-009	4.039385010e+003	1.298104069e-009	4.039385010e+003	1.620166445e-009	4.039385010e+003	1.718415854e-009
4.039507568e+003	1.504797953e-009	4.039507568e+003	1.351364576e-009	4.039507568e+003	2.716823877e-009	4.039507568e+003	1.313842368e-009	4.039507568e+003	2.369826335e-009	4.039507568e+003	2.134285193e-009	4.039507568e+003	1.329301891e-009	4.039507568e+003	1.016079332e-009	4.039507568e+003	1.341523559e-009	4.039507568e+003	1.891505397e-009	4.039507568e+003	1.625780732e-009
4.039629883e+003	1.850594011e-009	4.039629883e+003	1.723302945e-009	4.039629883e+003	1.673194583e-009	4.039629883e+003	1.495919277e-009	4.039629883e+003	1.408561601e-009	4.039629883e+003	1.524721571e-009	4.039629883e+003	1.794059901e-009	4.039629883e+003	2.084027839e-009	4.039629883e+003	1.069951461e-009	4.039629883e+003	1.938552430e-009	4.039629883e+003	2.267263932e-009
4.039752441e+003	1.429276586e-009	4.039752441e+003	1.751016554e-009	4.039752441e+003	1.913941228e-009	4.039752441e+003	1.074652145e-009	4.039752441e+003	2.336358440e-009	4.039752441e+003	1.515596870e-009	4.039752441e+003	1.204106925e-009	4.039752441e+003	1.256167170e-009	4.039752441e+003	1.705098618e-009	4.039752441e+003	1.695750429e-009	4.039752441e+003	1.426572638e-009
4.039874756e+003	1.230069602e-009	4.039874756e+003	1.442594377e-009	4.039874756e+003	1.751765177e-009	4.039874756e+003	1.466317956e-009	4.039874756e+003	1.656066395e-009	4.039874756e+003	1.448815623e-009	4.039874756e+003	1.245194059e-009	4.039874756e+003	1.522509119e-009	4.039874756e+003	2.036959712e-009	4.039874756e+003	1.711624842e-009	4.039874756e+003	1.076043254e-009
4.039997314e+003	1.697513796e-009	4.039997314e+003	1.471476274e-009	4.039997314e+003	1.235924474e-009	4.039997314e+003	1.614858358e-009	4.039997314e+003	1.314785947e-009	4.039997314e+003	1.321064480e-009	4.039997314e+003	1.243580794e-009	4.039997314e+003	2.040921876e-009	4.039997314e+003	9.973004644e-010	4.039997314e+003	2.610484273e-009	4.039997314e+003	1.383464898e-009
4.040119629e+003	1.566418106e-009	4.040119629e+003	1.620143908e-009	4.040119629e+003	1.448468789e-009	4.040119629e+003	2.073333283e-009	4.040119629e+003	2.144072919e-009	4.040119629e+003	1.642998959e-009	4.040119629e+003	1.694164808e-009	4.040119629e+003	2.107385377e-009	4.040119629e+003	2.324019199e-009	4.040119629e+003	1.848185938e-009	4.040119629e+003	1.355930923e-009
4.040242188e+003	2.720482284e-009	4.040242188e+003	1.678173156e-009	4.040242188e+003	1.880761991e-009	4.040242188e+003	1.712783027e-009	4.040242188e+003	1.162497099e-009	4.040242188e+003	1.676761840e-009	4.040242188e+003	1.385864201e-009	4.040242188e+003	1.643250203e-009	4.040242188e+003	2.142861000e-009	4.040242188e+003	1.845570141e-009	4.040242188e+003	1.574811281e-009
4.040364502e+003	1.982869646e-009	4.040364502e+003	1.695295127e-009	4.040364502e+003	1.424933616e-009	4.040364502e+003	2.012005451e-009	4.040364502e+003	1.535000016e-009	4.040364502e+003	1.054616727e-009	4.040364502e+003	1.731574883e-009	4.040364502e+003	2.267016130e-009	4.040364502e+003	2.093384133e-009	4.040364502e+003	1.469327437e-009	4.040364502e+003	1.578144615e-009
4.040487061e+003	1.913070813e-009	4.040487061e+003	1.097970048e-009	4.040487061e+003	1.370420555e-009	4.040487061e+003	1.704685282e-009	4.040487061e+003	2.222186879e-009	4.040487061e+003	1.695103502e-009	4.040487061e+003	1.183378617e-009	4.040487061e+003	2.004630906e-009	4.040487061e+003	2.263821797e-009	4.040487061e+003	1.417501116e-009	4.040487061e+003	2.318595982e-009
4.040609375e+003	1.614145595e-009	4.040609375e+003	1.381303849e-009	4.040609375e+003	1.759599910e-009	4.040609375e+003	1.827315965e-009	4.040609375e+003	1.191872268e-009	4.040609375e+003	2.074722394e-009	4.040609375e+003	1.684613893e-009	4.040609375e+003	1.745559808e-009	4.040609375e+003	1.315836995e-009	4.040609375e+003	1.100097125e-009	4.040609375e+003	1.596570542e-009
4.040731934e+003	1.620462320e-009	4.040731934e+003	1.932169758e-009	4.040731934e+003	1.977035646e-009	4.040731934e+003	2.393865994e-009	4.040731934e+003	1.951529160e-009	4.040731934e+003	1.248711690e-009	4.040731934e+003	1.412368444e-009	4.040731934e+003	1.293051777e-009	4.040731934e+003	1.656660475e-009	4.040731934e+003	1.968425201e-009	4.040731934e+003	1.634247959e-009
4.040854248e+003	1.318693266e-009	4.040854248e+003	1.894804758e-009	4.040854248e+003	1.991078191e-009	4.040854248e+003	1.458553389e-009	4.040854248e+003	1.913220915e-009	4.040854248e+003	1.960920981e-009	4.040854248e+003	1.870711586e-009	4.040854248e+003	1.764545177e-009	4.040854248e+003	1.680131922e-009	4.040854248e+003	1.597477706e-009	4.040854248e+003	2.188590642e-009
4.040976807e+003	2.223170315e-009	4.040976807e+003	1.367677860e-009	4.040976807e+003	1.806964023e-009	4.040976807e+003	2.069951099e-009	4.040976807e+003	2.028133439e-009	4.040976807e+003	2.034918234e-009	4.040976807e+003	2.859202652e-009	4.040976807e+003	1.981956155e-009	4.040976807e+003	1.344569900e-009	4.040976807e+003	1.712279429e-009	4.040976807e+003	2.175599034e-009
4.041099121e+003	2.720808689e-009	4.041099121e+003	1.671819128e-009	4.041099121e+003	8.228658865e-010	4.041099121e+003	1.886125700e-009	4.041099121e+003	1.404035888e-009	4.041099121e+003	1.544759320e-009	4.041099121e+003	1.270533789e-009	4.041099121e+003	1.085458168e-009	4.041099121e+003	1.352060686e-009	4.041099121e+003	1.900995583e-009	4.041099121e+003	1.681857875e-009
4.041221680e+003	1.095571966e-009	4.041221680e+003	1.466074706e-009	4.041221680e+003	1.600889199e-009	4.041221680e+003	1.424450224e-009	4.041221680e+003	1.395082827e-009	4.041221680e+003	1.764257962e-009	4.041221680e+003	1.387045589e-009	4.041221680e+003	1.360911717e-009	4.041221680e+003	1.980523523e-009	4.041221680e+003	1.965821284e-009	4.041221680e+003	1.561973995e-009
4.041343994e+003	1.694867025e-009	4.041343994e+003	1.537155181e-009	4.041343994e+003	1.754254741e-009	4.041343994e+003	1.950500428e-009	4.041343994e+003	1.718485465e-009	4.041343994e+003	1.257640880e-009	4.041343994e+003	1.034563657e-009	4.041343994e+003	1.242965619e-009	4.041343994e+003	1.808918570e-009	4.041343994e+003	2.421810752e-009	4.041343994e+003	2.026945944e-009
4.041466553e+003	1.675649175e-009	4.041466553e+003	1.283273932e-009	4.041466553e+003	2.132347632e-009	4.041466553e+003	1.086939094e-009	4.041466553e+003	1.505762515e-009	4.041466553e+003	2.680671463e-009	4.041466553e+003	1.471654798e-009	4.041466553e+003	1.943718742e-009	4.041466553e+003	1.298875896e-009	4.041466553e+003	2.232377616e-009	4.041466553e+003	1.739122291e-009
4.041588867e+003	1.383145154e-009	4.041588867e+003	1.880634093e-009	4.041588867e+003	2.369712648e-009	4.041588867e+003	1.950768658e-009	4.041588867e+003	2.821794798e-009	4.041588867e+003	1.970243524e-009	4.041588867e+003	1.755352641e-009	4.041588867e+003	1.524788851e-009	4.041588867e+003	1.978165409e-009	4.041588867e+003	1.190982424e-009	4.041588867e+003	1.750296241e-009
4.041711426e+003	1.977025876e-009	4.041711426e+003	1.347674639e-009	4.041711426e+003	2.073197392e-009	4.041711426e+003	2.179152414e-009	4.041711426e+003	1.583258746e-009	4.041711426e+003	1.158548257e-009	4.041711426e+003	2.004334254e-009	4.041711426e+003	2.026277590e-009	4.041711426e+003	2.248335518e-009	4.041711426e+003	1.504457003e-009	4.041711426e+003	1.865957389e-009
4.041833984e+003	1.309454212e-009	4.041833984e+003	1.843427855e-009	4.041833984e+003	2.731375792e-009	4.041833984e+003	1.469450672e-009	4.041833984e+003	1.164634611e-009	4.041833984e+003	1.029955565e-009	4.041833984e+003	1.045518783e-009	4.041833984e+003	2.122511278e-009	4.041833984e+003	1.790099846e-009	4.041833984e+003	1.474323330e-009	4.041833984e+003	2.218480288e-009
4.041956299e+003	1.695712237e-009	4.041956299e+003	2.345706740e-009	4.041956299e+003	2.231246965e-009	4.041956299e+003	1.712436748e-009	4.041956299e+003	1.910128944e-009	4.041956299e+003	1.723638010e-009	4.041956299e+003	1.157512197e-009	4.041956299e+003	1.345667466e-009	4.041956299e+003	1.817345607e-009	4.041956299e+003	1.203748434e-009	4.041956299e+003	2.182608538e-009
4.042078857e+003	1.920084758e-009	4.042078857e+003	1.736563671e-009	4.042078857e+003	1.690069418e-009	4.042078857e+003	1.877862976e-009	4.042078857e+003	2.211577810e-009	4.042078857e+003	1.722430532e-009	4.042078857e+003	2.293226942e-009	4.042078857e+003	2.372058550e-009	4.042078857e+003	2.110732256e-009	4.042078857e+003	2.243418562e-009	4.042078857e+003	1.281889594e-009
4.042201172e+003	1.776370717e-009	4.042201172e+003	2.304840097e-009	4.042201172e+003	1.443168141e-009	4.042201172e+003	9.798911682e-010	4.042201172e+003	9.112258725e-010	4.042201172e+003	1.589074095e-009	4.042201172e+003	2.059224125e-009	4.042201172e+003	1.730942722e-009	4.042201172e+003	1.691356721e-009	4.042201172e+003	1.780797620e-009	4.042201172e+003	1.791185866e-009
4.042323730e+003	1.595294896e-009	4.042323730e+003	2.097275908e-009	4.042323730e+003	1.947734196e-009	4.042323730e+003	1.415499495e-009	4.042323730e+003	1.271103556e-009	4.042323730e+003	2.920664599e-009	4.042323730e+003	1.250886839e-009	4.042323730e+003	2.365256213e-009	4.042323730e+003	1.484151579e-009	4.042323730e+003	1.882045852e-009	4.042323730e+003	1.341922684e-009
4.042446045e+003	1.034143104e-009	4.042446045e+003	2.075046801e-009	4.042446045e+003	1.202366540e-009	4.042446045e+003	2.046107950e-009	4.042446045e+003	1.652417647e-009	4.042446045e+003	2.150494671e-009	4.042446045e+003	1.451623044e-009	4.042446045e+003	2.206788974e-009	4.042446045e+003	2.054625581e-009	4.042446045e+003	1.446919362e-009	4.042446045e+003	2.259759269e-009
4.042568604e+003	2.281676847e-009	4.042568604e+003	1.512372116e-009	4.042568604e+003	1.425392804e-009	4.042568604e+003	2.411929989e-009	4.042568604e+003	1.272598360e-009	4.042568604e+003	2.028082813e-009	4.042568604e+003	1.580344078e-009	4.042568604e+003	1.530334859e-009	4.042568604e+003	1.878859290e-009	4.042568604e+003	1.006426054e-009	4.042568604e+003	1.823693419e-009
4.042690918e+003	2.031632640e-009	4.042690918e+003	1.755841028e-009	4.042690918e+003	1.719995035e-009	4.042690918e+003	1.252238757e-009	4.042690918e+003	1.304430342e-009	4.042690918e+003	2.291983492e-009	4.042690918e+003	1.304379382e-009	4.042690918e+003	1.601859645e-009	4.042690918e+003	1.734305921e-009	4.042690918e+003	1.890170243e-009	4.042690918e+003	1.523550064e-009
4.042813477e+003	1.344182210e-009	4.042813477e+003	1.572287966e-009	4.042813477e+003	1.673450933e-009	4.042813477e+003	1.124028537e-009	4.042813477e+003	2.010796862e-009	4.042813477e+003	1.191720833e-009	4.042813477e+003	9.438861914e-010	4.042813477e+003	1.794923210e-009	4.042813477e+003	2.016602663e-009	4.042813477e+003	2.366287832e-009	4.042813477e+003	1.706370045e-009
4.042935791e+003	1.232726810e-009	4.042935791e+003	1.304328090e-009	4.042935791e+003	1.111830294e-009	4.042935791e+003	1.589676502e-009	4.042935791e+003	1.547304840e-009	4.042935791e+003	9.539053991e-010	4.042935791e+003	8.842328536e-010	4.042935791e+003	1.751042311e-009	4.042935791e+003	1.411948669e-009	4.042935791e+003	2.145978062e-009	4.042935791e+003	1.619688605e-009
4.043058350e+003	2.251931974e-009	4.043058350e+003	1.504956382e-009	4.043058350e+003	1.784015491e-009	4.043058350e+003	1.828318830e-009	4.043058350e+003	2.006836031e-009	4.043058350e+003	2.233920604e-009	4.043058350e+003	2.612986938e-009	4.043058350e+003	1.458818177e-009	4.043058350e+003	1.994623799e-009	4.043058350e+003	1.496204050e-009	4.043058350e+003	1.595998000e-009
4.043180664e+003	2.745149663e-009	4.043180664e+003	1.701833341e-009	4.043180664e+003	1.675279804e-009	4.043180664e+003	1.773881708e-009	4.043180664e+003	1.746502387e-009	4.043180664e+003	2.203763616e-009	4.043180664e+003	1.735788291e-009	4.043180664e+003	1.121077120e-009	4.043180664e+003	2.202096949e-009	4.043180664e+003	1.282258966e-009	4.043180664e+003	2.043405667e-009
4.043303223e+003	2.903119523e-009	4.043303223e+003	1.636246916e-009	4.043303223e+003	1.746274569e-009	4.043303223e+003	1.288954166e-009	4.043303223e+003	1.269540362e-009	4.043303223e+003	1.878272426e-009	4.043303223e+003	1.248030679e-009	4.043303223e+003	1.449794396e-009	4.043303223e+003	1.458671961e-009	4.043303223e+003	1.149379592e-009	4.043303223e+003	2.319174186e-009
4.043425537e+003	1.225503810e-009	4.043425537e+003	2.124395548e-009	4.043425537e+003	1.642270653e-009	4.043425537e+003	1.772991753e-009	4.043425537e+003	2.616506345e-009	4.043425537e+003	1.389514614e-009	4.043425537e+003	1.951496742e-009	4.043425537e+003	1.910799741e-009	4.043425537e+003	1.717686660e-009	4.043425537e+003	1.612019740e-009	4.043425537e+003	1.170602171e-009
4.043548096e+003	1.876468758e-009	4.043548096e+003	2.052557457e-009	4.043548096e+003	1.821409024e-009	4.043548096e+003	1.897771496e-009	4.043548096e+003	2.155258416e-009	4.043548096e+003	1.193090071e-009	4.043548096e+003	1.556467732e-009	4.043548096e+003	1.484657175e-009	4.043548096e+003	1.506143543e-009	4.043548096e+003	1.502439395e-009	4.043548096e+003	1.486967327e-009
4.043670410e+003	1.239525704e-009	4.043670410e+003	1.809108641e-009	4.043670410e+003	2.451772785e-009	4.043670410e+003	1.979867159e-009	4.043670410e+003	2.239306962e-009	4.043670410e+003	1.419782514e-009	4.043670410e+003	1.995107413e-009	4.043670410e+003	1.473087319e-009	4.043670410e+003	1.700398933e-009	4.043670410e+003	1.546287764e-009	4.043670410e+003	1.589651633e-009
4.043792969e+003	1.558779994e-009	4.043792969e+003	1.484746215e-009	4.043792969e+003	2.440548430e-009	4.043792969e+003	2.071000038e-009	4.043792969e+003	1.596069610e-009	4.043792969e+003	1.848797004e-009	4.043792969e+003	1.418113627e-009	4.043792969e+003	1.597730837e-009	4.043792969e+003	1.017337214e-009	4.043792969e+003	1.078818257e-009	4.043792969e+003	1.797340943e-009
4.043915283e+003	2.697674306e-009	4.043915283e+003	2.306966618e-009	4.043915283e+003	1.710356634e-009	4.043915283e+003	1.839045027e-009	4.043915283e+003	1.739144273e-009	4.043915283e+003	2.109080688e-009	4.043915283e+003	1.484554146e-009	4.043915283e+003	1.813625361e-009	4.043915283e+003	1.364363622e-009	4.043915283e+003	1.696133345e-009	4.043915283e+003	8.907896643e-010
4.044037842e+003	2.035098312e-009	4.044037842e+003	1.772070157e-009	4.044037842e+003	1.762652579e-009	4.044037842e+003	1.892287882e-009	4.044037842e+003	1.587790899e-009	4.044037842e+003	1.121800319e-009	4.044037842e+003	1.631032531e-009	4.044037842e+003	2.113258679e-009	4.044037842e+003	1.455058296e-009	4.044037842e+003	1.904832514e-009	4.044037842e+003	1.603743249e-009
4.044160400e+003	2.151658851e-009	4.044160400e+003	2.431409962e-009	4.044160400e+003	2.267951826e-009	4.044160400e+003	1.512913683e-009	4.044160400e+003	2.729480864e-009	4.044160400e+003	2.367418039e-009	4.044160400e+003	1.213346090e-009	4.044160400e+003	1.977148001e-009	4.044160156e+003	1.739703381e-009	4.044160400e+003	1.441131547e-009	4.044160400e+003	8.754496572e-010
4.044282715e+003	1.883497580e-009	4.044282715e+003	1.783811321e-009	4.044282715e+003	9.597853623e-010	4.044282715e+003	1.904902902e-009	4.044282715e+003	1.669132388e-009	4.044282715e+003	1.797266891e-009	4.044282715e+003	1.825253393e-009	4.044282715e+003	1.792674342e-009	4.044282715e+003	1.325439314e-009	4.044282715e+003	2.246018038e-009	4.044282715e+003	1.778128422e-009
4.044405273e+003	1.630955815e-009	4.044405273e+003	1.945667627e-009	4.044405273e+003	1.633007396e-009	4.044405273e+003	1.367621016e-009	4.044405273e+003	1.547414530e-009	4.044405273e+003	1.944062245e-009	4.044405273e+003	1.208299460e-009	4.044405273e+003	1.376592729e-009	4.044405273e+003	1.600893862e-009	4.044405273e+003	1.346373679e-009	4.044405273e+003	1.127879790e-009
4.044527588e+003	1.311768583e-009	4.044527588e+003	1.439148800e-009	4.044527588e+003	1.233876890e-009	4.044527588e+003	1.675068972e-009	4.044527588e+003	1.085411649e-009	4.044527588e+003	1.069497046e-009	4.044527588e+003	2.522848375e-009	4.044527588e+003	1.964590046e-009	4.044527588e+003	1.718118092e-009	4.044527588e+003	2.026284474e-009	4.044527588e+003	1.410786044e-009
4.044650146e+003	1.675602990e-009	4.044650146e+003	1.502988289e-009	4.044650146e+003	1.605231170e-009	4.044650146e+003	1.389445892e-009	4.044650146e+003	1.398751337e-009	4.044650146e+003	1.501721969e-009	4.044650146e+003	1.934743477e-009	4.044650146e+003	1.477502232e-009	4.044650146e+003	1.178009357e-009	4.044650146e+003	2.123890175e-009	4.044650146e+003	2.261371312e-009
4.044772461e+003	1.984504561e-009	4.044772461e+003	1.638390756e-009	4.044772461e+003	9.910076093e-010	4.044772461e+003	1.161621355e-009	4.044772461e+003	1.155941787e-009	4.044772461e+003	1.172814956e-009	4.044772461e+003	2.012586320e-009	4.044772461e+003	1.573262298e-009	4.044772461e+003	1.761433333e-009	4.044772461e+003	1.471265332e-009	4.044772461e+003	1.370777603e-009
4.044895020e+003	1.713847619e-009	4.044895020e+003	1.117815285e-009	4.044895020e+003	1.570722996e-009	4.044895020e+003	1.953497142e-009	4.044895020e+003	1.038587771e-009	4.044895020e+003	1.713405418e-009	4.044895020e+003	1.919891135e-009	4.044895020e+003	1.745714906e-009	4.044895020e+003	1.496571422e-009	4.044895020e+003	1.078018119e-009	4.044895020e+003	1.482327927e-009
4.045017334e+003	1.324974019e-009	4.045017334e+003	1.545481854e-009	4.045017334e+003	1.755190882e-009	4.045017334e+003	2.121465448e-009	4.045017334e+003	2.025497770e-009	4.045017334e+003	1.750599665e-009	4.045017334e+003	1.722238907e-009	4.045017334e+003	1.692667673e-009	4.045017334e+003	1.451518905e-009	4.045017334e+003	1.554552376e-009	4.045017334e+003	1.317799758e-009
4.045139893e+003	1.703189034e-009	4.045139893e+003	1.900819058e-009	4.045139893e+003	1.667870508e-009	4.045139893e+003	2.137031219e-009	4.045139893e+003	1.312016717e-009	4.045139893e+003	1.778076686e-009	4.045139893e+003	1.899625790e-009	4.045139893e+003	1.338575584e-009	4.045139893e+003	9.766161213e-010	4.045139893e+003	1.968359920e-009	4.045139893e+003	1.514954051e-009
4.045262207e+003	1.366336155e-009	4.045262207e+003	1.762635260e-009	4.045262207e+003	2.244623820e-009	4.045262207e+003	1.758958534e-009	4.045262207e+003	1.301185604e-009	4.045262207e+003	1.734997257e-009	4.045262207e+003	1.135129213e-009	4.045262207e+003	9.417560065e-010	4.045262207e+003	1.923633253e-009	4.045262207e+003	2.511947317e-009	4.045262207e+003	2.121212095e-009
4.045384766e+003	2.599426674e-009	4.045384766e+003	2.054674875e-009	4.045384766e+003	1.732050836e-009	4.045384766e+003	1.151955531e-009	4.045384766e+003	1.451625153e-009	4.045384766e+003	1.693631013e-009	4.045384766e+003	1.499640967e-009	4.045384766e+003	1.963294416e-009	4.045384766e+003	1.402954308e-009	4.045384766e+003	1.854840725e-009	4.045384766e+003	2.314516800e-009
4.045507080e+003	2.071768312e-009	4.045507080e+003	2.145823741e-009	4.045507080e+003	9.841959470e-010	4.045507080e+003	1.718082010e-009	4.045507080e+003	1.048136578e-009	4.045507080e+003	1.440823572e-009	4.045507080e+003	1.877433986e-009	4.045507080e+003	1.696860319e-009	4.045507080e+003	1.524984028e-009	4.045507080e+003	1.228188995e-009	4.045507080e+003	1.272054573e-009
4.045629639e+003	2.146901101e-009	4.045629639e+003	1.492674762e-009	4.045629639e+003	1.144585982e-009	4.045629639e+003	2.126273602e-009	4.045629639e+003	2.009031608e-009	4.045629639e+003	1.775320335e-009	4.045629639e+003	1.885583467e-009	4.045629639e+003	1.949338246e-009	4.045629639e+003	1.494038671e-009	4.045629639e+003	1.225138213e-009	4.045629639e+003	2.044383773e-009
4.045751953e+003	1.906203195e-009	4.045751953e+003	1.699871244e-009	4.045751953e+003	1.297183028e-009	4.045751953e+003	1.531387350e-009	4.045751953e+003	1.757396229e-009	4.045751953e+003	1.584520959e-009	4.045751953e+003	1.541273775e-009	4.045751953e+003	1.506161640e-009	4.045751953e+003	2.133851984e-009	4.045751953e+003	1.457718057e-009	4.045751953e+003	1.345540013e-009
4.045874512e+003	1.453189014e-009	4.045874512e+003	1.575509168e-009	4.045874512e+003	1.680748873e-009	4.045874512e+003	1.198828592e-009	4.045874512e+003	1.196135857e-009	4.045874512e+003	1.933200489e-009	4.045874512e+003	1.757807233e-009	4.045874512e+003	2.237980246e-009	4.045874512e+003	1.155665785e-009	4.045874512e+003	1.484084189e-009	4.045874512e+003	1.290781926e-009
4.045996826e+003	1.297288499e-009	4.045996826e+003	1.871332866e-009	4.045996826e+003	1.730055099e-009	4.045996826e+003	1.672002981e-009	4.045996826e+003	1.772362701e-009	4.045996826e+003	2.169827651e-009	4.045996826e+003	1.967641827e-009	4.045996826e+003	2.298052637e-009	4.045996826e+003	1.466477051e-009	4.045996826e+003	1.708047259e-009	4.045996826e+003	1.030564412e-009
4.046119385e+003	1.825037566e-009	4.046119385e+003	1.677008643e-009	4.046119385e+003	1.831087615e-009	4.046119385e+003	1.428253960e-009	4.046119385e+003	9.927332290e-010	4.046119385e+003	1.783963754e-009	4.046119385e+003	1.428718477e-009	4.046119385e+003	1.618452594e-009	4.046119385e+003	1.073980016e-009	4.046119385e+003	1.751199519e-009	4.046119385e+003	1.456731180e-009
4.046241699e+003	2.731398219e-009	4.046241699e+003	2.303818247e-009	4.046241699e+003	1.852558884e-009	4.046241699e+003	1.336741051e-009	4.046241699e+003	1.221423740e-009	4.046241699e+003	1.394597660e-009	4.046241699e+003	1.385178861e-009	4.046241699e+003	1.528738802e-009	4.046241699e+003	1.704719810e-009	4.046241699e+003	1.796825799e-009	4.046241699e+003	2.138613509e-009
4.046364258e+003	1.766663149e-009	4.046364258e+003	1.110172620e-009	4.046364258e+003	1.552467377e-009	4.046364258e+003	1.575352626e-009	4.046364258e+003	1.028996777e-009	4.046364258e+003	1.384794834e-009	4.046364258e+003	1.807727634e-009	4.046364258e+003	1.922613846e-009	4.046364258e+003	1.261172389e-009	4.046364258e+003	1.377448267e-009	4.046364258e+003	2.460574189e-009
4.046486572e+003	1.855285703e-009	4.046486572e+003	1.771690683e-009	4.046486572e+003	1.513129066e-009	4.046486572e+003	9.899685516e-010	4.046486572e+003	1.296250551e-009	4.046486572e+003	1.718268083e-009	4.046486572e+003	1.506072045e-009	4.046486572e+003	1.710892206e-009	4.046486572e+003	1.606693334e-009	4.046486572e+003	1.236128200e-009	4.046486572e+003	1.734273503e-009
4.046609131e+003	2.030329016e-009	4.046609131e+003	1.240515801e-009	4.046609131e+003	1.653682524e-009	4.046609131e+003	1.825760765e-009	4.046609131e+003	1.560383822e-009	4.046609131e+003	1.385820236e-009	4.046609131e+003	1.465651711e-009	4.046609131e+003	7.743327646e-010	4.046609131e+003	1.542149852e-009	4.046609131e+003	1.439567576e-009	4.046609131e+003	2.866944238e-009
4.046731689e+003	1.732353705e-009	4.046731689e+003	2.067747973e-009	4.046731689e+003	2.397112508e-009	4.046731689e+003	1.679490658e-009	4.046731689e+003	1.765291580e-009	4.046731689e+003	1.543986605e-009	4.046731689e+003	1.618747691e-009	4.046731689e+003	1.328997024e-009	4.046731689e+003	1.478589251e-009	4.046731689e+003	2.331921989e-009	4.046731689e+003	1.305495934e-009
4.046854004e+003	1.553061901e-009	4.046854004e+003	1.704686170e-009	4.046854004e+003	1.429644403e-009	4.046854004e+003	1.238738778e-009	4.046854004e+003	1.696775387e-009	4.046854004e+003	2.123033305e-009	4.046854004e+003	1.871437005e-009	4.046854004e+003	1.262858262e-009	4.046854004e+003	2.568736113e-009	4.046854004e+003	1.760100177e-009	4.046854004e+003	1.424274254e-009
4.046976563e+003	1.787276438e-009	4.046976563e+003	2.219517015e-009	4.046976563e+003	1.731071841e-009	4.046976563e+003	1.799514537e-009	4.046976563e+003	3.026820128e-009	4.046976563e+003	1.588257859e-009	4.046976563e+003	1.485465972e-009	4.046976563e+003	1.529297244e-009	4.046976563e+003	2.023512691e-009	4.046976563e+003	1.908985636e-009	4.046976563e+003	8.145858432e-010
4.047098877e+003	1.845445796e-009	4.047098877e+003	1.973650354e-009	4.047098877e+003	2.227099172e-009	4.047098877e+003	1.742910150e-009	4.047098877e+003	1.854231324e-009	4.047098877e+003	1.337209010e-009	4.047098877e+003	2.228072615e-009	4.047098877e+003	1.102110625e-009	4.047098877e+003	1.892468182e-009	4.047098877e+003	1.885837930e-009	4.047098877e+003	1.438042019e-009
4.047221436e+003	2.059482140e-009	4.047221436e+003	2.270176269e-009	4.047221436e+003	2.390628584e-009	4.047221436e+003	2.368192087e-009	4.047221436e+003	1.232312363e-009	4.047221436e+003	1.967481289e-009	4.047221436e+003	1.787052284e-009	4.047221436e+003	1.820442797e-009	4.047221436e+003	9.132268275e-010	4.047221436e+003	2.125567944e-009	4.047221436e+003	1.888260215e-009
4.047343750e+003	1.335797140e-009	4.047343750e+003	1.866571120e-009	4.047343750e+003	1.244047754e-009	4.047343750e+003	1.175913922e-009	4.047343750e+003	1.316727505e-009	4.047343750e+003	8.796232076e-010	4.047343750e+003	2.306604019e-009	4.047343750e+003	1.882756395e-009	4.047343750e+003	1.688310713e-009	4.047343750e+003	1.326660448e-009	4.047343750e+003	1.877840772e-009
4.047466309e+003	1.163728558e-009	4.047466309e+003	1.830833596e-009	4.047466309e+003	1.427224672e-009	4.047466309e+003	1.545604200e-009	4.047466309e+003	1.817752726e-009	4.047466309e+003	1.273663286e-009	4.047466309e+003	1.037349873e-009	4.047466309e+003	1.361786017e-009	4.047466309e+003	2.043740066e-009	4.047466309e+003	2.129386445e-009	4.047466309e+003	2.367600560e-009
4.047588623e+003	1.946358186e-009	4.047588623e+003	1.168268371e-009	4.047588623e+003	1.505536029e-009	4.047588623e+003	1.922066728e-009	4.047588623e+003	1.160242125e-009	4.047588623e+003	1.585072185e-009	4.047588623e+003	1.089787038e-009	4.047588623e+003	1.684432038e-009	4.047588623e+003	1.484993462e-009	4.047588623e+003	1.921526493e-009	4.047588623e+003	1.843904474e-009
4.047711182e+003	1.863222243e-009	4.047711182e+003	1.264348071e-009	4.047711182e+003	1.440711439e-009	4.047711182e+003	1.630694024e-009	4.047711182e+003	2.025633661e-009	4.047711182e+003	8.504167925e-010	4.047711182e+003	1.090437074e-009	4.047711182e+003	1.870970490e-009	4.047711182e+003	1.335963673e-009	4.047711182e+003	1.667398886e-009	4.047711182e+003	1.540711447e-009
4.047833496e+003	2.283899514e-009	4.047833496e+003	1.727617494e-009	4.047833496e+003	1.521965887e-009	4.047833496e+003	2.086260054e-009	4.047833496e+003	1.475818023e-009	4.047833496e+003	1.473903555e-009	4.047833496e+003	1.713355124e-009	4.047833496e+003	1.760281587e-009	4.047833496e+003	1.467040711e-009	4.047833496e+003	2.303813584e-009	4.047833496e+003	1.532986516e-009
4.047956055e+003	1.719581810e-009	4.047956055e+003	1.582699305e-009	4.047956055e+003	1.700798058e-009	4.047956055e+003	1.800294913e-009	4.047956055e+003	1.561154206e-009	4.047956055e+003	1.153275364e-009	4.047956055e+003	1.783916348e-009	4.047956055e+003	1.438299813e-009	4.047956055e+003	1.230879620e-009	4.047956055e+003	1.950049677e-009	4.047956055e+003	1.384434123e-009
4.048078369e+003	1.505735314e-009	4.048078369e+003	1.971834696e-009	4.048078369e+003	1.175182951e-009	4.048078369e+003	1.294668928e-009	4.048078369e+003	1.497853397e-009	4.048078369e+003	1.568231656e-009	4.048078369e+003	2.351402628e-009	4.048078369e+003	1.868764254e-009	4.048078369e+003	1.758425960e-009	4.048078369e+003	1.086758017e-009	4.048078369e+003	1.569050001e-009
4.048200928e+003	1.420321083e-009	4.048200928e+003	1.760178114e-009	4.048200928e+003	1.824845719e-009	4.048200928e+003	1.229796487e-009	4.048200928e+003	1.451995302e-009	4.048200928e+003	1.625112822e-009	4.048200928e+003	1.306613373e-009	4.048200928e+003	1.172383635e-009	4.048200928e+003	1.124582205e-009	4.048200928e+003	1.166615582e-009	4.048200928e+003	1.909854275e-009
4.048323242e+003	2.370365682e-009	4.048323242e+003	1.995160037e-009	4.048323242e+003	1.433256736e-009	4.048323242e+003	1.337414179e-009	4.048323242e+003	1.216833856e-009	4.048323242e+003	1.965365426e-009	4.048323242e+003	1.980718700e-009	4.048323242e+003	1.771924274e-009	4.048323242e+003	2.375076136e-009	4.048323242e+003	2.454915160e-009	4.048323242e+003	1.441629816e-009
4.048445801e+003	1.316284748e-009	4.048445801e+003	2.118905940e-009	4.048445801e+003	2.519624287e-009	4.048445801e+003	1.414568351e-009	4.048445801e+003	1.405955019e-009	4.048445801e+003	9.466462059e-010	4.048445801e+003	1.428063778e-009	4.048445801e+003	1.871205635e-009	4.048445801e+003	1.729602461e-009	4.048445801e+003	1.847043407e-009	4.048445801e+003	1.943902594e-009
4.048568115e+003	1.944688410e-009	4.048568115e+003	1.930124505e-009	4.048568115e+003	1.207263511e-009	4.048568115e+003	1.363337665e-009	4.048568115e+003	2.562668078e-009	4.048568115e+003	1.563138952e-009	4.048568115e+003	1.847175191e-009	4.048568115e+003	1.748669098e-009	4.048568115e+003	2.017624512e-009	4.048568115e+003	1.186601928e-009	4.048568115e+003	1.863868393e-009
4.048690674e+003	1.346105449e-009	4.048690674e+003	1.144846995e-009	4.048690674e+003	1.991467657e-009	4.048690674e+003	1.830353868e-009	4.048690674e+003	2.301608237e-009	4.048690674e+003	1.464079524e-009	4.048690674e+003	1.069997424e-009	4.048690674e+003	1.742564315e-009	4.048690674e+003	1.747807565e-009	4.048690674e+003	2.112441555e-009	4.048690674e+003	1.907173752e-009
4.048812988e+003	1.958508467e-009	4.048812988e+003	1.551736406e-009	4.048812988e+003	2.650987430e-009	4.048812988e+003	1.931978577e-009	4.048812988e+003	1.371134872e-009	4.048812988e+003	1.706715880e-009	4.048812988e+003	1.846108155e-009	4.048812988e+003	1.829164709e-009	4.048812988e+003	2.190768678e-009	4.048812988e+003	7.779865641e-010	4.048812988e+003	1.369943048e-009
4.048935547e+003	1.688092555e-009	4.048935547e+003	1.946648842e-009	4.048935547e+003	1.470877087e-009	4.048935547e+003	1.642879832e-009	4.048935547e+003	1.222992707e-009	4.048935547e+003	2.053119452e-009	4.048935547e+003	1.310166198e-009	4.048935547e+003	2.034381996e-009	4.048935547e+003	1.517468817e-009	4.048935547e+003	1.262247751e-009	4.048935547e+003	1.297310037e-009
4.049058105e+003	1.365039304e-009	4.049058105e+003	1.700007246e-009	4.049058105e+003	1.609051781e-009	4.049058105e+003	8.894535108e-010	4.049058105e+003	1.359323432e-009	4.049058105e+003	1.411046058e-009	4.049058105e+003	1.530987670e-009	4.049058105e+003	1.529125604e-009	4.049058105e+003	2.379589414e-009	4.049058105e+003	1.604025357e-009	4.049058105e+003	1.172818176e-009
4.049180420e+003	1.877669575e-009	4.049180420e+003	1.982115583e-009	4.049180420e+003	1.150727180e-009	4.049180420e+003	1.603391975e-009	4.049180420e+003	1.159618179e-009	4.049180420e+003	1.643991610e-009	4.049180420e+003	1.307749686e-009	4.049180420e+003	8.916650751e-010	4.049180420e+003	1.702573194e-009	4.049180420e+003	1.266638794e-009	4.049180420e+003	1.461607724e-009
4.049302979e+003	1.868763810e-009	4.049302979e+003	1.960398732e-009	4.049302979e+003	1.033474528e-009	4.049302979e+003	1.005690753e-009	4.049302979e+003	2.179642911e-009	4.049302979e+003	2.125891685e-009	4.049302979e+003	1.719854148e-009	4.049302979e+003	8.527642481e-010	4.049302979e+003	1.464453114e-009	4.049302979e+003	1.705329100e-009	4.049302979e+003	1.564628649e-009
4.049425293e+003	1.271568739e-009	4.049425293e+003	1.465265353e-009	4.049425293e+003	1.307025599e-009	4.049425293e+003	1.352736034e-009	4.049425293e+003	1.340201727e-009	4.049425293e+003	1.702120223e-009	4.049425293e+003	2.035836832e-009	4.049425293e+003	3.243979974e-009	4.049425293e+003	1.637118330e-009	4.049425293e+003	1.779368874e-009	4.049425293e+003	2.334965554e-009
4.049547852e+003	1.679586470e-009	4.049547852e+003	2.553265599e-009	4.049547852e+003	1.870904098e-009	4.049547852e+003	1.159783602e-009	4.049547852e+003	1.458092536e-009	4.049547852e+003	2.107068076e-009	4.049547852e+003	1.711491948e-009	4.049547852e+003	1.391217141e-009	4.049547852e+003	1.661075943e-009	4.049547852e+003	2.265523324e-009	4.049547852e+003	2.290599710e-009
4.049670166e+003	2.437689828e-009	4.049670166e+003	1.969918673e-009	4.049670166e+003	2.237043217e-009	4.049670166e+003	2.012538358e-009	4.049670166e+003	1.708027830e-009	4.049670166e+003	2.127530818e-009	4.049670166e+003	1.577944886e-009	4.049670166e+003	1.508535741e-009	4.049670166e+003	1.624562929e-009	4.049670166e+003	1.507490466e-009	4.049670166e+003	1.225432755e-009
4.049792725e+003	2.059745929e-009	4.049792725e+003	1.792966997e-009	4.049792725e+003	1.126128746e-009	4.049792725e+003	1.658759907e-009	4.049792725e+003	1.281314943e-009	4.049792725e+003	1.136032712e-009	4.049792725e+003	1.586183962e-009	4.049792725e+003	1.581881182e-009	4.049792725e+003	1.502839853e-009	4.049792725e+003	1.580809816e-009	4.049792725e+003	1.577993403e-009
4.049915039e+003	1.307655650e-009	4.049915039e+003	1.757635815e-009	4.049915039e+003	2.060289050e-009	4.049915039e+003	2.126587573e-009	4.049915039e+003	1.230728297e-009	4.049915039e+003	1.390884075e-009	4.049915039e+003	1.499337543e-009	4.049915039e+003	2.171734792e-009	4.049915039e+003	1.999531429e-009	4.049915039e+003	1.475600309e-009	4.049915039e+003	1.335655031e-009
4.050037598e+003	1.488005830e-009	4.050037598e+003	1.265302196e-009	4.050037598e+003	1.500869873e-009	4.050037598e+003	1.880911649e-009	4.050037598e+003	1.660199866e-009	4.050037598e+003	1.027079422e-009	4.050037598e+003	1.649048231e-009	4.050037598e+003	1.926465210e-009	4.050037598e+003	2.243399910e-009	4.050037598e+003	1.664966165e-009	4.050037598e+003	1.362337465e-009
4.050159912e+003	2.043959446e-009	4.050159912e+003	1.674477446e-009	4.050159912e+003	1.629048785e-009	4.050159912e+003	1.626672685e-009	4.050159912e+003	1.223279589e-009	4.050159912e+003	1.393012594e-009	4.050159912e+003	2.288889966e-009	4.050159912e+003	1.603905342e-009	4.050159912e+003	1.433721031e-009	4.050159912e+003	1.468473121e-009	4.050159912e+003	1.135104122e-009
4.050282471e+003	1.156377549e-009	4.050282471e+003	1.683682860e-009	4.050282471e+003	1.911254488e-009	4.050282471e+003	1.632721180e-009	4.050282471e+003	1.943241346e-009	4.050282471e+003	1.209631839e-009	4.050282471e+003	1.795147697e-009	4.050282471e+003	1.483305145e-009	4.050282471e+003	1.062107291e-009	4.050282471e+003	2.243442321e-009	4.050282471e+003	1.570788499e-009
4.050404785e+003	2.076058436e-009	4.050404785e+003	2.389249687e-009	4.050404785e+003	1.539777417e-009	4.050404785e+003	1.966663055e-009	4.050404785e+003	1.292650542e-009	4.050404785e+003	1.459395604e-009	4.050404785e+003	2.399456633e-009	4.050404785e+003	1.805632088e-009	4.050404785e+003	1.160243124e-009	4.050404785e+003	1.446215925e-009	4.050404785e+003	8.962020570e-010
4.050527344e+003	1.043479969e-009	4.050527344e+003	1.117639870e-009	4.050527344e+003	1.964503449e-009	4.050527344e+003	1.538409067e-009	4.050527344e+003	1.375587977e-009	4.050527344e+003	1.466151200e-009	4.050527344e+003	1.156193807e-009	4.050527344e+003	1.020177942e-009	4.050527344e+003	1.844724262e-009	4.050527344e+003	1.921961035e-009	4.050527344e+003	2.226176576e-009
4.050649658e+003	2.318050418e-009	4.050649658e+003	1.049877851e-009	4.050649658e+003	1.807913153e-009	4.050649658e+003	1.289614415e-009	4.050649658e+003	1.348262613e-009	4.050649658e+003	1.370372593e-009	4.050649658e+003	1.407778671e-009	4.050649658e+003	1.678551409e-009	4.050649658e+003	1.454574683e-009	4.050649658e+003	1.771915059e-009	4.050649658e+003	2.235726049e-009
4.050772217e+003	1.529935179e-009	4.050772217e+003	1.638156832e-009	4.050772217e+003	1.414783735e-009	4.050772217e+003	2.295185153e-009	4.050772217e+003	1.733472033e-009	4.050772217e+003	1.449268261e-009	4.050772217e+003	1.450703668e-009	4.050772217e+003	1.463230426e-009	4.050772217e+003	1.222510648e-009	4.050772217e+003	1.075253442e-009	4.050772217e+003	2.028458290e-009
4.050894531e+003	1.687449513e-009	4.050894531e+003	2.002264132e-009	4.050894531e+003	2.459642934e-009	4.050894531e+003	1.929455040e-009	4.050894531e+003	1.216749368e-009	4.050894531e+003	1.481067713e-009	4.050894531e+003	1.584001597e-009	4.050894531e+003	1.680022677e-009	4.050894531e+003	1.537465488e-009	4.050894531e+003	1.915121617e-009	4.050894531e+003	2.156067769e-009
4.051017090e+003	1.397424954e-009	4.051017090e+003	1.503921654e-009	4.051017090e+003	1.770869340e-009	4.051017090e+003	1.728264976e-009	4.051017090e+003	1.678631123e-009	4.051017090e+003	1.043803044e-009	4.051017090e+003	2.082160666e-009	4.051017090e+003	1.424207641e-009	4.051017090e+003	1.255491822e-009	4.051017090e+003	1.201674316e-009	4.051017090e+003	1.865416932e-009
4.051139404e+003	1.684930084e-009	4.051139404e+003	1.685229178e-009	4.051139404e+003	1.889378209e-009	4.051139404e+003	1.678025163e-009	4.051139404e+003	1.761549462e-009	4.051139404e+003	1.313186115e-009	4.051139404e+003	1.601660360e-009	4.051139404e+003	1.546209938e-009	4.051139404e+003	1.542620476e-009	4.051139404e+003	1.180139098e-009	4.051139404e+003	1.568278729e-009
4.051261963e+003	7.521014367e-010	4.051261963e+003	1.179333631e-009	4.051261963e+003	2.761942453e-009	4.051261963e+003	2.137080513e-009	4.051261963e+003	1.878584843e-009	4.051261963e+003	1.675144690e-009	4.051261963e+003	7.996447948e-010	4.051261963e+003	2.275548416e-009	4.051261963e+003	1.665747540e-009	4.051261963e+003	2.052174874e-009	4.051261963e+003	2.133990318e-009
4.051384277e+003	2.374116903e-009	4.051384277e+003	1.493652646e-009	4.051384277e+003	1.511966552e-009	4.051384277e+003	1.906660385e-009	4.051384277e+003	1.595388599e-009	4.051384277e+003	2.200708282e-009	4.051384277e+003	1.225719526e-009	4.051384277e+003	1.310652697e-009	4.051384277e+003	1.426065155e-009	4.051384277e+003	2.688263612e-009	4.051384277e+003	1.720333542e-009
4.051506836e+003	1.275740291e-009	4.051506836e+003	1.552312834e-009	4.051506836e+003	1.703020502e-009	4.051506836e+003	1.038902520e-009	4.051506836e+003	1.399473426e-009	4.051506836e+003	1.257211557e-009	4.051506836e+003	1.857416665e-009	4.051506836e+003	1.774913772e-009	4.051506836e+003	1.913741832e-009	4.051506836e+003	1.358809398e-009	4.051506836e+003	2.427261947e-009
4.051629395e+003	1.766011559e-009	4.051629395e+003	1.335639377e-009	4.051629395e+003	1.904946645e-009	4.051629395e+003	1.565134689e-009	4.051629395e+003	1.930740678e-009	4.051629395e+003	1.745780742e-009	4.051629395e+003	9.028696124e-010	4.051629395e+003	1.547031725e-009	4.051629395e+003	1.423024698e-009	4.051629395e+003	1.811347516e-009	4.051629395e+003	1.691429219e-009
4.051751709e+003	1.946508510e-009	4.051751709e+003	1.294822694e-009	4.051751709e+003	2.266176358e-009	4.051751709e+003	1.910738678e-009	4.051751709e+003	2.429788593e-009	4.051751709e+003	1.173070419e-009	4.051751709e+003	2.557083212e-009	4.051751709e+003	1.934908012e-009	4.051751709e+003	1.562859175e-009	4.051751709e+003	2.034675317e-009	4.051751709e+003	1.195287314e-009
4.051874268e+003	1.795918969e-009	4.051874268e+003	1.958326612e-009	4.051874268e+003	1.500446212e-009	4.051874268e+003	1.114787818e-009	4.051874268e+003	1.759674073e-009	4.051874268e+003	2.026133927e-009	4.051874268e+003	1.762474833e-009	4.051874268e+003	1.545828354e-009	4.051874268e+003	9.490341846e-010	4.051874268e+003	1.661596416e-009	4.051874268e+003	1.830634311e-009
4.051996582e+003	2.027816359e-009	4.051996582e+003	1.681835449e-009	4.051996582e+003	1.173129482e-009	4.051996582e+003	1.387408965e-009	4.051996582e+003	2.377978925e-009	4.051996582e+003	1.691942586e-009	4.051996582e+003	1.886486745e-009	4.051996582e+003	1.118140136e-009	4.051996582e+003	2.437607227e-009	4.051996582e+003	1.391973203e-009	4.051996582e+003	1.574586017e-009
4.052119141e+003	1.582996179e-009	4.052119141e+003	1.263964600e-009	4.052119141e+003	1.487869716e-009	4.052119141e+003	1.975997810e-009	4.052119141e+003	1.253216197e-009	4.052119141e+003	1.772904823e-009	4.052119141e+003	1.904440605e-009	4.052119141e+003	1.519654957e-009	4.052119141e+003	1.743175937e-009	4.052119141e+003	1.600046207e-009	4.052119141e+003	1.222553392e-009
4.052241455e+003	2.246450803e-009	4.052241455e+003	1.698355234e-009	4.052241455e+003	2.158559775e-009	4.052241455e+003	1.996812493e-009	4.052241455e+003	1.852906495e-009	4.052241455e+003	1.895740454e-009	4.052241455e+003	1.483068890e-009	4.052241455e+003	1.572212027e-009	4.052241455e+003	1.929153948e-009	4.052241455e+003	1.549294026e-009	4.052241455e+003	1.535027105e-009
4.052364014e+003	2.135619015e-009	4.052364014e+003	1.646184189e-009	4.052364014e+003	1.637874614e-009	4.052364014e+003	1.606835220e-009	4.052364014e+003	1.820658291e-009	4.052364014e+003	2.205311045e-009	4.052364014e+003	2.407791522e-009	4.052364014e+003	1.642639691e-009	4.052364014e+003	1.498886348e-009	4.052364014e+003	1.848669662e-009	4.052364014e+003	1.537081573e-009
4.052486328e+003	1.524109949e-009	4.052486328e+003	1.257565274e-009	4.052486328e+003	1.688376439e-009	4.052486328e+003	1.751211509e-009	4.052486328e+003	9.703917669e-010	4.052486328e+003	1.353286039e-009	4.052486328e+003	1.497552304e-009	4.052486328e+003	1.198849020e-009	4.052486328e+003	1.443378306e-009	4.052486328e+003	1.378685055e-009	4.052486328e+003	1.509683378e-009
4.052608887e+003	1.409528383e-009	4.052608887e+003	2.259124221e-009	4.052608887e+003	2.296803858e-009	4.052608887e+003	1.561432095e-009	4.052608887e+003	1.956965479e-009	4.052608887e+003	1.855595122e-009	4.052608887e+003	2.315001080e-009	4.052608887e+003	9.450643601e-010	4.052608887e+003	1.978808895e-009	4.052608887e+003	1.834914443e-009	4.052608887e+003	1.403147265e-009
4.052731201e+003	1.192278276e-009	4.052731201e+003	1.339874878e-009	4.052731201e+003	2.269614052e-009	4.052731201e+003	1.113608761e-009	4.052731201e+003	2.251482334e-009	4.052731201e+003	1.376003866e-009	4.052731201e+003	1.691149443e-009	4.052731201e+003	1.743351796e-009	4.052731201e+003	1.638676750e-009	4.052731201e+003	1.626916712e-009	4.052731201e+003	2.132009902e-009
4.052853760e+003	1.308012587e-009	4.052853760e+003	1.531437754e-009	4.052853760e+003	1.570484187e-009	4.052853760e+003	2.018183620e-009	4.052853760e+003	1.556418883e-009	4.052853760e+003	1.279704009e-009	4.052853760e+003	1.695306340e-009	4.052853760e+003	1.106666092e-009	4.052853760e+003	1.031506769e-009	4.052853760e+003	1.956849793e-009	4.052853760e+003	1.248879000e-009
4.052976074e+003	9.722213035e-010	4.052976074e+003	1.087946178e-009	4.052976074e+003	1.944044259e-009	4.052976074e+003	1.830716356e-009	4.052976074e+003	1.805274930e-009	4.052976074e+003	1.266482696e-009	4.052976074e+003	1.674531624e-009	4.052976074e+003	1.748792222e-009	4.052976074e+003	1.310185072e-009	4.052976074e+003	2.137974686e-009	4.052976074e+003	1.354364954e-009
4.053098633e+003	2.417193334e-009	4.053098633e+003	1.596220045e-009	4.053098633e+003	1.653460480e-009	4.053098633e+003	1.049963116e-009	4.053098633e+003	1.537176830e-009	4.053098633e+003	2.107580777e-009	4.053098633e+003	1.223388391e-009	4.053098633e+003	1.942435768e-009	4.053098633e+003	2.277224409e-009	4.053098633e+003	1.688757578e-009	4.053098633e+003	2.496885143e-009
4.053220947e+003	1.629528401e-009	4.053220947e+003	1.606256128e-009	4.053220947e+003	1.585881648e-009	4.053220947e+003	1.727813337e-009	4.053220947e+003	1.567660668e-009	4.053220947e+003	1.033820252e-009	4.053220947e+003	1.716295439e-009	4.053220947e+003	1.496418989e-009	4.053220947e+003	1.056305821e-009	4.053220947e+003	2.317201542e-009	4.053220947e+003	2.032744195e-009
4.053343506e+003	1.049368814e-009	4.053343506e+003	1.307249198e-009	4.053343506e+003	9.664128386e-010	4.053343506e+003	1.497225788e-009	4.053343506e+003	1.390460191e-009	4.053343506e+003	9.042397386e-010	4.053343506e+003	2.256917986e-009	4.053343506e+003	1.253677051e-009	4.053343506e+003	1.550311324e-009	4.053343506e+003	1.137644312e-009	4.053343506e+003	1.160224472e-009
4.053465820e+003	1.703956976e-009	4.053465820e+003	1.751358170e-009	4.053465820e+003	1.712879283e-009	4.053465820e+003	1.993195609e-009	4.053465820e+003	2.328591764e-009	4.053465820e+003	1.135486594e-009	4.053465820e+003	2.524586318e-009	4.053465820e+003	1.859012722e-009	4.053465820e+003	1.268999128e-009	4.053465820e+003	1.907517033e-009	4.053465820e+003	1.526224147e-009
4.053588379e+003	2.436304269e-009	4.053588379e+003	1.522977633e-009	4.053588379e+003	1.299656494e-009	4.053588379e+003	1.434985797e-009	4.053588379e+003	1.797225480e-009	4.053588379e+003	1.471488931e-009	4.053588379e+003	1.779177916e-009	4.053588379e+003	1.646553116e-009	4.053588379e+003	1.643817193e-009	4.053588379e+003	2.428813373e-009	4.053588379e+003	1.899243873e-009
4.053710693e+003	1.507321379e-009	4.053710693e+003	1.399485750e-009	4.053710693e+003	1.848255660e-009	4.053710693e+003	1.372066571e-009	4.053710693e+003	1.797529570e-009	4.053710693e+003	1.491606172e-009	4.053710693e+003	1.603793542e-009	4.053710693e+003	1.711221387e-009	4.053710693e+003	1.951257378e-009	4.053710693e+003	1.976243169e-009	4.053710693e+003	1.123637738e-009
4.053833252e+003	1.826131246e-009	4.053833252e+003	1.834394303e-009	4.053833252e+003	1.849994491e-009	4.053833252e+003	1.698818197e-009	4.053833252e+003	2.136469224e-009	4.053833252e+003	1.808483030e-009	4.053833252e+003	1.446336606e-009	4.053833252e+003	9.106292942e-010	4.053833252e+003	2.515955222e-009	4.053833252e+003	1.703842067e-009	4.053833252e+003	1.887396683e-009
4.053955811e+003	1.194716326e-009	4.053955811e+003	2.196548499e-009	4.053955811e+003	1.437108432e-009	4.053955811e+003	1.688923557e-009	4.053955811e+003	1.459282362e-009	4.053955811e+003	1.862035193e-009	4.053955811e+003	1.444313003e-009	4.053955811e+003	1.188295240e-009	4.053955811e+003	1.382094772e-009	4.053955811e+003	1.366168401e-009	4.053955811e+003	1.784373427e-009
4.054078125e+003	2.138624167e-009	4.054078125e+003	1.305451747e-009	4.054078125e+003	1.355857870e-009	4.054078125e+003	1.618187362e-009	4.054078125e+003	1.437812869e-009	4.054078125e+003	1.827954121e-009	4.054078125e+003	1.577663555e-009	4.054078125e+003	8.338527091e-010	4.054078125e+003	1.410233597e-009	4.054078125e+003	1.183603549e-009	4.054078125e+003	2.537482002e-009
4.054200684e+003	2.044846958e-009	4.054200684e+003	1.055229348e-009	4.054200684e+003	1.728334142e-009	4.054200684e+003	1.779006498e-009	4.054200684e+003	1.384482196e-009	4.054200684e+003	1.540833794e-009	4.054200684e+003	1.489829038e-009	4.054200684e+003	2.157744650e-009	4.054200684e+003	1.534863792e-009	4.054200684e+003	1.488110080e-009	4.054200684e+003	1.820166795e-009
4.054322998e+003	1.283908091e-009	4.054322998e+003	1.224432000e-009	4.054322998e+003	1.855265497e-009	4.054322998e+003	2.016121492e-009	4.054322998e+003	1.728380439e-009	4.054322998e+003	2.365411200e-009	4.054322998e+003	2.140193578e-009	4.054322998e+003	2.193397020e-009	4.054322998e+003	1.824679963e-009	4.054322998e+003	7.914752742e-010	4.054322998e+003	1.554222862e-009
4.054445557e+003	1.858242338e-009	4.054445557e+003	1.921029336e-009	4.054445557e+003	1.910206882e-009	4.054445557e+003	1.645180214e-009	4.054445557e+003	1.777550773e-009	4.054445557e+003	1.262380644e-009	4.054445557e+003	1.192945631e-009	4.054445557e+003	2.140918554e-009	4.054445557e+003	1.573184250e-009	4.054445557e+003	2.023023304e-009	4.054445557e+003	1.762373247e-009
4.054567871e+003	1.120981419e-009	4.054567871e+003	1.508913772e-009	4.054567871e+003	1.542951544e-009	4.054567871e+003	1.577885600e-009	4.054567871e+003	7.885679887e-010	4.054567871e+003	1.696046747e-009	4.054567871e+003	1.413890449e-009	4.054567871e+003	1.696566443e-009	4.054567871e+003	9.674592238e-010	4.054567871e+003	2.100473351e-009	4.054567871e+003	1.694287266e-009
4.054690430e+003	1.070620037e-009	4.054690430e+003	1.555204299e-009	4.054690430e+003	1.274696571e-009	4.054690430e+003	8.645975602e-010	4.054690430e+003	1.422070683e-009	4.054690430e+003	2.064017623e-009	4.054690430e+003	1.445354059e-009	4.054690430e+003	1.283301354e-009	4.054690430e+003	1.471659572e-009	4.054690430e+003	1.435568664e-009	4.054690430e+003	1.694366647e-009
4.054812744e+003	1.136138406e-009	4.054812744e+003	1.756036205e-009	4.054812744e+003	1.770537161e-009	4.054812744e+003	2.103735630e-009	4.054812744e+003	2.393289344e-009	4.054812744e+003	1.946095507e-009	4.054812744e+003	1.292463025e-009	4.054812744e+003	1.026852270e-009	4.054812744e+003	1.497638680e-009	4.054812744e+003	1.583854825e-009	4.054812744e+003	1.513955961e-009
4.054935303e+003	1.076440825e-009	4.054935303e+003	2.015761336e-009	4.054935303e+003	1.792730298e-009	4.054935303e+003	1.207232203e-009	4.054935303e+003	1.901598212e-009	4.054935303e+003	1.473097422e-009	4.054935303e+003	1.369587999e-009	4.054935303e+003	1.678381212e-009	4.054935303e+003	1.678939876e-009	4.054935303e+003	1.528617788e-009	4.054935303e+003	1.257720705e-009
4.055057617e+003	1.664466454e-009	4.055057617e+003	1.620894752e-009	4.055057617e+003	1.077091305e-009	4.055057617e+003	1.335833555e-009	4.055057617e+003	1.073167000e-009	4.055057617e+003	2.239691765e-009	4.055057617e+003	1.611172418e-009	4.055057617e+003	1.439756314e-009	4.055057617e+003	1.121048476e-009	4.055057617e+003	1.588649212e-009	4.055057617e+003	2.696263435e-009
4.055180176e+003	1.849078446e-009	4.055180176e+003	1.120293081e-009	4.055180176e+003	1.239696235e-009	4.055180176e+003	1.492894697e-009	4.055180176e+003	1.623075008e-009	4.055180176e+003	1.680221295e-009	4.055180176e+003	1.546319406e-009	4.055180176e+003	2.025426715e-009	4.055180176e+003	1.890302803e-009	4.055180176e+003	1.506811009e-009	4.055180176e+003	9.651982547e-010
4.055302490e+003	1.254749415e-009	4.055302490e+003	2.425636358e-009	4.055302490e+003	1.637109004e-009	4.055302490e+003	1.895882562e-009	4.055302490e+003	1.368245406e-009	4.055302490e+003	1.500817248e-009	4.055302490e+003	1.974475694e-009	4.055302490e+003	2.428084178e-009	4.055302490e+003	1.374532488e-009	4.055302490e+003	1.211897582e-009	4.055302490e+003	1.200759381e-009
4.055425049e+003	1.674241412e-009	4.055425049e+003	1.614896550e-009	4.055425049e+003	1.902887847e-009	4.055425049e+003	1.786805592e-009	4.055425049e+003	1.491328283e-009	4.055425049e+003	1.601732302e-009	4.055425049e+003	1.096591484e-009	4.055425049e+003	1.786195081e-009	4.055425049e+003	1.498041913e-009	4.055425049e+003	1.738454380e-009	4.055425049e+003	1.628901125e-009
4.055547363e+003	1.320872300e-009	4.055547363e+003	1.951067530e-009	4.055547363e+003	1.245261116e-009	4.055547363e+003	1.405130345e-009	4.055547363e+003	1.651550008e-009	4.055547363e+003	1.738248989e-009	4.055547363e+003	2.042509051e-009	4.055547363e+003	1.890230639e-009	4.055547363e+003	1.901964808e-009	4.055547363e+003	2.390680764e-009	4.055547363e+003	2.308552238e-009
4.055669922e+003	1.575689690e-009	4.055669922e+003	1.626247470e-009	4.055669922e+003	1.753435841e-009	4.055669922e+003	2.261645760e-009	4.055669922e+003	1.336783351e-009	4.055669922e+003	1.420015772e-009	4.055669922e+003	1.191723720e-009	4.055669922e+003	1.419720341e-009	4.055669922e+003	1.551700435e-009	4.055669922e+003	2.825447210e-009	4.055669922e+003	1.940031691e-009
4.055792236e+003	1.856745202e-009	4.055792236e+003	2.036861124e-009	4.055792236e+003	1.815676720e-009	4.055792236e+003	6.993681745e-010	4.055792236e+003	1.319521603e-009	4.055792236e+003	9.906825360e-010	4.055792236e+003	1.138961259e-009	4.055792236e+003	1.391536553e-009	4.055792236e+003	2.283828682e-009	4.055792236e+003	1.673263639e-009	4.055792236e+003	1.606653366e-009
4.055914795e+003	1.339434341e-009	4.055914795e+003	1.803518113e-009	4.055914795e+003	1.205066602e-009	4.055914795e+003	1.795714688e-009	4.055914795e+003	1.826755858e-009	4.055914795e+003	1.536195393e-009	4.055914795e+003	1.549513962e-009	4.055914795e+003	1.846732878e-009	4.055914795e+003	2.137474420e-009	4.055914795e+003	1.682077588e-009	4.055914795e+003	1.663806204e-009
4.056037109e+003	1.123580673e-009	4.056037109e+003	2.875169214e-009	4.056037109e+003	1.654958504e-009	4.056037109e+003	1.993238685e-009	4.056037109e+003	2.111419484e-009	4.056037109e+003	2.101724128e-009	4.056037109e+003	1.621642598e-009	4.056037109e+003	1.432434837e-009	4.056037109e+003	1.134233374e-009	4.056037109e+003	1.547631245e-009	4.056037109e+003	1.516792358e-009
4.056159668e+003	1.692677443e-009	4.056159668e+003	1.798147409e-009	4.056159668e+003	1.354903634e-009	4.056159668e+003	2.339077598e-009	4.056159668e+003	2.181776093e-009	4.056159668e+003	1.436968988e-009	4.056159668e+003	1.748119538e-009	4.056159668e+003	1.420932150e-009	4.056159668e+003	2.229894047e-009	4.056159668e+003	1.595721444e-009	4.056159668e+003	1.514703030e-009
4.056281982e+003	1.971692809e-009	4.056281982e+003	1.420566997e-009	4.056281982e+003	1.522613702e-009	4.056281982e+003	2.148071498e-009	4.056281982e+003	2.210697625e-009	4.056281982e+003	1.377018610e-009	4.056281982e+003	1.955775319e-009	4.056281982e+003	2.040722258e-009	4.056281982e+003	2.445196046e-009	4.056281982e+003	1.144415007e-009	4.056281982e+003	1.541891947e-009
4.056404541e+003	2.222939610e-009	4.056404541e+003	1.029784924e-009	4.056404541e+003	2.072985117e-009	4.056404541e+003	1.388059223e-009	4.056404541e+003	1.864093990e-009	4.056404541e+003	1.808787231e-009	4.056404541e+003	1.433867802e-009	4.056404541e+003	8.262491247e-010	4.056404541e+003	1.522162729e-009	4.056404541e+003	2.195990723e-009	4.056404541e+003	1.725130816e-009
4.056527100e+003	2.069937777e-009	4.056527100e+003	8.246415217e-010	4.056527100e+003	1.513166370e-009	4.056527100e+003	1.314843123e-009	4.056527100e+003	1.804674077e-009	4.056527100e+003	2.367545049e-009	4.056527100e+003	1.742434086e-009	4.056527100e+003	1.314873987e-009	4.056527100e+003	1.711947584e-009	4.056527100e+003	1.095916913e-009	4.056527100e+003	1.458212329e-009
4.056649414e+003	2.192686921e-009	4.056649414e+003	1.876455213e-009	4.056649414e+003	1.993501808e-009	4.056649414e+003	1.555014451e-009	4.056649414e+003	1.452164500e-009	4.056649414e+003	1.587632470e-009	4.056649414e+003	1.778952097e-009	4.056649414e+003	1.558375984e-009	4.056649414e+003	1.864550070e-009	4.056649414e+003	1.996295129e-009	4.056649414e+003	1.229469304e-009
4.056771973e+003	1.855493759e-009	4.056771973e+003	1.948254225e-009	4.056771973e+003	1.499330105e-009	4.056771973e+003	1.526341720e-009	4.056771973e+003	2.649338082e-009	4.056771973e+003	2.333692573e-009	4.056771973e+003	1.263647187e-009	4.056771973e+003	2.307836811e-009	4.056771973e+003	1.026522201e-009	4.056771973e+003	1.650873771e-009	4.056771973e+003	1.731021215e-009
4.056894287e+003	1.304395814e-009	4.056894287e+003	1.759955071e-009	4.056894287e+003	1.468825728e-009	4.056894287e+003	2.839827484e-009	4.056894287e+003	1.902043856e-009	4.056894287e+003	8.752125136e-010	4.056894287e+003	1.877371592e-009	4.056894287e+003	1.790144255e-009	4.056894287e+003	1.337545519e-009	4.056894287e+003	1.099081604e-009	4.056894287e+003	1.578023601e-009
4.057016846e+003	1.550949924e-009	4.057016846e+003	2.121512299e-009	4.057016846e+003	1.797196170e-009	4.057016846e+003	2.243546460e-009	4.057016846e+003	1.573681851e-009	4.057016846e+003	1.657266546e-009	4.057016846e+003	1.930556381e-009	4.057016846e+003	1.059520804e-009	4.057016846e+003	1.525432114e-009	4.057016846e+003	1.772300751e-009	4.057016846e+003	1.467489796e-009
4.057139160e+003	1.622426860e-009	4.057139160e+003	1.139315864e-009	4.057139160e+003	2.320786008e-009	4.057139160e+003	2.120472020e-009	4.057139160e+003	1.265186289e-009	4.057139160e+003	1.444193320e-009	4.057139160e+003	1.009477613e-009	4.057139160e+003	1.516463066e-009	4.057139160e+003	1.226465263e-009	4.057139160e+003	1.046497444e-009	4.057139160e+003	2.138302202e-009
4.057261719e+003	1.555207185e-009	4.057261719e+003	2.278318645e-009	4.057261719e+003	1.578089659e-009	4.057261719e+003	2.220247541e-009	4.057261719e+003	1.589686494e-009	4.057261719e+003	1.799714155e-009	4.057261719e+003	1.665332428e-009	4.057261719e+003	1.906116820e-009	4.057261719e+003	2.252775744e-009	4.057261719e+003	1.380118575e-009	4.057261719e+003	1.346757150e-009
4.057384033e+003	2.043648806e-009	4.057384033e+003	2.670183630e-009	4.057384033e+003	1.263145699e-009	4.057384033e+003	1.602028177e-009	4.057384033e+003	1.511739400e-009	4.057384033e+003	1.303550379e-009	4.057384033e+003	1.699790420e-009	4.057384033e+003	1.218486534e-009	4.057384033e+003	1.513298820e-009	4.057384033e+003	1.618287060e-009	4.057384033e+003	1.667976313e-009
4.057506592e+003	1.826453877e-009	4.057506592e+003	1.130411209e-009	4.057506592e+003	1.167788755e-009	4.057506592e+003	1.712375353e-009	4.057506592e+003	1.519714132e-009	4.057506592e+003	1.172600350e-009	4.057506592e+003	1.950448025e-009	4.057506592e+003	1.217014933e-009	4.057506592e+003	1.931770299e-009	4.057506592e+003	1.321609489e-009	4.057506592e+003	1.466247790e-009
4.057628906e+003	1.800745553e-009	4.057628906e+003	1.683617357e-009	4.057628906e+003	1.560641394e-009	4.057628906e+003	1.716042086e-009	4.057628906e+003	2.279396005e-009	4.057628906e+003	1.650851345e-009	4.057628906e+003	1.425297547e-009	4.057628906e+003	1.763434065e-009	4.057628906e+003	1.766296998e-009	4.057628906e+003	1.097205216e-009	4.057628906e+003	1.850687270e-009
4.057751465e+003	1.584163578e-009	4.057751465e+003	1.329322319e-009	4.057751465e+003	1.237620673e-009	4.057751465e+003	2.078967887e-009	4.057751465e+003	9.150593061e-010	4.057751465e+003	1.883337042e-009	4.057751465e+003	2.229416207e-009	4.057751465e+003	1.431615160e-009	4.057751465e+003	2.045826841e-009	4.057751465e+003	1.421689766e-009	4.057751465e+003	1.403924976e-009
4.057873779e+003	2.075271732e-009	4.057873779e+003	1.453318466e-009	4.057873779e+003	1.580267139e-009	4.057873779e+003	1.367732372e-009	4.057873779e+003	1.973339048e-009	4.057873779e+003	1.660941606e-009	4.057873779e+003	1.180035292e-009	4.057873779e+003	1.650461434e-009	4.057873779e+003	1.432539309e-009	4.057873779e+003	2.187443782e-009	4.057873779e+003	2.286901113e-009
4.057996338e+003	1.806689798e-009	4.057996338e+003	2.172490410e-009	4.057996338e+003	2.215116757e-009	4.057996338e+003	1.755783630e-009	4.057996338e+003	8.085116465e-010	4.057996338e+003	1.944010286e-009	4.057996338e+003	1.307051245e-009	4.057996338e+003	1.688502893e-009	4.057996338e+003	1.532400873e-009	4.057996338e+003	1.204483957e-009	4.057996338e+003	1.752111234e-009
4.058118652e+003	1.889743473e-009	4.058118652e+003	1.386446180e-009	4.058118652e+003	1.909188141e-009	4.058118652e+003	1.497953206e-009	4.058118652e+003	1.562129981e-009	4.058118652e+003	1.380453418e-009	4.058118652e+003	1.945603456e-009	4.058118652e+003	1.046045917e-009	4.058118652e+003	1.282789874e-009	4.058118652e+003	1.582889930e-009	4.058118652e+003	2.239791241e-009
4.058241211e+003	1.221190593e-009	4.058241211e+003	1.013974127e-009	4.058241211e+003	1.791368165e-009	4.058241211e+003	1.200146094e-009	4.058241211e+003	1.141228778e-009	4.058241211e+003	1.538256855e-009	4.058241211e+003	1.366622371e-009	4.058241211e+003	1.472700406e-009	4.058241211e+003	2.673376187e-009	4.058241211e+003	1.483492773e-009	4.058241211e+003	2.275700295e-009
4.058363525e+003	1.800621541e-009	4.058363525e+003	2.130932764e-009	4.058363525e+003	1.501204494e-009	4.058363525e+003	2.228643048e-009	4.058363525e+003	1.237597025e-009	4.058363525e+003	1.554438023e-009	4.058363525e+003	2.633887330e-009	4.058363525e+003	1.179885856e-009	4.058363525e+003	1.419564799e-009	4.058363525e+003	1.362926993e-009	4.058363525e+003	1.504693592e-009
4.058486084e+003	1.690171891e-009	4.058486084e+003	2.305442504e-009	4.058486084e+003	1.728665544e-009	4.058486084e+003	1.430195629e-009	4.058486084e+003	2.038070157e-009	4.058486084e+003	1.437557517e-009	4.058486084e+003	1.428950069e-009	4.058486084e+003	1.774035030e-009	4.058486084e+003	1.269957250e-009	4.058486084e+003	2.415965428e-009	4.058486084e+003	1.434565244e-009
4.058608398e+003	2.832863277e-009	4.058608398e+003	1.523442039e-009	4.058608398e+003	2.313113034e-009	4.058608398e+003	1.200654465e-009	4.058608398e+003	2.036954383e-009	4.058608398e+003	2.015649425e-009	4.058608398e+003	1.816358841e-009	4.058608398e+003	1.506486713e-009	4.058608398e+003	1.899260971e-009	4.058608398e+003	1.507418523e-009	4.058608398e+003	1.646549563e-009
4.058730957e+003	1.505169878e-009	4.058730957e+003	2.342222194e-009	4.058730957e+003	1.398649974e-009	4.058730957e+003	1.434625641e-009	4.058730957e+003	1.181784004e-009	4.058730957e+003	1.047890219e-009	4.058730957e+003	1.601465627e-009	4.058730957e+003	1.708576725e-009	4.058730957e+003	1.756213286e-009	4.058730957e+003	1.514059322e-009	4.058730957e+003	1.288153029e-009
4.058853516e+003	2.092525264e-009	4.058853516e+003	1.839399744e-009	4.058853516e+003	1.274911399e-009	4.058853516e+003	1.612807665e-009	4.058853516e+003	1.744845379e-009	4.058853516e+003	5.942470960e-010	4.058853516e+003	1.815811834e-009	4.058853516e+003	1.820637308e-009	4.058853516e+003	1.658683524e-009	4.058853516e+003	1.512620473e-009	4.058853516e+003	1.090849522e-009
4.058975830e+003	1.844881248e-009	4.058975830e+003	1.943774919e-009	4.058975830e+003	1.687230466e-009	4.058975830e+003	2.249439079e-009	4.058975830e+003	1.613893241e-009	4.058975830e+003	1.921493853e-009	4.058975830e+003	8.461363277e-010	4.058975830e+003	1.385213944e-009	4.058975830e+003	1.369016234e-009	4.058975830e+003	1.317504217e-009	4.058975830e+003	1.676751515e-009
4.059098389e+003	1.795836035e-009	4.059098389e+003	1.358441026e-009	4.059098389e+003	1.792744064e-009	4.059098389e+003	1.983339271e-009	4.059098389e+003	1.396171734e-009	4.059098389e+003	1.450788711e-009	4.059098389e+003	1.293651519e-009	4.059098389e+003	1.981688369e-009	4.059098389e+003	1.430179974e-009	4.059098389e+003	2.311548064e-009	4.059098389e+003	1.606587419e-009
4.059220703e+003	1.563614127e-009	4.059220703e+003	1.417699957e-009	4.059220703e+003	1.519322113e-009	4.059220703e+003	2.150207790e-009	4.059220703e+003	2.647844388e-009	4.059220703e+003	2.243454533e-009	4.059220703e+003	1.699719809e-009	4.059220703e+003	1.765080859e-009	4.059220703e+003	1.027628760e-009	4.059220703e+003	1.035113328e-009	4.059220703e+003	1.975078989e-009
4.059343262e+003	1.187267507e-009	4.059343262e+003	1.027297025e-009	4.059343262e+003	1.484182444e-009	4.059343262e+003	1.540502503e-009	4.059343262e+003	1.474195099e-009	4.059343262e+003	1.108108161e-009	4.059343262e+003	9.660309219e-010	4.059343262e+003	1.839334240e-009	4.059343262e+003	1.567907471e-009	4.059343262e+003	1.717890719e-009	4.059343262e+003	1.587001863e-009
4.059465576e+003	1.192285604e-009	4.059465576e+003	1.436589736e-009	4.059465576e+003	1.688969520e-009	4.059465576e+003	1.719237086e-009	4.059465576e+003	2.912003527e-009	4.059465576e+003	1.535504057e-009	4.059465576e+003	1.031263408e-009	4.059465576e+003	1.583066123e-009	4.059465576e+003	1.253141813e-009	4.059465576e+003	1.520471193e-009	4.059465576e+003	1.613136624e-009
4.059588135e+003	1.000537875e-009	4.059588135e+003	1.486982093e-009	4.059588135e+003	1.415154438e-009	4.059588135e+003	1.030605712e-009	4.059588135e+003	2.010619227e-009	4.059588135e+003	1.646473735e-009	4.059588135e+003	1.400151439e-009	4.059588135e+003	1.584126275e-009	4.059588135e+003	1.585147347e-009	4.059588135e+003	2.014016287e-009	4.059588135e+003	2.424339618e-009
4.059710449e+003	2.290229562e-009	4.059710449e+003	1.948821549e-009	4.059710449e+003	1.541524797e-009	4.059710449e+003	1.393037352e-009	4.059710449e+003	1.687298523e-009	4.059710449e+003	1.629291924e-009	4.059710449e+003	1.176863829e-009	4.059710449e+003	1.667183613e-009	4.059710449e+003	1.288914975e-009	4.059710449e+003	1.677558759e-009	4.059710449e+003	1.408368422e-009
4.059833008e+003	1.203860900e-009	4.059833008e+003	1.709656083e-009	4.059833008e+003	1.679020478e-009	4.059833008e+003	1.735084854e-009	4.059833008e+003	1.903921243e-009	4.059833008e+003	2.016234291e-009	4.059833008e+003	1.367539304e-009	4.059833008e+003	1.270539784e-009	4.059833008e+003	1.673471361e-009	4.059833008e+003	1.218574908e-009	4.059833008e+003	2.332889215e-009
4.059955322e+003	1.257401627e-009	4.059955322e+003	1.565255814e-009	4.059955322e+003	1.880905875e-009	4.059955322e+003	1.449644627e-009	4.059955322e+003	2.208689232e-009	4.059955322e+003	1.333035904e-009	4.059955322e+003	1.765361191e-009	4.059955322e+003	1.514244730e-009	4.059955322e+003	1.393958393e-009	4.059955322e+003	1.349875212e-009	4.059955322e+003	2.188840886e-009
4.060077881e+003	1.844713715e-009	4.060077881e+003	1.507679315e-009	4.060077881e+003	1.419932616e-009	4.060077881e+003	1.885652523e-009	4.060077881e+003	1.535143901e-009	4.060077881e+003	1.648533754e-009	4.060077881e+003	2.128474286e-009	4.060077881e+003	1.660194093e-009	4.060077881e+003	9.729321793e-010	4.060077881e+003	1.777796466e-009	4.060077881e+003	1.477296507e-009
4.060200195e+003	1.805247396e-009	4.060200195e+003	1.667076810e-009	4.060200195e+003	1.688202689e-009	4.060200195e+003	2.028605284e-009	4.060200195e+003	1.656452420e-009	4.060200195e+003	1.407229222e-009	4.060200195e+003	2.480606609e-009	4.060200195e+003	8.701501741e-010	4.060200195e+003	1.669712368e-009	4.060200195e+003	1.895802404e-009	4.060200195e+003	1.598623456e-009
4.060322754e+003	2.302894986e-009	4.060322754e+003	1.204562339e-009	4.060322754e+003	1.150515794e-009	4.060322754e+003	1.373115732e-009	4.060322754e+003	1.952318973e-009	4.060322754e+003	2.230837071e-009	4.060322754e+003	9.580330973e-010	4.060322754e+003	9.866237827e-010	4.060322754e+003	1.121139848e-009	4.060322754e+003	1.794891347e-009	4.060322754e+003	1.313368636e-009
4.060445068e+003	1.796715332e-009	4.060445068e+003	1.800820493e-009	4.060445068e+003	1.666809135e-009	4.060445068e+003	2.835456758e-009	4.060445068e+003	1.936427685e-009	4.060445068e+003	2.096077756e-009	4.060445068e+003	1.030844632e-009	4.060445068e+003	1.972189745e-009	4.060445068e+003	2.815585542e-009	4.060445068e+003	2.169491253e-009	4.060445068e+003	2.641453056e-009
4.060567627e+003	1.503016267e-009	4.060567627e+003	1.430248586e-009	4.060567627e+003	1.175140318e-009	4.060567627e+003	2.457558157e-009	4.060567627e+003	9.781784271e-010	4.060567627e+003	2.016975031e-009	4.060567627e+003	1.741437550e-009	4.060567627e+003	2.508911523e-009	4.060567627e+003	1.158277030e-009	4.060567627e+003	1.559534391e-009	4.060567627e+003	9.457193917e-010
4.060689941e+003	1.215227696e-009	4.060689941e+003	1.529711802e-009	4.060689941e+003	1.219993329e-009	4.060689941e+003	1.570908403e-009	4.060689941e+003	2.048879955e-009	4.060689941e+003	1.483417389e-009	4.060689941e+003	1.306017738e-009	4.060689941e+003	1.813263539e-009	4.060689941e+003	1.347380763e-009	4.060689941e+003	1.836046537e-009	4.060689941e+003	1.497796553e-009
4.060812500e+003	1.743151956e-009	4.060812500e+003	1.553897788e-009	4.060812500e+003	2.752509998e-009	4.060812500e+003	1.503403624e-009	4.060812500e+003	1.460787047e-009	4.060812500e+003	1.858472820e-009	4.060812500e+003	1.820022688e-009	4.060812500e+003	1.978523123e-009	4.060812500e+003	1.733415522e-009	4.060812500e+003	1.910569924e-009	4.060812500e+003	1.991338427e-009
4.060934814e+003	2.550540001e-009	4.060934814e+003	8.915872485e-010	4.060934814e+003	1.713133080e-009	4.060934814e+003	1.957530804e-009	4.060934814e+003	1.867198396e-009	4.060934814e+003	1.933656568e-009	4.060934814e+003	1.311030839e-009	4.060934814e+003	1.416809225e-009	4.060934814e+003	1.260710647e-009	4.060934814e+003	1.305870301e-009	4.060934814e+003	1.993933907e-009
4.061057373e+003	1.485782053e-009	4.061057373e+003	1.415931483e-009	4.061057373e+003	1.200833544e-009	4.061057373e+003	1.475375488e-009	4.061057373e+003	2.159550982e-009	4.061057373e+003	1.050330045e-009	4.061057373e+003	1.905121616e-009	4.061057373e+003	2.204495475e-009	4.061057373e+003	1.558295937e-009	4.061057373e+003	1.871662159e-009	4.061057373e+003	1.520202964e-009
4.061179688e+003	1.731394472e-009	4.061179688e+003	9.702990633e-010	4.061179688e+003	1.356450841e-009	4.061179688e+003	1.782090808e-009	4.061179932e+003	1.360052182e-009	4.061179932e+003	1.357265078e-009	4.061179688e+003	1.986890430e-009	4.061179688e+003	1.429651619e-009	4.061179688e+003	1.595094945e-009	4.061179688e+003	1.350642043e-009	4.061179688e+003	1.552746376e-009
4.061302246e+003	1.112642201e-009	4.061302246e+003	1.505173430e-009	4.061302246e+003	1.362375768e-009	4.061302246e+003	2.172380720e-009	4.061302246e+003	1.699267949e-009	4.061302246e+003	1.921798942e-009	4.061302246e+003	8.960246989e-010	4.061302246e+003	9.495332298e-010	4.061302246e+003	1.544781192e-009	4.061302246e+003	1.629692825e-009	4.061302246e+003	2.380151187e-009
4.061424805e+003	1.378627768e-009	4.061424805e+003	2.067484628e-009	4.061424805e+003	2.104103336e-009	4.061424805e+003	1.891620860e-009	4.061424805e+003	1.965793084e-009	4.061424805e+003	1.870649191e-009	4.061424805e+003	2.167946489e-009	4.061424805e+003	1.984025166e-009	4.061424805e+003	2.272777744e-009	4.061424805e+003	2.022827017e-009	4.061424805e+003	1.325151766e-009
4.061547119e+003	1.550085948e-009	4.061547119e+003	2.069494576e-009	4.061547119e+003	8.237177052e-010	4.061547119e+003	1.569350871e-009	4.061547119e+003	1.493208779e-009	4.061547119e+003	1.352361667e-009	4.061547119e+003	9.730443118e-010	4.061547119e+003	1.779570824e-009	4.061547119e+003	2.147391154e-009	4.061547119e+003	2.199989302e-009	4.061547119e+003	1.272775108e-009
4.061669678e+003	1.765842028e-009	4.061669678e+003	1.667347482e-009	4.061669678e+003	1.560026663e-009	4.061669678e+003	1.751771506e-009	4.061669678e+003	2.018100131e-009	4.061669678e+003	2.088031081e-009	4.061669678e+003	1.623093548e-009	4.061669678e+003	7.604089025e-010	4.061669678e+003	1.415724982e-009	4.061669678e+003	1.792398119e-009	4.061669678e+003	1.565072516e-009
4.061791992e+003	1.273062100e-009	4.061791992e+003	1.309368725e-009	4.061791992e+003	1.079927592e-009	4.061791992e+003	1.783059922e-009	4.061791992e+003	2.138176525e-009	4.061791992e+003	1.298509855e-009	4.061791992e+003	1.026175034e-009	4.061791992e+003	2.053315740e-009	4.061791992e+003	1.744714484e-009	4.061791992e+003	1.028840235e-009	4.061791992e+003	1.616781042e-009
4.061914551e+003	1.753732604e-009	4.061914551e+003	2.005442479e-009	4.061914551e+003	1.498608571e-009	4.061914551e+003	1.498930424e-009	4.061914551e+003	1.462392318e-009	4.061914551e+003	1.868325272e-009	4.061914551e+003	1.161282071e-009	4.061914551e+003	1.386631143e-009	4.061914551e+003	1.396999738e-009	4.061914551e+003	1.812935246e-009	4.061914551e+003	1.559098517e-009
4.062036865e+003	1.298850028e-009	4.062036865e+003	1.114428994e-009	4.062036865e+003	1.125192828e-009	4.062036865e+003	9.441046833e-010	4.062036865e+003	1.405951688e-009	4.062036865e+003	1.861629961e-009	4.062036865e+003	1.735318444e-009	4.062036865e+003	1.837045183e-009	4.062036865e+003	2.304748170e-009	4.062036865e+003	1.157103635e-009	4.062036865e+003	1.915535730e-009
4.062159424e+003	1.802688887e-009	4.062159424e+003	1.600025334e-009	4.062159424e+003	1.609814726e-009	4.062159424e+003	1.244262804e-009	4.062159424e+003	1.171195696e-009	4.062159424e+003	2.038881508e-009	4.062159424e+003	1.463969945e-009	4.062159424e+003	1.887164647e-009	4.062159424e+003	1.033399810e-009	4.062159424e+003	2.421080003e-009	4.062159424e+003	1.308090525e-009
4.062281738e+003	1.488305257e-009	4.062281738e+003	2.193223825e-009	4.062281738e+003	1.751660927e-009	4.062281738e+003	2.309192615e-009	4.062281738e+003	1.905054781e-009	4.062281738e+003	1.311082687e-009	4.062281738e+003	1.397785776e-009	4.062281738e+003	1.012611661e-009	4.062281738e+003	1.866621080e-009	4.062281738e+003	1.646190184e-009	4.062281738e+003	1.994422405e-009
4.062404297e+003	1.174981223e-009	4.062404297e+003	1.420662255e-009	4.062404297e+003	1.748498124e-009	4.062404297e+003	9.205141649e-010	4.062404297e+003	1.249336523e-009	4.062404297e+003	2.729281023e-009	4.062404297e+003	8.610109847e-010	4.062404297e+003	1.213991130e-009	4.062404297e+003	1.858305732e-009	4.062404297e+003	1.889975731e-009	4.062404297e+003	2.010501987e-009
4.062526611e+003	1.230186175e-009	4.062526611e+003	1.642479819e-009	4.062526611e+003	1.955038353e-009	4.062526611e+003	1.328177679e-009	4.062526611e+003	1.421490703e-009	4.062526611e+003	1.681658923e-009	4.062526611e+003	1.500121471e-009	4.062526611e+003	1.672414762e-009	4.062526611e+003	8.130203177e-010	4.062526611e+003	1.613575829e-009	4.062526611e+003	1.522481363e-009
4.062649170e+003	2.006702360e-009	4.062649170e+003	1.405704331e-009	4.062649170e+003	1.707067043e-009	4.062649170e+003	2.449272340e-009	4.062649170e+003	1.225035406e-009	4.062649170e+003	9.112308130e-010	4.062649170e+003	1.574359643e-009	4.062649170e+003	1.996010690e-009	4.062649170e+003	2.192882542e-009	4.062649170e+003	1.743969635e-009	4.062649170e+003	1.724096088e-009
4.062771484e+003	1.611961564e-009	4.062771484e+003	1.476799460e-009	4.062771484e+003	1.394464211e-009	4.062771484e+003	1.327172150e-009	4.062771484e+003	1.001488004e-009	4.062771484e+003	2.094628249e-009	4.062771484e+003	1.822341722e-009	4.062771484e+003	1.395619398e-009	4.062771484e+003	1.591774046e-009	4.062771484e+003	9.497027609e-010	4.062771484e+003	1.928849525e-009
4.062894043e+003	1.423112073e-009	4.062894043e+003	1.969334251e-009	4.062894043e+003	1.782448300e-009	4.062894043e+003	1.159069507e-009	4.062894043e+003	1.124279225e-009	4.062894043e+003	1.697888830e-009	4.062894043e+003	1.603868927e-009	4.062894043e+003	1.490077506e-009	4.062894043e+003	2.204048277e-009	4.062894043e+003	1.653559401e-009	4.062894043e+003	1.911844016e-009
4.063016357e+003	1.455360388e-009	4.063016357e+003	1.364690472e-009	4.063016357e+003	2.405813548e-009	4.063016357e+003	2.040540847e-009	4.063016357e+003	1.932559890e-009	4.063016357e+003	1.978626596e-009	4.063016357e+003	1.085725176e-009	4.063016357e+003	1.448315246e-009	4.063016357e+003	1.670372618e-009	4.063016357e+003	1.322230991e-009	4.063016357e+003	1.607811329e-009
4.063138916e+003	2.142724442e-009	4.063138916e+003	1.955299256e-009	4.063138916e+003	2.040495994e-009	4.063138916e+003	1.390025206e-009	4.063138916e+003	1.794155380e-009	4.063138916e+003	1.490113921e-009	4.063138916e+003	2.028271773e-009	4.063138916e+003	1.396864291e-009	4.063138916e+003	1.487925227e-009	4.063138916e+003	1.177928310e-009	4.063138916e+003	1.810675054e-009
4.063261230e+003	2.237790175e-009	4.063261230e+003	1.251965087e-009	4.063261230e+003	1.277790762e-009	4.063261230e+003	1.071361222e-009	4.063261230e+003	1.313993025e-009	4.063261230e+003	1.242653869e-009	4.063261230e+003	1.650252934e-009	4.063261230e+003	1.653077564e-009	4.063261230e+003	1.490309431e-009	4.063261230e+003	1.116138959e-009	4.063261230e+003	1.471775146e-009
4.063383789e+003	1.031784214e-009	4.063383789e+003	1.552076689e-009	4.063383789e+003	1.223486534e-009	4.063383789e+003	8.356255132e-010	4.063383789e+003	1.710858677e-009	4.063383789e+003	1.947742190e-009	4.063383789e+003	1.792819448e-009	4.063383789e+003	2.073117011e-009	4.063383789e+003	1.557718066e-009	4.063383789e+003	1.306829756e-009	4.063383789e+003	1.701666030e-009
4.063506104e+003	2.155225109e-009	4.063506104e+003	1.770559588e-009	4.063506104e+003	8.796146034e-010	4.063506104e+003	1.723271525e-009	4.063506104e+003	1.820298912e-009	4.063506104e+003	1.610800271e-009	4.063506104e+003	1.809153716e-009	4.063506104e+003	2.213708550e-009	4.063506104e+003	1.965571039e-009	4.063506104e+003	2.070552396e-009	4.063506104e+003	2.006453448e-009
4.063628662e+003	1.666329852e-009	4.063628662e+003	1.403707595e-009	4.063628662e+003	1.237499769e-009	4.063628662e+003	1.874356004e-009	4.063628662e+003	1.464136035e-009	4.063628662e+003	2.278572442e-009	4.063628662e+003	2.218039308e-009	4.063628662e+003	1.263977922e-009	4.063628662e+003	1.491658574e-009	4.063628662e+003	2.100918106e-009	4.063628662e+003	1.499989799e-009
4.063751221e+003	1.379454218e-009	4.063751221e+003	1.731301547e-009	4.063751221e+003	1.031286612e-009	4.063751221e+003	1.534156246e-009	4.063751221e+003	1.895969159e-009	4.063751221e+003	1.092757995e-009	4.063751221e+003	1.410608186e-009	4.063751221e+003	1.572879937e-009	4.063751221e+003	1.755056211e-009	4.063751221e+003	1.596695220e-009	4.063751221e+003	2.091487650e-009
4.063873535e+003	1.619741119e-009	4.063873535e+003	1.735233846e-009	4.063873535e+003	1.695204532e-009	4.063873535e+003	1.049343168e-009	4.063873535e+003	1.172473119e-009	4.063873535e+003	1.225268109e-009	4.063873535e+003	7.130402935e-010	4.063873535e+003	1.699293928e-009	4.063873535e+003	2.259218812e-009	4.063873535e+003	1.913878389e-009	4.063873535e+003	1.589773091e-009
4.063996094e+003	1.718545306e-009	4.063996094e+003	1.420927709e-009	4.063996094e+003	1.555515938e-009	4.063996094e+003	2.027591650e-009	4.063996094e+003	1.684214213e-009	4.063996094e+003	1.585345411e-009	4.063996094e+003	1.845309572e-009	4.063996094e+003	9.781961907e-010	4.063996094e+003	1.478047795e-009	4.063996094e+003	1.510613523e-009	4.063996094e+003	1.278108175e-009
4.064118408e+003	1.536743732e-009	4.064118408e+003	1.713567843e-009	4.064118408e+003	1.817229589e-009	4.064118408e+003	1.493861035e-009	4.064118408e+003	2.189007642e-009	4.064118408e+003	2.212610095e-009	4.064118408e+003	1.891501844e-009	4.064118408e+003	1.762391455e-009	4.064118408e+003	2.088299311e-009	4.064118408e+003	2.038029967e-009	4.064118408e+003	2.059949322e-009
4.064240967e+003	1.812849315e-009	4.064240967e+003	1.857274556e-009	4.064240967e+003	2.000948074e-009	4.064240967e+003	1.426144869e-009	4.064240967e+003	1.946021788e-009	4.064240967e+003	1.726945031e-009	4.064240967e+003	1.334179767e-009	4.064240967e+003	1.919035153e-009	4.064240967e+003	1.365626279e-009	4.064240967e+003	2.117772402e-009	4.064240967e+003	1.300252239e-009
4.064363281e+003	2.038247127e-009	4.064363281e+003	1.490031765e-009	4.064363281e+003	1.437917119e-009	4.064363281e+003	1.546786366e-009	4.064363281e+003	2.043747171e-009	4.064363281e+003	1.793067805e-009	4.064363281e+003	1.893338597e-009	4.064363281e+003	2.511082897e-009	4.064363281e+003	1.476668454e-009	4.064363281e+003	2.081317119e-009	4.064363281e+003	2.835966129e-009
4.064485840e+003	1.438403618e-009	4.064485840e+003	1.122893445e-009	4.064485840e+003	2.092210405e-009	4.064485840e+003	1.257370985e-009	4.064485840e+003	1.591370036e-009	4.064485840e+003	1.353357093e-009	4.064485840e+003	1.424694696e-009	4.064485840e+003	1.708752806e-009	4.064485840e+003	1.780385617e-009	4.064485840e+003	1.492565405e-009	4.064485840e+003	1.009907935e-009
4.064608154e+003	1.463084209e-009	4.064608154e+003	1.725094179e-009	4.064608154e+003	1.457523546e-009	4.064608154e+003	1.573626007e-009	4.064608154e+003	2.134302290e-009	4.064608154e+003	1.342789324e-009	4.064608154e+003	1.259566007e-009	4.064608154e+003	2.239288532e-009	4.064608154e+003	1.585946374e-009	4.064608154e+003	1.561141771e-009	4.064608154e+003	1.395598637e-009
4.064730713e+003	1.200134769e-009	4.064730713e+003	1.566895613e-009	4.064730713e+003	1.313251841e-009	4.064730713e+003	1.812052175e-009	4.064730713e+003	1.495571667e-009	4.064730713e+003	2.062625404e-009	4.064730713e+003	1.211662992e-009	4.064730713e+003	1.509911640e-009	4.064730713e+003	1.109384695e-009	4.064730713e+003	1.519165238e-009	4.064730713e+003	2.074403760e-009
4.064853027e+003	1.228671609e-009	4.064853027e+003	8.632212167e-010	4.064853027e+003	2.038526459e-009	4.064853027e+003	1.908136316e-009	4.064853027e+003	1.460819576e-009	4.064853027e+003	1.873342148e-009	4.064853027e+003	2.063820892e-009	4.064853027e+003	1.218557921e-009	4.064853027e+003	2.109270980e-009	4.064853027e+003	1.574658293e-009	4.064853027e+003	2.019589163e-009
4.064975586e+003	1.163673047e-009	4.064975586e+003	1.527384663e-009	4.064975586e+003	6.419852983e-010	4.064975586e+003	1.663968852e-009	4.064975586e+003	2.160432722e-009	4.064975586e+003	1.277436601e-009	4.064975586e+003	1.521714310e-009	4.064975586e+003	1.182112075e-009	4.064975586e+003	2.209602945e-009	4.064975586e+003	2.095980944e-009	4.064975586e+003	1.491735513e-009
4.065097900e+003	1.651236370e-009	4.065097900e+003	1.680939721e-009	4.065097900e+003	1.374986347e-009	4.065097900e+003	2.182015013e-009	4.065097900e+003	2.153500933e-009	4.065097900e+003	2.536940880e-009	4.065097900e+003	1.151634454e-009	4.065097900e+003	1.076333356e-009	4.065097900e+003	1.453750897e-009	4.065097900e+003	1.018648499e-009	4.065097900e+003	2.099230567e-009
4.065220459e+003	1.019400786e-009	4.065220459e+003	2.102942487e-009	4.065220459e+003	1.336068922e-009	4.065220459e+003	1.582424525e-009	4.065220459e+003	1.674478889e-009	4.065220459e+003	1.489435797e-009	4.065220459e+003	9.541140100e-010	4.065220459e+003	1.396874061e-009	4.065220459e+003	1.619352985e-009	4.065220459e+003	1.856140019e-009	4.065220459e+003	1.019841767e-009
4.065342773e+003	1.463977051e-009	4.065342773e+003	1.205459177e-009	4.065342773e+003	2.281930644e-009	4.065342773e+003	2.080174699e-009	4.065342773e+003	1.404392713e-009	4.065342773e+003	1.294417795e-009	4.065342773e+003	1.154233487e-009	4.065342773e+003	2.547472011e-009	4.065342773e+003	1.276394324e-009	4.065342773e+003	1.558429719e-009	4.065342773e+003	1.896375501e-009
4.065465332e+003	1.600708788e-009	4.065465332e+003	2.321107528e-009	4.065465332e+003	1.537805661e-009	4.065465332e+003	1.578911557e-009	4.065465332e+003	1.753746148e-009	4.065465332e+003	2.252265707e-009	4.065465332e+003	1.727026189e-009	4.065465332e+003	1.016273510e-009	4.065465332e+003	1.821694129e-009	4.065465332e+003	2.098839103e-009	4.065465332e+003	1.264645610e-009
4.065587646e+003	1.587342591e-009	4.065587646e+003	2.459984438e-009	4.065587646e+003	1.734698052e-009	4.065587646e+003	1.470188304e-009	4.065587646e+003	1.208867340e-009	4.065587646e+003	1.258547933e-009	4.065587646e+003	1.417058249e-009	4.065587646e+003	1.771710778e-009	4.065587646e+003	1.697665120e-009	4.065587646e+003	1.456969989e-009	4.065587646e+003	1.940974492e-009
4.065710205e+003	1.655170223e-009	4.065710205e+003	2.043863523e-009	4.065710205e+003	1.930472449e-009	4.065710205e+003	1.137375749e-009	4.065710205e+003	1.450961573e-009	4.065710205e+003	1.487233670e-009	4.065710205e+003	2.150718048e-009	4.065710205e+003	1.266151406e-009	4.065710205e+003	1.289615192e-009	4.065710205e+003	9.995027028e-010	4.065710205e+003	2.080133399e-009
4.065832520e+003	1.560262475e-009	4.065832520e+003	1.638717606e-009	4.065832520e+003	2.166659963e-009	4.065832520e+003	1.763525548e-009	4.065832520e+003	9.165599946e-010	4.065832520e+003	1.859041698e-009	4.065832520e+003	1.418403062e-009	4.065832520e+003	1.338574029e-009	4.065832520e+003	1.082318346e-009	4.065832520e+003	1.993488707e-009	4.065832520e+003	2.606734828e-009
4.065955078e+003	1.212559275e-009	4.065955078e+003	1.358590906e-009	4.065955078e+003	2.057268578e-009	4.065955078e+003	1.650684034e-009	4.065955078e+003	1.147521522e-009	4.065955078e+003	1.361443847e-009	4.065955078e+003	2.237748875e-009	4.065955078e+003	1.356625590e-009	4.065955078e+003	1.768857394e-009	4.065955078e+003	1.229978785e-009	4.065955078e+003	1.102379410e-009
4.066077393e+003	1.729089760e-009	4.066077637e+003	1.747434197e-009	4.066077393e+003	1.660837912e-009	4.066077637e+003	1.507573066e-009	4.066077637e+003	1.255541893e-009	4.066077637e+003	1.959073348e-009	4.066077393e+003	1.464257493e-009	4.066077637e+003	1.524702142e-009	4.066077393e+003	1.906380165e-009	4.066077393e+003	1.659773985e-009	4.066077393e+003	1.486484824e-009
4.066199951e+003	1.718361675e-009	4.066199951e+003	2.325069026e-009	4.066199951e+003	1.968080143e-009	4.066199951e+003	1.256349913e-009	4.066199951e+003	1.398183236e-009	4.066199951e+003	1.865278154e-009	4.066199951e+003	1.665405591e-009	4.066199951e+003	1.711633724e-009	4.066199951e+003	2.119587839e-009	4.066199951e+003	1.461860188e-009	4.066199951e+003	1.445272457e-009
4.066322510e+003	2.318391479e-009	4.066322510e+003	2.194951554e-009	4.066322510e+003	1.474770528e-009	4.066322510e+003	1.029335728e-009	4.066322510e+003	1.331189936e-009	4.066322510e+003	2.115589259e-009	4.066322510e+003	1.260548887e-009	4.066322510e+003	1.058626742e-009	4.066322510e+003	1.667467942e-009	4.066322510e+003	1.742638367e-009	4.066322510e+003	1.610240830e-009
4.066444824e+003	2.207325656e-009	4.066444824e+003	2.694385826e-009	4.066444824e+003	2.016885103e-009	4.066444824e+003	1.266573402e-009	4.066444824e+003	2.381719932e-009	4.066444824e+003	1.207464462e-009	4.066444824e+003	1.334885202e-009	4.066444824e+003	1.422204132e-009	4.066444824e+003	1.331632582e-009	4.066444824e+003	1.791455539e-009	4.066444824e+003	2.040477787e-009
4.066567383e+003	2.491785223e-009	4.066567383e+003	1.510933045e-009	4.066567383e+003	1.513797865e-009	4.066567383e+003	1.507137526e-009	4.066567383e+003	1.607491584e-009	4.066567383e+003	1.926697246e-009	4.066567383e+003	1.755278922e-009	4.066567383e+003	1.634494651e-009	4.066567383e+003	2.793240750e-009	4.066567383e+003	2.117802600e-009	4.066567383e+003	2.505828212e-009
4.066689697e+003	1.605674371e-009	4.066689697e+003	1.778387992e-009	4.066689697e+003	1.509650405e-009	4.066689697e+003	1.556076490e-009	4.066689697e+003	1.607753375e-009	4.066689697e+003	1.584087528e-009	4.066689697e+003	1.758631352e-009	4.066689697e+003	1.738791888e-009	4.066689697e+003	1.504373515e-009	4.066689697e+003	1.720293241e-009	4.066689697e+003	1.802110461e-009
4.066812256e+003	2.520468056e-009	4.066812256e+003	1.654823722e-009	4.066812256e+003	2.030588586e-009	4.066812256e+003	1.475441325e-009	4.066812256e+003	1.431364138e-009	4.066812256e+003	1.469108724e-009	4.066812256e+003	1.648938652e-009	4.066812256e+003	2.227086293e-009	4.066812256e+003	1.898660562e-009	4.066812256e+003	1.701404240e-009	4.066812256e+003	1.762680890e-009
4.066934570e+003	1.595793941e-009	4.066934570e+003	1.736736088e-009	4.066934570e+003	1.421614382e-009	4.066934570e+003	1.470026767e-009	4.066934570e+003	1.477279632e-009	4.066934570e+003	1.886035550e-009	4.066934570e+003	1.735682154e-009	4.066934570e+003	1.132449690e-009	4.066934570e+003	1.400519367e-009	4.066934570e+003	1.561146434e-009	4.066934570e+003	1.147783202e-009
4.067057129e+003	1.199211064e-009	4.067057129e+003	2.234752161e-009	4.067057129e+003	1.674543948e-009	4.067057129e+003	1.270203720e-009	4.067057129e+003	1.366283864e-009	4.067057129e+003	1.670673599e-009	4.067057129e+003	1.295486052e-009	4.067057129e+003	1.376165626e-009	4.067057129e+003	2.189523896e-009	4.067057129e+003	1.723692522e-009	4.067057129e+003	1.070311284e-009
4.067179443e+003	2.255029052e-009	4.067179443e+003	1.818300732e-009	4.067179443e+003	8.571984234e-010	4.067179443e+003	1.799518201e-009	4.067179443e+003	1.242938974e-009	4.067179443e+003	1.679161699e-009	4.067179443e+003	1.844838282e-009	4.067179443e+003	1.340406564e-009	4.067179443e+003	1.734790089e-009	4.067179443e+003	2.027706225e-009	4.067179443e+003	1.694855478e-009
4.067302002e+003	1.839101205e-009	4.067302002e+003	1.571451635e-009	4.067302002e+003	1.968688546e-009	4.067302002e+003	1.517825199e-009	4.067302002e+003	9.627524333e-010	4.067302002e+003	1.520565007e-009	4.067302002e+003	1.271120986e-009	4.067302002e+003	1.693894802e-009	4.067302002e+003	1.937707772e-009	4.067302002e+003	1.996405485e-009	4.067302002e+003	1.543724149e-009
4.067424316e+003	1.875625211e-009	4.067424316e+003	1.470374267e-009	4.067424316e+003	1.037573250e-009	4.067424316e+003	1.263277150e-009	4.067424316e+003	8.485880332e-010	4.067424316e+003	1.789543513e-009	4.067424316e+003	1.208607214e-009	4.067424316e+003	1.158114604e-009	4.067424316e+003	2.708988811e-009	4.067424316e+003	1.338648858e-009	4.067424316e+003	1.658927107e-009
4.067546875e+003	1.686108031e-009	4.067546875e+003	1.280422768e-009	4.067546875e+003	1.198662170e-009	4.067546875e+003	1.416026629e-009	4.067546875e+003	1.449209530e-009	4.067546875e+003	8.404114071e-010	4.067546875e+003	9.241562515e-010	4.067546875e+003	1.402806649e-009	4.067546875e+003	1.565284791e-009	4.067546875e+003	1.589360643e-009	4.067546875e+003	1.944193695e-009
4.067669189e+003	1.097700486e-009	4.067669189e+003	1.882015210e-009	4.067669189e+003	1.360701662e-009	4.067669189e+003	1.759344892e-009	4.067669189e+003	1.752760270e-009	4.067669189e+003	1.453888010e-009	4.067669189e+003	1.546334505e-009	4.067669189e+003	1.989848730e-009	4.067669189e+003	2.303526703e-009	4.067669189e+003	1.127121174e-009	4.067669189e+003	1.573792319e-009
4.067791748e+003	1.395115357e-009	4.067791748e+003	1.917481285e-009	4.067791748e+003	1.806837346e-009	4.067791748e+003	2.226787199e-009	4.067791748e+003	1.330221822e-009	4.067791748e+003	1.345746958e-009	4.067791748e+003	1.734761335e-009	4.067791748e+003	1.146296280e-009	4.067791748e+003	2.531805876e-009	4.067791748e+003	1.379445780e-009	4.067791748e+003	1.805468552e-009
4.067914063e+003	1.416230022e-009	4.067914063e+003	1.552070139e-009	4.067914063e+003	1.330689225e-009	4.067914063e+003	2.218316197e-009	4.067914063e+003	1.442149844e-009	4.067914063e+003	1.493709045e-009	4.067914063e+003	1.784132508e-009	4.067914063e+003	1.114207948e-009	4.067914063e+003	1.498088986e-009	4.067914063e+003	1.417683526e-009	4.067914063e+003	1.434027008e-009
4.068036621e+003	1.508320469e-009	4.068036621e+003	1.484892098e-009	4.068036621e+003	1.365465296e-009	4.068036621e+003	1.592988519e-009	4.068036621e+003	1.699644314e-009	4.068036621e+003	1.256158066e-009	4.068036621e+003	2.019630685e-009	4.068036621e+003	1.714107301e-009	4.068036621e+003	1.733257093e-009	4.068036621e+003	1.193137034e-009	4.068036621e+003	1.254715221e-009
4.068158936e+003	1.680024453e-009	4.068158936e+003	2.012203071e-009	4.068158936e+003	1.445386033e-009	4.068158936e+003	2.498100837e-009	4.068158936e+003	2.484902506e-009	4.068158936e+003	1.570918728e-009	4.068158936e+003	1.050694975e-009	4.068158936e+003	9.330225481e-010	4.068158936e+003	1.107735903e-009	4.068158936e+003	1.886985679e-009	4.068158936e+003	2.148006883e-009
4.068281494e+003	1.466714750e-009	4.068281494e+003	2.238559338e-009	4.068281494e+003	1.305764830e-009	4.068281494e+003	2.243744079e-009	4.068281494e+003	1.571847763e-009	4.068281494e+003	1.442229780e-009	4.068281494e+003	1.221217683e-009	4.068281494e+003	1.391522786e-009	4.068281494e+003	1.699369423e-009	4.068281494e+003	1.324444110e-009	4.068281494e+003	1.771795377e-009
4.068403809e+003	2.010047684e-009	4.068403809e+003	1.835033347e-009	4.068403809e+003	2.555066159e-009	4.068403809e+003	1.527008964e-009	4.068403809e+003	1.729103305e-009	4.068403809e+003	1.142528183e-009	4.068403809e+003	1.617081802e-009	4.068403809e+003	1.331708188e-009	4.068403809e+003	1.431238017e-009	4.068403809e+003	1.212247525e-009	4.068403809e+003	1.494371737e-009
4.068526367e+003	1.678471029e-009	4.068526367e+003	1.648217007e-009	4.068526367e+003	1.312928988e-009	4.068526367e+003	2.343170991e-009	4.068526367e+003	1.927674687e-009	4.068526367e+003	1.505525371e-009	4.068526367e+003	1.175446740e-009	4.068526367e+003	1.371200042e-009	4.068526367e+003	2.351712824e-009	4.068526367e+003	1.836119368e-009	4.068526367e+003	1.856350629e-009
4.068648926e+003	9.878683427e-010	4.068648926e+003	1.244308323e-009	4.068648926e+003	1.839564834e-009	4.068648926e+003	2.136774979e-009	4.068648926e+003	1.753692191e-009	4.068648926e+003	1.297518870e-009	4.068648926e+003	1.380074166e-009	4.068648926e+003	2.137845234e-009	4.068648926e+003	1.313151921e-009	4.068648926e+003	1.330795474e-009	4.068648926e+003	3.010934835e-009
4.068771240e+003	2.467713145e-009	4.068771240e+003	2.098062835e-009	4.068771240e+003	1.779796088e-009	4.068771240e+003	1.686967566e-009	4.068771240e+003	1.560766627e-009	4.068771240e+003	2.006719901e-009	4.068771240e+003	1.919504111e-009	4.068771240e+003	1.839183028e-009	4.068771240e+003	1.464753430e-009	4.068771240e+003	1.989023835e-009	4.068771240e+003	2.554406020e-009
4.068893799e+003	1.809561057e-009	4.068893799e+003	1.615600320e-009	4.068893799e+003	1.450303100e-009	4.068893799e+003	2.363659046e-009	4.068893799e+003	1.253656623e-009	4.068893799e+003	1.929351567e-009	4.068893799e+003	1.845042230e-009	4.068893799e+003	1.545740647e-009	4.068893799e+003	1.272279171e-009	4.068893799e+003	1.336993960e-009	4.068893799e+003	2.036056435e-009
4.069016113e+003	2.068398119e-009	4.069016113e+003	1.121097326e-009	4.069016113e+003	8.757313208e-010	4.069016113e+003	2.230262197e-009	4.069016113e+003	1.514641745e-009	4.069016113e+003	1.936347527e-009	4.069016113e+003	1.836448660e-009	4.069016113e+003	2.039142188e-009	4.069016113e+003	1.683620909e-009	4.069016113e+003	1.812447858e-009	4.069016113e+003	1.354541368e-009
4.069138672e+003	1.434276808e-009	4.069138672e+003	2.309281211e-009	4.069138672e+003	1.484222523e-009	4.069138672e+003	1.446470277e-009	4.069138672e+003	1.601125788e-009	4.069138672e+003	2.173023983e-009	4.069138672e+003	1.273423811e-009	4.069138672e+003	2.138642374e-009	4.069138672e+003	1.719595133e-009	4.069138672e+003	1.580653830e-009	4.069138672e+003	1.144910278e-009
4.069260986e+003	9.740845908e-010	4.069260986e+003	1.933408100e-009	4.069260986e+003	1.383142045e-009	4.069260986e+003	1.415664252e-009	4.069260986e+003	1.535070404e-009	4.069260986e+003	1.373854253e-009	4.069260986e+003	1.537181937e-009	4.069260986e+003	1.635519165e-009	4.069260986e+003	1.879640221e-009	4.069260986e+003	1.578299602e-009	4.069260986e+003	2.051588677e-009
4.069383545e+003	1.885358314e-009	4.069383545e+003	2.578921299e-009	4.069383545e+003	1.194240040e-009	4.069383545e+003	1.284773288e-009	4.069383545e+003	2.318642833e-009	4.069383545e+003	1.771522373e-009	4.069383545e+003	1.619884338e-009	4.069383545e+003	1.273448458e-009	4.069383545e+003	1.865663180e-009	4.069383545e+003	1.451137543e-009	4.069383545e+003	1.823328710e-009
4.069505859e+003	1.997314092e-009	4.069505859e+003	1.377251979e-009	4.069505859e+003	1.658862936e-009	4.069505859e+003	1.438389075e-009	4.069505859e+003	1.256997062e-009	4.069505859e+003	1.208457556e-009	4.069505859e+003	1.673162275e-009	4.069505859e+003	1.496324731e-009	4.069505859e+003	2.207024785e-009	4.069505859e+003	1.760364299e-009	4.069505859e+003	8.330488521e-010
4.069628418e+003	1.951632189e-009	4.069628418e+003	1.844955189e-009	4.069628418e+003	1.691866758e-009	4.069628418e+003	1.674156702e-009	4.069628418e+003	1.890228196e-009	4.069628418e+003	1.645503511e-009	4.069628418e+003	1.814220996e-009	4.069628418e+003	2.093206719e-009	4.069628418e+003	1.905149150e-009	4.069628418e+003	1.665817706e-009	4.069628418e+003	1.043317432e-009
4.069750732e+003	1.409522610e-009	4.069750732e+003	2.157899415e-009	4.069750732e+003	9.734665296e-010	4.069750732e+003	1.788243553e-009	4.069750732e+003	1.416899820e-009	4.069750732e+003	1.374151126e-009	4.069750732e+003	2.241486108e-009	4.069750732e+003	1.962170426e-009	4.069750732e+003	1.536633043e-009	4.069750732e+003	1.743746370e-009	4.069750732e+003	1.023006346e-009
4.069873291e+003	2.030270618e-009	4.069873291e+003	1.646720871e-009	4.069873291e+003	1.633063351e-009	4.069873291e+003	1.632719737e-009	4.069873291e+003	2.012203737e-009	4.069873291e+003	1.470630284e-009	4.069873291e+003	1.370604852e-009	4.069873291e+003	1.278225858e-009	4.069873291e+003	1.958872176e-009	4.069873291e+003	1.529809501e-009	4.069873291e+003	9.343990026e-010
4.069995605e+003	1.784935644e-009	4.069995605e+003	1.415184081e-009	4.069995605e+003	1.243637304e-009	4.069995605e+003	1.604671396e-009	4.069995605e+003	1.991687038e-009	4.069995605e+003	1.063143018e-009	4.069995605e+003	1.058510279e-009	4.069995605e+003	1.872232591e-009	4.069995605e+003	2.063295979e-009	4.069995605e+003	1.110041281e-009	4.069995605e+003	1.310965003e-009
4.070118164e+003	1.608341571e-009	4.070118164e+003	1.964055585e-009	4.070118164e+003	1.148006912e-009	4.070118164e+003	2.243274677e-009	4.070118164e+003	9.425881187e-010	4.070118164e+003	1.810108174e-009	4.070118164e+003	1.735445010e-009	4.070118164e+003	1.701495500e-009	4.070118164e+003	1.260652693e-009	4.070118164e+003	1.749955736e-009	4.070118164e+003	1.457234222e-009
4.070240479e+003	1.298425922e-009	4.070240479e+003	1.800104621e-009	4.070240479e+003	1.688104434e-009	4.070240479e+003	1.299173547e-009	4.070240479e+003	1.111195913e-009	4.070240479e+003	1.258285254e-009	4.070240479e+003	1.753436840e-009	4.070240479e+003	7.674437197e-010	4.070240479e+003	1.310646036e-009	4.070240479e+003	1.638338354e-009	4.070240479e+003	1.499013913e-009
4.070363037e+003	1.254693238e-009	4.070363037e+003	1.205941569e-009	4.070363037e+003	1.260779370e-009	4.070363037e+003	2.074082683e-009	4.070363037e+003	1.721338849e-009	4.070363037e+003	1.172814623e-009	4.070363037e+003	1.509308789e-009	4.070363037e+003	2.091665507e-009	4.070363037e+003	1.467540311e-009	4.070363037e+003	2.019548972e-009	4.070363037e+003	2.099157959e-009
4.070485352e+003	1.253132265e-009	4.070485352e+003	1.713157283e-009	4.070485352e+003	1.414950490e-009	4.070485352e+003	9.818151847e-010	4.070485352e+003	1.808343586e-009	4.070485352e+003	1.727003429e-009	4.070485352e+003	1.775955050e-009	4.070485352e+003	1.208557920e-009	4.070485352e+003	1.669158478e-009	4.070485352e+003	1.567266650e-009	4.070485352e+003	1.480913170e-009
4.070607910e+003	1.032390728e-009	4.070607910e+003	1.526414883e-009	4.070607910e+003	1.530510496e-009	4.070607910e+003	1.831093166e-009	4.070607910e+003	1.663624793e-009	4.070607910e+003	2.013850864e-009	4.070607910e+003	1.491994417e-009	4.070607910e+003	1.405527028e-009	4.070607910e+003	1.921410364e-009	4.070607910e+003	1.398883676e-009	4.070607910e+003	1.027727792e-009
4.070730225e+003	1.251081239e-009	4.070730225e+003	8.473998725e-010	4.070730225e+003	1.937455529e-009	4.070730225e+003	1.939986616e-009	4.070730225e+003	1.664790972e-009	4.070730225e+003	1.873859734e-009	4.070730225e+003	1.463403732e-009	4.070730225e+003	1.647550540e-009	4.070730225e+003	1.353143708e-009	4.070730225e+003	1.899842728e-009	4.070730225e+003	2.541950428e-009
4.070852783e+003	2.010318134e-009	4.070852783e+003	1.283717355e-009	4.070852783e+003	1.913501135e-009	4.070852783e+003	1.716394027e-009	4.070852783e+003	2.031611990e-009	4.070852783e+003	1.730091848e-009	4.070852783e+003	1.234147784e-009	4.070852783e+003	1.398397842e-009	4.070852783e+003	2.140232658e-009	4.070852783e+003	1.531293869e-009	4.070852783e+003	1.990604126e-009
4.070975342e+003	1.734474231e-009	4.070975342e+003	2.050162262e-009	4.070975098e+003	1.948264217e-009	4.070975342e+003	1.928681437e-009	4.070975342e+003	1.297458030e-009	4.070975342e+003	1.733737598e-009	4.070975098e+003	1.877064726e-009	4.070975342e+003	1.759369539e-009	4.070975098e+003	1.688593487e-009	4.070975098e+003	1.831260144e-009	4.070975342e+003	9.895263497e-010
4.071097656e+003	1.293172347e-009	4.071097656e+003	1.789034032e-009	4.071097656e+003	1.412041928e-009	4.071097656e+003	2.292401602e-009	4.071097656e+003	2.041845582e-009	4.071097656e+003	1.622871504e-009	4.071097656e+003	2.252352749e-009	4.071097656e+003	1.613995160e-009	4.071097656e+003	1.361157853e-009	4.071097656e+003	1.445332409e-009	4.071097656e+003	1.812724748e-009
4.071220215e+003	2.069569183e-009	4.071220215e+003	1.606573430e-009	4.071220215e+003	1.359339530e-009	4.071220215e+003	1.464191546e-009	4.071220215e+003	1.497267088e-009	4.071220215e+003	1.772360037e-009	4.071220215e+003	7.412293002e-010	4.071220215e+003	1.710812492e-009	4.071220215e+003	1.691576323e-009	4.071220215e+003	1.866145016e-009	4.071220215e+003	2.553661060e-009
4.071342529e+003	1.329998223e-009	4.071342529e+003	1.410760175e-009	4.071342529e+003	1.735080191e-009	4.071342529e+003	1.022661511e-009	4.071342529e+003	1.741457978e-009	4.071342529e+003	1.108803938e-009	4.071342529e+003	1.567741492e-009	4.071342529e+003	1.655150683e-009	4.071342529e+003	1.243004477e-009	4.071342529e+003	1.236783009e-009	4.071342529e+003	1.410245698e-009
4.071465088e+003	1.867332289e-009	4.071465088e+003	2.010619227e-009	4.071465088e+003	1.442016284e-009	4.071465088e+003	1.743090450e-009	4.071465088e+003	1.704913433e-009	4.071465088e+003	1.738036937e-009	4.071465088e+003	9.397251866e-010	4.071465088e+003	1.629757551e-009	4.071465088e+003	1.388518078e-009	4.071465088e+003	1.509569358e-009	4.071465088e+003	2.131391730e-009
4.071587402e+003	1.893498913e-009	4.071587402e+003	1.739560829e-009	4.071587402e+003	2.189711967e-009	4.071587402e+003	1.154686680e-009	4.071587402e+003	1.757279877e-009	4.071587402e+003	1.221430623e-009	4.071587402e+003	1.904369773e-009	4.071587402e+003	1.735105393e-009	4.071587402e+003	1.710158459e-009	4.071587402e+003	1.413598238e-009	4.071587402e+003	9.864281614e-010
4.071709961e+003	1.786278570e-009	4.071709961e+003	1.143090400e-009	4.071709961e+003	1.910216207e-009	4.071709961e+003	9.777186838e-010	4.071709961e+003	1.948230022e-009	4.071709961e+003	1.955244411e-009	4.071709961e+003	1.426662011e-009	4.071709961e+003	2.240013286e-009	4.071709961e+003	1.920992920e-009	4.071709961e+003	2.199349147e-009	4.071709961e+003	1.656796700e-009
4.071832275e+003	1.524754545e-009	4.071832275e+003	1.526270332e-009	4.071832275e+003	1.284150009e-009	4.071832275e+003	1.271815764e-009	4.071832275e+003	1.414908524e-009	4.071832275e+003	1.934036264e-009	4.071832275e+003	1.310077269e-009	4.071832275e+003	1.805161576e-009	4.071832275e+003	1.763539537e-009	4.071832275e+003	1.238070757e-009	4.071832275e+003	1.019749840e-009
4.071954834e+003	1.140034511e-009	4.071954834e+003	2.032595203e-009	4.071954834e+003	1.406594952e-009	4.071954834e+003	1.742142319e-009	4.071954834e+003	1.132221317e-009	4.071954834e+003	1.040437181e-009	4.071954834e+003	1.594413490e-009	4.071954834e+003	1.880931633e-009	4.071954834e+003	1.725400600e-009	4.071954834e+003	1.131314487e-009	4.071954834e+003	1.806358840e-009
4.072077148e+003	2.094967755e-009	4.072077148e+003	1.859549736e-009	4.072077148e+003	1.404027894e-009	4.072077148e+003	2.003056609e-009	4.072077148e+003	2.095921436e-009	4.072077148e+003	1.402878480e-009	4.072077148e+003	1.082151813e-009	4.072077148e+003	2.208131233e-009	4.072077148e+003	1.774189129e-009	4.072077148e+003	1.476966105e-009	4.072077148e+003	1.496458624e-009
4.072199707e+003	1.779981496e-009	4.072199707e+003	1.994222787e-009	4.072199707e+003	1.616223932e-009	4.072199707e+003	1.624080981e-009	4.072199707e+003	1.222947299e-009	4.072199707e+003	9.827277880e-010	4.072199707e+003	1.810802175e-009	4.072199707e+003	2.037148228e-009	4.072199707e+003	1.850893550e-009	4.072199707e+003	1.457380328e-009	4.072199707e+003	1.764068003e-009
4.072322021e+003	2.140211564e-009	4.072322021e+003	2.015782874e-009	4.072322021e+003	1.608364886e-009	4.072322021e+003	1.975455577e-009	4.072322021e+003	1.805515404e-009	4.072322021e+003	1.350040413e-009	4.072322021e+003	2.183855985e-009	4.072322021e+003	1.767119229e-009	4.072322021e+003	1.718126419e-009	4.072322021e+003	1.246057368e-009	4.072322021e+003	1.572586505e-009
4.072444580e+003	1.469284916e-009	4.072444580e+003	1.781911507e-009	4.072444580e+003	1.552496132e-009	4.072444580e+003	1.566021979e-009	4.072444580e+003	1.399182215e-009	4.072444580e+003	1.470449429e-009	4.072444580e+003	2.279435085e-009	4.072444580e+003	1.238335434e-009	4.072444580e+003	1.799597471e-009	4.072444580e+003	1.683716278e-009	4.072444580e+003	1.238625424e-009
4.072566895e+003	1.481883949e-009	4.072566895e+003	1.472074795e-009	4.072566895e+003	1.040435516e-009	4.072566895e+003	1.778461489e-009	4.072566895e+003	1.957726870e-009	4.072566895e+003	1.013466977e-009	4.072566895e+003	1.867821231e-009	4.072566895e+003	1.497291180e-009	4.072566895e+003	2.126683718e-009	4.072566895e+003	1.321930676e-009	4.072566895e+003	1.354274692e-009
4.072689453e+003	1.987339626e-009	4.072689453e+003	9.611351715e-010	4.072689453e+003	1.671774164e-009	4.072689453e+003	1.233091074e-009	4.072689453e+003	1.975518193e-009	4.072689453e+003	1.739858035e-009	4.072689453e+003	1.463875132e-009	4.072689453e+003	1.858836307e-009	4.072689453e+003	1.315664355e-009	4.072689453e+003	1.864936428e-009	4.072689453e+003	1.371055602e-009
4.072811768e+003	2.007323641e-009	4.072811768e+003	1.403503092e-009	4.072811768e+003	1.056312371e-009	4.072811768e+003	2.351782769e-009	4.072811768e+003	1.996031784e-009	4.072811768e+003	1.707971542e-009	4.072811768e+003	1.168502073e-009	4.072811768e+003	2.048893721e-009	4.072811768e+003	2.258721876e-009	4.072811768e+003	1.856731657e-009	4.072811768e+003	1.350279111e-009
4.072934326e+003	1.743363010e-009	4.072934326e+003	1.885033241e-009	4.072934326e+003	2.017885192e-009	4.072934326e+003	1.963431639e-009	4.072934326e+003	1.905448466e-009	4.072934326e+003	1.447228892e-009	4.072934326e+003	2.080889017e-009	4.072934326e+003	2.008040623e-009	4.072934326e+003	1.546083483e-009	4.072934326e+003	1.216064471e-009	4.072934326e+003	1.439838027e-009
4.073056641e+003	1.930057003e-009	4.073056641e+003	1.781811365e-009	4.073056641e+003	1.164759511e-009	4.073056641e+003	1.870289701e-009	4.073056641e+003	1.194633059e-009	4.073056641e+003	2.134622923e-009	4.073056641e+003	1.922631609e-009	4.073056641e+003	1.777927472e-009	4.073056641e+003	1.658817417e-009	4.073056641e+003	1.714850817e-009	4.073056641e+003	1.528541183e-009
4.073179199e+003	2.170639446e-009	4.073179199e+003	1.441676445e-009	4.073179199e+003	1.718032272e-009	4.073179199e+003	1.503244973e-009	4.073179199e+003	1.846051534e-009	4.073179199e+003	1.641562664e-009	4.073179199e+003	9.219757735e-010	4.073179199e+003	1.819910334e-009	4.073179199e+003	1.812327177e-009	4.073179199e+003	1.842662023e-009	4.073179199e+003	1.436193275e-009
4.073301514e+003	2.139306066e-009	4.073301514e+003	1.286179940e-009	4.073301514e+003	1.280573758e-009	4.073301514e+003	1.870904320e-009	4.073301514e+003	1.718135523e-009	4.073301514e+003	1.396262439e-009	4.073301514e+003	1.980650977e-009	4.073301514e+003	2.168331736e-009	4.073301514e+003	1.710283470e-009	4.073301514e+003	1.536473393e-009	4.073301514e+003	1.432346242e-009
4.073424072e+003	1.959410190e-009	4.073424072e+003	1.747744394e-009	4.073424072e+003	1.256962756e-009	4.073424072e+003	1.581041631e-009	4.073424072e+003	1.675989902e-009	4.073424072e+003	1.285128115e-009	4.073424072e+003	1.599437249e-009	4.073424072e+003	1.252358772e-009	4.073424072e+003	1.531135774e-009	4.073424072e+003	1.638062130e-009	4.073424072e+003	1.870918753e-009
4.073546631e+003	1.185785137e-009	4.073546631e+003	1.825031015e-009	4.073546631e+003	1.043044762e-009	4.073546631e+003	2.361657980e-009	4.073546631e+003	1.430199625e-009	4.073546631e+003	1.106027825e-009	4.073546631e+003	1.091568280e-009	4.073546631e+003	1.512512782e-009	4.073546631e+003	1.563713603e-009	4.073546631e+003	1.874644884e-009	4.073546631e+003	2.326012494e-009
4.073668945e+003	1.152914986e-009	4.073668945e+003	1.280425432e-009	4.073668945e+003	1.853744935e-009	4.073668945e+003	1.587332599e-009	4.073668945e+003	1.946751649e-009	4.073668945e+003	1.341797562e-009	4.073668945e+003	2.295358792e-009	4.073668945e+003	1.380970782e-009	4.073668945e+003	1.777582748e-009	4.073668945e+003	2.053737180e-009	4.073668945e+003	1.814010275e-009
4.073791504e+003	1.612007305e-009	4.073791504e+003	9.702086912e-010	4.073791504e+003	1.785390502e-009	4.073791504e+003	1.661919713e-009	4.073791504e+003	1.101824298e-009	4.073791504e+003	1.394120930e-009	4.073791504e+003	1.570516495e-009	4.073791504e+003	1.191295618e-009	4.073791504e+003	1.964275187e-009	4.073791504e+003	1.930275273e-009	4.073791504e+003	1.677921802e-009
4.073913818e+003	1.707387010e-009	4.073913818e+003	1.375154435e-009	4.073913818e+003	1.564660401e-009	4.073913818e+003	1.480155776e-009	4.073913818e+003	1.765097069e-009	4.073913818e+003	1.886658385e-009	4.073913818e+003	1.489119050e-009	4.073913818e+003	2.015680733e-009	4.073913818e+003	1.439216746e-009	4.073913818e+003	2.173015101e-009	4.073913818e+003	9.124194178e-010
4.074036377e+003	1.140272987e-009	4.074036377e+003	1.900077651e-009	4.074036377e+003	1.760765089e-009	4.074036377e+003	1.110717518e-009	4.074036377e+003	2.267648957e-009	4.074036377e+003	1.424429796e-009	4.074036377e+003	1.260228255e-009	4.074036377e+003	1.188806165e-009	4.074036377e+003	1.545571338e-009	4.074036377e+003	1.288111839e-009	4.074036377e+003	1.444805497e-009
4.074158691e+003	1.872956679e-009	4.074158691e+003	2.069203253e-009	4.074158691e+003	1.724075882e-009	4.074158691e+003	1.870006816e-009	4.074158691e+003	1.827088369e-009	4.074158691e+003	1.977493502e-009	4.074158691e+003	1.884343792e-009	4.074158691e+003	1.515780279e-009	4.074158691e+003	1.213149581e-009	4.074158691e+003	1.262185356e-009	4.074158691e+003	1.464793509e-009
4.074281250e+003	1.544463224e-009	4.074281250e+003	2.607945859e-009	4.074281250e+003	1.808086347e-009	4.074281250e+003	1.959886253e-009	4.074281250e+003	1.428275720e-009	4.074281250e+003	1.374469316e-009	4.074281250e+003	1.858059484e-009	4.074281250e+003	1.414296458e-009	4.074281250e+003	1.690747098e-009	4.074281250e+003	2.722613912e-009	4.074281250e+003	1.180093356e-009
4.074403564e+003	1.138102945e-009	4.074403564e+003	1.355075052e-009	4.074403564e+003	2.081621098e-009	4.074403564e+003	1.509378955e-009	4.074403564e+003	1.956475648e-009	4.074403564e+003	1.895584134e-009	4.074403564e+003	1.157646201e-009	4.074403564e+003	1.722816778e-009	4.074403564e+003	1.167711150e-009	4.074403564e+003	1.979656439e-009	4.074403564e+003	1.566115126e-009
4.074526123e+003	1.710414921e-009	4.074526123e+003	1.374832026e-009	4.074526123e+003	1.754230539e-009	4.074526123e+003	1.865030130e-009	4.074526123e+003	1.590193088e-009	4.074526123e+003	1.738197697e-009	4.074526123e+003	1.752811118e-009	4.074526123e+003	1.503641323e-009	4.074526123e+003	1.261109772e-009	4.074526123e+003	1.928615045e-009	4.074526123e+003	1.786927606e-009
4.074648438e+003	1.496513358e-009	4.074648438e+003	1.435738528e-009	4.074648438e+003	1.160515573e-009	4.074648438e+003	2.242529495e-009	4.074648438e+003	1.028768737e-009	4.074648438e+003	2.060901894e-009	4.074648438e+003	1.415316753e-009	4.074648438e+003	1.431565866e-009	4.074648438e+003	1.479129708e-009	4.074648438e+003	1.599767430e-009	4.074648438e+003	1.782792580e-009
4.074770996e+003	1.513303483e-009	4.074770996e+003	2.174774361e-009	4.074770996e+003	2.275925226e-009	4.074770996e+003	1.767992863e-009	4.074770996e+003	1.119167647e-009	4.074770996e+003	1.685621975e-009	4.074770996e+003	1.653914006e-009	4.074770996e+003	1.962034757e-009	4.074770996e+003	1.206861167e-009	4.074770996e+003	2.674199306e-009	4.074770996e+003	1.545377937e-009
4.074893311e+003	1.465131128e-009	4.074893311e+003	1.434980912e-009	4.074893311e+003	2.401393084e-009	4.074893311e+003	1.034846875e-009	4.074893311e+003	1.598954413e-009	4.074893311e+003	2.086721018e-009	4.074893311e+003	1.178609654e-009	4.074893311e+003	1.854041698e-009	4.074893311e+003	1.379437231e-009	4.074893311e+003	1.184840115e-009	4.074893311e+003	1.519849913e-009
4.075015869e+003	8.808282992e-010	4.075015869e+003	1.165512353e-009	4.075015869e+003	1.986577569e-009	4.075015869e+003	1.913413206e-009	4.075015869e+003	1.259527482e-009	4.075015869e+003	1.849040032e-009	4.075015869e+003	1.444777298e-009	4.075015869e+003	1.487350576e-009	4.075015869e+003	1.407319483e-009	4.075015869e+003	9.253914302e-010	4.075015869e+003	2.495416096e-009
4.075138184e+003	1.093854785e-009	4.075138184e+003	1.542501127e-009	4.075138184e+003	1.914057579e-009	4.075138184e+003	1.359821034e-009	4.075138184e+003	2.293910173e-009	4.075138184e+003	1.260569760e-009	4.075138184e+003	1.542961203e-009	4.075138184e+003	1.444406261e-009	4.075138184e+003	2.408433897e-009	4.075138184e+003	1.157813290e-009	4.075138184e+003	1.124050741e-009
4.075260742e+003	1.585755194e-009	4.075260742e+003	1.060060817e-009	4.075260742e+003	7.855409101e-010	4.075260742e+003	2.043639702e-009	4.075260742e+003	1.433989816e-009	4.075260742e+003	1.704704267e-009	4.075260742e+003	1.949158168e-009	4.075260742e+003	1.450589426e-009	4.075260742e+003	1.936591776e-009	4.075260742e+003	1.966841134e-009	4.075260742e+003	1.005135752e-009
4.075383057e+003	2.071581573e-009	4.075383057e+003	1.004591077e-009	4.075383057e+003	1.000661221e-009	4.075383057e+003	1.432894581e-009	4.075383057e+003	1.321519227e-009	4.075383057e+003	1.477245548e-009	4.075383057e+003	1.618201462e-009	4.075383057e+003	1.560455765e-009	4.075383057e+003	2.008782918e-009	4.075383057e+003	1.371756819e-009	4.075383057e+003	1.887040524e-009
4.075505615e+003	2.316522307e-009	4.075505615e+003	8.698379794e-010	4.075505615e+003	1.944313821e-009	4.075505615e+003	1.266732719e-009	4.075505615e+003	2.289176848e-009	4.075505615e+003	2.047165104e-009	4.075505615e+003	1.428015595e-009	4.075505615e+003	1.857655252e-009	4.075505615e+003	2.282287026e-009	4.075505615e+003	1.209434441e-009	4.075505615e+003	1.536981098e-009
4.075627930e+003	1.688645002e-009	4.075627930e+003	1.628425284e-009	4.075627930e+003	1.785434356e-009	4.075627930e+003	2.436391977e-009	4.075627930e+003	1.136071570e-009	4.075627930e+003	2.170953639e-009	4.075627930e+003	1.987578768e-009	4.075627930e+003	1.193884103e-009	4.075627930e+003	1.716632170e-009	4.075627930e+003	1.062391952e-009	4.075627930e+003	1.672021077e-009
4.075750488e+003	1.684740680e-009	4.075750488e+003	1.804239091e-009	4.075750488e+003	1.140804340e-009	4.075750488e+003	1.642573966e-009	4.075750488e+003	1.208397049e-009	4.075750488e+003	9.111449373e-010	4.075750488e+003	1.664504867e-009	4.075750488e+003	1.946215855e-009	4.075750488e+003	2.382319675e-009	4.075750488e+003	1.310495823e-009	4.075750488e+003	1.501600844e-009
4.075873047e+003	1.580782949e-009	4.075873047e+003	2.187943826e-009	4.075873047e+003	2.155118528e-009	4.075873047e+003	1.637238234e-009	4.075873047e+003	1.744865030e-009	4.075873047e+003	2.111687492e-009	4.075873047e+003	2.139840971e-009	4.075873047e+003	1.512549086e-009	4.075872803e+003	7.498444643e-010	4.075873047e+003	1.368305913e-009	4.075873047e+003	1.741061406e-009
4.075995361e+003	1.715873998e-009	4.075995361e+003	1.843907804e-009	4.075995361e+003	1.401173733e-009	4.075995361e+003	1.320848209e-009	4.075995361e+003	1.671664585e-009	4.075995361e+003	1.131742366e-009	4.075995361e+003	2.076269379e-009	4.075995361e+003	7.898938725e-010	4.075995361e+003	1.936600880e-009	4.075995361e+003	1.667247007e-009	4.075995361e+003	1.567072694e-009
4.076117920e+003	1.285015760e-009	4.076117920e+003	1.487519885e-009	4.076117920e+003	1.444639297e-009	4.076117920e+003	1.047433140e-009	4.076117920e+003	1.706177311e-009	4.076117920e+003	1.958650797e-009	4.076117920e+003	1.549279816e-009	4.076117920e+003	1.790203208e-009	4.076117920e+003	1.254721105e-009	4.076117920e+003	1.528639104e-009	4.076117920e+003	1.134919603e-009
4.076240234e+003	1.758340695e-009	4.076240234e+003	9.857790140e-010	4.076240234e+003	1.795848470e-009	4.076240234e+003	1.368083202e-009	4.076240234e+003	1.319894083e-009	4.076240234e+003	1.850919973e-009	4.076240234e+003	2.049738823e-009	4.076240234e+003	1.929117976e-009	4.076240234e+003	9.488145825e-010	4.076240234e+003	8.731936285e-010	4.076240234e+003	2.049800996e-009
4.076362793e+003	7.819033754e-010	4.076362793e+003	1.661084048e-009	4.076362793e+003	1.513953962e-009	4.076362793e+003	2.027680912e-009	4.076362793e+003	1.392374771e-009	4.076362793e+003	1.289822027e-009	4.076362793e+003	1.784125736e-009	4.076362793e+003	1.822785145e-009	4.076362793e+003	1.897047852e-009	4.076362793e+003	1.537862171e-009	4.076362793e+003	1.197830723e-009
4.076485107e+003	1.342365885e-009	4.076485107e+003	1.882358491e-009	4.076485107e+003	1.784176362e-009	4.076485107e+003	1.260087257e-009	4.076485107e+003	1.564829488e-009	4.076485107e+003	1.990184684e-009	4.076485107e+003	2.138310196e-009	4.076485107e+003	1.512256875e-009	4.076485107e+003	1.601601185e-009	4.076485107e+003	1.155861296e-009	4.076485107e+003	1.095530444e-009
4.076607666e+003	1.688949425e-009	4.076607666e+003	1.359347301e-009	4.076607666e+003	1.216913570e-009	4.076607666e+003	1.893777357e-009	4.076607666e+003	1.605184763e-009	4.076607666e+003	1.106076453e-009	4.076607666e+003	1.181137965e-009	4.076607666e+003	1.541804906e-009	4.076607666e+003	1.713080344e-009	4.076607666e+003	1.216630130e-009	4.076607666e+003	7.389586165e-010
4.076729980e+003	1.519588566e-009	4.076729980e+003	1.441955666e-009	4.076729980e+003	1.049303755e-009	4.076729980e+003	2.283047085e-009	4.076729980e+003	1.374410252e-009	4.076729980e+003	1.814393302e-009	4.076729980e+003	1.632890823e-009	4.076729980e+003	1.483945300e-009	4.076729980e+003	1.765003810e-009	4.076729980e+003	1.240544889e-009	4.076729980e+003	1.689380413e-009
4.076852539e+003	1.936673932e-009	4.076852539e+003	1.238090519e-009	4.076852539e+003	1.196848176e-009	4.076852539e+003	1.521281212e-009	4.076852539e+003	1.608048472e-009	4.076852539e+003	7.182306416e-010	4.076852539e+003	1.976893760e-009	4.076852539e+003	1.367887026e-009	4.076852539e+003	2.052238157e-009	4.076852539e+003	1.772531677e-009	4.076852539e+003	2.207561911e-009
4.076974854e+003	1.342480238e-009	4.076974854e+003	8.519485672e-010	4.076974854e+003	1.142145933e-009	4.076974854e+003	1.238838365e-009	4.076974854e+003	1.501844538e-009	4.076974854e+003	1.587406318e-009	4.076974854e+003	1.473046352e-009	4.076974854e+003	1.594397392e-009	4.076974854e+003	1.999335808e-009	4.076974854e+003	2.202045213e-009	4.076974854e+003	1.250958670e-009
4.077097412e+003	1.217046797e-009	4.077097412e+003	1.671441874e-009	4.077097412e+003	1.607329714e-009	4.077097412e+003	1.178916631e-009	4.077097412e+003	1.945503314e-009	4.077097412e+003	1.782473613e-009	4.077097412e+003	2.268125909e-009	4.077097412e+003	1.839650099e-009	4.077097412e+003	2.410262212e-009	4.077097412e+003	2.509140673e-009	4.077097412e+003	1.778233449e-009
4.077219727e+003	1.665958593e-009	4.077219727e+003	1.013186313e-009	4.077219727e+003	1.501262781e-009	4.077219727e+003	1.084441537e-009	4.077219727e+003	1.697863738e-009	4.077219727e+003	1.228658841e-009	4.077219727e+003	1.438607233e-009	4.077219727e+003	2.141246958e-009	4.077219727e+003	1.202011712e-009	4.077219727e+003	1.713646003e-009	4.077219727e+003	9.480679575e-010
4.077342285e+003	1.461568311e-009	4.077342285e+003	1.552813544e-009	4.077342285e+003	1.766487068e-009	4.077342285e+003	2.220648554e-009	4.077342285e+003	1.261875604e-009	4.077342285e+003	1.772892944e-009	4.077342285e+003	1.218891654e-009	4.077342285e+003	1.069212496e-009	4.077342285e+003	1.561389240e-009	4.077342285e+003	1.908165848e-009	4.077342285e+003	1.924913340e-009
4.077464600e+003	2.471497229e-009	4.077464600e+003	1.606243694e-009	4.077464600e+003	1.874697064e-009	4.077464600e+003	1.039032749e-009	4.077464600e+003	2.184137982e-009	4.077464600e+003	1.533011829e-009	4.077464600e+003	1.930453353e-009	4.077464600e+003	1.680800277e-009	4.077464600e+003	1.616223821e-009	4.077464600e+003	1.817570650e-009	4.077464600e+003	1.581367370e-009
4.077587158e+003	1.311866726e-009	4.077587158e+003	1.399123928e-009	4.077587158e+003	1.397038485e-009	4.077587158e+003	1.603003841e-009	4.077587158e+003	1.206078903e-009	4.077587158e+003	1.617091683e-009	4.077587158e+003	1.557980411e-009	4.077587158e+003	1.161298946e-009	4.077587158e+003	1.271823424e-009	4.077587158e+003	1.510998993e-009	4.077587158e+003	1.347170042e-009
4.077709473e+003	1.846111375e-009	4.077709473e+003	1.418619333e-009	4.077709473e+003	2.331042026e-009	4.077709473e+003	1.619152479e-009	4.077709473e+003	2.163639934e-009	4.077709473e+003	1.398822280e-009	4.077709473e+003	1.117402171e-009	4.077709473e+003	2.141808508e-009	4.077709473e+003	2.341093097e-009	4.077709473e+003	1.379179770e-009	4.077709473e+003	2.059763249e-009
4.077832031e+003	1.807513583e-009	4.077832031e+003	1.711790598e-009	4.077832031e+003	1.068534816e-009	4.077832031e+003	1.420899065e-009	4.077832031e+003	1.577051378e-009	4.077832031e+003	1.608665756e-009	4.077832031e+003	1.810730121e-009	4.077832031e+003	1.825090190e-009	4.077832031e+003	9.459305561e-010	4.077832031e+003	1.806836347e-009	4.077832031e+003	1.063597876e-009
4.077954346e+003	1.034948349e-009	4.077954346e+003	2.287976031e-009	4.077954346e+003	2.209562311e-009	4.077954346e+003	1.326878829e-009	4.077954346e+003	2.016381728e-009	4.077954346e+003	1.307135955e-009	4.077954346e+003	1.833179275e-009	4.077954346e+003	2.011060429e-009	4.077954346e+003	2.345312611e-009	4.077954346e+003	1.590125032e-009	4.077954346e+003	1.988688547e-009
4.078076904e+003	1.510055969e-009	4.078076904e+003	1.792814786e-009	4.078076904e+003	1.576681230e-009	4.078076904e+003	1.331819321e-009	4.078076904e+003	1.807375249e-009	4.078076904e+003	1.760533275e-009	4.078076904e+003	1.504986691e-009	4.078076904e+003	2.122371168e-009	4.078076904e+003	1.060246335e-009	4.078076904e+003	1.468703270e-009	4.078076904e+003	1.218589674e-009
4.078199219e+003	1.538734362e-009	4.078199219e+003	1.233516289e-009	4.078199219e+003	1.306509567e-009	4.078199219e+003	1.480912837e-009	4.078199219e+003	1.470517819e-009	4.078199219e+003	1.212481004e-009	4.078199219e+003	1.282425721e-009	4.078199219e+003	2.525656573e-009	4.078199219e+003	2.053111681e-009	4.078199219e+003	1.345511147e-009	4.078199219e+003	1.491605395e-009
4.078321777e+003	1.670310112e-009	4.078321777e+003	1.625969248e-009	4.078321777e+003	1.548700612e-009	4.078321777e+003	1.700641961e-009	4.078321777e+003	2.312243286e-009	4.078321777e+003	1.273647854e-009	4.078321777e+003	1.690688145e-009	4.078321777e+003	1.546323958e-009	4.078321777e+003	1.403511085e-009	4.078321777e+003	1.762883173e-009	4.078321777e+003	2.187169335e-009
4.078444336e+003	1.135194383e-009	4.078444336e+003	1.883257772e-009	4.078444336e+003	1.594534615e-009	4.078444336e+003	1.647096015e-009	4.078444336e+003	1.539352867e-009	4.078444336e+003	1.385665915e-009	4.078444336e+003	1.324392929e-009	4.078444336e+003	1.533595695e-009	4.078444336e+003	1.646051850e-009	4.078444336e+003	1.302613906e-009	4.078444336e+003	2.094990625e-009
4.078566650e+003	2.008431199e-009	4.078566650e+003	1.682225248e-009	4.078566650e+003	1.526371918e-009	4.078566650e+003	1.901300895e-009	4.078566650e+003	1.328999466e-009	4.078566650e+003	1.823395879e-009	4.078566650e+003	1.576319186e-009	4.078566650e+003	1.763176605e-009	4.078566650e+003	1.267457139e-009	4.078566650e+003	9.251190369e-010	4.078566650e+003	1.506449188e-009
4.078689209e+003	2.013616385e-009	4.078689209e+003	2.253784270e-009	4.078689209e+003	2.601081794e-009	4.078689209e+003	1.127474003e-009	4.078689209e+003	2.024434176e-009	4.078689209e+003	1.717379128e-009	4.078689209e+003	1.073041211e-009	4.078689209e+003	1.375571768e-009	4.078689209e+003	2.193935034e-009	4.078689209e+003	1.795327664e-009	4.078689209e+003	1.982819908e-009
4.078811523e+003	1.524854909e-009	4.078811523e+003	9.863022621e-010	4.078811523e+003	1.316258991e-009	4.078811523e+003	1.868955213e-009	4.078811523e+003	2.244886721e-009	4.078811523e+003	1.805695482e-009	4.078811523e+003	2.157222179e-009	4.078811523e+003	2.151075096e-009	4.078811523e+003	1.365436320e-009	4.078811523e+003	1.539882555e-009	4.078811523e+003	9.156647107e-010
4.078934082e+003	1.739734468e-009	4.078934082e+003	1.416739503e-009	4.078934082e+003	2.440441849e-009	4.078934082e+003	1.693456264e-009	4.078934082e+003	1.750160905e-009	4.078934082e+003	1.586654363e-009	4.078934082e+003	1.302597030e-009	4.078934082e+003	1.399333316e-009	4.078934082e+003	2.042370051e-009	4.078934082e+003	1.160526120e-009	4.078934082e+003	1.348966494e-009
4.079056396e+003	2.071593785e-009	4.079056396e+003	2.345605266e-009	4.079056396e+003	1.330393129e-009	4.079056396e+003	1.617650347e-009	4.079056396e+003	2.461644000e-009	4.079056396e+003	1.291891816e-009	4.079056396e+003	1.976961483e-009	4.079056396e+003	1.687178397e-009	4.079056396e+003	1.376887382e-009	4.079056396e+003	1.988184506e-009	4.079056396e+003	1.395180527e-009
4.079178955e+003	1.397399418e-009	4.079178955e+003	1.770050995e-009	4.079178955e+003	1.741240818e-009	4.079178955e+003	1.806250816e-009	4.079178955e+003	1.620721668e-009	4.079178955e+003	2.012553901e-009	4.079178955e+003	2.083351935e-009	4.079178955e+003	2.054127313e-009	4.079178955e+003	1.755839252e-009	4.079178955e+003	1.676113359e-009	4.079178955e+003	1.220132884e-009
4.079301270e+003	1.547096562e-009	4.079301270e+003	1.113607762e-009	4.079301270e+003	1.361647128e-009	4.079301270e+003	1.105159297e-009	4.079301270e+003	2.343603533e-009	4.079301270e+003	1.669293370e-009	4.079301270e+003	1.355928703e-009	4.079301270e+003	1.518316695e-009	4.079301270e+003	1.909119751e-009	4.079301270e+003	1.618031265e-009	4.079301270e+003	1.919812087e-009
4.079423828e+003	1.529131710e-009	4.079423828e+003	1.280758499e-009	4.079423828e+003	1.202597688e-009	4.079423828e+003	1.458691057e-009	4.079423828e+003	1.817320849e-009	4.079423828e+003	1.577724507e-009	4.079423828e+003	1.793131532e-009	4.079423828e+003	1.393728133e-009	4.079423828e+003	1.418868578e-009	4.079423828e+003	1.530672478e-009	4.079423828e+003	8.954008091e-010
4.079546143e+003	1.234136127e-009	4.079546143e+003	1.628333246e-009	4.079546143e+003	2.106158803e-009	4.079546143e+003	1.943691874e-009	4.079546143e+003	1.709078545e-009	4.079546143e+003	1.536638594e-009	4.079546143e+003	1.927725979e-009	4.079546143e+003	1.450695786e-009	4.079546143e+003	1.072798628e-009	4.079546143e+003	1.758292512e-009	4.079546143e+003	1.511868297e-009
4.079668701e+003	8.103102078e-010	4.079668701e+003	1.413397732e-009	4.079668701e+003	1.478889011e-009	4.079668701e+003	1.639380076e-009	4.079668701e+003	1.023288343e-009	4.079668701e+003	1.752278656e-009	4.079668701e+003	1.977787489e-009	4.079668701e+003	1.973188279e-009	4.079668701e+003	2.665353049e-009	4.079668701e+003	1.419426798e-009	4.079668701e+003	1.365987434e-009
4.079791016e+003	1.926315552e-009	4.079791016e+003	2.086365969e-009	4.079791016e+003	1.520902737e-009	4.079791016e+003	2.222036999e-009	4.079791016e+003	1.404822259e-009	4.079791016e+003	9.086403852e-010	4.079791016e+003	1.964315599e-009	4.079791016e+003	1.210216150e-009	4.079791016e+003	1.458730026e-009	4.079791016e+003	1.629016255e-009	4.079791016e+003	1.706614960e-009
4.079913574e+003	1.829387530e-009	4.079913574e+003	1.630661828e-009	4.079913574e+003	1.483976497e-009	4.079913574e+003	1.968229135e-009	4.079913574e+003	1.956020235e-009	4.079913574e+003	1.038644060e-009	4.079913574e+003	1.337869260e-009	4.079913574e+003	1.174805919e-009	4.079913574e+003	1.591027421e-009	4.079913574e+003	1.358893331e-009	4.079913574e+003	1.171495345e-009
4.080035889e+003	1.686086493e-009	4.080035889e+003	1.119651039e-009	4.080035889e+003	1.747199052e-009	4.080035889e+003	2.318071735e-009	4.080035889e+003	1.851482523e-009	4.080035889e+003	1.915011483e-009	4.080035889e+003	1.468374200e-009	4.080035889e+003	1.511625380e-009	4.080035889e+003	9.366770692e-010	4.080035889e+003	2.194461057e-009	4.080035889e+003	1.151826745e-009
4.080158447e+003	2.083692108e-009	4.080158447e+003	2.153112577e-009	4.080158447e+003	1.403362759e-009	4.080158447e+003	2.630576645e-009	4.080158447e+003	2.169489255e-009	4.080158447e+003	1.815040895e-009	4.080158447e+003	1.663578053e-009	4.080158447e+003	2.238638830e-009	4.080158447e+003	1.742173850e-009	4.080158447e+003	1.469013911e-009	4.080158447e+003	7.889721654e-010
4.080280762e+003	1.466243793e-009	4.080280762e+003	1.914432390e-009	4.080280762e+003	1.700841246e-009	4.080280762e+003	1.155857854e-009	4.080280762e+003	1.784704495e-009	4.080280762e+003	1.560662155e-009	4.080280762e+003	2.046020020e-009	4.080280762e+003	1.834706054e-009	4.080280762e+003	2.626655116e-009	4.080280762e+003	1.268225081e-009	4.080280762e+003	1.589324228e-009
4.080403320e+003	1.983267106e-009	4.080403320e+003	1.490268908e-009	4.080403320e+003	1.895910318e-009	4.080403320e+003	2.021983692e-009	4.080403320e+003	1.208153910e-009	4.080403320e+003	1.868770694e-009	4.080403320e+003	1.327142285e-009	4.080403320e+003	1.424018570e-009	4.080403320e+003	1.643087777e-009	4.080403320e+003	2.043508252e-009	4.080403320e+003	1.205702649e-009
4.080525635e+003	2.130185361e-009	4.080525635e+003	1.491044066e-009	4.080525635e+003	2.381447262e-009	4.080525635e+003	1.891346191e-009	4.080525635e+003	1.476199496e-009	4.080525635e+003	9.550602531e-010	4.080525635e+003	1.085907697e-009	4.080525635e+003	8.390385609e-010	4.080525635e+003	1.322816634e-009	4.080525635e+003	1.504633085e-009	4.080525635e+003	1.367505775e-009
4.080648193e+003	9.873010187e-010	4.080648193e+003	1.900977820e-009	4.080648193e+003	1.451825327e-009	4.080648193e+003	1.893063928e-009	4.080648193e+003	1.853128317e-009	4.080648193e+003	1.530088389e-009	4.080648193e+003	1.048566567e-009	4.080648193e+003	1.652255555e-009	4.080648193e+003	2.190557957e-009	4.080648193e+003	1.566232366e-009	4.080648193e+003	1.435940811e-009
4.080770752e+003	1.339519828e-009	4.080770752e+003	2.046862013e-009	4.080770752e+003	1.708952424e-009	4.080770752e+003	1.068731881e-009	4.080770752e+003	1.782684778e-009	4.080770752e+003	1.732084032e-009	4.080770752e+003	2.257520393e-009	4.080770752e+003	1.834222219e-009	4.080770752e+003	1.865930299e-009	4.080770752e+003	2.283246259e-009	4.080770752e+003	1.915255066e-009
4.080893066e+003	1.745459999e-009	4.080893066e+003	2.352969375e-009	4.080893066e+003	1.959297169e-009	4.080893066e+003	1.894614909e-009	4.080893066e+003	1.115427306e-009	4.080893066e+003	1.503991598e-009	4.080893066e+003	1.803141636e-009	4.080893066e+003	1.604093192e-009	4.080893066e+003	1.153645512e-009	4.080893066e+003	1.410934813e-009	4.080893066e+003	1.789109194e-009
4.081015625e+003	2.115941866e-009	4.081015625e+003	1.832463847e-009	4.081015625e+003	2.119033837e-009	4.081015625e+003	1.598938759e-009	4.081015625e+003	2.049054482e-009	4.081015625e+003	1.803778460e-009	4.081015625e+003	1.906041325e-009	4.081015625e+003	1.568009167e-009	4.081015625e+003	1.491462842e-009	4.081015625e+003	1.224743307e-009	4.081015625e+003	1.578569164e-009
4.081137939e+003	2.189612713e-009	4.081137939e+003	1.656220050e-009	4.081137939e+003	1.833266872e-009	4.081137939e+003	2.171334668e-009	4.081137939e+003	1.564974150e-009	4.081137939e+003	1.101837177e-009	4.081137939e+003	8.788086925e-010	4.081137939e+003	1.097505087e-009	4.081137939e+003	1.810081307e-009	4.081137939e+003	1.519777748e-009	4.081137939e+003	1.185300635e-009
4.081260498e+003	9.387214339e-010	4.081260498e+003	1.532840410e-009	4.081260498e+003	1.645173664e-009	4.081260498e+003	1.018626405e-009	4.081260498e+003	1.562310614e-009	4.081260498e+003	1.705132813e-009	4.081260498e+003	1.896283353e-009	4.081260498e+003	1.272854377e-009	4.081260498e+003	1.733305610e-009	4.081260498e+003	1.781290004e-009	4.081260498e+003	1.830352203e-009
4.081382813e+003	1.083813816e-009	4.081382813e+003	1.333788080e-009	4.081382813e+003	1.553442153e-009	4.081382813e+003	1.537049599e-009	4.081382813e+003	1.793475035e-009	4.081382813e+003	1.346300404e-009	4.081382813e+003	1.832578422e-009	4.081382813e+003	1.963974983e-009	4.081382813e+003	1.028222285e-009	4.081382813e+003	1.024851648e-009	4.081382813e+003	2.014701295e-009
4.081505371e+003	2.151760770e-009	4.081505371e+003	1.818707740e-009	4.081505371e+003	1.767369029e-009	4.081505371e+003	1.925511084e-009	4.081505371e+003	1.985660747e-009	4.081505371e+003	1.423629992e-009	4.081505371e+003	2.165160273e-009	4.081505371e+003	1.421704088e-009	4.081505371e+003	1.019227258e-009	4.081505371e+003	1.409751094e-009	4.081505371e+003	1.337882249e-009
4.081627686e+003	1.323031684e-009	4.081627686e+003	1.746132683e-009	4.081627686e+003	1.559641194e-009	4.081627686e+003	1.597848964e-009	4.081627686e+003	2.246279607e-009	4.081627686e+003	1.525059079e-009	4.081627686e+003	1.895351431e-009	4.081627686e+003	1.281528883e-009	4.081627686e+003	1.261429072e-009	4.081627686e+003	1.632293078e-009	4.081627686e+003	1.210909484e-009
4.081750244e+003	1.937868532e-009	4.081750244e+003	1.530738425e-009	4.081750244e+003	2.085332351e-009	4.081750244e+003	1.838700414e-009	4.081750244e+003	1.453741905e-009	4.081750244e+003	1.795136373e-009	4.081750244e+003	1.123192095e-009	4.081750244e+003	1.706296326e-009	4.081750244e+003	1.966126817e-009	4.081750244e+003	1.930295257e-009	4.081750244e+003	1.877425104e-009
4.081872559e+003	1.829485896e-009	4.081872559e+003	1.699496210e-009	4.081872559e+003	1.307254749e-009	4.081872559e+003	1.752496814e-009	4.081872559e+003	1.787223369e-009	4.081872559e+003	1.718303722e-009	4.081872559e+003	2.396866705e-009	4.081872559e+003	1.084063395e-009	4.081872559e+003	1.468312028e-009	4.081872559e+003	1.137182792e-009	4.081872559e+003	2.143226041e-009
4.081995117e+003	1.502575842e-009	4.081995117e+003	1.623090884e-009	4.081995117e+003	1.622658452e-009	4.081995117e+003	1.804393301e-009	4.081995117e+003	1.133103722e-009	4.081995117e+003	1.524014026e-009	4.081995117e+003	1.758753698e-009	4.081995117e+003	1.022253615e-009	4.081995117e+003	9.515821464e-010	4.081995117e+003	1.190232246e-009	4.081995117e+003	1.875160249e-009
4.082117432e+003	1.331500465e-009	4.082117432e+003	1.497340030e-009	4.082117432e+003	1.363436364e-009	4.082117432e+003	1.693200247e-009	4.082117432e+003	1.643028713e-009	4.082117432e+003	1.545746087e-009	4.082117432e+003	1.295026530e-009	4.082117432e+003	1.795264049e-009	4.082117432e+003	1.178443676e-009	4.082117432e+003	1.522479254e-009	4.082117432e+003	1.472928668e-009
4.082239990e+003	1.710446340e-009	4.082239990e+003	1.016170037e-009	4.082239990e+003	1.488188905e-009	4.082239990e+003	1.939973293e-009	4.082239990e+003	1.942793260e-009	4.082239990e+003	1.427662433e-009	4.082239990e+003	1.588044252e-009	4.082239990e+003	2.018536893e-009	4.082239990e+003	1.603248423e-009	4.082239990e+003	1.242322134e-009	4.082239990e+003	1.132172578e-009
4.082362305e+003	1.568801311e-009	4.082362305e+003	2.001042887e-009	4.082362305e+003	1.650093950e-009	4.082362305e+003	1.350513035e-009	4.082362305e+003	1.583337794e-009	4.082362305e+003	1.897010993e-009	4.082362305e+003	1.553198681e-009	4.082362305e+003	1.796455762e-009	4.082362305e+003	1.382649883e-009	4.082362305e+003	1.862053067e-009	4.082362305e+003	1.347005507e-009
4.082484863e+003	1.827351603e-009	4.082484863e+003	1.375599634e-009	4.082484863e+003	2.105180252e-009	4.082484863e+003	1.589148702e-009	4.082484863e+003	1.439092956e-009	4.082484863e+003	1.828776797e-009	4.082484863e+003	1.968986973e-009	4.082484863e+003	1.799818072e-009	4.082484863e+003	1.435016661e-009	4.082484863e+003	9.893369457e-010	4.082484863e+003	1.776395919e-009
4.082607178e+003	1.202935418e-009	4.082607178e+003	1.275265338e-009	4.082607178e+003	1.386463722e-009	4.082607178e+003	1.247539405e-009	4.082607178e+003	1.978346376e-009	4.082607178e+003	2.049134418e-009	4.082607178e+003	1.152862139e-009	4.082607178e+003	1.473991484e-009	4.082607178e+003	1.994076015e-009	4.082607178e+003	1.621906165e-009	4.082607178e+003	7.999464424e-010
4.082729736e+003	1.562025953e-009	4.082729736e+003	1.887209722e-009	4.082729736e+003	1.487527101e-009	4.082729736e+003	1.265311411e-009	4.082729736e+003	1.835969266e-009	4.082729736e+003	1.935929861e-009	4.082729736e+003	1.904304714e-009	4.082729736e+003	1.120597837e-009	4.082729736e+003	1.889727264e-009	4.082729736e+003	2.046906866e-009	4.082729736e+003	1.862650700e-009
4.082852051e+003	1.913691650e-009	4.082852051e+003	1.588585596e-009	4.082852051e+003	1.750319001e-009	4.082852051e+003	1.482509115e-009	4.082852051e+003	2.012787048e-009	4.082852051e+003	1.365754176e-009	4.082852051e+003	1.093231283e-009	4.082852051e+003	1.715456222e-009	4.082852051e+003	1.283421591e-009	4.082852051e+003	1.410456196e-009	4.082852051e+003	1.596920263e-009
4.082974609e+003	1.655774740e-009	4.082974609e+003	1.622862178e-009	4.082974609e+003	2.571021174e-009	4.082974609e+003	8.500977144e-010	4.082974609e+003	1.964001850e-009	4.082974609e+003	2.366287610e-009	4.082974609e+003	2.000098309e-009	4.082974609e+003	1.911919290e-009	4.082974609e+003	1.381319059e-009	4.082974609e+003	1.796817695e-009	4.082974609e+003	9.785064981e-010
4.083096924e+003	8.687069952e-010	4.083096924e+003	7.989209294e-010	4.083096924e+003	1.783058701e-009	4.083096924e+003	9.329050865e-010	4.083096924e+003	8.200200519e-010	4.083096924e+003	1.338012035e-009	4.083096924e+003	1.916424353e-009	4.083096924e+003	2.137235500e-009	4.083096924e+003	1.395699778e-009	4.083096924e+003	2.418895972e-009	4.083096924e+003	1.552838635e-009
4.083219482e+003	1.563515206e-009	4.083219482e+003	6.109441286e-010	4.083219482e+003	2.138274002e-009	4.083219482e+003	2.277747546e-009	4.083219482e+003	1.891846457e-009	4.083219482e+003	1.438042907e-009	4.083219482e+003	1.309190423e-009	4.083219482e+003	8.527719086e-010	4.083219482e+003	1.953175621e-009	4.083219482e+003	1.674372974e-009	4.083219482e+003	1.320037413e-009
4.083342041e+003	2.214562755e-009	4.083342041e+003	1.333217647e-009	4.083342041e+003	1.729702270e-009	4.083342041e+003	1.940252403e-009	4.083342041e+003	1.484127377e-009	4.083342041e+003	1.051457255e-009	4.083342041e+003	1.630889090e-009	4.083342041e+003	1.038523822e-009	4.083342041e+003	1.543858041e-009	4.083342041e+003	1.593047805e-009	4.083342041e+003	1.369231284e-009
4.083464355e+003	2.205957417e-009	4.083464355e+003	1.689499984e-009	4.083464355e+003	1.029195396e-009	4.083464355e+003	1.194331078e-009	4.083464355e+003	1.269571448e-009	4.083464355e+003	1.543155714e-009	4.083464355e+003	1.225296864e-009	4.083464355e+003	1.461297638e-009	4.083464355e+003	1.671686234e-009	4.083464355e+003	1.342273848e-009	4.083464355e+003	1.446733289e-009
4.083586914e+003	1.404772076e-009	4.083586914e+003	1.662687987e-009	4.083586914e+003	1.361850299e-009	4.083586914e+003	1.929883808e-009	4.083586914e+003	1.452500897e-009	4.083586914e+003	1.795074311e-009	4.083586914e+003	1.459782850e-009	4.083586914e+003	1.665256599e-009	4.083586914e+003	1.036626007e-009	4.083586914e+003	1.722363030e-009	4.083586914e+003	1.803796557e-009
4.083709229e+003	1.330549670e-009	4.083709229e+003	1.847768494e-009	4.083709229e+003	1.200324506e-009	4.083709229e+003	1.398474558e-009	4.083709229e+003	1.782139991e-009	4.083709229e+003	1.044654474e-009	4.083709229e+003	1.693205798e-009	4.083709229e+003	1.716273568e-009	4.083709229e+003	1.566986763e-009	4.083709229e+003	1.761069846e-009	4.083709229e+003	1.962684681e-009
4.083831787e+003	1.933563976e-009	4.083831787e+003	1.554186335e-009	4.083831787e+003	1.810908423e-009	4.083831787e+003	2.133454968e-009	4.083831787e+003	1.579214981e-009	4.083831787e+003	2.022043866e-009	4.083831787e+003	1.565177543e-009	4.083831787e+003	7.847868466e-010	4.083831787e+003	2.134992849e-009	4.083831787e+003	1.511802239e-009	4.083831787e+003	1.400749072e-009
4.083954102e+003	1.771953140e-009	4.083954102e+003	9.503116072e-010	4.083954102e+003	1.987103149e-009	4.083954102e+003	7.970496485e-010	4.083954102e+003	1.492942547e-009	4.083954102e+003	1.808151850e-009	4.083954102e+003	8.542200836e-010	4.083954102e+003	1.247164705e-009	4.083954102e+003	1.246240999e-009	4.083954102e+003	1.178567355e-009	4.083954102e+003	1.137416272e-009
4.084076660e+003	1.395226379e-009	4.084076660e+003	1.617145418e-009	4.084076660e+003	2.288944589e-009	4.084076660e+003	1.878673883e-009	4.084076660e+003	1.738916233e-009	4.084076660e+003	1.701659258e-009	4.084076660e+003	2.028307078e-009	4.084076660e+003	1.219054191e-009	4.084076660e+003	1.493992818e-009	4.084076660e+003	1.934513438e-009	4.084076660e+003	1.533641325e-009
4.084198975e+003	1.867388022e-009	4.084198975e+003	2.413091282e-009	4.084198975e+003	1.623082002e-009	4.084198975e+003	1.687851636e-009	4.084198975e+003	1.660791504e-009	4.084198975e+003	1.862845656e-009	4.084198975e+003	1.214392031e-009	4.084198975e+003	2.006568689e-009	4.084198975e+003	1.329610755e-009	4.084198975e+003	1.777180403e-009	4.084198975e+003	1.674686945e-009
4.084321533e+003	1.814571826e-009	4.084321533e+003	2.086697704e-009	4.084321533e+003	2.251883124e-009	4.084321533e+003	2.737128968e-009	4.084321533e+003	1.307908670e-009	4.084321533e+003	1.737681665e-009	4.084321533e+003	1.802854754e-009	4.084321533e+003	1.705687036e-009	4.084321533e+003	2.021211643e-009	4.084321533e+003	1.037083086e-009	4.084321533e+003	1.464128707e-009
4.084443848e+003	1.237809411e-009	4.084443848e+003	2.239607388e-009	4.084443848e+003	1.464991906e-009	4.084443848e+003	1.651698889e-009	4.084443848e+003	1.397938876e-009	4.084443848e+003	1.842575537e-009	4.084443848e+003	1.623911561e-009	4.084443848e+003	1.697590402e-009	4.084443848e+003	1.001141281e-009	4.084443848e+003	1.712344933e-009	4.084443848e+003	2.181801184e-009
4.084566406e+003	1.788659221e-009	4.084566406e+003	1.342775668e-009	4.084566406e+003	1.944903349e-009	4.084566406e+003	1.680662387e-009	4.084566406e+003	1.365368707e-009	4.084566406e+003	1.866413246e-009	4.084566406e+003	1.634016367e-009	4.084566406e+003	1.778193814e-009	4.084566406e+003	1.374040326e-009	4.084566406e+003	1.218994239e-009	4.084566406e+003	1.350603074e-009
4.084688721e+003	1.291450169e-009	4.084688721e+003	1.392958859e-009	4.084688721e+003	1.333913646e-009	4.084688721e+003	2.066127713e-009	4.084688721e+003	1.176340136e-009	4.084688721e+003	1.510265024e-009	4.084688721e+003	7.506680832e-010	4.084688721e+003	1.496662905e-009	4.084688721e+003	1.059187738e-009	4.084688721e+003	1.474973366e-009	4.084688721e+003	2.171528291e-009
4.084811279e+003	1.361619595e-009	4.084811279e+003	1.306029396e-009	4.084811279e+003	1.690740214e-009	4.084811279e+003	1.339836908e-009	4.084811279e+003	1.274326311e-009	4.084811279e+003	1.296536545e-009	4.084811279e+003	1.692636142e-009	4.084811279e+003	2.356048689e-009	4.084811279e+003	1.918827319e-009	4.084811279e+003	2.216713701e-009	4.084811279e+003	1.604319233e-009
4.084933594e+003	1.317656206e-009	4.084933594e+003	1.398649530e-009	4.084933594e+003	1.226393542e-009	4.084933594e+003	2.181268499e-009	4.084933594e+003	2.438730995e-009	4.084933594e+003	1.673713279e-009	4.084933594e+003	1.482290291e-009	4.084933594e+003	1.465164101e-009	4.084933594e+003	1.119886517e-009	4.084933594e+003	1.943815553e-009	4.084933594e+003	1.937243699e-009
4.085056152e+003	1.416642026e-009	4.085056152e+003	1.392885474e-009	4.085056152e+003	1.786110149e-009	4.085056152e+003	1.623859491e-009	4.085056152e+003	1.899758573e-009	4.085056152e+003	1.035300845e-009	4.085056152e+003	1.234999880e-009	4.085056152e+003	1.988970100e-009	4.085056152e+003	1.274314210e-009	4.085056152e+003	1.928267990e-009	4.085056152e+003	1.387567949e-009
4.085178467e+003	1.630287350e-009	4.085178467e+003	1.812062833e-009	4.085178467e+003	1.436870845e-009	4.085178467e+003	1.453258625e-009	4.085178467e+003	1.334248823e-009	4.085178467e+003	2.329096471e-009	4.085178467e+003	1.202787092e-009	4.085178467e+003	1.711308428e-009	4.085178467e+003	1.303187114e-009	4.085178467e+003	1.702608943e-009	4.085178467e+003	1.762481716e-009
4.085301025e+003	9.943503798e-010	4.085301025e+003	1.501455515e-009	4.085301025e+003	1.071571165e-009	4.085301025e+003	1.024096696e-009	4.085301025e+003	1.487833856e-009	4.085301025e+003	1.286997064e-009	4.085301025e+003	1.452633902e-009	4.085301025e+003	2.090907003e-009	4.085301025e+003	1.687931794e-009	4.085301025e+003	1.217699608e-009	4.085301025e+003	1.532978966e-009
4.085423340e+003	1.668656879e-009	4.085423340e+003	1.201084898e-009	4.085423340e+003	1.855101517e-009	4.085423340e+003	1.275817119e-009	4.085423340e+003	1.782725079e-009	4.085423340e+003	2.124712628e-009	4.085423340e+003	1.065692534e-009	4.085423340e+003	1.823865503e-009	4.085423340e+003	2.613449013e-009	4.085423340e+003	1.025992513e-009	4.085423340e+003	1.650542147e-009
4.085545898e+003	1.223943724e-009	4.085545898e+003	9.592777683e-010	4.085545898e+003	1.796250593e-009	4.085545898e+003	1.405887073e-009	4.085545898e+003	1.437401420e-009	4.085545898e+003	1.533491001e-009	4.085545898e+003	1.084734857e-009	4.085545898e+003	1.900364754e-009	4.085545898e+003	1.950201778e-009	4.085545898e+003	1.758995949e-009	4.085545898e+003	1.722911480e-009
4.085668457e+003	1.800314897e-009	4.085668457e+003	1.918743608e-009	4.085668457e+003	1.463891119e-009	4.085668457e+003	1.576464292e-009	4.085668457e+003	1.387522652e-009	4.085668457e+003	1.742170297e-009	4.085668457e+003	1.686408013e-009	4.085668457e+003	1.577744935e-009	4.085668457e+003	1.378493764e-009	4.085668457e+003	1.461430643e-009	4.085668457e+003	8.755581260e-010
4.085790771e+003	2.097180429e-009	4.085790771e+003	1.719524856e-009	4.085790771e+003	8.854506572e-010	4.085790771e+003	1.113197534e-009	4.085790771e+003	1.549845252e-009	4.085790771e+003	1.642993852e-009	4.085790771e+003	2.230797547e-009	4.085790771e+003	9.319277572e-010	4.085790771e+003	1.691168872e-009	4.085790771e+003	1.013137352e-009	4.085790771e+003	1.470747080e-009
4.085913330e+003	1.510317538e-009	4.085913330e+003	1.649456904e-009	4.085913330e+003	1.660451221e-009	4.085913330e+003	1.469620314e-009	4.085913330e+003	1.736357946e-009	4.085913330e+003	1.260517801e-009	4.085913330e+003	1.361251556e-009	4.085913330e+003	1.243092074e-009	4.085913330e+003	1.447867382e-009	4.085913330e+003	9.788020394e-010	4.085913330e+003	1.685525386e-009
4.086035645e+003	1.243463443e-009	4.086035645e+003	1.346488809e-009	4.086035645e+003	1.308937514e-009	4.086035645e+003	1.168426911e-009	4.086035645e+003	2.312619873e-009	4.086035645e+003	1.561693219e-009	4.086035645e+003	2.002149335e-009	4.086035645e+003	1.554160023e-009	4.086035645e+003	1.945668737e-009	4.086035645e+003	1.773014846e-009	4.086035645e+003	1.518664638e-009
4.086158203e+003	1.375186409e-009	4.086158203e+003	1.474367406e-009	4.086158203e+003	1.894824520e-009	4.086158203e+003	8.639272631e-010	4.086158203e+003	1.596577093e-009	4.086158203e+003	1.882775269e-009	4.086158203e+003	2.031348645e-009	4.086158203e+003	1.760350976e-009	4.086158203e+003	1.154152107e-009	4.086158203e+003	1.475095934e-009	4.086158203e+003	1.758468815e-009
4.086280518e+003	1.057504639e-009	4.086280518e+003	2.121956610e-009	4.086280518e+003	2.401213894e-009	4.086280518e+003	2.260211129e-009	4.086280518e+003	1.122666737e-009	4.086280518e+003	1.496282431e-009	4.086280518e+003	1.122910875e-009	4.086280518e+003	8.326487833e-010	4.086280518e+003	1.787817783e-009	4.086280518e+003	2.384002329e-009	4.086280518e+003	1.581135223e-009
4.086403076e+003	1.860774645e-009	4.086403076e+003	1.512291070e-009	4.086403076e+003	1.077306799e-009	4.086403076e+003	1.723983845e-009	4.086403076e+003	1.774159819e-009	4.086403076e+003	1.679682726e-009	4.086403076e+003	1.214542578e-009	4.086403076e+003	2.277676048e-009	4.086403076e+003	1.863244448e-009	4.086403076e+003	1.913789127e-009	4.086403076e+003	2.210288397e-009
4.086525391e+003	1.336354472e-009	4.086525391e+003	1.412425954e-009	4.086525391e+003	1.259576332e-009	4.086525391e+003	1.025782903e-009	4.086525391e+003	1.361910584e-009	4.086525391e+003	1.791716886e-009	4.086525391e+003	1.561109353e-009	4.086525391e+003	1.505341296e-009	4.086525391e+003	1.502337144e-009	4.086525391e+003	1.874346234e-009	4.086525391e+003	1.357184032e-009
4.086647949e+003	1.725321108e-009	4.086647949e+003	1.592192489e-009	4.086647949e+003	1.600193977e-009	4.086647949e+003	1.554862239e-009	4.086647949e+003	1.386458059e-009	4.086647949e+003	2.292049883e-009	4.086647949e+003	1.874922662e-009	4.086647949e+003	2.228159879e-009	4.086647949e+003	2.047709780e-009	4.086647949e+003	1.406429306e-009	4.086647949e+003	1.704384411e-009
4.086770264e+003	1.773303282e-009	4.086770264e+003	1.766607860e-009	4.086770264e+003	1.773318714e-009	4.086770264e+003	1.170038177e-009	4.086770264e+003	1.632227575e-009	4.086770264e+003	1.535209293e-009	4.086770264e+003	1.089531132e-009	4.086770264e+003	1.141314487e-009	4.086770264e+003	2.078720973e-009	4.086770264e+003	9.744772766e-010	4.086770264e+003	2.002724875e-009
4.086892822e+003	1.560930607e-009	4.086892822e+003	1.582198927e-009	4.086892822e+003	1.629885893e-009	4.086892822e+003	1.207725808e-009	4.086892822e+003	1.076349343e-009	4.086892822e+003	1.929337134e-009	4.086892822e+003	1.172454245e-009	4.086892822e+003	1.588684739e-009	4.086892822e+003	1.362538526e-009	4.086892822e+003	1.432895247e-009	4.086892822e+003	1.749895007e-009
4.087015137e+003	1.278544159e-009	4.087015137e+003	1.393734350e-009	4.087015137e+003	1.514214532e-009	4.087015137e+003	1.423066665e-009	4.087015137e+003	1.710513176e-009	4.087015137e+003	1.449954712e-009	4.087015137e+003	2.359526574e-009	4.087015137e+003	1.237573599e-009	4.087015137e+003	8.997709244e-010	4.087015137e+003	1.389229509e-009	4.087015137e+003	1.677411321e-009
4.087137695e+003	2.387594122e-009	4.087137695e+003	1.579421816e-009	4.087137695e+003	1.431482821e-009	4.087137695e+003	1.635630520e-009	4.087137695e+003	1.765241286e-009	4.087137695e+003	1.489905865e-009	4.087137695e+003	1.251921122e-009	4.087137695e+003	1.790843362e-009	4.087137695e+003	1.680286910e-009	4.087137695e+003	1.855559262e-009	4.087137695e+003	1.371191494e-009
4.087260010e+003	5.067984921e-010	4.087260010e+003	1.739853595e-009	4.087260010e+003	2.129344034e-009	4.087260010e+003	2.017657819e-009	4.087260010e+003	1.261037719e-009	4.087260010e+003	1.489342760e-009	4.087260010e+003	2.261572263e-009	4.087260010e+003	1.310822562e-009	4.087260010e+003	1.352433610e-009	4.087260010e+003	1.286254880e-009	4.087260010e+003	1.780374403e-009
4.087382568e+003	1.259590765e-009	4.087382568e+003	1.097708702e-009	4.087382568e+003	9.718729155e-010	4.087382568e+003	2.062644056e-009	4.087382568e+003	1.329735988e-009	4.087382568e+003	1.603565170e-009	4.087382568e+003	1.625038215e-009	4.087382568e+003	1.106473579e-009	4.087382568e+003	1.798924787e-009	4.087382568e+003	2.005583921e-009	4.087382568e+003	1.758406976e-009
4.087504883e+003	1.575308994e-009	4.087504883e+003	1.417183704e-009	4.087504883e+003	1.223873447e-009	4.087504883e+003	8.905423066e-010	4.087504883e+003	1.718250431e-009	4.087504883e+003	2.329776816e-009	4.087504883e+003	1.321703080e-009	4.087504883e+003	1.362959856e-009	4.087504883e+003	1.434678931e-009	4.087504883e+003	1.214833012e-009	4.087504883e+003	1.132287153e-009
4.087627441e+003	2.130311039e-009	4.087627441e+003	1.488596690e-009	4.087627441e+003	1.548853823e-009	4.087627441e+003	1.605905853e-009	4.087627441e+003	1.753174717e-009	4.087627441e+003	1.619546497e-009	4.087627441e+003	1.152180795e-009	4.087627441e+003	1.430088492e-009	4.087627441e+003	1.762412660e-009	4.087627441e+003	9.390105360e-010	4.087627441e+003	1.946523165e-009
4.087749756e+003	1.567687313e-009	4.087749756e+003	1.597487476e-009	4.087749756e+003	1.741976341e-009	4.087749756e+003	1.726490284e-009	4.087749756e+003	2.431943757e-009	4.087749756e+003	1.417308937e-009	4.087749756e+003	7.492944043e-010	4.087749756e+003	1.279733763e-009	4.087749756e+003	1.501470281e-009	4.087749756e+003	1.632454505e-009	4.087749756e+003	1.288074314e-009
4.087872314e+003	1.870935851e-009	4.087872314e+003	2.510958996e-009	4.087872314e+003	1.342187694e-009	4.087872314e+003	1.830766649e-009	4.087872314e+003	1.752106238e-009	4.087872314e+003	1.480162770e-009	4.087872314e+003	1.475234268e-009	4.087872314e+003	1.091349566e-009	4.087872314e+003	1.576272668e-009	4.087872314e+003	1.698329144e-009	4.087872314e+003	1.757074375e-009
4.087994629e+003	1.483780099e-009	4.087994629e+003	1.337161826e-009	4.087994629e+003	1.998230248e-009	4.087994629e+003	1.374194869e-009	4.087994629e+003	2.577624114e-009	4.087994629e+003	1.515104375e-009	4.087994629e+003	1.285668350e-009	4.087994629e+003	1.461047061e-009	4.087994629e+003	1.440455200e-009	4.087994629e+003	1.937849659e-009	4.087994629e+003	9.567084902e-010
4.088117188e+003	1.456141430e-009	4.088117188e+003	1.558733254e-009	4.088117188e+003	1.732643362e-009	4.088117188e+003	1.629191004e-009	4.088117188e+003	1.662465166e-009	4.088117188e+003	1.058417132e-009	4.088117188e+003	1.516696879e-009	4.088117188e+003	1.258964821e-009	4.088117188e+003	1.817177187e-009	4.088117188e+003	1.627946666e-009	4.088117188e+003	1.745482758e-009
4.088239746e+003	1.748465372e-009	4.088239746e+003	1.688249540e-009	4.088239746e+003	1.853242892e-009	4.088239746e+003	1.096772784e-009	4.088239746e+003	1.471816446e-009	4.088239746e+003	1.051357890e-009	4.088239746e+003	1.445813136e-009	4.088239746e+003	1.611895395e-009	4.088239746e+003	1.802953231e-009	4.088239746e+003	1.585477860e-009	4.088239746e+003	1.644129832e-009
4.088362061e+003	1.674174910e-009	4.088362061e+003	1.655023896e-009	4.088362061e+003	1.529692706e-009	4.088362061e+003	1.404684702e-009	4.088362061e+003	1.832553997e-009	4.088362061e+003	1.542990069e-009	4.088362061e+003	1.491518908e-009	4.088362061e+003	1.700252272e-009	4.088362061e+003	1.644049230e-009	4.088362061e+003	1.649307912e-009	4.088362061e+003	1.852537124e-009
4.088484619e+003	1.663964966e-009	4.088484619e+003	1.401058491e-009	4.088484619e+003	1.615321210e-009	4.088484619e+003	2.157952261e-009	4.088484619e+003	1.770510738e-009	4.088484619e+003	1.850647635e-009	4.088484619e+003	1.708078012e-009	4.088484619e+003	1.365407676e-009	4.088484619e+003	2.262708687e-009	4.088484619e+003	1.850792963e-009	4.088484619e+003	1.221082124e-009
4.088606934e+003	1.967576768e-009	4.088606934e+003	1.889501444e-009	4.088606934e+003	2.294454626e-009	4.088606934e+003	1.931690141e-009	4.088606934e+003	1.551021422e-009	4.088606934e+003	2.036212088e-009	4.088606934e+003	1.578722930e-009	4.088606934e+003	1.775290137e-009	4.088606934e+003	1.605139688e-009	4.088606934e+003	2.028748503e-009	4.088606934e+003	1.156568952e-009
4.088729492e+003	1.845774977e-009	4.088729492e+003	1.599782196e-009	4.088729492e+003	1.348007372e-009	4.088729492e+003	1.660894200e-009	4.088729492e+003	1.790219528e-009	4.088729492e+003	1.707161523e-009	4.088729492e+003	1.855626208e-009	4.088729492e+003	1.487485246e-009	4.088729492e+003	1.395467963e-009	4.088729492e+003	2.155159828e-009	4.088729492e+003	1.434526831e-009
4.088851807e+003	2.098336394e-009	4.088851807e+003	9.836934600e-010	4.088851807e+003	1.480606415e-009	4.088851807e+003	1.652624038e-009	4.088851807e+003	1.049428655e-009	4.088851807e+003	1.442372444e-009	4.088851807e+003	1.548137951e-009	4.088851807e+003	1.491233803e-009	4.088851807e+003	1.612449063e-009	4.088851807e+003	1.456012755e-009	4.088851807e+003	1.309464870e-009
4.088974365e+003	1.309100051e-009	4.088974365e+003	1.296412755e-009	4.088974365e+003	8.388378325e-010	4.088974365e+003	1.452504894e-009	4.088974365e+003	1.607202038e-009	4.088974365e+003	1.660444782e-009	4.088974365e+003	3.475680854e-009	4.088974365e+003	1.563658203e-009	4.088974365e+003	1.247975612e-009	4.088974365e+003	1.754090984e-009	4.088974365e+003	1.503396407e-009
4.089096680e+003	1.528642657e-009	4.089096680e+003	1.694616336e-009	4.089096680e+003	1.657746274e-009	4.089096680e+003	1.505738978e-009	4.089096680e+003	1.793230342e-009	4.089096680e+003	1.393017146e-009	4.089096680e+003	1.987581433e-009	4.089096680e+003	1.343054890e-009	4.089096680e+003	1.718226783e-009	4.089096680e+003	1.486150092e-009	4.089096680e+003	1.771067404e-009
4.089219238e+003	1.847505815e-009	4.089219238e+003	1.481386125e-009	4.089219238e+003	1.552907136e-009	4.089219238e+003	1.142688943e-009	4.089219238e+003	1.422894580e-009	4.089219238e+003	1.643749359e-009	4.089219238e+003	2.100538188e-009	4.089219238e+003	1.233636304e-009	4.089219238e+003	1.977205732e-009	4.089219238e+003	1.916651282e-009	4.089219238e+003	2.533523613e-009
4.089341553e+003	1.716816911e-009	4.089341553e+003	1.531301530e-009	4.089341553e+003	1.723730825e-009	4.089341553e+003	1.240447633e-009	4.089341553e+003	1.635979019e-009	4.089341553e+003	1.541874739e-009	4.089341553e+003	1.830415486e-009	4.089341553e+003	1.671830674e-009	4.089341553e+003	1.441323838e-009	4.089341553e+003	1.799550398e-009	4.089341553e+003	1.234114699e-009
4.089464111e+003	2.243940811e-009	4.089464111e+003	1.193225518e-009	4.089464111e+003	1.272283279e-009	4.089464111e+003	1.507927894e-009	4.089464111e+003	2.194478155e-009	4.089464111e+003	1.807548222e-009	4.089464111e+003	1.135599947e-009	4.089464111e+003	1.820943063e-009	4.089464111e+003	1.544296580e-009	4.089464111e+003	1.889614687e-009	4.089464111e+003	1.615304335e-009
4.089586426e+003	1.904478797e-009	4.089586426e+003	1.253422588e-009	4.089586426e+003	1.498688840e-009	4.089586426e+003	1.516395898e-009	4.089586426e+003	1.798287963e-009	4.089586426e+003	2.334596072e-009	4.089586426e+003	1.380879744e-009	4.089586426e+003	1.872803246e-009	4.089586426e+003	1.100679659e-009	4.089586426e+003	2.171261171e-009	4.089586426e+003	1.475316425e-009
4.089708984e+003	1.679209660e-009	4.089708984e+003	1.404309224e-009	4.089708984e+003	1.667705640e-009	4.089708984e+003	1.300054620e-009	4.089708984e+003	1.800128824e-009	4.089708984e+003	1.495890412e-009	4.089708984e+003	2.197993565e-009	4.089708984e+003	1.760246504e-009	4.089708984e+003	1.883614154e-009	4.089708984e+003	1.428926866e-009	4.089708984e+003	1.565150121e-009
4.089831299e+003	1.621962342e-009	4.089831299e+003	2.045811298e-009	4.089831299e+003	1.915315240e-009	4.089831299e+003	1.564882668e-009	4.089831299e+003	1.586044074e-009	4.089831299e+003	2.048043513e-009	4.089831299e+003	1.577081021e-009	4.089831299e+003	1.372826519e-009	4.089831299e+003	1.205637590e-009	4.089831299e+003	1.245056502e-009	4.089831299e+003	6.639610528e-010
4.089953857e+003	1.153525386e-009	4.089953857e+003	1.846042430e-009	4.089953857e+003	1.726918164e-009	4.089953857e+003	1.449216636e-009	4.089953857e+003	1.721469745e-009	4.089953857e+003	2.158570878e-009	4.089953857e+003	1.263333993e-009	4.089953857e+003	1.508235870e-009	4.089953857e+003	1.222316470e-009	4.089953857e+003	1.438049901e-009	4.089953857e+003	9.065367901e-010
4.090076172e+003	1.702775143e-009	4.090076172e+003	1.148009132e-009	4.090076172e+003	1.279973127e-009	4.090076172e+003	2.029510560e-009	4.090076172e+003	1.436623820e-009	4.090076172e+003	1.966112162e-009	4.090076172e+003	1.623390200e-009	4.090076172e+003	1.228396052e-009	4.090076172e+003	1.455164766e-009	4.090076172e+003	1.968592844e-009	4.090076172e+003	1.352936652e-009
4.090198730e+003	2.386680631e-009	4.090198730e+003	1.944930217e-009	4.090198730e+003	2.287712020e-009	4.090198730e+003	1.525048754e-009	4.090198730e+003	9.878728946e-010	4.090198730e+003	1.474924738e-009	4.090198730e+003	1.686278117e-009	4.090198730e+003	1.717140985e-009	4.090198730e+003	1.200288202e-009	4.090198730e+003	1.667045058e-009	4.090198730e+003	1.548945860e-009
4.090321045e+003	1.856898635e-009	4.090321045e+003	1.691787044e-009	4.090321045e+003	2.306482560e-009	4.090321045e+003	1.590321319e-009	4.090321045e+003	2.097260143e-009	4.090321045e+003	2.215059469e-009	4.090321045e+003	1.385600856e-009	4.090321045e+003	1.380269343e-009	4.090321045e+003	1.021429941e-009	4.090321045e+003	1.301039831e-009	4.090321045e+003	1.331728838e-009
4.090443604e+003	2.542248412e-009	4.090443604e+003	1.859523424e-009	4.090443604e+003	1.261639682e-009	4.090443604e+003	1.967912722e-009	4.090443604e+003	1.479575462e-009	4.090443604e+003	1.600033883e-009	4.090443604e+003	1.393345883e-009	4.090443604e+003	1.958888385e-009	4.090443604e+003	1.978784914e-009	4.090443604e+003	1.987693121e-009	4.090443604e+003	1.381156856e-009
4.090566162e+003	1.390685567e-009	4.090566162e+003	1.934481242e-009	4.090566162e+003	1.874699285e-009	4.090566162e+003	2.013747613e-009	4.090566162e+003	9.346237118e-010	4.090566162e+003	1.639853253e-009	4.090566162e+003	1.517355019e-009	4.090566162e+003	1.372832181e-009	4.090566162e+003	1.781181092e-009	4.090566162e+003	2.369489049e-009	4.090566162e+003	1.512198033e-009
4.090688477e+003	1.389037885e-009	4.090688477e+003	1.691945140e-009	4.090688477e+003	8.943012442e-010	4.090688477e+003	1.794277282e-009	4.090688477e+003	1.472475697e-009	4.090688477e+003	1.483527523e-009	4.090688477e+003	1.929985727e-009	4.090688477e+003	1.881385936e-009	4.090688477e+003	1.881597989e-009	4.090688477e+003	1.148195206e-009	4.090688477e+003	1.516558323e-009
4.090811035e+003	1.824925322e-009	4.090811035e+003	1.575891084e-009	4.090811035e+003	1.715677933e-009	4.090811035e+003	1.058799826e-009	4.090811035e+003	1.630843016e-009	4.090811035e+003	9.879189689e-010	4.090811035e+003	2.039269420e-009	4.090811035e+003	1.269438998e-009	4.090811035e+003	1.122141491e-009	4.090811035e+003	1.297773000e-009	4.090811035e+003	6.685118570e-010
4.090933350e+003	1.834427388e-009	4.090933350e+003	1.388807180e-009	4.090933350e+003	1.601555888e-009	4.090933350e+003	1.310289877e-009	4.090933350e+003	1.807857752e-009	4.090933350e+003	1.739978495e-009	4.090933350e+003	9.196333695e-010	4.090933350e+003	2.012969347e-009	4.090933350e+003	2.212578121e-009	4.090933350e+003	1.862867416e-009	4.090933350e+003	1.363869240e-009
4.091055908e+003	8.317201927e-010	4.091055908e+003	1.574419928e-009	4.091055908e+003	1.875583688e-009	4.091055908e+003	1.778962089e-009	4.091055908e+003	1.057098298e-009	4.091055908e+003	1.787149873e-009	4.091055908e+003	2.248309761e-009	4.091055908e+003	1.306784236e-009	4.091055908e+003	1.728728827e-009	4.091055908e+003	9.614187224e-010	4.091055908e+003	1.050768139e-009
4.091178223e+003	2.175429392e-009	4.091178223e+003	1.862765275e-009	4.091178223e+003	1.991610876e-009	4.091178223e+003	1.262293159e-009	4.091178223e+003	1.881256706e-009	4.091178223e+003	2.052641612e-009	4.091178223e+003	1.625278578e-009	4.091178223e+003	1.718429177e-009	4.091178223e+003	1.568269292e-009	4.091178223e+003	1.683335582e-009	4.091178223e+003	1.509261938e-009
4.091300781e+003	1.396296412e-009	4.091300781e+003	2.234501917e-009	4.091300781e+003	1.282988160e-009	4.091300781e+003	1.446326059e-009	4.091300781e+003	1.667144645e-009	4.091300781e+003	2.017791489e-009	4.091300781e+003	2.007151778e-009	4.091300781e+003	1.415752737e-009	4.091300781e+003	1.138912076e-009	4.091300781e+003	1.756087720e-009	4.091300781e+003	1.539658956e-009
4.091423096e+003	1.542188044e-009	4.091423096e+003	1.681036310e-009	4.091423096e+003	1.192977162e-009	4.091423096e+003	1.638792546e-009	4.091423096e+003	1.404166117e-009	4.091423096e+003	1.303795960e-009	4.091423096e+003	1.652853188e-009	4.091423096e+003	2.075808414e-009	4.091423096e+003	1.320768273e-009	4.091423096e+003	1.900674285e-009	4.091423096e+003	1.868744270e-009
4.091545654e+003	1.096179925e-009	4.091545654e+003	1.649687720e-009	4.091545654e+003	1.128670268e-009	4.091545654e+003	1.513556280e-009	4.091545654e+003	2.101698593e-009	4.091545654e+003	1.602555644e-009	4.091545654e+003	1.525270243e-009	4.091545654e+003	9.883532881e-010	4.091545654e+003	1.781100822e-009	4.091545654e+003	1.314688691e-009	4.091545654e+003	2.049573400e-009
4.091667969e+003	2.059037163e-009	4.091667969e+003	1.299350738e-009	4.091667969e+003	1.433381636e-009	4.091667969e+003	1.762072155e-009	4.091667969e+003	1.933790905e-009	4.091667969e+003	1.434949826e-009	4.091667969e+003	1.837126784e-009	4.091667969e+003	1.083045986e-009	4.091667969e+003	1.409085293e-009	4.091667969e+003	1.600166555e-009	4.091667969e+003	1.474301792e-009
4.091790527e+003	1.503456915e-009	4.091790527e+003	1.950179351e-009	4.091790527e+003	1.830087082e-009	4.091790527e+003	1.206843625e-009	4.091790527e+003	1.943727179e-009	4.091790527e+003	1.835471886e-009	4.091790527e+003	1.365309532e-009	4.091790527e+003	1.654610893e-009	4.091790527e+003	1.497684532e-009	4.091790527e+003	2.066872229e-009	4.091790527e+003	2.080976946e-009
4.091912842e+003	2.498899310e-009	4.091912842e+003	1.704670072e-009	4.091912842e+003	1.398754668e-009	4.091912842e+003	2.079886263e-009	4.091912842e+003	1.591289212e-009	4.091912842e+003	1.028715224e-009	4.091912842e+003	2.914449571e-009	4.091912842e+003	1.680945716e-009	4.091912842e+003	1.905214209e-009	4.091912842e+003	1.792403781e-009	4.091912842e+003	1.169925712e-009
4.092035400e+003	1.109296544e-009	4.092035400e+003	1.642490810e-009	4.092035400e+003	1.555523044e-009	4.092035400e+003	1.573254416e-009	4.092035400e+003	1.380224712e-009	4.092035400e+003	1.174646713e-009	4.092035400e+003	1.025106777e-009	4.092035400e+003	2.284690215e-009	4.092035400e+003	1.524824045e-009	4.092035400e+003	1.368183344e-009	4.092035400e+003	1.648547854e-009
4.092157715e+003	1.670580008e-009	4.092157715e+003	1.130167182e-009	4.092157715e+003	1.546749728e-009	4.092157715e+003	1.709811182e-009	4.092157715e+003	2.271695720e-009	4.092157715e+003	2.187751091e-009	4.092157715e+003	1.895815505e-009	4.092157715e+003	1.912417558e-009	4.092157715e+003	2.077688022e-009	4.092157715e+003	1.592095011e-009	4.092157715e+003	1.561004548e-009
4.092280273e+003	2.454855652e-009	4.092280273e+003	1.922072057e-009	4.092280273e+003	1.065158961e-009	4.092280273e+003	1.486264556e-009	4.092280273e+003	1.513748127e-009	4.092280273e+003	1.920972492e-009	4.092280273e+003	1.913822878e-009	4.092280273e+003	8.952443231e-010	4.092280273e+003	1.212116407e-009	4.092280273e+003	1.702825769e-009	4.092280273e+003	1.793360904e-009
4.092402588e+003	2.105549068e-009	4.092402588e+003	2.369843433e-009	4.092402588e+003	2.243506492e-009	4.092402588e+003	1.396513905e-009	4.092402588e+003	1.536787031e-009	4.092402588e+003	2.204374683e-009	4.092402588e+003	1.373293701e-009	4.092402588e+003	1.844578601e-009	4.092402588e+003	1.214547685e-009	4.092402588e+003	1.765754654e-009	4.092402588e+003	1.487310497e-009
4.092525146e+003	1.891559132e-009	4.092525146e+003	1.090958102e-009	4.092525146e+003	9.749323571e-010	4.092525146e+003	1.065187938e-009	4.092525146e+003	1.370218050e-009	4.092525146e+003	1.483101641e-009	4.092525146e+003	1.969707064e-009	4.092525146e+003	1.501867852e-009	4.092525146e+003	1.199139343e-009	4.092525146e+003	1.442816866e-009	4.092525146e+003	1.670948380e-009
4.092647461e+003	1.868490029e-009	4.092647461e+003	1.276030281e-009	4.092647461e+003	1.948049944e-009	4.092647461e+003	8.630250403e-010	4.092647461e+003	1.529890326e-009	4.092647461e+003	1.374727221e-009	4.092647461e+003	1.262179361e-009	4.092647461e+003	1.193262156e-009	4.092647461e+003	1.818833306e-009	4.092647461e+003	1.766555457e-009	4.092647461e+003	1.769292268e-009
4.092770020e+003	1.950014816e-009	4.092770020e+003	1.850977149e-009	4.092770020e+003	1.743943656e-009	4.092770020e+003	1.174970232e-009	4.092770020e+003	1.424971585e-009	4.092770020e+003	1.453877796e-009	4.092770020e+003	2.435412760e-009	4.092770020e+003	1.373823610e-009	4.092770020e+003	1.758976853e-009	4.092770020e+003	1.157889118e-009	4.092770020e+003	1.769508651e-009
4.092892334e+003	1.281543427e-009	4.092892334e+003	2.202014127e-009	4.092892334e+003	1.766911839e-009	4.092892334e+003	1.496567648e-009	4.092892334e+003	1.550271023e-009	4.092892578e+003	1.326056043e-009	4.092892334e+003	1.496832325e-009	4.092892334e+003	1.690855456e-009	4.092892334e+003	1.881456546e-009	4.092892334e+003	1.471938349e-009	4.092892334e+003	1.446908704e-009
4.093014893e+003	1.611764278e-009	4.093014893e+003	1.264852556e-009	4.093014893e+003	1.767741509e-009	4.093014893e+003	1.269915284e-009	4.093014893e+003	1.447140074e-009	4.093014893e+003	1.633989499e-009	4.093014893e+003	1.689194007e-009	4.093014893e+003	2.074660665e-009	4.093014893e+003	1.260904603e-009	4.093014893e+003	1.647326608e-009	4.093014893e+003	1.502696967e-009
4.093137451e+003	2.248980335e-009	4.093137451e+003	1.381440851e-009	4.093137451e+003	2.014925782e-009	4.093137451e+003	2.323103487e-009	4.093137451e+003	1.573642217e-009	4.093137451e+003	1.680251160e-009	4.093137451e+003	1.448731024e-009	4.093137451e+003	1.389702020e-009	4.093137451e+003	9.901638398e-010	4.093137451e+003	9.629925746e-010	4.093137451e+003	1.460906285e-009
4.093259766e+003	1.259535809e-009	4.093259766e+003	1.172410058e-009	4.093259766e+003	1.729569377e-009	4.093259766e+003	1.501058500e-009	4.093259766e+003	1.613294720e-009	4.093259766e+003	1.043039877e-009	4.093259766e+003	1.603065458e-009	4.093259766e+003	1.703963748e-009	4.093259766e+003	1.619216095e-009	4.093259766e+003	1.530247928e-009	4.093259766e+003	9.156945757e-010
4.093382324e+003	1.560070628e-009	4.093382324e+003	1.722934684e-009	4.093382324e+003	1.667084248e-009	4.093382324e+003	1.466559207e-009	4.093382324e+003	1.518465353e-009	4.093382324e+003	1.471657241e-009	4.093382324e+003	1.499646629e-009	4.093382324e+003	1.240604952e-009	4.093382324e+003	1.787892501e-009	4.093382324e+003	1.534851579e-009	4.093382324e+003	2.155396306e-009
4.093504639e+003	1.384267700e-009	4.093504639e+003	1.367983282e-009	4.093504639e+003	1.637943003e-009	4.093504639e+003	1.729925425e-009	4.093504639e+003	1.429552920e-009	4.093504639e+003	1.016152940e-009	4.093504639e+003	1.582759923e-009	4.093504639e+003	1.414229955e-009	4.093504639e+003	1.382279180e-009	4.093504639e+003	1.216100554e-009	4.093504639e+003	1.315415776e-009
4.093627197e+003	1.631284996e-009	4.093627197e+003	2.333584437e-009	4.093627197e+003	1.847811681e-009	4.093627197e+003	1.805239402e-009	4.093627197e+003	2.378207409e-009	4.093627197e+003	1.526307969e-009	4.093627197e+003	1.205240130e-009	4.093627197e+003	2.253795817e-009	4.093627197e+003	1.335884847e-009	4.093627197e+003	1.829563390e-009	4.093627197e+003	1.540994776e-009
4.093749512e+003	1.823183937e-009	4.093749512e+003	2.148164757e-009	4.093749512e+003	2.060834170e-009	4.093749512e+003	1.498544067e-009	4.093749512e+003	1.368124281e-009	4.093749512e+003	7.805096014e-010	4.093749512e+003	1.517425519e-009	4.093749512e+003	1.459025345e-009	4.093749512e+003	2.268818244e-009	4.093749512e+003	2.076940175e-009	4.093749512e+003	1.132033911e-009
4.093872070e+003	1.361390889e-009	4.093872070e+003	1.041643993e-009	4.093872070e+003	1.724076215e-009	4.093872070e+003	1.964174379e-009	4.093872070e+003	2.005642541e-009	4.093872070e+003	1.538065675e-009	4.093872070e+003	1.108291681e-009	4.093872070e+003	1.863210253e-009	4.093872070e+003	1.558224327e-009	4.093872070e+003	1.285548668e-009	4.093872070e+003	1.211833633e-009
4.093994385e+003	1.934356897e-009	4.093994385e+003	9.781375709e-010	4.093994385e+003	1.933542881e-009	4.093994385e+003	1.664494320e-009	4.093994385e+003	1.689616114e-009	4.093994385e+003	1.864026267e-009	4.093994385e+003	1.428600904e-009	4.093994385e+003	1.306198927e-009	4.093994385e+003	9.346203811e-010	4.093994385e+003	1.464403154e-009	4.093994385e+003	1.629523960e-009
4.094116943e+003	1.282881690e-009	4.094116943e+003	1.872915822e-009	4.094116943e+003	1.362755131e-009	4.094116943e+003	1.718142961e-009	4.094116943e+003	1.320060838e-009	4.094116943e+003	1.487780454e-009	4.094116943e+003	1.895960278e-009	4.094116943e+003	2.135056354e-009	4.094116943e+003	1.702053942e-009	4.094116943e+003	1.532781346e-009	4.094116943e+003	1.647199377e-009
4.094239258e+003	2.053643033e-009	4.094239258e+003	1.189117138e-009	4.094239258e+003	1.749777212e-009	4.094239258e+003	1.513141945e-009	4.094239258e+003	1.109367598e-009	4.094239258e+003	1.434289132e-009	4.094239258e+003	1.200052724e-009	4.094239258e+003	1.773227787e-009	4.094239258e+003	2.573788960e-009	4.094239258e+003	1.504701586e-009	4.094239258e+003	1.375473291e-009
4.094361816e+003	1.666035643e-009	4.094361816e+003	1.441090802e-009	4.094361816e+003	1.624705370e-009	4.094361816e+003	1.720367737e-009	4.094361816e+003	2.043561986e-009	4.094361816e+003	1.420408902e-009	4.094361816e+003	1.005835193e-009	4.094361816e+003	1.794622784e-009	4.094361816e+003	1.717519460e-009	4.094361816e+003	2.383481190e-009	4.094361816e+003	1.405553895e-009
4.094484131e+003	1.394220628e-009	4.094484131e+003	1.711258912e-009	4.094484131e+003	1.437483355e-009	4.094484131e+003	1.871882427e-009	4.094484131e+003	1.920460235e-009	4.094484131e+003	9.484656394e-010	4.094484131e+003	1.742318512e-009	4.094484131e+003	1.185831544e-009	4.094484131e+003	1.182905218e-009	4.094484131e+003	1.467359012e-009	4.094484131e+003	2.244782138e-009
4.094606689e+003	1.252292492e-009	4.094606689e+003	1.506753278e-009	4.094606689e+003	1.688776119e-009	4.094606689e+003	1.343536726e-009	4.094606689e+003	1.437209796e-009	4.094606689e+003	1.191956867e-009	4.094606689e+003	1.624367307e-009	4.094606689e+003	1.696937701e-009	4.094606689e+003	1.049533682e-009	4.094606689e+003	1.887386913e-009	4.094606689e+003	1.277496664e-009
4.094729004e+003	2.011754763e-009	4.094729004e+003	1.201060695e-009	4.094729004e+003	1.691951690e-009	4.094729004e+003	1.333018917e-009	4.094729004e+003	1.695187990e-009	4.094729004e+003	1.525288007e-009	4.094729004e+003	1.410691564e-009	4.094729004e+003	2.291278944e-009	4.094729004e+003	2.113226927e-009	4.094729004e+003	1.328274601e-009	4.094729004e+003	1.390820459e-009
4.094851563e+003	1.695444896e-009	4.094851563e+003	1.041088549e-009	4.094851563e+003	1.424461216e-009	4.094851563e+003	2.576433733e-009	4.094851563e+003	1.637009084e-009	4.094851563e+003	2.050293935e-009	4.094851563e+003	1.371382452e-009	4.094851563e+003	1.236611147e-009	4.094851563e+003	1.576996533e-009	4.094851563e+003	1.812421879e-009	4.094851563e+003	1.033256702e-009
4.094973877e+003	2.374976660e-009	4.094973877e+003	2.250732933e-009	4.094973877e+003	1.570546915e-009	4.094973877e+003	1.140201156e-009	4.094973877e+003	1.475818023e-009	4.094973877e+003	1.453212883e-009	4.094973877e+003	1.459624754e-009	4.094973877e+003	1.694366647e-009	4.094973877e+003	1.861810262e-009	4.094973877e+003	1.736608191e-009	4.094973877e+003	1.675627637e-009
4.095096436e+003	1.909875591e-009	4.095096436e+003	1.505747527e-009	4.095096436e+003	1.965367646e-009	4.095096436e+003	2.002481070e-009	4.095096436e+003	1.383558268e-009	4.095096436e+003	9.929433942e-010	4.095096436e+003	1.611461520e-009	4.095096436e+003	1.633113089e-009	4.095096436e+003	2.182576564e-009	4.095096436e+003	1.729874355e-009	4.095096436e+003	9.042683269e-010
4.095218750e+003	1.700960817e-009	4.095218750e+003	1.845430697e-009	4.095218750e+003	2.661418197e-009	4.095218750e+003	9.803202694e-010	4.095218750e+003	8.829307840e-010	4.095218750e+003	1.218804946e-009	4.095218750e+003	1.345836886e-009	4.095218750e+003	1.322532417e-009	4.095218750e+003	1.568818297e-009	4.095218750e+003	1.182992704e-009	4.095218750e+003	9.909666421e-010
4.095341309e+003	2.001281807e-009	4.095341309e+003	1.142485551e-009	4.095341309e+003	1.775950831e-009	4.095341309e+003	1.352598367e-009	4.095341309e+003	1.498513313e-009	4.095341309e+003	1.771663150e-009	4.095341309e+003	1.010946105e-009	4.095341309e+003	1.913185832e-009	4.095341309e+003	1.842512143e-009	4.095341309e+003	1.477825307e-009	4.095341309e+003	1.856110710e-009
4.095463867e+003	1.311255104e-009	4.095463867e+003	1.296763030e-009	4.095463867e+003	1.604262501e-009	4.095463867e+003	1.298330221e-009	4.095463867e+003	1.553449147e-009	4.095463867e+003	1.419538154e-009	4.095463867e+003	1.370745517e-009	4.095463867e+003	1.275533013e-009	4.095463867e+003	2.057208848e-009	4.095463867e+003	1.170618602e-009	4.095463867e+003	1.608260525e-009
4.095586182e+003	1.480790490e-009	4.095586182e+003	1.418902662e-009	4.095586182e+003	2.025371204e-009	4.095586182e+003	1.332525534e-009	4.095586182e+003	1.231509117e-009	4.095586182e+003	1.802910710e-009	4.095586182e+003	1.637743496e-009	4.095586182e+003	1.396523674e-009	4.095586182e+003	2.294829882e-009	4.095586182e+003	2.025701606e-009	4.095586182e+003	1.350677015e-009
4.095708740e+003	1.853777576e-009	4.095708740e+003	1.219479517e-009	4.095708740e+003	1.311518338e-009	4.095708740e+003	1.451053500e-009	4.095708740e+003	4.887627525e-010	4.095708740e+003	1.228002922e-009	4.095708740e+003	1.849473463e-009	4.095708740e+003	7.760103671e-010	4.095708740e+003	2.575876623e-009	4.095708740e+003	1.388021142e-009	4.095708740e+003	2.000172250e-009
4.095831055e+003	1.833954655e-009	4.095831055e+003	1.241617476e-009	4.095831055e+003	2.046582681e-009	4.095831055e+003	1.374868663e-009	4.095831055e+003	1.567793562e-009	4.095831055e+003	2.253105924e-009	4.095831055e+003	1.428307028e-009	4.095831055e+003	1.514783299e-009	4.095831055e+003	1.397131189e-009	4.095831055e+003	1.622381895e-009	4.095831055e+003	9.574980808e-010
4.095953613e+003	1.435718211e-009	4.095953613e+003	1.523905668e-009	4.095953613e+003	1.382234882e-009	4.095953613e+003	1.732838650e-009	4.095953613e+003	2.076099070e-009	4.095953613e+003	8.461200074e-010	4.095953613e+003	2.501716834e-009	4.095953613e+003	2.397742893e-009	4.095953613e+003	1.304288677e-009	4.095953613e+003	1.500909952e-009	4.095953613e+003	1.826510498e-009
4.096076172e+003	1.751575995e-009	4.096076172e+003	2.037477742e-009	4.096076172e+003	1.455744636e-009	4.096076172e+003	1.729223542e-009	4.096076172e+003	1.811174544e-009	4.096076172e+003	2.248790487e-009	4.096076172e+003	1.417795548e-009	4.096076172e+003	1.903434521e-009	4.096076172e+003	1.363167912e-009	4.096076172e+003	1.126033156e-009	4.096076172e+003	1.235407665e-009
4.096198242e+003	1.587275422e-009	4.096198242e+003	1.792313742e-009	4.096198242e+003	1.006533523e-009	4.096198242e+003	1.471757827e-009	4.096198242e+003	1.309116260e-009	4.096198242e+003	2.043261782e-009	4.096198242e+003	1.033073849e-009	4.096198242e+003	1.733052146e-009	4.096198242e+003	2.063112570e-009	4.096198242e+003	1.716400910e-009	4.096198242e+003	2.311846936e-009
4.096320801e+003	1.185614940e-009	4.096320801e+003	1.768121316e-009	4.096320801e+003	9.375052956e-010	4.096320801e+003	1.461746169e-009	4.096320801e+003	1.479499301e-009	4.096320801e+003	1.551972661e-009	4.096320801e+003	1.587938891e-009	4.096320801e+003	1.114752179e-009	4.096320801e+003	1.634062885e-009	4.096320801e+003	1.009423545e-009	4.096320801e+003	1.502011293e-009
4.096443359e+003	1.435859986e-009	4.096443359e+003	1.521955562e-009	4.096443359e+003	1.533243976e-009	4.096443359e+003	2.384522801e-009	4.096443359e+003	1.039237252e-009	4.096443359e+003	2.105672747e-009	4.096443359e+003	1.380997428e-009	4.096443359e+003	1.057111620e-009	4.096443359e+003	9.962399794e-010	4.096443359e+003	8.521260364e-010	4.096443359e+003	1.690770524e-009
4.096565918e+003	1.563637553e-009	4.096565918e+003	2.029192592e-009	4.096565918e+003	1.310287323e-009	4.096565918e+003	2.050081660e-009	4.096565918e+003	1.705883101e-009	4.096565918e+003	1.360914048e-009	4.096565918e+003	1.014418549e-009	4.096565918e+003	2.252900977e-009	4.096565918e+003	1.194584764e-009	4.096565918e+003	8.096434079e-010	4.096565918e+003	1.647234349e-009
4.096687988e+003	1.331234345e-009	4.096687988e+003	1.420223827e-009	4.096687988e+003	1.558034035e-009	4.096687988e+003	1.150778584e-009	4.096687988e+003	1.921720338e-009	4.096687988e+003	8.321556777e-010	4.096687988e+003	8.301147547e-010	4.096687988e+003	9.237314247e-010	4.096687988e+003	1.953862405e-009	4.096687988e+003	1.116091997e-009	4.096687988e+003	1.956800721e-009
4.096810547e+003	9.584574245e-010	4.096810547e+003	1.779847381e-009	4.096810547e+003	2.484149331e-009	4.096810547e+003	1.494580459e-009	4.096810547e+003	1.191696519e-009	4.096810547e+003	1.833946217e-009	4.096810547e+003	1.616478729e-009	4.096810547e+003	1.123754312e-009	4.096810547e+003	1.632619928e-009	4.096810547e+003	1.314966691e-009	4.096810547e+003	1.938740057e-009
4.096933105e+003	1.609156586e-009	4.096933105e+003	1.851202192e-009	4.096933105e+003	1.375877079e-009	4.096933105e+003	1.622454504e-009	4.096933105e+003	1.178630527e-009	4.096933105e+003	9.857198391e-010	4.096933105e+003	1.462169053e-009	4.096933105e+003	1.831086949e-009	4.096933105e+003	1.559290141e-009	4.096933105e+003	1.248542603e-009	4.096933105e+003	1.598491006e-009
4.097055664e+003	1.595108823e-009	4.097055664e+003	1.946524053e-009	4.097055664e+003	1.944502337e-009	4.097055664e+003	1.170189390e-009	4.097055664e+003	1.515862991e-009	4.097055664e+003	1.549468887e-009	4.097055664e+003	1.123696469e-009	4.097055664e+003	1.465224719e-009	4.097055664e+003	2.057099824e-009	4.097055664e+003	1.616529466e-009	4.097055664e+003	1.090346702e-009
4.097177734e+003	8.959641362e-010	4.097177734e+003	1.312702391e-009	4.097177734e+003	9.812274326e-010	4.097177734e+003	1.701499719e-009	4.097177734e+003	1.173211972e-009	4.097177734e+003	1.386997406e-009	4.097177734e+003	1.112344661e-009	4.097177734e+003	1.774353442e-009	4.097177734e+003	2.067584104e-009	4.097177734e+003	1.503267733e-009	4.097177734e+003	2.573637969e-009
4.097300293e+003	1.554363416e-009	4.097300293e+003	1.631828228e-009	4.097300293e+003	9.644016696e-010	4.097300293e+003	2.352618100e-009	4.097300293e+003	1.332370325e-009	4.097300293e+003	1.865648969e-009	4.097300293e+003	1.740386502e-009	4.097300293e+003	1.420195628e-009	4.097300293e+003	1.386296744e-009	4.097300293e+003	1.859911558e-009	4.097300293e+003	1.089912938e-009
4.097422852e+003	9.061174033e-010	4.097422852e+003	1.631036084e-009	4.097422852e+003	1.361493029e-009	4.097422852e+003	1.981100839e-009	4.097422852e+003	1.095850077e-009	4.097422852e+003	1.518721038e-009	4.097422852e+003	1.532580285e-009	4.097422852e+003	1.679277495e-009	4.097422852e+003	1.464022570e-009	4.097422852e+003	1.076734590e-009	4.097422852e+003	1.193125376e-009
4.097545410e+003	1.523385529e-009	4.097545410e+003	1.295056618e-009	4.097545410e+003	1.437059804e-009	4.097545410e+003	1.823755258e-009	4.097545410e+003	1.515570225e-009	4.097545410e+003	8.332495804e-010	4.097545410e+003	1.503426716e-009	4.097545410e+003	1.494107615e-009	4.097545410e+003	1.791100046e-009	4.097545410e+003	2.104752594e-009	4.097545410e+003	1.580790610e-009
4.097667480e+003	1.622707191e-009	4.097667480e+003	1.278411266e-009	4.097667480e+003	1.401761041e-009	4.097667480e+003	1.256715954e-009	4.097667480e+003	1.625926616e-009	4.097667480e+003	1.650943715e-009	4.097667480e+003	7.985021533e-010	4.097667480e+003	1.208141698e-009	4.097667480e+003	1.124761728e-009	4.097667480e+003	1.225292423e-009	4.097667480e+003	1.829904561e-009
4.097790039e+003	2.001599997e-009	4.097790039e+003	1.388561377e-009	4.097790039e+003	1.232904112e-009	4.097790039e+003	9.319132133e-010	4.097790039e+003	1.862420329e-009	4.097790039e+003	2.086533391e-009	4.097790039e+003	1.441591735e-009	4.097790039e+003	1.747479716e-009	4.097790039e+003	1.840162023e-009	4.097790039e+003	1.624732016e-009	4.097790039e+003	1.802237692e-009
4.097912598e+003	1.552244000e-009	4.097912598e+003	1.500047975e-009	4.097912598e+003	1.408199668e-009	4.097912598e+003	1.855548271e-009	4.097912598e+003	1.469191324e-009	4.097912598e+003	1.287606688e-009	4.097912598e+003	1.546726636e-009	4.097912598e+003	1.425656593e-009	4.097912598e+003	1.153448004e-009	4.097912598e+003	2.235719831e-009	4.097912598e+003	1.868635247e-009
4.098035156e+003	1.859020382e-009	4.098035156e+003	1.821871765e-009	4.098035156e+003	1.899249424e-009	4.098035156e+003	1.251570181e-009	4.098035156e+003	2.253653486e-009	4.098035156e+003	1.036281394e-009	4.098035156e+003	1.538540517e-009	4.098035156e+003	1.084270451e-009	4.098035156e+003	1.679014150e-009	4.098035156e+003	1.925311466e-009	4.098035156e+003	1.711312758e-009
4.098157715e+003	2.061427251e-009	4.098157715e+003	1.859906895e-009	4.098157715e+003	1.677831096e-009	4.098157715e+003	1.289110152e-009	4.098157715e+003	1.445412567e-009	4.098157715e+003	1.669621774e-009	4.098157715e+003	1.355214052e-009	4.098157715e+003	9.882702434e-010	4.098157715e+003	1.131563621e-009	4.098157715e+003	1.153464213e-009	4.098157715e+003	1.711343289e-009
4.098279785e+003	1.189026100e-009	4.098279785e+003	1.526796356e-009	4.098279785e+003	1.624434698e-009	4.098279785e+003	1.374017566e-009	4.098279785e+003	1.017262385e-009	4.098279785e+003	1.912608738e-009	4.098279785e+003	9.694230974e-010	4.098279785e+003	1.601648592e-009	4.098279785e+003	1.295620278e-009	4.098279785e+003	1.620134471e-009	4.098279785e+003	1.370173308e-009
4.098402344e+003	1.446232356e-009	4.098402344e+003	9.398963829e-010	4.098402344e+003	1.225955781e-009	4.098402344e+003	1.545083395e-009	4.098402344e+003	1.747550771e-009	4.098402344e+003	1.509031899e-009	4.098402344e+003	1.122318127e-009	4.098402344e+003	1.161772900e-009	4.098402344e+003	1.507298508e-009	4.098402344e+003	1.450041753e-009	4.098402344e+003	1.474570688e-009
4.098524902e+003	1.849561726e-009	4.098524902e+003	8.637530691e-010	4.098524902e+003	1.715556253e-009	4.098524902e+003	1.505408131e-009	4.098524902e+003	2.331133286e-009	4.098524902e+003	1.656687565e-009	4.098524902e+003	1.409870110e-009	4.098524902e+003	1.146933659e-009	4.098524902e+003	1.785273263e-009	4.098524902e+003	1.379597214e-009	4.098524902e+003	8.413728603e-010
4.098647461e+003	1.020830198e-009	4.098647461e+003	2.040660751e-009	4.098647461e+003	1.510641057e-009	4.098647461e+003	1.768879265e-009	4.098647461e+003	1.214908174e-009	4.098647461e+003	8.028339105e-010	4.098647461e+003	1.610733991e-009	4.098647461e+003	1.395643934e-009	4.098647461e+003	1.425156770e-009	4.098647461e+003	1.002538275e-009	4.098647461e+003	1.830995466e-009
4.098769531e+003	1.557340035e-009	4.098769531e+003	1.276943551e-009	4.098769531e+003	2.246828279e-009	4.098769531e+003	1.534582572e-009	4.098769531e+003	1.598276178e-009	4.098769531e+003	1.208436573e-009	4.098769531e+003	1.503970615e-009	4.098769531e+003	2.079491468e-009	4.098769531e+003	1.496172852e-009	4.098769531e+003	2.259310961e-009	4.098769531e+003	1.043550912e-009
4.098892090e+003	1.001811856e-009	4.098892090e+003	1.490554236e-009	4.098892090e+003	1.412291839e-009	4.098892090e+003	1.478895229e-009	4.098892090e+003	1.463287269e-009	4.098892090e+003	1.734136390e-009	4.098892090e+003	1.366060154e-009	4.098892090e+003	1.919247206e-009	4.098892090e+003	1.162207997e-009	4.098892090e+003	1.818417417e-009	4.098892090e+003	8.489783321e-010
4.099014648e+003	1.754108858e-009	4.099014648e+003	1.644679837e-009	4.099014648e+003	1.774009939e-009	4.099014648e+003	1.037728459e-009	4.099014648e+003	1.742384903e-009	4.099014648e+003	1.895469559e-009	4.099014648e+003	2.208645489e-009	4.099014648e+003	2.002118249e-009	4.099014648e+003	2.018708312e-009	4.099014648e+003	1.272737582e-009	4.099014648e+003	1.024510810e-009
4.099137207e+003	1.241025949e-009	4.099137207e+003	1.860816612e-009	4.099137207e+003	1.010995065e-009	4.099137207e+003	1.621534351e-009	4.099137207e+003	1.460266241e-009	4.099137207e+003	1.339302336e-009	4.099137207e+003	1.037100628e-009	4.099137207e+003	2.218761841e-009	4.099137207e+003	1.727280763e-009	4.099137207e+003	1.663644666e-009	4.099137207e+003	1.104484726e-009
4.099259277e+003	1.684819395e-009	4.099259277e+003	2.064696414e-009	4.099259277e+003	1.289649498e-009	4.099259277e+003	1.655830473e-009	4.099259277e+003	1.672126437e-009	4.099259277e+003	1.746783052e-009	4.099259277e+003	1.640952263e-009	4.099259277e+003	1.711869091e-009	4.099259277e+003	1.178128595e-009	4.099259277e+003	1.466078814e-009	4.099259277e+003	1.150518347e-009
4.099381836e+003	1.971599106e-009	4.099381836e+003	1.344719558e-009	4.099381836e+003	1.789258186e-009	4.099381836e+003	1.027283703e-009	4.099381836e+003	2.017219947e-009	4.099381836e+003	1.648188253e-009	4.099381836e+003	1.307766340e-009	4.099381836e+003	1.629654522e-009	4.099381836e+003	2.104660446e-009	4.099381836e+003	1.630534485e-009	4.099381836e+003	7.791835510e-010
4.099504395e+003	1.996888654e-009	4.099504395e+003	1.131840288e-009	4.099504395e+003	1.011504214e-009	4.099504395e+003	1.472790112e-009	4.099504395e+003	1.450616294e-009	4.099504395e+003	1.354621859e-009	4.099504395e+003	2.290821977e-009	4.099504395e+003	1.615703349e-009	4.099504395e+003	1.722918919e-009	4.099504395e+003	1.606751732e-009	4.099504395e+003	1.873117439e-009
4.099626953e+003	1.016237205e-009	4.099626953e+003	2.043873737e-009	4.099626953e+003	2.265072574e-009	4.099626953e+003	1.651674686e-009	4.099626953e+003	1.280243467e-009	4.099626953e+003	1.507949210e-009	4.099626953e+003	1.665636185e-009	4.099626953e+003	1.115690762e-009	4.099626953e+003	1.497079460e-009	4.099626953e+003	1.798801663e-009	4.099626953e+003	8.783506700e-010
4.099749023e+003	2.009547195e-009	4.099749023e+003	1.323157472e-009	4.099749023e+003	1.815687933e-009	4.099749023e+003	1.527303062e-009	4.099749023e+003	1.588448151e-009	4.099749023e+003	1.572193264e-009	4.099749023e+003	1.610929501e-009	4.099749023e+003	1.408460792e-009	4.099749023e+003	1.056165710e-009	4.099749023e+003	1.388241078e-009	4.099749023e+003	1.662465388e-009
4.099871582e+003	1.714141940e-009	4.099871582e+003	1.972618069e-009	4.099871582e+003	1.134492722e-009	4.099871582e+003	2.091872009e-009	4.099871582e+003	1.472812650e-009	4.099871582e+003	1.462514776e-009	4.099871582e+003	1.804581928e-009	4.099871582e+003	1.485320533e-009	4.099871582e+003	1.278316675e-009	4.099871582e+003	1.530015559e-009	4.099871582e+003	1.377438719e-009
4.099994141e+003	1.967104701e-009	4.099994141e+003	1.343378964e-009	4.099994141e+003	1.738596156e-009	4.099994141e+003	1.803709737e-009	4.099994141e+003	1.963049945e-009	4.099994141e+003	1.458037691e-009	4.099994141e+003	2.085325912e-009	4.099994141e+003	2.104158181e-009	4.099994141e+003	1.504904534e-009	4.099994141e+003	1.895703816e-009	4.099994141e+003	1.412502004e-009
4.100116699e+003	2.322716908e-009	4.100116699e+003	1.831548468e-009	4.100116699e+003	1.396342597e-009	4.100116699e+003	1.677459616e-009	4.100116699e+003	2.366940421e-009	4.100116699e+003	1.275655914e-009	4.100116699e+003	1.654336224e-009	4.100116699e+003	1.790592563e-009	4.100116699e+003	1.382823078e-009	4.100116699e+003	1.964675977e-009	4.100116699e+003	1.263355864e-009
4.100238770e+003	2.047800818e-009	4.100239258e+003	9.755023456e-010	4.100238770e+003	1.570383490e-009	4.100239258e+003	1.890957391e-009	4.100239258e+003	2.043748948e-009	4.100239258e+003	1.214705558e-009	4.100238770e+003	1.497101443e-009	4.100239258e+003	1.443419495e-009	4.100238770e+003	9.377498777e-010	4.100238770e+003	2.220598150e-009	4.100238770e+003	1.165049612e-009
4.100361328e+003	1.669648975e-009	4.100361328e+003	1.657931237e-009	4.100361328e+003	1.230855307e-009	4.100361328e+003	1.375799252e-009	4.100361328e+003	1.138627859e-009	4.100361328e+003	1.625290458e-009	4.100361328e+003	1.464880550e-009	4.100361328e+003	1.367267966e-009	4.100361328e+003	1.839993824e-009	4.100361328e+003	9.001778767e-010	4.100361328e+003	1.723995502e-009
4.100483887e+003	1.662578852e-009	4.100483887e+003	1.757064938e-009	4.100483887e+003	2.240807762e-009	4.100483887e+003	2.781369801e-009	4.100483887e+003	1.640334979e-009	4.100483887e+003	1.447586273e-009	4.100483887e+003	1.448877018e-009	4.100483887e+003	1.609190003e-009	4.100483887e+003	1.804719041e-009	4.100483887e+003	2.011358191e-009	4.100483887e+003	1.233331992e-009
4.100606445e+003	1.649095416e-009	4.100606445e+003	1.234079061e-009	4.100606445e+003	1.066718824e-009	4.100606445e+003	1.909667091e-009	4.100606445e+003	1.587326715e-009	4.100606445e+003	1.536288430e-009	4.100606445e+003	2.171466118e-009	4.100606445e+003	2.004463040e-009	4.100606445e+003	1.299927721e-009	4.100606445e+003	1.496592517e-009	4.100606445e+003	1.030772578e-009
4.100729004e+003	1.898577962e-009	4.100729004e+003	1.634656521e-009	4.100729004e+003	1.513319248e-009	4.100729004e+003	7.787487877e-010	4.100729004e+003	1.784523862e-009	4.100729004e+003	2.139826094e-009	4.100729004e+003	1.686915718e-009	4.100729004e+003	1.855129605e-009	4.100729004e+003	1.904028268e-009	4.100729004e+003	1.290020313e-009	4.100729004e+003	1.587397103e-009
4.100851074e+003	1.510829128e-009	4.100851074e+003	1.238956382e-009	4.100851074e+003	1.338630873e-009	4.100851074e+003	1.227649427e-009	4.100851074e+003	1.981707687e-009	4.100851074e+003	1.206635236e-009	4.100851074e+003	1.364623525e-009	4.100851074e+003	1.220147205e-009	4.100851074e+003	1.524306015e-009	4.100851074e+003	1.091908119e-009	4.100851074e+003	1.906634406e-009
4.100973633e+003	1.565774066e-009	4.100973633e+003	6.638873340e-010	4.100973633e+003	1.477049039e-009	4.100973633e+003	2.467279936e-009	4.100973633e+003	1.763717394e-009	4.100973633e+003	1.537437955e-009	4.100973633e+003	1.524877669e-009	4.100973633e+003	1.175588848e-009	4.100973633e+003	1.585904075e-009	4.100973633e+003	1.800429139e-009	4.100973633e+003	1.206744926e-009
4.101096191e+003	1.573714714e-009	4.101096191e+003	1.237266400e-009	4.101096191e+003	1.133106164e-009	4.101096191e+003	1.032297692e-009	4.101096191e+003	1.804281502e-009	4.101096191e+003	1.330569432e-009	4.101096191e+003	1.091925328e-009	4.101096191e+003	1.217373313e-009	4.101096191e+003	1.727474386e-009	4.101096191e+003	2.047922942e-009	4.101096191e+003	1.001282945e-009
4.101218750e+003	1.727372245e-009	4.101218750e+003	1.187955623e-009	4.101218750e+003	1.931182103e-009	4.101218750e+003	1.620509060e-009	4.101218750e+003	1.197560273e-009	4.101218750e+003	1.832846097e-009	4.101218750e+003	1.471667566e-009	4.101218750e+003	2.120101872e-009	4.101218750e+003	1.733354127e-009	4.101218750e+003	1.670152239e-009	4.101218750e+003	2.367333884e-009
4.101340820e+003	2.141343325e-009	4.101340820e+003	2.009278965e-009	4.101340820e+003	1.152110407e-009	4.101340820e+003	1.531630711e-009	4.101340820e+003	1.244976233e-009	4.101340820e+003	1.772633929e-009	4.101340820e+003	1.420962792e-009	4.101340820e+003	1.634258839e-009	4.101340820e+003	2.009806321e-009	4.101340820e+003	8.827549247e-010	4.101340820e+003	2.034446389e-009
4.101463379e+003	1.690304119e-009	4.101463379e+003	9.766651932e-010	4.101463379e+003	1.542425632e-009	4.101463379e+003	2.061938620e-009	4.101463379e+003	1.363682611e-009	4.101463379e+003	2.187511061e-009	4.101463379e+003	1.381564418e-009	4.101463379e+003	1.774813962e-009	4.101463379e+003	2.068021754e-009	4.101463379e+003	1.960216878e-009	4.101463379e+003	1.267252747e-009
4.101585938e+003	1.336512678e-009	4.101585938e+003	1.151204465e-009	4.101585938e+003	1.986711018e-009	4.101585938e+003	1.105322611e-009	4.101585938e+003	2.195328586e-009	4.101585938e+003	1.341171729e-009	4.101585938e+003	1.409738437e-009	4.101585938e+003	1.421179507e-009	4.101585938e+003	1.966471208e-009	4.101585938e+003	1.276919348e-009	4.101585938e+003	1.176625242e-009
4.101708496e+003	1.680711903e-009	4.101708496e+003	2.127019227e-009	4.101708496e+003	1.576238029e-009	4.101708496e+003	1.137207772e-009	4.101708496e+003	1.157787421e-009	4.101708496e+003	1.826673812e-009	4.101708496e+003	1.710236286e-009	4.101708496e+003	1.602295741e-009	4.101708496e+003	1.908704972e-009	4.101708496e+003	1.700104280e-009	4.101708496e+003	1.909742364e-009
4.101830566e+003	1.002206651e-009	4.101830566e+003	2.140157163e-009	4.101830566e+003	1.465040977e-009	4.101830566e+003	9.062424700e-010	4.101830566e+003	1.383724801e-009	4.101830566e+003	1.471166078e-009	4.101830566e+003	2.066587346e-009	4.101830566e+003	1.165718966e-009	4.101830566e+003	1.222374979e-009	4.101830566e+003	1.182298370e-009	4.101830566e+003	1.461778365e-009
4.101953125e+003	1.302467356e-009	4.101953125e+003	2.233510932e-009	4.101953125e+003	2.037318758e-009	4.101953125e+003	1.645616865e-009	4.101953125e+003	1.319232612e-009	4.101953125e+003	1.648026826e-009	4.101953125e+003	1.462584831e-009	4.101953125e+003	1.789688064e-009	4.101953125e+003	2.133618393e-009	4.101953125e+003	1.381065817e-009	4.101953125e+003	1.381972203e-009
4.102075684e+003	1.697904040e-009	4.102075684e+003	9.796509159e-010	4.102075684e+003	1.320256016e-009	4.102075684e+003	2.122936937e-009	4.102075684e+003	1.385139115e-009	4.102075684e+003	1.825587570e-009	4.102075684e+003	1.506765379e-009	4.102075684e+003	2.032157331e-009	4.102075684e+003	2.021780299e-009	4.102075684e+003	1.595815924e-009	4.102075684e+003	1.926830251e-009
4.102198242e+003	1.307752018e-009	4.102198242e+003	1.797799465e-009	4.102198242e+003	1.905144487e-009	4.102198242e+003	1.442544084e-009	4.102198242e+003	1.214534029e-009	4.102198242e+003	1.086115753e-009	4.102198242e+003	1.341931122e-009	4.102198242e+003	1.358046564e-009	4.102198242e+003	1.937328964e-009	4.102198242e+003	2.252092957e-009	4.102198242e+003	1.473707711e-009
4.102320313e+003	2.001707022e-009	4.102320313e+003	1.738751032e-009	4.102320313e+003	9.161423842e-010	4.102320313e+003	1.621479173e-009	4.102320313e+003	1.057451793e-009	4.102320313e+003	1.610043321e-009	4.102320313e+003	8.540702590e-010	4.102320313e+003	1.343352651e-009	4.102320313e+003	1.469396826e-009	4.102320313e+003	2.022250589e-009	4.102320313e+003	1.908107006e-009
4.102442871e+003	1.207239864e-009	4.102442871e+003	1.577990516e-009	4.102442871e+003	2.224100903e-009	4.102442871e+003	2.567136947e-009	4.102442871e+003	1.885739342e-009	4.102442871e+003	1.608247646e-009	4.102442871e+003	1.242479342e-009	4.102442871e+003	1.593309373e-009	4.102442871e+003	1.608255196e-009	4.102442871e+003	1.188011467e-009	4.102442871e+003	1.201933997e-009
4.102565430e+003	1.898222024e-009	4.102565430e+003	1.638104430e-009	4.102565430e+003	1.094832114e-009	4.102565430e+003	1.615756084e-009	4.102565430e+003	1.588966847e-009	4.102565430e+003	1.796145677e-009	4.102565430e+003	1.684616335e-009	4.102565430e+003	1.892281665e-009	4.102565430e+003	1.554897766e-009	4.102565430e+003	1.483566825e-009	4.102565430e+003	1.571129782e-009
4.102687988e+003	1.190385457e-009	4.102687988e+003	1.713621800e-009	4.102687988e+003	1.272201566e-009	4.102687988e+003	1.622347812e-009	4.102687988e+003	1.056624344e-009	4.102687988e+003	2.102407803e-009	4.102687988e+003	2.119346698e-009	4.102687988e+003	2.037073177e-009	4.102687988e+003	1.679823614e-009	4.102687988e+003	7.862770990e-010	4.102687988e+003	2.315806880e-009
4.102810547e+003	1.145857964e-009	4.102810547e+003	9.225626374e-010	4.102810547e+003	1.488947743e-009	4.102810547e+003	1.761000124e-009	4.102810547e+003	1.521634596e-009	4.102810547e+003	1.368913982e-009	4.102810547e+003	1.436779695e-009	4.102810547e+003	2.474678906e-009	4.102810547e+003	1.406344152e-009	4.102810547e+003	1.930301030e-009	4.102810547e+003	1.461036070e-009
4.102932617e+003	1.520312432e-009	4.102932617e+003	1.817789808e-009	4.102932617e+003	2.103717867e-009	4.102932617e+003	1.387095216e-009	4.102932617e+003	1.690677487e-009	4.102932617e+003	1.251470039e-009	4.102932617e+003	9.897628273e-010	4.102932617e+003	1.509274372e-009	4.102932617e+003	1.522889037e-009	4.102932617e+003	1.383822834e-009	4.102932617e+003	1.727794685e-009
4.103055176e+003	2.683487876e-009	4.103055176e+003	1.430234597e-009	4.103055176e+003	1.686923157e-009	4.103055176e+003	9.955112290e-010	4.103055176e+003	1.771106817e-009	4.103055176e+003	1.716916054e-009	4.103055176e+003	1.725617316e-009	4.103055176e+003	1.255237581e-009	4.103055176e+003	8.808211382e-010	4.103055176e+003	1.277240869e-009	4.103055176e+003	1.724951404e-009
4.103177734e+003	2.307753766e-009	4.103177734e+003	1.637775804e-009	4.103177734e+003	2.248294662e-009	4.103177734e+003	1.580865217e-009	4.103177734e+003	1.712426867e-009	4.103177734e+003	1.878993627e-009	4.103177734e+003	1.686356721e-009	4.103177734e+003	2.084763917e-009	4.103177734e+003	1.149262352e-009	4.103177734e+003	1.292527307e-009	4.103177734e+003	1.754490664e-009
4.103300293e+003	1.616880518e-009	4.103300293e+003	1.626613733e-009	4.103300293e+003	1.460860544e-009	4.103300293e+003	1.890257284e-009	4.103300293e+003	1.043138242e-009	4.103300293e+003	1.199545685e-009	4.103300293e+003	1.335912492e-009	4.103300293e+003	1.727310739e-009	4.103300293e+003	1.467439392e-009	4.103300293e+003	1.406739059e-009	4.103300293e+003	1.203086741e-009
4.103422363e+003	1.740461331e-009	4.103422363e+003	1.735320332e-009	4.103422363e+003	1.947859207e-009	4.103422363e+003	1.559035456e-009	4.103422363e+003	1.425258911e-009	4.103422363e+003	1.525157223e-009	4.103422363e+003	1.661334403e-009	4.103422363e+003	1.078663270e-009	4.103422363e+003	2.374490604e-009	4.103422363e+003	1.917664028e-009	4.103422363e+003	1.210642586e-009
4.103544922e+003	1.914117531e-009	4.103544922e+003	1.283824713e-009	4.103544922e+003	1.438451025e-009	4.103544922e+003	1.320356491e-009	4.103544922e+003	1.808253103e-009	4.103544922e+003	2.010615452e-009	4.103544922e+003	2.101676833e-009	4.103544922e+003	1.431438856e-009	4.103544922e+003	1.795467774e-009	4.103544922e+003	1.387817306e-009	4.103544922e+003	1.392844950e-009
4.103667480e+003	1.641727643e-009	4.103667480e+003	1.646735748e-009	4.103667480e+003	9.207905549e-010	4.103667480e+003	1.713532427e-009	4.103667480e+003	1.220853973e-009	4.103667480e+003	1.289888418e-009	4.103667480e+003	1.687321949e-009	4.103667480e+003	2.324125781e-009	4.103667480e+003	9.785993127e-010	4.103667480e+003	1.759957846e-009	4.103667480e+003	1.801639171e-009
4.103790039e+003	1.214199630e-009	4.103790039e+003	1.190051280e-009	4.103790039e+003	1.966804275e-009	4.103790039e+003	1.071292610e-009	4.103790039e+003	1.222063561e-009	4.103790039e+003	2.431437052e-009	4.103790039e+003	1.153882212e-009	4.103790039e+003	1.639757552e-009	4.103790039e+003	1.496192503e-009	4.103790039e+003	1.788776460e-009	4.103790039e+003	1.134095373e-009
4.103912109e+003	1.315154985e-009	4.103912109e+003	1.786108372e-009	4.103912109e+003	1.402392646e-009	4.103912109e+003	1.653017834e-009	4.103912109e+003	1.233667168e-009	4.103912109e+003	1.918133208e-009	4.103912109e+003	1.385795367e-009	4.103912109e+003	1.406159411e-009	4.103912109e+003	1.262838278e-009	4.103912109e+003	1.548536743e-009	4.103912109e+003	8.789601824e-010
4.104034668e+003	8.435844800e-010	4.104034668e+003	1.414770967e-009	4.104034668e+003	1.260624383e-009	4.104034668e+003	1.172099640e-009	4.104034668e+003	1.406121219e-009	4.104034668e+003	1.581183739e-009	4.104034668e+003	1.791195858e-009	4.104034668e+003	1.236529767e-009	4.104034668e+003	1.235413882e-009	4.104034668e+003	2.437953839e-009	4.104034668e+003	1.484350087e-009
4.104157227e+003	1.443773323e-009	4.104157227e+003	2.260603038e-009	4.104157227e+003	1.684619444e-009	4.104157227e+003	1.649275938e-009	4.104157227e+003	1.632533220e-009	4.104157227e+003	1.308050224e-009	4.104157227e+003	1.827014318e-009	4.104157227e+003	2.230060581e-009	4.104157227e+003	1.637041502e-009	4.104157227e+003	1.444857012e-009	4.104157227e+003	1.512268422e-009
4.104279785e+003	1.849145392e-009	4.104279785e+003	1.721299436e-009	4.104279785e+003	1.861292453e-009	4.104279785e+003	1.789033477e-009	4.104279785e+003	1.943424754e-009	4.104279785e+003	1.485651935e-009	4.104279785e+003	2.050234649e-009	4.104279785e+003	1.554662399e-009	4.104279785e+003	1.563267960e-009	4.104279785e+003	1.656478177e-009	4.104279785e+003	1.097994917e-009
4.104401855e+003	1.256740489e-009	4.104401855e+003	1.434707242e-009	4.104401855e+003	1.579445352e-009	4.104401855e+003	1.446693987e-009	4.104401855e+003	1.862445309e-009	4.104401855e+003	1.103619751e-009	4.104401855e+003	8.285518383e-010	4.104401855e+003	1.757166523e-009	4.104401855e+003	1.440624509e-009	4.104401855e+003	1.045134868e-009	4.104401855e+003	1.525660709e-009
4.104524414e+003	1.505435998e-009	4.104524414e+003	1.064543009e-009	4.104524414e+003	1.329881871e-009	4.104524414e+003	1.650580450e-009	4.104524414e+003	1.874479461e-009	4.104524414e+003	1.749154266e-009	4.104524414e+003	1.978618602e-009	4.104524414e+003	1.151098550e-009	4.104524414e+003	1.365754843e-009	4.104524414e+003	1.764057567e-009	4.104524414e+003	1.579609554e-009
4.104646973e+003	1.565591989e-009	4.104646973e+003	1.584546161e-009	4.104646973e+003	1.743656775e-009	4.104646973e+003	1.896809154e-009	4.104646973e+003	1.226571733e-009	4.104646973e+003	1.456275101e-009	4.104646973e+003	1.404261041e-009	4.104646973e+003	1.683619799e-009	4.104646973e+003	1.764657198e-009	4.104646973e+003	1.248450898e-009	4.104646973e+003	1.113792947e-009
4.104769531e+003	1.880007039e-009	4.104769531e+003	1.346784573e-009	4.104769531e+003	1.412912343e-009	4.104769531e+003	1.848843412e-009	4.104769531e+003	1.945930306e-009	4.104769531e+003	1.059395238e-009	4.104769531e+003	2.107851449e-009	4.104769531e+003	1.844174924e-009	4.104769531e+003	1.132445471e-009	4.104769531e+003	1.528170701e-009	4.104769531e+003	1.529379179e-009
4.104891602e+003	1.578467912e-009	4.104891602e+003	2.008333944e-009	4.104891602e+003	2.203114802e-009	4.104891602e+003	1.297329688e-009	4.104891602e+003	1.745375733e-009	4.104891602e+003	1.913591063e-009	4.104891602e+003	1.499450231e-009	4.104891602e+003	1.568433272e-009	4.104891602e+003	1.713937103e-009	4.104891602e+003	1.221048374e-009	4.104891602e+003	1.746994216e-009
4.105014160e+003	1.653891801e-009	4.105014160e+003	1.402374550e-009	4.105014160e+003	9.205082252e-010	4.105014160e+003	1.925774873e-009	4.105014160e+003	1.749704270e-009	4.105014160e+003	2.156031575e-009	4.105014160e+003	1.746228051e-009	4.105014160e+003	1.952626283e-009	4.105014160e+003	1.589284149e-009	4.105014160e+003	2.322776194e-009	4.105014160e+003	1.598229438e-009
4.105136719e+003	1.506128444e-009	4.105136719e+003	2.298916391e-009	4.105136719e+003	8.302780685e-010	4.105136719e+003	1.309096276e-009	4.105136719e+003	1.311015185e-009	4.105136719e+003	1.668416405e-009	4.105136719e+003	1.622327384e-009	4.105136719e+003	1.247343451e-009	4.105136719e+003	1.391319282e-009	4.105136719e+003	2.046722791e-009	4.105136719e+003	1.943018191e-009
4.105259277e+003	1.746424672e-009	4.105259277e+003	1.479679934e-009	4.105259277e+003	2.171771873e-009	4.105259277e+003	1.525597759e-009	4.105259277e+003	1.885082979e-009	4.105259277e+003	2.163181412e-009	4.105259277e+003	1.399647065e-009	4.105259277e+003	1.638136959e-009	4.105259277e+003	1.420952356e-009	4.105259277e+003	1.514989911e-009	4.105259277e+003	1.329024335e-009
4.105381836e+003	1.492446056e-009	4.105381836e+003	9.258576128e-010	4.105381836e+003	1.751059409e-009	4.105381836e+003	1.800778415e-009	4.105381836e+003	9.023120029e-010	4.105381836e+003	2.349575423e-009	4.105381836e+003	1.655364734e-009	4.105381836e+003	1.035650121e-009	4.105381836e+003	2.207235950e-009	4.105381836e+003	1.497347135e-009	4.105381836e+003	1.711448094e-009
4.105503906e+003	1.902357383e-009	4.105503906e+003	1.872904054e-009	4.105503906e+003	2.199396887e-009	4.105503906e+003	2.085204676e-009	4.105503906e+003	1.515734205e-009	4.105503906e+003	1.416562312e-009	4.105503906e+003	1.796937932e-009	4.105503906e+003	2.187799275e-009	4.105503906e+003	1.575557462e-009	4.105503906e+003	9.416236679e-010	4.105503906e+003	1.617586620e-009
4.105626465e+003	1.908871061e-009	4.105626465e+003	1.212675182e-009	4.105626465e+003	1.705704022e-009	4.105626465e+003	8.387665007e-010	4.105626465e+003	1.178871112e-009	4.105626465e+003	1.767291091e-009	4.105626465e+003	2.022969570e-009	4.105626465e+003	1.069571653e-009	4.105626465e+003	1.846573228e-009	4.105626465e+003	1.409373174e-009	4.105626465e+003	1.199590538e-009
4.105749023e+003	1.873854627e-009	4.105749023e+003	1.757523571e-009	4.105749023e+003	1.516522352e-009	4.105749023e+003	1.146938988e-009	4.105749023e+003	1.396649574e-009	4.105749023e+003	1.592629917e-009	4.105749023e+003	2.135889021e-009	4.105749023e+003	1.354300783e-009	4.105749023e+003	1.443681064e-009	4.105749023e+003	2.125095877e-009	4.105749023e+003	1.607271538e-009
4.105871582e+003	1.234668479e-009	4.105871582e+003	1.491807011e-009	4.105871582e+003	1.260954341e-009	4.105871582e+003	1.650865999e-009	4.105871582e+003	1.778747816e-009	4.105871582e+003	1.498045465e-009	4.105871582e+003	1.917691561e-009	4.105871582e+003	1.075715184e-009	4.105871582e+003	1.130970650e-009	4.105871582e+003	1.954741702e-009	4.105871582e+003	1.574871789e-009
4.105993652e+003	1.668833294e-009	4.105993652e+003	1.472142963e-009	4.105993652e+003	1.703434616e-009	4.105993652e+003	1.641696556e-009	4.105993652e+003	1.704756891e-009	4.105993652e+003	1.636304425e-009	4.105993652e+003	1.103116487e-009	4.105993652e+003	1.897758173e-009	4.105993652e+003	1.330824673e-009	4.105993652e+003	1.667590843e-009	4.105993652e+003	1.600371613e-009
4.106116211e+003	1.350722756e-009	4.106116211e+003	1.613896461e-009	4.106116211e+003	1.628336022e-009	4.106116211e+003	1.968538665e-009	4.106116211e+003	1.485663925e-009	4.106116211e+003	1.773314828e-009	4.106116211e+003	7.046881412e-010	4.106116211e+003	1.333262389e-009	4.106116211e+003	1.810110839e-009	4.106116211e+003	1.711188413e-009	4.106116211e+003	1.525097604e-009
4.106238770e+003	1.602602495e-009	4.106238770e+003	1.625954482e-009	4.106238770e+003	8.808843655e-010	4.106238770e+003	2.179298519e-009	4.106238770e+003	1.175086806e-009	4.106238770e+003	1.361681323e-009	4.106238770e+003	1.803308280e-009	4.106238770e+003	1.992537024e-009	4.106238770e+003	2.230754914e-009	4.106238770e+003	2.280348799e-009	4.106238770e+003	1.216688417e-009
4.106361328e+003	1.357564505e-009	4.106361328e+003	1.207505762e-009	4.106361328e+003	1.566183960e-009	4.106361328e+003	7.091426335e-010	4.106361328e+003	1.807605510e-009	4.106361328e+003	1.862899612e-009	4.106361328e+003	1.405705330e-009	4.106361328e+003	1.805468997e-009	4.106361328e+003	2.285710732e-009	4.106361328e+003	1.306739494e-009	4.106361328e+003	9.537258761e-010
4.106483398e+003	1.200044397e-009	4.106483398e+003	9.854671523e-010	4.106483398e+003	1.598865262e-009	4.106483398e+003	1.246191927e-009	4.106483398e+003	1.691879525e-009	4.106483398e+003	1.668342131e-009	4.106483398e+003	1.478393297e-009	4.106483398e+003	1.686532025e-009	4.106483398e+003	1.761669921e-009	4.106483398e+003	1.467794997e-009	4.106483398e+003	2.008250677e-009
4.106605957e+003	1.257008497e-009	4.106605957e+003	1.474295241e-009	4.106605957e+003	2.139642907e-009	4.106605957e+003	2.265120536e-009	4.106605957e+003	1.262874361e-009	4.106605957e+003	1.609333333e-009	4.106605957e+003	1.654345994e-009	4.106605957e+003	1.130164629e-009	4.106605957e+003	8.512192617e-010	4.106605957e+003	1.816574779e-009	4.106605957e+003	1.670996119e-009
4.106728516e+003	1.365419111e-009	4.106728516e+003	1.737542887e-009	4.106728516e+003	1.647572745e-009	4.106728516e+003	1.565793384e-009	4.106728516e+003	1.123667048e-009	4.106728516e+003	1.750348533e-009	4.106728516e+003	1.453106191e-009	4.106728516e+003	1.037392949e-009	4.106728516e+003	1.749762668e-009	4.106728516e+003	2.455827985e-009	4.106728516e+003	2.288363055e-009
4.106851074e+003	1.533491001e-009	4.106851074e+003	1.838201036e-009	4.106851074e+003	2.139556310e-009	4.106851074e+003	2.076556704e-009	4.106851074e+003	1.833754482e-009	4.106851074e+003	1.309736652e-009	4.106851074e+003	1.089523471e-009	4.106851074e+003	1.561851648e-009	4.106851074e+003	1.532093452e-009	4.106851074e+003	1.300936803e-009	4.106851074e+003	1.948700312e-009
4.106973145e+003	1.229727764e-009	4.106973145e+003	1.283498086e-009	4.106973145e+003	1.795862459e-009	4.106973145e+003	1.807055283e-009	4.106973145e+003	1.388874793e-009	4.106973145e+003	1.575435116e-009	4.106973145e+003	2.256458798e-009	4.106973145e+003	1.571582198e-009	4.106973145e+003	1.684925643e-009	4.106973145e+003	1.677966988e-009	4.106973145e+003	1.702688102e-009
4.107095703e+003	1.300842323e-009	4.107095703e+003	1.066525313e-009	4.107095703e+003	1.673110761e-009	4.107095703e+003	1.737341271e-009	4.107095703e+003	1.607915912e-009	4.107095703e+003	1.202157818e-009	4.107095703e+003	1.676238592e-009	4.107095703e+003	1.210825107e-009	4.107095703e+003	1.425454310e-009	4.107095703e+003	8.465587675e-010	4.107095703e+003	1.479773526e-009
4.107218262e+003	1.661196403e-009	4.107218262e+003	1.337063238e-009	4.107218262e+003	8.560324116e-010	4.107218262e+003	1.700874996e-009	4.107218262e+003	1.162215435e-009	4.107218262e+003	1.255409887e-009	4.107218262e+003	1.497799995e-009	4.107218262e+003	1.038843678e-009	4.107218262e+003	1.269400918e-009	4.107218262e+003	1.703854169e-009	4.107218262e+003	1.235825775e-009
4.107340820e+003	1.443257402e-009	4.107340820e+003	1.213289247e-009	4.107340820e+003	7.929951695e-010	4.107340820e+003	1.158264928e-009	4.107340820e+003	1.534009586e-009	4.107340820e+003	2.164577850e-009	4.107340820e+003	2.260094112e-009	4.107340820e+003	1.432750585e-009	4.107340820e+003	2.196898441e-009	4.107340820e+003	1.703261421e-009	4.107340820e+003	1.761867319e-009
4.107462891e+003	1.477528544e-009	4.107462891e+003	1.504102065e-009	4.107462891e+003	1.342804645e-009	4.107462891e+003	1.371934566e-009	4.107462891e+003	1.083737877e-009	4.107462891e+003	1.133885874e-009	4.107462891e+003	1.426470164e-009	4.107462891e+003	1.841058750e-009	4.107462891e+003	1.636981439e-009	4.107462891e+003	1.970676733e-009	4.107462891e+003	1.512180270e-009
4.107585449e+003	1.193059318e-009	4.107585449e+003	1.557769802e-009	4.107585449e+003	1.395866422e-009	4.107585449e+003	1.248510517e-009	4.107585449e+003	1.920275272e-009	4.107585449e+003	1.892766166e-009	4.107585449e+003	1.374987013e-009	4.107585449e+003	7.553723202e-010	4.107585449e+003	1.901241165e-009	4.107585449e+003	1.597484478e-009	4.107585449e+003	1.908460723e-009
4.107708008e+003	1.764469792e-009	4.107708008e+003	1.736935373e-009	4.107708008e+003	1.486961443e-009	4.107708008e+003	1.420636719e-009	4.107708008e+003	1.928486482e-009	4.107708008e+003	1.320445309e-009	4.107708008e+003	1.176921449e-009	4.107708008e+003	1.261133198e-009	4.107708008e+003	1.660472648e-009	4.107708008e+003	1.880732681e-009	4.107708008e+003	1.066338462e-009
4.107830566e+003	2.239682884e-009	4.107830566e+003	1.278079420e-009	4.107830566e+003	1.202372424e-009	4.107830566e+003	1.568631447e-009	4.107830566e+003	2.017602752e-009	4.107830566e+003	1.133114935e-009	4.107830566e+003	1.771811142e-009	4.107830566e+003	1.515097381e-009	4.107830566e+003	1.443104081e-009	4.107830566e+003	8.978369159e-010	4.107830566e+003	1.188921628e-009
4.107953125e+003	1.013891526e-009	4.107953125e+003	2.503551810e-009	4.107953125e+003	1.383467896e-009	4.107953125e+003	1.380878523e-009	4.107953125e+003	1.130713190e-009	4.107953125e+003	1.762887059e-009	4.107953125e+003	1.804833283e-009	4.107953125e+003	1.768631352e-009	4.107953125e+003	1.447888032e-009	4.107953125e+003	1.767648250e-009	4.107953125e+003	1.416726070e-009
4.108075195e+003	1.476289535e-009	4.108075195e+003	1.438765329e-009	4.108075195e+003	2.080728478e-009	4.108075195e+003	1.294954255e-009	4.108075195e+003	2.097682694e-009	4.108075195e+003	1.697001317e-009	4.108075195e+003	1.726327414e-009	4.108075195e+003	1.366542324e-009	4.108075195e+003	1.394125482e-009	4.108075195e+003	1.384783288e-009	4.108075195e+003	1.052963494e-009
4.108197754e+003	1.596011212e-009	4.108197754e+003	1.472884370e-009	4.108197754e+003	1.640110270e-009	4.108197754e+003	1.120197712e-009	4.108197754e+003	1.761833235e-009	4.108197754e+003	9.755994901e-010	4.108197754e+003	1.520132353e-009	4.108197754e+003	1.762192503e-009	4.108197754e+003	1.507917569e-009	4.108197754e+003	2.182970915e-009	4.108197754e+003	1.581020537e-009
4.108320313e+003	1.177130726e-009	4.108320313e+003	1.316070031e-009	4.108320313e+003	1.334506616e-009	4.108320313e+003	1.030770469e-009	4.108320313e+003	2.046367076e-009	4.108320313e+003	8.753953118e-010	4.108320313e+003	1.901242497e-009	4.108320313e+003	1.827181961e-009	4.108320313e+003	1.570870434e-009	4.108320313e+003	1.551078932e-009	4.108320313e+003	1.642894043e-009
4.108442871e+003	1.370537905e-009	4.108442871e+003	1.336031619e-009	4.108442871e+003	1.199954913e-009	4.108442871e+003	1.746186307e-009	4.108442871e+003	9.408956947e-010	4.108442871e+003	1.127444138e-009	4.108442871e+003	1.231280633e-009	4.108442871e+003	1.601076827e-009	4.108442871e+003	1.328145816e-009	4.108442871e+003	1.385444093e-009	4.108442871e+003	1.782849757e-009
4.108564941e+003	9.922133115e-010	4.108564941e+003	2.169618929e-009	4.108564941e+003	1.252754123e-009	4.108564941e+003	1.181716391e-009	4.108564941e+003	1.503198677e-009	4.108564941e+003	1.534288807e-009	4.108564941e+003	1.875294364e-009	4.108564941e+003	2.200856608e-009	4.108564941e+003	2.097378937e-009	4.108564941e+003	1.419810047e-009	4.108564941e+003	1.729678845e-009
4.108687500e+003	2.101719243e-009	4.108687500e+003	1.230134883e-009	4.108687500e+003	1.741491951e-009	4.108687500e+003	1.392594817e-009	4.108687500e+003	1.368876568e-009	4.108687500e+003	1.325250798e-009	4.108687500e+003	1.199995436e-009	4.108687500e+003	1.550273021e-009	4.108687500e+003	1.671413563e-009	4.108687500e+003	1.544721684e-009	4.108687500e+003	1.356649793e-009
4.108810059e+003	1.568184582e-009	4.108810059e+003	1.157874352e-009	4.108810059e+003	1.475011446e-009	4.108810059e+003	1.478520084e-009	4.108810059e+003	1.920230197e-009	4.108810059e+003	1.856565568e-009	4.108810059e+003	1.628226109e-009	4.108810059e+003	1.859680299e-009	4.108810059e+003	1.343583134e-009	4.108810059e+003	1.729105081e-009	4.108810059e+003	1.435402686e-009
4.108932617e+003	1.301124430e-009	4.108932617e+003	2.567658530e-009	4.108932617e+003	8.195130130e-010	4.108932617e+003	1.412639672e-009	4.108932617e+003	1.690125040e-009	4.108932617e+003	2.039697744e-009	4.108932617e+003	1.069145883e-009	4.108932617e+003	1.707817554e-009	4.108932617e+003	7.790086909e-010	4.108932617e+003	2.727570836e-009	4.108932617e+003	2.114386000e-009
4.109054688e+003	1.981091735e-009	4.109054688e+003	1.501698210e-009	4.109054688e+003	1.382317372e-009	4.109054688e+003	1.574773978e-009	4.109054688e+003	1.720186105e-009	4.109054688e+003	1.342835065e-009	4.109054688e+003	1.389440452e-009	4.109054688e+003	1.178379172e-009	4.109054688e+003	2.144504796e-009	4.109054688e+003	1.204795597e-009	4.109054688e+003	1.180633036e-009
4.109177246e+003	2.164194823e-009	4.109177246e+003	1.506571201e-009	4.109177246e+003	2.132655608e-009	4.109177246e+003	1.788546422e-009	4.109177246e+003	9.099658804e-010	4.109177246e+003	1.300841990e-009	4.109177246e+003	1.253540272e-009	4.109177246e+003	1.125362248e-009	4.109177246e+003	1.760482649e-009	4.109177246e+003	1.745184108e-009	4.109177246e+003	1.170469721e-009
4.109299805e+003	1.656912163e-009	4.109299805e+003	1.956631523e-009	4.109299805e+003	1.064378696e-009	4.109299805e+003	1.392294058e-009	4.109299805e+003	2.142484856e-009	4.109299805e+003	1.420762952e-009	4.109299805e+003	7.701242422e-010	4.109299805e+003	2.351670192e-009	4.109299805e+003	1.614685274e-009	4.109299805e+003	1.435541797e-009	4.109299805e+003	1.127968496e-009
4.109422363e+003	8.874333490e-010	4.109422363e+003	2.085537743e-009	4.109422363e+003	1.141752692e-009	4.109422363e+003	1.290118568e-009	4.109422363e+003	1.975491104e-009	4.109422363e+003	2.035508873e-009	4.109422363e+003	1.614633094e-009	4.109422363e+003	1.670474314e-009	4.109422363e+003	1.134018879e-009	4.109422363e+003	1.746360612e-009	4.109422363e+003	1.010493800e-009
4.109544434e+003	1.125145643e-009	4.109544434e+003	1.470207955e-009	4.109544434e+003	1.682184725e-009	4.109544434e+003	1.636302094e-009	4.109544434e+003	1.552429851e-009	4.109544434e+003	1.174476183e-009	4.109544434e+003	2.130206900e-009	4.109544434e+003	1.085297296e-009	4.109544434e+003	1.402911676e-009	4.109544434e+003	1.675872219e-009	4.109544434e+003	1.357900681e-009
4.109666992e+003	1.829120855e-009	4.109666992e+003	1.188128707e-009	4.109666992e+003	1.437755581e-009	4.109666992e+003	1.099543900e-009	4.109666992e+003	1.499868008e-009	4.109666992e+003	1.780706138e-009	4.109666992e+003	1.029038965e-009	4.109666992e+003	1.628133961e-009	4.109666992e+003	1.196490906e-009	4.109666992e+003	1.802754390e-009	4.109666992e+003	9.594937067e-010
4.109789551e+003	1.414240391e-009	4.109789551e+003	1.461158972e-009	4.109789551e+003	1.207897227e-009	4.109789551e+003	1.669901772e-009	4.109789551e+003	1.466847088e-009	4.109789551e+003	1.490135459e-009	4.109789551e+003	1.916731440e-009	4.109789551e+003	1.344716005e-009	4.109789551e+003	1.496872848e-009	4.109789551e+003	2.210708949e-009	4.109789551e+003	1.919653769e-009
4.109912109e+003	2.335723392e-009	4.109912109e+003	1.637509017e-009	4.109912109e+003	2.202469096e-009	4.109912109e+003	1.133312000e-009	4.109912109e+003	1.275638484e-009	4.109912109e+003	1.335122124e-009	4.109912109e+003	1.533741356e-009	4.109912109e+003	9.438737569e-010	4.109912109e+003	1.554406603e-009	4.109912109e+003	1.529620208e-009	4.109912109e+003	1.079834222e-009
4.110034668e+003	1.011961515e-009	4.110034668e+003	1.256215465e-009	4.110034668e+003	1.583972398e-009	4.110034668e+003	2.183581538e-009	4.110034668e+003	1.102853475e-009	4.110034668e+003	1.163458663e-009	4.110034668e+003	1.167224650e-009	4.110034668e+003	1.443921427e-009	4.110034180e+003	1.448831388e-009	4.110034668e+003	1.317279064e-009	4.110034668e+003	1.246489467e-009
4.110156738e+003	1.775869563e-009	4.110156738e+003	2.015981826e-009	4.110156738e+003	1.568125740e-009	4.110156738e+003	1.842542008e-009	4.110156738e+003	1.422654661e-009	4.110156738e+003	1.617596390e-009	4.110156738e+003	1.159277896e-009	4.110156738e+003	1.439210418e-009	4.110156738e+003	1.285350271e-009	4.110156738e+003	1.571240582e-009	4.110156738e+003	1.875315681e-009
4.110279297e+003	1.666635052e-009	4.110279297e+003	1.272347117e-009	4.110279297e+003	1.390959681e-009	4.110279297e+003	1.708711395e-009	4.110279297e+003	1.610834910e-009	4.110279297e+003	1.864300048e-009	4.110279297e+003	2.432199775e-009	4.110279297e+003	1.183734222e-009	4.110279297e+003	2.185077896e-009	4.110279297e+003	1.434897867e-009	4.110279297e+003	1.461467392e-009
4.110401855e+003	1.808777350e-009	4.110401855e+003	1.867036969e-009	4.110401855e+003	1.095373792e-009	4.110401855e+003	1.945245742e-009	4.110401855e+003	2.073375249e-009	4.110401855e+003	2.493273588e-009	4.110401855e+003	1.494622093e-009	4.110401855e+003	1.546836437e-009	4.110401855e+003	2.367596119e-009	4.110401855e+003	1.194130017e-009	4.110401855e+003	1.664565263e-009
4.110524414e+003	1.803070471e-009	4.110524414e+003	1.585036102e-009	4.110524414e+003	1.362651214e-009	4.110524414e+003	1.327234878e-009	4.110524414e+003	1.426447516e-009	4.110524414e+003	1.294163776e-009	4.110524414e+003	1.119001891e-009	4.110524414e+003	1.626548340e-009	4.110524414e+003	1.433680952e-009	4.110524414e+003	1.742821332e-009	4.110524414e+003	1.828027840e-009
4.110646484e+003	1.315405784e-009	4.110646484e+003	1.226062363e-009	4.110646484e+003	1.238274372e-009	4.110646484e+003	1.030091012e-009	4.110646484e+003	1.298391727e-009	4.110646484e+003	1.824554174e-009	4.110646484e+003	2.138159871e-009	4.110646484e+003	1.692119000e-009	4.110646484e+003	1.058309107e-009	4.110646484e+003	1.144029649e-009	4.110646484e+003	1.268709027e-009
4.110769043e+003	1.327059240e-009	4.110769043e+003	1.069508260e-009	4.110769043e+003	1.254989779e-009	4.110769043e+003	1.325430099e-009	4.110769043e+003	1.166499897e-009	4.110769043e+003	1.671548455e-009	4.110769043e+003	1.262319915e-009	4.110769043e+003	1.149519258e-009	4.110769043e+003	1.636469960e-009	4.110769043e+003	1.655225845e-009	4.110769043e+003	1.066710609e-009
4.110891602e+003	1.269776173e-009	4.110891602e+003	1.866840904e-009	4.110891602e+003	1.238121827e-009	4.110891602e+003	1.497819091e-009	4.110891602e+003	1.125287197e-009	4.110891602e+003	1.001334016e-009	4.110891602e+003	1.284984341e-009	4.110891602e+003	1.526734184e-009	4.110891602e+003	1.545338302e-009	4.110891602e+003	1.890979595e-009	4.110891602e+003	1.514346870e-009
4.111014160e+003	1.207103306e-009	4.111014160e+003	1.396078475e-009	4.111014160e+003	1.669732241e-009	4.111014160e+003	1.872334954e-009	4.111014160e+003	1.360243695e-009	4.111014160e+003	1.009837214e-009	4.111014160e+003	1.744745015e-009	4.111014160e+003	2.294121115e-009	4.111014160e+003	2.351844941e-009	4.111014160e+003	1.470505717e-009	4.111014160e+003	1.108137471e-009
4.111136230e+003	1.547902806e-009	4.111136230e+003	1.534539273e-009	4.111136230e+003	1.590250598e-009	4.111136230e+003	1.520060522e-009	4.111136230e+003	1.481233469e-009	4.111136230e+003	1.526108684e-009	4.111136230e+003	1.424591112e-009	4.111136230e+003	1.691681129e-009	4.111136230e+003	1.676799144e-009	4.111136230e+003	1.606909827e-009	4.111136230e+003	1.180372022e-009
4.111258789e+003	1.690413920e-009	4.111258789e+003	2.067846561e-009	4.111258789e+003	1.461878063e-009	4.111258789e+003	1.310078490e-009	4.111258789e+003	1.511883063e-009	4.111258789e+003	1.036555952e-009	4.111258789e+003	1.065464272e-009	4.111258789e+003	1.883432299e-009	4.111258789e+003	1.905861025e-009	4.111258789e+003	1.707625041e-009	4.111258789e+003	2.320734271e-009
4.111381348e+003	1.647901704e-009	4.111381348e+003	1.497421742e-009	4.111381348e+003	1.522774795e-009	4.111381348e+003	1.592896814e-009	4.111381348e+003	1.716925491e-009	4.111381348e+003	1.568283281e-009	4.111381348e+003	1.592190046e-009	4.111381348e+003	1.475540579e-009	4.111381348e+003	2.112614750e-009	4.111381348e+003	1.794001947e-009	4.111381348e+003	1.113340864e-009
4.111503906e+003	1.974266528e-009	4.111503906e+003	1.380234149e-009	4.111503906e+003	2.056531834e-009	4.111503906e+003	1.135280980e-009	4.111503906e+003	1.647987524e-009	4.111503906e+003	1.462938992e-009	4.111503906e+003	1.149438655e-009	4.111503906e+003	1.397191918e-009	4.111503906e+003	1.779490333e-009	4.111503906e+003	1.032820163e-009	4.111503906e+003	1.467335142e-009
4.111625977e+003	1.590132803e-009	4.111625977e+003	1.703701402e-009	4.111625977e+003	1.344984790e-009	4.111625977e+003	1.826542806e-009	4.111625977e+003	1.249259696e-009	4.111625977e+003	1.556723639e-009	4.111625977e+003	1.561041296e-009	4.111625977e+003	1.446298636e-009	4.111625977e+003	1.553021378e-009	4.111625977e+003	1.162294594e-009	4.111625977e+003	1.431525676e-009
4.111748535e+003	1.766673363e-009	4.111748535e+003	1.443038244e-009	4.111748535e+003	2.040593250e-009	4.111748535e+003	1.368111735e-009	4.111748535e+003	8.424496656e-010	4.111748535e+003	1.804732253e-009	4.111748535e+003	1.277603245e-009	4.111748535e+003	1.524110504e-009	4.111748535e+003	1.980444919e-009	4.111748535e+003	1.447425846e-009	4.111748535e+003	1.325034638e-009
4.111871094e+003	1.674515859e-009	4.111871094e+003	1.786114034e-009	4.111871094e+003	8.273106644e-010	4.111871094e+003	1.243179115e-009	4.111871094e+003	1.600571453e-009	4.111871094e+003	9.995196892e-010	4.111871094e+003	1.833246110e-009	4.111871094e+003	1.577941222e-009	4.111871094e+003	1.388284376e-009	4.111871094e+003	1.553554840e-009	4.111871094e+003	1.471034849e-009
4.111993652e+003	1.579437026e-009	4.111993652e+003	1.837192842e-009	4.111993652e+003	1.267636662e-009	4.111993652e+003	1.049266007e-009	4.111993652e+003	1.349241829e-009	4.111993652e+003	1.456933796e-009	4.111993652e+003	1.434980024e-009	4.111993652e+003	1.456404219e-009	4.111993652e+003	1.288384510e-009	4.111993652e+003	1.787365700e-009	4.111993652e+003	1.051335352e-009
4.112115723e+003	1.243471437e-009	4.112115723e+003	1.678061134e-009	4.112115723e+003	1.323494425e-009	4.112115723e+003	1.484109169e-009	4.112115723e+003	1.689890339e-009	4.112115723e+003	1.293763985e-009	4.112115723e+003	9.658757127e-010	4.112115723e+003	1.869734367e-009	4.112115723e+003	1.471187505e-009	4.112115723e+003	7.873902641e-010	4.112115723e+003	7.879842889e-010
4.112238281e+003	9.335971995e-010	4.112238281e+003	9.104642595e-010	4.112238281e+003	1.676024652e-009	4.112238281e+003	1.874086442e-009	4.112238281e+003	1.767368807e-009	4.112238281e+003	1.380351500e-009	4.112238281e+003	1.348758993e-009	4.112238281e+003	1.458164478e-009	4.112238281e+003	1.304176989e-009	4.112238281e+003	1.808404981e-009	4.112238281e+003	1.762655244e-009
4.112360840e+003	1.569349872e-009	4.112360840e+003	1.918117887e-009	4.112360840e+003	1.008494177e-009	4.112360840e+003	1.560145457e-009	4.112360840e+003	2.057260140e-009	4.112360840e+003	1.292683960e-009	4.112360840e+003	1.997687571e-009	4.112360840e+003	9.821604641e-010	4.112360840e+003	1.341550648e-009	4.112360840e+003	1.302007946e-009	4.112360840e+003	1.864668198e-009
4.112483398e+003	1.612222023e-009	4.112483398e+003	1.358935409e-009	4.112483398e+003	1.275493822e-009	4.112483398e+003	1.899994162e-009	4.112483398e+003	1.501808788e-009	4.112483398e+003	1.269433780e-009	4.112483398e+003	1.139542682e-009	4.112483398e+003	1.444506958e-009	4.112483398e+003	1.670908079e-009	4.112483398e+003	1.104420888e-009	4.112483398e+003	2.242571240e-009
4.112605957e+003	1.498922986e-009	4.112605957e+003	1.619299028e-009	4.112605957e+003	2.170973401e-009	4.112605957e+003	1.996856680e-009	4.112605957e+003	1.430026209e-009	4.112605957e+003	1.446556763e-009	4.112605957e+003	1.429551033e-009	4.112605957e+003	8.020314968e-010	4.112605957e+003	2.056182558e-009	4.112605957e+003	1.450472964e-009	4.112605957e+003	1.523943971e-009
4.112728027e+003	1.441311293e-009	4.112728027e+003	1.450204956e-009	4.112728027e+003	1.221641122e-009	4.112728027e+003	2.247482644e-009	4.112728027e+003	1.731737087e-009	4.112728027e+003	1.896099056e-009	4.112728027e+003	1.407597483e-009	4.112728027e+003	1.184737086e-009	4.112728027e+003	9.509469878e-010	4.112728027e+003	1.631711877e-009	4.112728027e+003	1.234563007e-009
4.112850586e+003	1.386707971e-009	4.112850586e+003	1.265298644e-009	4.112850586e+003	1.229494284e-009	4.112850586e+003	1.124512483e-009	4.112850586e+003	1.801472749e-009	4.112850586e+003	1.948944117e-009	4.112850586e+003	1.435839558e-009	4.112850586e+003	1.768481250e-009	4.112850586e+003	1.636567548e-009	4.112850586e+003	1.893055268e-009	4.112850586e+003	1.495329083e-009
4.112973145e+003	1.393304472e-009	4.112973145e+003	1.148927620e-009	4.112973145e+003	1.491224255e-009	4.112973145e+003	1.287978613e-009	4.112973145e+003	2.015935419e-009	4.112973145e+003	1.496831104e-009	4.112973145e+003	1.459063093e-009	4.112973145e+003	1.640689584e-009	4.112973145e+003	1.570979458e-009	4.112973145e+003	1.467442057e-009	4.112973145e+003	1.877517253e-009
4.113095703e+003	2.431143509e-009	4.113095703e+003	2.186154147e-009	4.113095703e+003	1.445575104e-009	4.113095703e+003	1.494374957e-009	4.113095703e+003	1.675664052e-009	4.113095703e+003	1.423561491e-009	4.113095703e+003	2.127606979e-009	4.113095703e+003	1.230253122e-009	4.113095703e+003	1.290166418e-009	4.113095703e+003	1.142677397e-009	4.113095703e+003	1.938189831e-009
4.113217773e+003	1.290862972e-009	4.113217773e+003	1.655439896e-009	4.113217773e+003	1.289616969e-009	4.113217773e+003	1.184849885e-009	4.113217773e+003	1.586170639e-009	4.113217773e+003	1.916029779e-009	4.113217773e+003	6.091935290e-010	4.113217773e+003	1.611121903e-009	4.113217773e+003	1.672477601e-009	4.113217773e+003	9.696986547e-010	4.113217773e+003	1.247502102e-009
4.113340332e+003	1.013645723e-009	4.113340332e+003	1.094866420e-009	4.113340332e+003	1.581869080e-009	4.113340332e+003	1.490802148e-009	4.113340332e+003	2.153891732e-009	4.113340332e+003	2.404841881e-009	4.113340332e+003	1.814167372e-009	4.113340332e+003	1.760106727e-009	4.113340332e+003	1.628895241e-009	4.113340332e+003	1.761599644e-009	4.113340332e+003	2.281945299e-009
4.113462891e+003	1.192474564e-009	4.113462891e+003	1.977581432e-009	4.113462891e+003	2.233069063e-009	4.113462891e+003	1.368239633e-009	4.113462891e+003	1.735492861e-009	4.113462891e+003	1.193827370e-009	4.113462891e+003	1.730179222e-009	4.113462891e+003	1.648253978e-009	4.113462891e+003	1.194646382e-009	4.113462891e+003	1.131620686e-009	4.113462891e+003	1.661287330e-009
4.113585449e+003	1.492879265e-009	4.113585449e+003	1.314450437e-009	4.113585449e+003	1.111520986e-009	4.113585449e+003	1.565129581e-009	4.113585449e+003	1.429406260e-009	4.113585449e+003	1.381680881e-009	4.113585449e+003	1.762794688e-009	4.113585449e+003	1.679554607e-009	4.113585449e+003	9.289617964e-010	4.113585449e+003	1.070251776e-009	4.113585449e+003	1.054012322e-009
4.113707520e+003	2.391122189e-009	4.113707520e+003	9.851643945e-010	4.113707520e+003	1.180169629e-009	4.113707520e+003	2.034133306e-009	4.113707520e+003	1.485845780e-009	4.113707520e+003	1.664199112e-009	4.113707520e+003	7.254171153e-010	4.113707520e+003	1.110477155e-009	4.113707520e+003	1.505936154e-009	4.113707520e+003	2.287797285e-009	4.113707520e+003	1.622053936e-009
4.113830078e+003	2.941653809e-009	4.113830078e+003	2.166180124e-009	4.113830078e+003	1.235717861e-009	4.113830078e+003	1.326875498e-009	4.113830078e+003	1.219600754e-009	4.113830078e+003	1.668167493e-009	4.113830078e+003	1.798709848e-009	4.113830078e+003	2.140436939e-009	4.113830078e+003	1.903886160e-009	4.113830078e+003	1.852847542e-009	4.113830078e+003	1.843131536e-009
4.113952637e+003	1.120448956e-009	4.113952637e+003	1.437374886e-009	4.113952637e+003	1.972922048e-009	4.113952637e+003	1.079023093e-009	4.113952637e+003	1.263236959e-009	4.113952637e+003	1.047214093e-009	4.113952637e+003	1.313938069e-009	4.113952637e+003	1.762508917e-009	4.113952637e+003	2.000319688e-009	4.113952637e+003	1.640492742e-009	4.113952637e+003	1.273171679e-009
4.114075195e+003	1.865214871e-009	4.114075195e+003	1.345209277e-009	4.114075195e+003	1.205261890e-009	4.114075195e+003	1.737338162e-009	4.114075195e+003	1.303381736e-009	4.114075195e+003	2.236041352e-009	4.114075195e+003	1.309418018e-009	4.114075195e+003	1.631594970e-009	4.114075195e+003	1.833171170e-009	4.114075195e+003	1.268841809e-009	4.114075195e+003	1.312079001e-009
4.114197266e+003	8.275641838e-010	4.114197266e+003	1.983796460e-009	4.114197266e+003	1.835252839e-009	4.114197266e+003	1.223483537e-009	4.114197266e+003	1.542538541e-009	4.114197266e+003	2.258993437e-009	4.114197266e+003	8.222624248e-010	4.114197266e+003	2.365986962e-009	4.114197266e+003	1.357191359e-009	4.114197266e+003	2.414288103e-009	4.114197266e+003	2.423094170e-009
4.114319824e+003	1.658070681e-009	4.114319824e+003	1.329989341e-009	4.114319824e+003	2.163918156e-009	4.114319824e+003	1.000525995e-009	4.114319824e+003	1.697974539e-009	4.114319824e+003	1.270771599e-009	4.114319824e+003	1.561786256e-009	4.114319824e+003	1.259700566e-009	4.114319824e+003	1.635124258e-009	4.114319824e+003	1.091686186e-009	4.114319824e+003	1.494994240e-009
4.114442383e+003	1.626625612e-009	4.114442383e+003	1.066434829e-009	4.114442383e+003	1.476576528e-009	4.114442383e+003	1.175013753e-009	4.114442383e+003	1.227730473e-009	4.114442383e+003	1.687281093e-009	4.114442383e+003	2.495400775e-009	4.114442383e+003	1.836667374e-009	4.114442383e+003	1.942584982e-009	4.114442383e+003	1.718522213e-009	4.114442383e+003	1.470924493e-009
4.114564941e+003	2.359217488e-009	4.114564941e+003	1.960961837e-009	4.114564941e+003	1.939738814e-009	4.114564941e+003	1.292703833e-009	4.114564941e+003	1.348143819e-009	4.114564941e+003	1.189040644e-009	4.114564941e+003	8.604663648e-010	4.114564941e+003	1.274604644e-009	4.114564941e+003	1.881192757e-009	4.114564941e+003	1.575902853e-009	4.114564941e+003	1.529469218e-009
4.114687012e+003	1.770967262e-009	4.114687012e+003	1.132259064e-009	4.114687012e+003	1.380244474e-009	4.114687012e+003	2.079929562e-009	4.114687012e+003	1.657934567e-009	4.114687012e+003	1.580596654e-009	4.114687012e+003	1.506167302e-009	4.114687012e+003	1.728121091e-009	4.114687012e+003	1.824015827e-009	4.114687012e+003	1.375995207e-009	4.114687012e+003	2.138417221e-009
4.114809570e+003	1.979822528e-009	4.114809570e+003	1.602700084e-009	4.114809570e+003	1.836763963e-009	4.114809570e+003	1.424246054e-009	4.114809570e+003	1.471092914e-009	4.114809570e+003	9.236977294e-010	4.114809570e+003	1.312525200e-009	4.114809570e+003	1.085114998e-009	4.114809570e+003	2.032422675e-009	4.114809570e+003	1.195985977e-009	4.114809570e+003	1.080536438e-009
4.114932129e+003	2.191473225e-009	4.114932129e+003	1.580348297e-009	4.114932129e+003	1.588909337e-009	4.114932129e+003	2.106222752e-009	4.114932129e+003	1.121234439e-009	4.114932129e+003	1.338649525e-009	4.114932129e+003	1.516446413e-009	4.114932129e+003	1.539833705e-009	4.114932129e+003	1.465844446e-009	4.114932129e+003	1.823064921e-009	4.114932129e+003	1.589304355e-009
4.115054688e+003	1.410567885e-009	4.115054688e+003	1.654919202e-009	4.115054688e+003	1.266661553e-009	4.115054688e+003	1.768016511e-009	4.115054688e+003	1.984176157e-009	4.115054688e+003	1.435210950e-009	4.115054688e+003	9.221006181e-010	4.115054688e+003	1.574916420e-009	4.115054688e+003	2.631324492e-009	4.115054688e+003	1.751828238e-009	4.115054688e+003	1.288227525e-009
4.115177246e+003	1.686593976e-009	4.115177246e+003	1.441580966e-009	4.115177246e+003	2.058491155e-009	4.115177246e+003	1.823145745e-009	4.115177246e+003	1.047014364e-009	4.115177246e+003	1.597458721e-009	4.115177246e+003	1.362301161e-009	4.115177246e+003	1.560435337e-009	4.115177246e+003	1.248016579e-009	4.115177246e+003	1.017039231e-009	4.115177246e+003	1.259250482e-009
4.115299316e+003	1.239664260e-009	4.115299316e+003	1.202364763e-009	4.115299316e+003	1.229604862e-009	4.115299316e+003	1.339615863e-009	4.115299316e+003	1.054163090e-009	4.115299316e+003	1.616135115e-009	4.115299316e+003	1.321160403e-009	4.115299316e+003	7.961452053e-010	4.115299316e+003	2.490969653e-009	4.115299316e+003	1.455325860e-009	4.115299316e+003	8.023077203e-010
4.115421875e+003	2.360035278e-009	4.115421875e+003	1.215969547e-009	4.115421875e+003	1.324858778e-009	4.115421875e+003	1.230523905e-009	4.115421875e+003	1.827300311e-009	4.115421875e+003	9.332267181e-010	4.115421875e+003	1.938330385e-009	4.115421875e+003	1.347228995e-009	4.115421875e+003	1.448231535e-009	4.115421875e+003	1.504992464e-009	4.115421875e+003	2.175419400e-009
4.115544434e+003	1.797088367e-009	4.115544434e+003	1.118317106e-009	4.115544434e+003	2.313715664e-009	4.115544434e+003	1.590514276e-009	4.115544434e+003	1.595394039e-009	4.115544434e+003	1.273912975e-009	4.115544434e+003	1.981461883e-009	4.115544434e+003	2.016967704e-009	4.115544434e+003	1.104557890e-009	4.115544434e+003	9.184570327e-010	4.115544434e+003	2.278641054e-009
4.115666992e+003	1.433877350e-009	4.115666992e+003	1.438785868e-009	4.115666992e+003	2.150299938e-009	4.115666992e+003	1.407836070e-009	4.115666992e+003	1.322261300e-009	4.115666992e+003	1.579141817e-009	4.115666992e+003	2.297620538e-009	4.115666992e+003	1.602678545e-009	4.115666992e+003	1.608967182e-009	4.115666992e+003	2.298022883e-009	4.115666992e+003	1.437983843e-009
4.115789063e+003	1.620149570e-009	4.115789063e+003	2.032860325e-009	4.115789063e+003	1.488403512e-009	4.115789063e+003	1.142287598e-009	4.115789063e+003	2.138442756e-009	4.115789063e+003	1.046885578e-009	4.115789063e+003	1.242838610e-009	4.115789063e+003	1.025810437e-009	4.115789063e+003	2.003153865e-009	4.115789063e+003	1.406480599e-009	4.115789063e+003	1.786742199e-009
4.115911621e+003	1.089253909e-009	4.115911621e+003	1.657911031e-009	4.115911621e+003	9.018585323e-010	4.115911621e+003	8.103261395e-010	4.115911621e+003	1.352435830e-009	4.115911621e+003	1.523921767e-009	4.115911621e+003	1.457124088e-009	4.115911621e+003	1.708625463e-009	4.115911621e+003	8.784650229e-010	4.115911621e+003	7.775712851e-010	4.115911621e+003	1.068845457e-009
4.116034180e+003	1.977448649e-009	4.116034180e+003	1.526514803e-009	4.116034180e+003	1.642905367e-009	4.116034180e+003	1.739539401e-009	4.116034180e+003	1.598274069e-009	4.116034180e+003	1.825770535e-009	4.116034180e+003	1.601157429e-009	4.116034180e+003	1.495765845e-009	4.116034180e+003	1.322403076e-009	4.116034180e+003	1.018125695e-009	4.116034180e+003	1.515474746e-009
4.116156738e+003	1.439531383e-009	4.116156738e+003	1.503834945e-009	4.116156738e+003	1.607488920e-009	4.116156738e+003	1.241334036e-009	4.116156738e+003	2.126072873e-009	4.116156738e+003	2.389424436e-009	4.116156738e+003	1.661203508e-009	4.116156738e+003	1.727275212e-009	4.116156738e+003	1.261756810e-009	4.116156738e+003	1.466851862e-009	4.116156738e+003	1.600310107e-009
4.116278809e+003	1.871494515e-009	4.116278809e+003	1.977838116e-009	4.116278809e+003	1.792714643e-009	4.116278809e+003	1.261221905e-009	4.116278809e+003	1.623332246e-009	4.116278809e+003	1.759673518e-009	4.116278809e+003	1.094379254e-009	4.116278809e+003	1.570665376e-009	4.116278809e+003	1.842999420e-009	4.116278809e+003	1.409618533e-009	4.116278809e+003	1.918070369e-009
4.116401367e+003	1.756133017e-009	4.116401367e+003	1.458901111e-009	4.116401367e+003	1.123746651e-009	4.116401367e+003	1.556676454e-009	4.116401367e+003	1.523259407e-009	4.116401367e+003	1.018973794e-009	4.116401367e+003	1.633290836e-009	4.116401367e+003	1.911914405e-009	4.116401367e+003	2.532698495e-009	4.116401367e+003	1.448634213e-009	4.116401367e+003	1.388905990e-009
4.116523926e+003	1.133791394e-009	4.116523926e+003	1.050833198e-009	4.116523926e+003	2.000728472e-009	4.116523926e+003	2.068017313e-009	4.116523926e+003	1.627403989e-009	4.116523926e+003	2.016496081e-009	4.116523926e+003	1.579964493e-009	4.116523926e+003	1.392317484e-009	4.116523926e+003	1.343023470e-009	4.116523926e+003	1.772924918e-009	4.116523926e+003	1.830403384e-009
4.116646484e+003	1.107742564e-009	4.116646484e+003	1.084760171e-009	4.116646484e+003	1.423946294e-009	4.116646484e+003	1.616938805e-009	4.116646484e+003	2.037801039e-009	4.116646484e+003	1.381092574e-009	4.116646484e+003	1.010582618e-009	4.116646484e+003	1.265217375e-009	4.116646484e+003	1.779861480e-009	4.116646484e+003	1.617076584e-009	4.116646484e+003	1.731949029e-009
4.116768555e+003	1.135255778e-009	4.116768555e+003	2.052985115e-009	4.116768555e+003	1.369129143e-009	4.116768555e+003	2.130644772e-009	4.116768555e+003	1.639707592e-009	4.116768555e+003	1.910727354e-009	4.116768555e+003	1.949700623e-009	4.116768555e+003	1.076385092e-009	4.116768555e+003	1.600648836e-009	4.116768555e+003	1.494700252e-009	4.116768555e+003	1.332997379e-009
4.116891113e+003	1.126488791e-009	4.116891113e+003	1.455909393e-009	4.116891113e+003	1.596435872e-009	4.116891113e+003	1.642964875e-009	4.116891113e+003	1.985490217e-009	4.116891113e+003	1.513508652e-009	4.116891113e+003	1.446220921e-009	4.116891113e+003	1.586294540e-009	4.116891113e+003	1.843475039e-009	4.116891113e+003	7.338566976e-010	4.116891113e+003	9.403092749e-010
4.117013672e+003	1.912375369e-009	4.117013672e+003	1.070035949e-009	4.117013672e+003	1.619379186e-009	4.117013672e+003	1.591102028e-009	4.117013672e+003	1.999824972e-009	4.117013672e+003	1.512536429e-009	4.117013672e+003	2.453773185e-009	4.117013672e+003	1.516579640e-009	4.117013672e+003	1.417478579e-009	4.117013672e+003	1.746744305e-009	4.117013672e+003	1.590978016e-009
4.117136230e+003	1.666582761e-009	4.117136230e+003	1.372534864e-009	4.117136230e+003	1.543701944e-009	4.117136230e+003	1.604267497e-009	4.117136230e+003	1.574937514e-009	4.117136230e+003	1.645436010e-009	4.117136230e+003	1.175497921e-009	4.117136230e+003	1.708384212e-009	4.117136230e+003	1.703168162e-009	4.117136230e+003	1.672982530e-009	4.117136230e+003	1.257010385e-009
4.117258301e+003	2.300620805e-009	4.117258301e+003	9.120940669e-010	4.117258301e+003	9.290649361e-010	4.117258301e+003	2.382722686e-009	4.117258301e+003	8.918662475e-010	4.117258301e+003	1.708604258e-009	4.117258301e+003	1.409408035e-009	4.117258301e+003	1.742499145e-009	4.117258301e+003	1.200178956e-009	4.117258301e+003	1.319357956e-009	4.117258301e+003	2.206642424e-009
4.117380859e+003	1.519229520e-009	4.117380859e+003	1.771151448e-009	4.117380859e+003	1.483960621e-009	4.117380859e+003	1.662851190e-009	4.117380859e+003	2.059034721e-009	4.117380859e+003	1.471967326e-009	4.117380859e+003	2.223237816e-009	4.117380859e+003	1.208307898e-009	4.117380859e+003	1.088161561e-009	4.117380859e+003	1.582988185e-009	4.117380859e+003	1.507227787e-009
4.117503418e+003	1.236425184e-009	4.117503418e+003	1.729609900e-009	4.117503418e+003	1.681942474e-009	4.117503418e+003	1.265290650e-009	4.117503418e+003	1.584532394e-009	4.117503418e+003	1.642294634e-009	4.117503418e+003	1.413883788e-009	4.117503418e+003	1.729800303e-009	4.117503418e+003	2.324738624e-009	4.117503418e+003	1.550172768e-009	4.117503418e+003	1.412491679e-009
4.117625977e+003	1.596878962e-009	4.117625977e+003	1.528414062e-009	4.117625977e+003	1.750510292e-009	4.117625977e+003	8.389960948e-010	4.117625977e+003	1.714599684e-009	4.117625977e+003	1.414793505e-009	4.117625977e+003	1.833454277e-009	4.117625977e+003	1.625213408e-009	4.117625977e+003	1.214009560e-009	4.117625977e+003	2.368732099e-009	4.117625977e+003	1.426749163e-009
4.117748535e+003	1.724682619e-009	4.117748535e+003	1.346365686e-009	4.117748535e+003	1.018466089e-009	4.117748535e+003	1.999696853e-009	4.117748535e+003	1.584973042e-009	4.117748535e+003	1.624588464e-009	4.117748535e+003	1.957683127e-009	4.117748535e+003	1.580765185e-009	4.117748535e+003	1.137148264e-009	4.117748535e+003	1.093179103e-009	4.117748535e+003	1.965908769e-009
4.117870605e+003	8.991435929e-010	4.117870605e+003	1.524644078e-009	4.117870605e+003	1.346449174e-009	4.117870605e+003	1.021027707e-009	4.117870605e+003	1.244909065e-009	4.117870605e+003	1.749890233e-009	4.117870605e+003	1.383234527e-009	4.117870605e+003	9.443674731e-010	4.117870605e+003	1.218470547e-009	4.117870605e+003	1.854614573e-009	4.117870605e+003	1.523208559e-009
4.117993164e+003	1.751252365e-009	4.117993164e+003	1.024984875e-009	4.117993164e+003	1.675324213e-009	4.117993164e+003	1.652135651e-009	4.117993164e+003	1.208152578e-009	4.117993164e+003	1.150054052e-009	4.117993164e+003	1.462091226e-009	4.117993164e+003	1.679759443e-009	4.117993164e+003	1.798535543e-009	4.117993164e+003	1.061336463e-009	4.117993164e+003	1.914033376e-009
4.118115723e+003	1.581115350e-009	4.118115723e+003	1.284383266e-009	4.118115723e+003	1.202832722e-009	4.118115723e+003	1.626530577e-009	4.118115723e+003	1.577460829e-009	4.118115723e+003	1.479865674e-009	4.118115723e+003	1.801606531e-009	4.118115723e+003	1.624903989e-009	4.118115723e+003	1.320414333e-009	4.118115723e+003	9.217182018e-010	4.118115723e+003	1.666816019e-009
4.118238281e+003	8.444098198e-010	4.118238281e+003	1.493971724e-009	4.118238281e+003	9.772933574e-010	4.118238281e+003	1.110290415e-009	4.118238281e+003	1.304972352e-009	4.118238281e+003	1.397479354e-009	4.118238281e+003	9.452673089e-010	4.118238281e+003	1.762633817e-009	4.118238281e+003	1.097851920e-009	4.118238281e+003	1.151040485e-009	4.118238281e+003	1.696667584e-009
4.118360352e+003	1.236093339e-009	4.118360352e+003	2.081175898e-009	4.118360352e+003	1.606543232e-009	4.118360352e+003	1.710686703e-009	4.118360352e+003	1.887116907e-009	4.118360352e+003	1.945004602e-009	4.118360352e+003	1.372754355e-009	4.118360352e+003	1.753860390e-009	4.118360352e+003	1.712522013e-009	4.118360352e+003	9.584611993e-010	4.118360352e+003	1.788593162e-009
4.118482910e+003	1.352285728e-009	4.118482910e+003	1.327544186e-009	4.118482910e+003	1.488965395e-009	4.118482910e+003	1.728319377e-009	4.118482910e+003	8.228772663e-010	4.118482910e+003	1.857968335e-009	4.118482910e+003	1.829900120e-009	4.118482910e+003	1.826461538e-009	4.118482910e+003	1.915995140e-009	4.118482910e+003	1.013996331e-009	4.118482910e+003	1.486865742e-009
4.118605469e+003	1.697340601e-009	4.118605469e+003	2.265649668e-009	4.118605469e+003	2.187835246e-009	4.118605469e+003	1.311754261e-009	4.118605469e+003	1.180154641e-009	4.118605469e+003	1.779615011e-009	4.118605469e+003	1.148595108e-009	4.118605469e+003	1.539792516e-009	4.118605469e+003	1.116015169e-009	4.118605469e+003	9.940491763e-010	4.118605469e+003	1.120348703e-009
4.118728027e+003	1.696098595e-009	4.118728027e+003	2.018442746e-009	4.118728027e+003	1.608230882e-009	4.118728027e+003	1.125777138e-009	4.118728027e+003	1.527887372e-009	4.118728027e+003	9.122098632e-010	4.118728027e+003	1.459598997e-009	4.118728027e+003	2.138685007e-009	4.118728027e+003	1.762870183e-009	4.118728027e+003	1.426880614e-009	4.118728027e+003	1.399198646e-009
4.118850098e+003	9.549446789e-010	4.118850098e+003	9.897989095e-010	4.118850098e+003	1.714706044e-009	4.118850098e+003	1.592218690e-009	4.118850098e+003	1.732031296e-009	4.118850098e+003	1.846646058e-009	4.118850098e+003	1.083835799e-009	4.118850098e+003	1.696806584e-009	4.118850098e+003	1.734070998e-009	4.118850098e+003	1.082103740e-009	4.118850098e+003	1.139645933e-009
4.118972656e+003	1.121810422e-009	4.118972656e+003	1.760041002e-009	4.118972656e+003	1.386312620e-009	4.118972656e+003	1.209888412e-009	4.118972656e+003	1.473967282e-009	4.118972656e+003	2.010007272e-009	4.118972656e+003	2.040019487e-009	4.118972656e+003	1.361870949e-009	4.118972656e+003	1.237731806e-009	4.118972656e+003	9.863021511e-010	4.118972656e+003	1.744622224e-009
4.119095215e+003	1.715244724e-009	4.119095215e+003	1.238014691e-009	4.119095215e+003	1.975031028e-009	4.119095215e+003	1.532938443e-009	4.119095215e+003	1.322193244e-009	4.119095215e+003	1.415182083e-009	4.119095215e+003	1.233708025e-009	4.119095215e+003	2.220777784e-009	4.119095215e+003	1.223707913e-009	4.119095215e+003	1.624502644e-009	4.119095215e+003	1.610837352e-009
4.119217773e+003	1.672576633e-009	4.119217773e+003	1.518148274e-009	4.119217773e+003	1.825053331e-009	4.119217773e+003	1.647159631e-009	4.119217773e+003	1.898222024e-009	4.119217773e+003	1.692701423e-009	4.119217773e+003	1.146694628e-009	4.119217773e+003	1.561679563e-009	4.119217773e+003	1.349590550e-009	4.119217773e+003	1.531804794e-009	4.119217773e+003	1.109410563e-009
4.119339844e+003	1.853033504e-009	4.119339844e+003	2.176270941e-009	4.119339844e+003	1.546979322e-009	4.119339844e+003	1.527239890e-009	4.119339844e+003	1.733193478e-009	4.119339844e+003	1.168034780e-009	4.119339844e+003	2.060198456e-009	4.119339844e+003	1.836553021e-009	4.119339844e+003	1.278404382e-009	4.119339844e+003	1.747416434e-009	4.119339844e+003	1.529807947e-009
4.119462402e+003	1.680538264e-009	4.119462402e+003	1.925136273e-009	4.119462402e+003	2.033096580e-009	4.119462402e+003	1.572389885e-009	4.119462402e+003	1.820763984e-009	4.119462402e+003	1.170739283e-009	4.119462402e+003	1.524578130e-009	4.119462402e+003	1.618577272e-009	4.119462402e+003	2.037757074e-009	4.119462402e+003	1.895151147e-009	4.119462402e+003	1.809653649e-009
4.119584961e+003	1.507110881e-009	4.119584961e+003	2.018402112e-009	4.119584961e+003	1.449672271e-009	4.119584961e+003	1.158220853e-009	4.119584961e+003	1.414072637e-009	4.119584961e+003	2.100998042e-009	4.119584961e+003	2.134219690e-009	4.119584961e+003	1.572894037e-009	4.119584961e+003	1.565047314e-009	4.119584961e+003	1.704860475e-009	4.119584961e+003	1.391469828e-009
4.119707520e+003	1.723588716e-009	4.119707520e+003	1.462592158e-009	4.119707520e+003	1.996353083e-009	4.119707520e+003	1.436701536e-009	4.119707520e+003	1.577820874e-009	4.119707520e+003	1.161737262e-009	4.119707520e+003	1.405869865e-009	4.119707520e+003	2.363078178e-009	4.119707520e+003	1.190546328e-009	4.119707520e+003	1.155094353e-009	4.119707520e+003	1.771754299e-009
4.119830078e+003	1.202299482e-009	4.119830078e+003	1.522788340e-009	4.119830078e+003	1.845253172e-009	4.119830078e+003	1.124109694e-009	4.119830078e+003	9.713198024e-010	4.119830078e+003	1.616664469e-009	4.119830078e+003	1.545364392e-009	4.119830078e+003	1.578321807e-009	4.119830078e+003	9.875916751e-010	4.119830078e+003	1.537916461e-009	4.119830078e+003	1.276559858e-009
4.119952148e+003	2.394587639e-009	4.119952148e+003	2.040959401e-009	4.119952148e+003	1.445063513e-009	4.119952148e+003	1.732788357e-009	4.119952148e+003	1.497675650e-009	4.119952148e+003	1.030138974e-009	4.119952148e+003	1.377725822e-009	4.119952148e+003	1.383350878e-009	4.119952148e+003	1.379682368e-009	4.119952148e+003	1.348732570e-009	4.119952148e+003	1.372703617e-009
4.120074707e+003	1.661039306e-009	4.120074707e+003	2.075783323e-009	4.120074707e+003	1.376140535e-009	4.120074707e+003	1.307703501e-009	4.120074707e+003	1.101624458e-009	4.120074707e+003	1.031077335e-009	4.120074707e+003	2.004414856e-009	4.120074707e+003	1.577379005e-009	4.120074707e+003	1.317414400e-009	4.120074707e+003	1.892475288e-009	4.120074707e+003	1.369737879e-009
4.120197266e+003	9.677731949e-010	4.120197266e+003	1.166368224e-009	4.120197266e+003	1.370110359e-009	4.120197266e+003	1.638913782e-009	4.120197266e+003	1.496646584e-009	4.120197266e+003	1.704551167e-009	4.120197266e+003	1.449499853e-009	4.120197266e+003	1.597658561e-009	4.120197266e+003	1.178423248e-009	4.120197266e+003	1.639465452e-009	4.120197266e+003	1.450787712e-009
4.120319824e+003	1.695968921e-009	4.120319824e+003	1.550549578e-009	4.120319824e+003	1.064380473e-009	4.120319824e+003	1.798744154e-009	4.120319824e+003	1.083849677e-009	4.120319824e+003	1.311962095e-009	4.120319824e+003	1.492816204e-009	4.120319824e+003	1.868478483e-009	4.120319824e+003	1.807242689e-009	4.120319824e+003	1.556298534e-009	4.120319824e+003	2.268471855e-009
4.120441895e+003	1.785024795e-009	4.120441895e+003	1.658118642e-009	4.120441895e+003	1.144259243e-009	4.120441895e+003	1.027814389e-009	4.120441895e+003	1.732609500e-009	4.120441895e+003	1.689568152e-009	4.120441895e+003	1.590161114e-009	4.120441895e+003	1.965905883e-009	4.120441895e+003	1.378182790e-009	4.120441895e+003	1.617273093e-009	4.120441895e+003	1.207553724e-009
4.120564453e+003	1.418407947e-009	4.120564453e+003	2.120912113e-009	4.120564453e+003	1.578216113e-009	4.120564453e+003	1.480659928e-009	4.120564453e+003	1.961581342e-009	4.120564453e+003	1.341027178e-009	4.120564453e+003	1.715010023e-009	4.120564453e+003	1.322943421e-009	4.120564453e+003	1.525747417e-009	4.120564453e+003	1.903584845e-009	4.120564453e+003	1.839346675e-009
4.120687012e+003	1.679119621e-009	4.120687012e+003	1.304864106e-009	4.120687012e+003	1.755407042e-009	4.120687012e+003	1.844101760e-009	4.120687012e+003	1.505911507e-009	4.120687012e+003	1.784270731e-009	4.120687012e+003	1.108388270e-009	4.120687012e+003	1.784499548e-009	4.120687012e+003	1.375494385e-009	4.120687012e+003	1.662784022e-009	4.120687012e+003	1.966663277e-009
4.120809570e+003	1.105381342e-009	4.120809570e+003	1.809786876e-009	4.120809570e+003	9.692991965e-010	4.120809570e+003	1.497398650e-009	4.120809570e+003	1.803961092e-009	4.120809570e+003	1.564112284e-009	4.120809570e+003	1.502191149e-009	4.120809570e+003	1.058473309e-009	4.120809570e+003	1.583726594e-009	4.120809570e+003	1.633161495e-009	4.120809570e+003	1.573114083e-009
4.120931641e+003	1.571825003e-009	4.120931641e+003	1.527229898e-009	4.120931641e+003	1.050208920e-009	4.120931641e+003	2.016140810e-009	4.120931641e+003	1.047937070e-009	4.120931641e+003	1.045464493e-009	4.120931641e+003	1.584235299e-009	4.120931641e+003	1.305274666e-009	4.120931641e+003	1.011095541e-009	4.120931641e+003	1.521424986e-009	4.120931641e+003	1.862987098e-009
4.121054199e+003	2.362492424e-009	4.121054199e+003	1.206140854e-009	4.121054199e+003	1.586640153e-009	4.121054199e+003	1.490122137e-009	4.121054199e+003	1.296547758e-009	4.121054199e+003	1.664640203e-009	4.121054199e+003	1.461083587e-009	4.121054199e+003	1.289050089e-009	4.121054199e+003	1.524983695e-009	4.121054199e+003	1.374947156e-009	4.121054199e+003	1.489907198e-009
4.121176758e+003	1.724922760e-009	4.121176758e+003	1.218908419e-009	4.121176758e+003	1.947878081e-009	4.121176758e+003	2.127945153e-009	4.121176758e+003	1.414798612e-009	4.121176758e+003	1.780410153e-009	4.121176758e+003	1.539113392e-009	4.121176758e+003	1.653074677e-009	4.121176758e+003	1.938141425e-009	4.121176758e+003	1.211661771e-009	4.121176758e+003	2.070609906e-009
4.121299316e+003	1.781330305e-009	4.121299316e+003	1.850085307e-009	4.121299316e+003	1.284303663e-009	4.121299316e+003	1.454252718e-009	4.121299316e+003	1.449762088e-009	4.121299316e+003	2.211514305e-009	4.121299316e+003	1.284877205e-009	4.121299316e+003	1.426726515e-009	4.121299316e+003	1.696932928e-009	4.121299316e+003	1.915974268e-009	4.121299316e+003	9.887929364e-010
4.121421387e+003	1.439632524e-009	4.121421387e+003	1.745084299e-009	4.121421387e+003	2.211639538e-009	4.121421387e+003	2.130891685e-009	4.121421387e+003	1.644385850e-009	4.121421387e+003	2.198864646e-009	4.121421387e+003	1.324620635e-009	4.121421387e+003	1.568809971e-009	4.121421387e+003	1.404404704e-009	4.121421387e+003	1.362303936e-009	4.121421387e+003	1.616864753e-009
4.121543945e+003	1.287427387e-009	4.121543945e+003	1.943928352e-009	4.121543945e+003	1.530072069e-009	4.121543945e+003	1.608709832e-009	4.121543945e+003	1.372679970e-009	4.121543945e+003	1.769139168e-009	4.121543945e+003	1.818371231e-009	4.121543945e+003	1.000110439e-009	4.121543945e+003	1.580508502e-009	4.121543945e+003	1.307614128e-009	4.121543945e+003	1.673826411e-009
4.121666504e+003	1.241321157e-009	4.121666504e+003	1.526033522e-009	4.121666504e+003	1.229651936e-009	4.121666504e+003	1.366506241e-009	4.121666504e+003	1.837021091e-009	4.121666504e+003	1.545432116e-009	4.121666504e+003	1.196164945e-009	4.121666504e+003	1.411000095e-009	4.121666504e+003	1.369104163e-009	4.121666504e+003	1.780291137e-009	4.121666504e+003	1.611987321e-009
4.121789063e+003	1.296589391e-009	4.121789063e+003	2.167569235e-009	4.121789063e+003	2.006813382e-009	4.121789063e+003	1.583438158e-009	4.121789063e+003	1.279371054e-009	4.121789063e+003	1.532319716e-009	4.121789063e+003	1.717824327e-009	4.121789063e+003	1.051930987e-009	4.121789063e+003	1.851706566e-009	4.121789063e+003	1.916740100e-009	4.121789063e+003	1.821545914e-009
4.121911133e+003	1.682694872e-009	4.121911133e+003	1.489297019e-009	4.121911133e+003	9.628194908e-010	4.121911133e+003	1.559593343e-009	4.121911133e+003	1.592010079e-009	4.121911133e+003	1.425012774e-009	4.121911133e+003	1.416919360e-009	4.121911133e+003	9.705498627e-010	4.121911133e+003	1.145791795e-009	4.121911133e+003	1.215064604e-009	4.121911133e+003	1.821403806e-009
4.122033691e+003	1.699938745e-009	4.122033691e+003	1.484284584e-009	4.122033691e+003	1.700149244e-009	4.122033691e+003	6.917443285e-010	4.122033691e+003	1.479462663e-009	4.122033691e+003	1.638795655e-009	4.122033691e+003	1.669554495e-009	4.122033691e+003	1.187331233e-009	4.122033691e+003	1.701503494e-009	4.122033691e+003	6.654528595e-010	4.122033691e+003	1.418170359e-009
4.122156250e+003	2.053553105e-009	4.122156250e+003	1.478417722e-009	4.122156250e+003	1.430655039e-009	4.122156250e+003	1.718971077e-009	4.122156250e+003	1.552156847e-009	4.122156250e+003	1.929534310e-009	4.122156250e+003	1.382196468e-009	4.122156250e+003	1.493908663e-009	4.122156250e+003	1.463822508e-009	4.122156250e+003	8.198419166e-010	4.122156250e+003	1.663686633e-009
4.122278809e+003	1.633088331e-009	4.122278809e+003	1.584009368e-009	4.122278809e+003	1.844729591e-009	4.122278809e+003	1.291547314e-009	4.122278809e+003	1.471614719e-009	4.122278809e+003	1.389015125e-009	4.122278809e+003	1.108353742e-009	4.122278809e+003	2.067402916e-009	4.122278809e+003	9.887408670e-010	4.122278809e+003	1.879707057e-009	4.122278809e+003	9.178328653e-010
4.122401367e+003	1.552897921e-009	4.122401367e+003	1.384688142e-009	4.122401367e+003	1.643274739e-009	4.122401367e+003	1.659823945e-009	4.122401367e+003	2.338579774e-009	4.122401367e+003	2.125011056e-009	4.122401367e+003	9.145249003e-010	4.122401367e+003	1.236978853e-009	4.122401367e+003	1.333684163e-009	4.122401367e+003	1.276119099e-009	4.122401367e+003	1.615136358e-009
4.122523438e+003	1.218017687e-009	4.122523438e+003	2.154051604e-009	4.122523438e+003	1.993063714e-009	4.122523438e+003	2.506562513e-009	4.122523438e+003	1.889067347e-009	4.122523438e+003	1.859601362e-009	4.122523438e+003	1.000082461e-009	4.122523438e+003	1.922537241e-009	4.122523438e+003	1.791207738e-009	4.122523438e+003	1.218126711e-009	4.122523438e+003	1.662190718e-009
4.122645996e+003	1.439894315e-009	4.122645996e+003	1.876955924e-009	4.122645996e+003	9.657639133e-010	4.122645996e+003	1.340094924e-009	4.122645996e+003	1.107757663e-009	4.122645996e+003	1.869359334e-009	4.122645996e+003	1.565341967e-009	4.122645996e+003	1.483028700e-009	4.122645996e+003	1.380790038e-009	4.122645996e+003	1.467677535e-009	4.122645996e+003	1.310611508e-009
4.122768555e+003	1.304826913e-009	4.122768555e+003	1.286317941e-009	4.122768555e+003	9.136162382e-010	4.122768555e+003	1.017389617e-009	4.122768555e+003	1.697517571e-009	4.122768555e+003	1.789580817e-009	4.122768555e+003	2.010112965e-009	4.122768555e+003	1.869222555e-009	4.122768555e+003	2.039616254e-009	4.122768555e+003	1.244565007e-009	4.122768555e+003	1.443872244e-009
4.122891113e+003	1.984883813e-009	4.122891113e+003	8.944489038e-010	4.122891113e+003	1.608941980e-009	4.122891113e+003	1.968378127e-009	4.122891113e+003	1.890485324e-009	4.122891113e+003	8.763884618e-010	4.122891113e+003	1.034503594e-009	4.122891113e+003	1.063964916e-009	4.122891113e+003	1.654408166e-009	4.122891113e+003	8.951319130e-010	4.122891113e+003	8.846702815e-010
4.123013184e+003	1.637287084e-009	4.123013184e+003	1.239557124e-009	4.123013184e+003	1.469706912e-009	4.123013184e+003	1.478753453e-009	4.123013184e+003	1.368782643e-009	4.123013184e+003	1.698862384e-009	4.123013184e+003	1.823791784e-009	4.123013184e+003	1.725027121e-009	4.123013184e+003	8.089948156e-010	4.123013184e+003	2.123704990e-009	4.123013184e+003	1.400213612e-009
4.123135742e+003	1.325336396e-009	4.123135742e+003	9.431232462e-010	4.123135742e+003	1.953927908e-009	4.123135742e+003	1.616149548e-009	4.123135742e+003	1.563638441e-009	4.123135742e+003	2.014877598e-009	4.123135742e+003	1.290563545e-009	4.123135742e+003	1.753611145e-009	4.123135742e+003	1.523427828e-009	4.123135742e+003	1.694564378e-009	4.123135742e+003	1.956256490e-009
4.123258301e+003	2.044280967e-009	4.123258301e+003	1.516288317e-009	4.123258301e+003	1.317692511e-009	4.123258301e+003	1.008032546e-009	4.123258301e+003	9.253430799e-010	4.123258301e+003	2.237681818e-009	4.123258301e+003	1.258530280e-009	4.123258301e+003	1.401963878e-009	4.123258301e+003	1.731066845e-009	4.123258301e+003	1.146245543e-009	4.123258301e+003	1.694610008e-009
4.123380859e+003	8.366557447e-010	4.123380859e+003	1.546242245e-009	4.123380859e+003	1.507696967e-009	4.123380859e+003	1.050601717e-009	4.123380859e+003	9.902531017e-010	4.123380859e+003	1.429529828e-009	4.123380859e+003	1.445410791e-009	4.123380859e+003	1.736058741e-009	4.123380859e+003	1.961299345e-009	4.123380859e+003	1.926488080e-009	4.123380859e+003	1.498265179e-009
4.123502930e+003	1.955427820e-009	4.123502930e+003	1.792714421e-009	4.123502930e+003	1.078401035e-009	4.123502930e+003	1.456744170e-009	4.123502930e+003	1.274089723e-009	4.123502930e+003	8.235016558e-010	4.123502930e+003	1.524236404e-009	4.123502930e+003	1.314101716e-009	4.123502930e+003	1.479098843e-009	4.123502930e+003	1.522414528e-009	4.123502930e+003	1.540346850e-009
4.123625488e+003	2.022217727e-009	4.123625488e+003	2.028275992e-009	4.123625488e+003	1.862846766e-009	4.123625488e+003	1.631340285e-009	4.123625488e+003	1.962203733e-009	4.123625488e+003	1.823220575e-009	4.123625488e+003	1.357139512e-009	4.123625488e+003	9.401983636e-010	4.123625488e+003	1.841235497e-009	4.123625488e+003	1.475271350e-009	4.123625488e+003	1.422540086e-009
4.123748047e+003	1.670392713e-009	4.123748047e+003	1.370123237e-009	4.123748047e+003	1.447782116e-009	4.123748047e+003	1.184202292e-009	4.123748047e+003	1.684902218e-009	4.123748047e+003	1.641185521e-009	4.123748047e+003	1.474250388e-009	4.123748047e+003	1.232577374e-009	4.123748047e+003	1.797472948e-009	4.123748047e+003	1.639215208e-009	4.123748047e+003	1.943966765e-009
4.123870605e+003	2.805016441e-009	4.123870605e+003	2.210663430e-009	4.123870605e+003	1.132133498e-009	4.123870605e+003	2.122635179e-009	4.123870605e+003	1.902029867e-009	4.123870605e+003	1.319099274e-009	4.123870605e+003	1.362358115e-009	4.123870605e+003	1.689183349e-009	4.123870605e+003	1.190897492e-009	4.123870605e+003	2.451504777e-009	4.123870605e+003	6.856455959e-010
4.123992676e+003	1.167768438e-009	4.123992676e+003	2.305210023e-009	4.123992676e+003	1.034725083e-009	4.123992676e+003	1.535833127e-009	4.123992676e+003	1.340194622e-009	4.123992676e+003	1.193735444e-009	4.123992676e+003	1.309254483e-009	4.123992676e+003	1.528966176e-009	4.123992676e+003	1.860548937e-009	4.123992676e+003	1.759990598e-009	4.123992676e+003	1.470656485e-009
4.124115234e+003	1.441054387e-009	4.124115234e+003	8.044267474e-010	4.124115234e+003	1.965498653e-009	4.124115234e+003	1.881997891e-009	4.124115234e+003	1.726650267e-009	4.124115234e+003	1.639617220e-009	4.124115234e+003	1.414870554e-009	4.124115234e+003	8.191320400e-010	4.124115234e+003	1.688588269e-009	4.124115234e+003	1.470078392e-009	4.124115234e+003	1.251300397e-009
4.124237793e+003	1.857272447e-009	4.124237793e+003	2.098485608e-009	4.124237793e+003	1.801783944e-009	4.124237793e+003	1.263202321e-009	4.124237793e+003	8.580916533e-010	4.124237793e+003	1.891399037e-009	4.124237793e+003	1.006111972e-009	4.124237793e+003	1.535191863e-009	4.124237793e+003	2.243281116e-009	4.124237793e+003	1.706179087e-009	4.124237793e+003	1.563517316e-009
4.124360352e+003	1.472088229e-009	4.124360352e+003	1.854722598e-009	4.124360352e+003	2.220067463e-009	4.124360352e+003	1.595917509e-009	4.124360352e+003	1.462293175e-009	4.124360352e+003	1.542511341e-009	4.124360352e+003	1.063105937e-009	4.124360352e+003	1.573863595e-009	4.124360352e+003	1.869304045e-009	4.124360352e+003	7.204247754e-010	4.124360352e+003	1.582246001e-009
4.124482422e+003	1.012234851e-009	4.124482422e+003	8.299805287e-010	4.124482422e+003	2.415469824e-009	4.124482422e+003	1.955800855e-009	4.124482422e+003	9.994927108e-010	4.124482422e+003	1.652213366e-009	4.124482422e+003	1.190971433e-009	4.124482422e+003	1.721112031e-009	4.124482422e+003	1.181530096e-009	4.124482422e+003	1.740864564e-009	4.124482422e+003	1.024539231e-009
4.124604980e+003	1.521708093e-009	4.124604980e+003	1.636197733e-009	4.124604980e+003	1.545680250e-009	4.124604980e+003	1.765849356e-009	4.124604980e+003	9.733599482e-010	4.124604980e+003	1.498949631e-009	4.124604980e+003	1.818162398e-009	4.124604980e+003	1.227347890e-009	4.124604980e+003	1.139255246e-009	4.124604980e+003	1.469856348e-009	4.124604980e+003	1.399134364e-009
4.124727539e+003	9.743169604e-010	4.124727539e+003	1.344726330e-009	4.124727539e+003	2.347419592e-009	4.124727539e+003	1.747146094e-009	4.124727539e+003	1.475245370e-009	4.124727539e+003	1.050944665e-009	4.124727539e+003	1.373235858e-009	4.124727539e+003	1.191224674e-009	4.124727539e+003	1.709547393e-009	4.124727539e+003	1.441586184e-009	4.124727539e+003	2.067137794e-009
4.124850098e+003	9.648034593e-010	4.124850098e+003	1.410896733e-009	4.124850098e+003	1.989230114e-009	4.124850098e+003	1.353227641e-009	4.124850098e+003	1.481905709e-009	4.124850098e+003	1.996073751e-009	4.124850098e+003	2.018307077e-009	4.124850098e+003	1.798008742e-009	4.124850098e+003	1.683085116e-009	4.124850098e+003	1.693454155e-009	4.124850098e+003	1.288891549e-009
4.124972656e+003	1.855733345e-009	4.124972656e+003	1.100296632e-009	4.124972656e+003	1.474908196e-009	4.124972656e+003	1.816120587e-009	4.124972656e+003	1.883166068e-009	4.124972656e+003	1.458089094e-009	4.124972656e+003	9.953827762e-010	4.124972656e+003	1.648174597e-009	4.124972656e+003	1.602083799e-009	4.124972656e+003	8.730241530e-010	4.124972656e+003	9.053253147e-010
4.125094727e+003	2.249729292e-009	4.125094727e+003	1.829650542e-009	4.125094727e+003	1.610447664e-009	4.125094727e+003	1.293768093e-009	4.125094727e+003	9.763055919e-010	4.125094727e+003	1.157911655e-009	4.125094727e+003	1.151744478e-009	4.125094727e+003	1.768333369e-009	4.125094727e+003	1.322468912e-009	4.125094727e+003	1.531135108e-009	4.125094727e+003	9.227354991e-010
4.125217285e+003	2.140157829e-009	4.125217285e+003	2.361757456e-009	4.125217285e+003	1.420821460e-009	4.125217285e+003	2.033717417e-009	4.125217285e+003	1.199688016e-009	4.125217285e+003	1.588414178e-009	4.125217285e+003	1.420511708e-009	4.125217285e+003	1.834723706e-009	4.125217285e+003	1.587633025e-009	4.125217285e+003	1.612108891e-009	4.125217285e+003	6.120710050e-010
4.125339844e+003	1.265309968e-009	4.125339844e+003	2.448505843e-009	4.125339844e+003	2.382214204e-009	4.125339844e+003	1.348618439e-009	4.125339844e+003	1.408447248e-009	4.125339844e+003	1.395571769e-009	4.125339844e+003	1.188903975e-009	4.125339844e+003	1.215173739e-009	4.125339844e+003	2.020396517e-009	4.125339844e+003	7.506510968e-010	4.125339844e+003	1.594341437e-009
4.125462402e+003	1.814416062e-009	4.125462402e+003	1.786871873e-009	4.125462402e+003	1.119009441e-009	4.125462402e+003	1.381457948e-009	4.125462402e+003	1.467995614e-009	4.125462402e+003	1.534716576e-009	4.125462402e+003	2.196133719e-009	4.125462402e+003	1.700253160e-009	4.125462402e+003	2.062047422e-009	4.125462402e+003	2.016228962e-009	4.125462402e+003	1.521843429e-009
4.125584473e+003	1.328611776e-009	4.125584473e+003	1.702343932e-009	4.125584473e+003	1.142769768e-009	4.125584473e+003	1.001297156e-009	4.125584473e+003	1.608176592e-009	4.125584473e+003	1.711525477e-009	4.125584473e+003	1.550730211e-009	4.125584473e+003	1.577342701e-009	4.125584473e+003	1.272412287e-009	4.125584473e+003	1.503907110e-009	4.125584473e+003	1.853002085e-009
4.125707031e+003	1.568409957e-009	4.125707031e+003	1.599969601e-009	4.125707031e+003	8.178586697e-010	4.125707031e+003	1.862795918e-009	4.125707031e+003	1.497000746e-009	4.125707031e+003	2.020049239e-009	4.125707031e+003	1.569212538e-009	4.125707031e+003	2.131585575e-009	4.125707031e+003	1.763703183e-009	4.125707031e+003	1.567112107e-009	4.125707031e+003	1.825320561e-009
4.125829590e+003	1.277162931e-009	4.125829590e+003	1.391672999e-009	4.125829590e+003	1.827073270e-009	4.125829590e+003	1.886055978e-009	4.125829590e+003	1.059126675e-009	4.125829590e+003	1.582326159e-009	4.125829590e+003	1.579246844e-009	4.125829590e+003	1.108468650e-009	4.125829590e+003	1.468621003e-009	4.125829590e+003	1.634075097e-009	4.125829590e+003	1.376356806e-009
4.125952148e+003	1.251697634e-009	4.125952148e+003	1.737052169e-009	4.125952148e+003	1.316098674e-009	4.125952148e+003	1.815822381e-009	4.125952148e+003	1.201718391e-009	4.125952148e+003	1.919038040e-009	4.125952148e+003	1.393308691e-009	4.125952148e+003	1.539942063e-009	4.125952148e+003	2.735346616e-009	4.125952148e+003	1.133147465e-009	4.125952148e+003	1.327588151e-009
4.126074219e+003	1.797869631e-009	4.126074219e+003	1.718050813e-009	4.126074219e+003	1.389052318e-009	4.126074219e+003	1.885857914e-009	4.126074219e+003	1.139492944e-009	4.126074219e+003	1.503582370e-009	4.126074219e+003	1.536522798e-009	4.126074219e+003	1.546135997e-009	4.126074219e+003	1.277705053e-009	4.126074219e+003	1.232110192e-009	4.126074219e+003	1.516794357e-009
4.126196777e+003	1.934915339e-009	4.126196777e+003	2.126306908e-009	4.126196777e+003	1.423072660e-009	4.126196777e+003	1.819601692e-009	4.126196777e+003	1.703209462e-009	4.126196777e+003	1.162524854e-009	4.126196777e+003	1.219106149e-009	4.126196777e+003	1.207686728e-009	4.126196777e+003	1.928028182e-009	4.126196777e+003	1.515162107e-009	4.126196777e+003	1.276051709e-009
4.126319336e+003	1.732167521e-009	4.126319336e+003	1.350951684e-009	4.126319336e+003	1.892996204e-009	4.126319336e+003	2.432044566e-009	4.126319336e+003	9.205340379e-010	4.126319336e+003	1.615104162e-009	4.126319336e+003	1.517565518e-009	4.126319336e+003	7.192594298e-010	4.126319336e+003	1.253643966e-009	4.126319336e+003	1.259807592e-009	4.126319336e+003	1.483649648e-009
4.126441895e+003	1.817957007e-009	4.126441895e+003	1.765134039e-009	4.126441895e+003	1.745499634e-009	4.126441895e+003	1.014972328e-009	4.126441895e+003	1.313916642e-009	4.126441895e+003	1.476186617e-009	4.126441895e+003	1.304058528e-009	4.126441895e+003	1.142944406e-009	4.126441895e+003	1.486478718e-009	4.126441895e+003	1.125725735e-009	4.126441895e+003	1.537840300e-009
4.126563965e+003	1.538948857e-009	4.126563965e+003	2.206135497e-009	4.126563965e+003	1.441869735e-009	4.126563965e+003	1.366812108e-009	4.126563965e+003	1.119991544e-009	4.126563965e+003	1.536494376e-009	4.126563965e+003	1.315984988e-009	4.126563965e+003	1.489715684e-009	4.126563965e+003	1.233908087e-009	4.126563965e+003	1.857742293e-009	4.126563965e+003	1.790320447e-009
4.126686523e+003	9.687946001e-010	4.126686523e+003	1.823956985e-009	4.126686523e+003	1.376629144e-009	4.126686523e+003	1.657202042e-009	4.126686523e+003	1.471310185e-009	4.126686523e+003	1.074350164e-009	4.126686523e+003	1.974442609e-009	4.126686523e+003	1.501547886e-009	4.126686523e+003	1.105818215e-009	4.126686523e+003	1.420117246e-009	4.126686523e+003	1.622390777e-009
4.126809082e+003	1.299465535e-009	4.126809082e+003	1.440116915e-009	4.126809082e+003	1.530997218e-009	4.126809082e+003	2.477462679e-009	4.126809082e+003	2.040516422e-009	4.126809082e+003	1.542563077e-009	4.126809082e+003	2.057272130e-009	4.126809082e+003	1.762103685e-009	4.126809082e+003	2.749228400e-009	4.126809082e+003	1.113974579e-009	4.126809082e+003	1.327755905e-009
4.126931641e+003	1.192791976e-009	4.126931641e+003	1.440881081e-009	4.126931641e+003	1.583264742e-009	4.126931641e+003	1.674709815e-009	4.126931641e+003	8.151377351e-010	4.126931641e+003	1.614952838e-009	4.126931641e+003	1.322934096e-009	4.126931641e+003	1.623071677e-009	4.126931641e+003	1.112914094e-009	4.126931641e+003	1.910251513e-009	4.126931641e+003	1.277569051e-009
4.127053711e+003	1.908110780e-009	4.127053711e+003	1.629695490e-009	4.127053711e+003	9.086173480e-010	4.127053711e+003	1.303344099e-009	4.127053711e+003	1.682172845e-009	4.127054199e+003	1.632376900e-009	4.127053711e+003	1.595182542e-009	4.127053711e+003	1.676839889e-009	4.127053711e+003	1.422042262e-009	4.127053711e+003	2.010149158e-009	4.127053711e+003	1.234357061e-009
4.127176270e+003	1.024516805e-009	4.127176270e+003	6.810273456e-010	4.127176270e+003	1.508715153e-009	4.127176270e+003	1.692372686e-009	4.127176270e+003	1.643355896e-009	4.127176270e+003	1.406978534e-009	4.127176270e+003	1.771265690e-009	4.127176270e+003	1.720084741e-009	4.127176270e+003	1.626750512e-009	4.127176270e+003	1.802658689e-009	4.127176270e+003	1.547372563e-009
4.127298828e+003	1.628060575e-009	4.127298828e+003	1.817624606e-009	4.127298828e+003	1.696840002e-009	4.127298828e+003	2.002316979e-009	4.127298828e+003	1.645460102e-009	4.127298828e+003	1.759309476e-009	4.127298828e+003	1.440295216e-009	4.127298828e+003	1.620920509e-009	4.127298828e+003	1.604229527e-009	4.127298828e+003	1.901639290e-009	4.127298828e+003	1.311244224e-009
4.127421387e+003	1.292539298e-009	4.127421387e+003	1.506578751e-009	4.127421387e+003	1.870653410e-009	4.127421387e+003	2.043973879e-009	4.127421387e+003	1.240119563e-009	4.127421387e+003	1.999792554e-009	4.127421387e+003	1.787069714e-009	4.127421387e+003	1.702236907e-009	4.127421387e+003	1.995674515e-009	4.127421387e+003	1.389009796e-009	4.127421387e+003	9.077442686e-010
4.127543945e+003	1.841218622e-009	4.127543945e+003	1.917769055e-009	4.127543945e+003	1.296041163e-009	4.127543945e+003	1.915107850e-009	4.127543945e+003	1.395672800e-009	4.127543945e+003	1.715530495e-009	4.127543945e+003	1.911842018e-009	4.127543945e+003	1.655326431e-009	4.127543945e+003	1.763862834e-009	4.127543945e+003	1.299074959e-009	4.127543945e+003	1.839091546e-009
4.127666016e+003	1.264653604e-009	4.127666016e+003	1.218636858e-009	4.127666016e+003	1.253667836e-009	4.127666016e+003	1.313533615e-009	4.127666016e+003	1.319022780e-009	4.127666016e+003	1.937765948e-009	4.127666016e+003	1.232167257e-009	4.127666016e+003	1.741866762e-009	4.127666016e+003	1.143642403e-009	4.127666016e+003	1.720320220e-009	4.127666016e+003	1.601918265e-009
4.127788574e+003	1.643766012e-009	4.127788574e+003	1.628392532e-009	4.127788574e+003	1.868596611e-009	4.127788574e+003	1.630477420e-009	4.127788574e+003	1.020482920e-009	4.127788574e+003	1.679510198e-009	4.127788574e+003	1.833680430e-009	4.127788574e+003	1.031998376e-009	4.127788574e+003	1.943574857e-009	4.127788574e+003	8.526633843e-010	4.127788574e+003	1.224199297e-009
4.127911133e+003	1.539756433e-009	4.127911133e+003	1.235476166e-009	4.127911133e+003	2.282889211e-009	4.127911133e+003	1.065253996e-009	4.127911133e+003	1.745437572e-009	4.127911133e+003	2.001775190e-009	4.127911133e+003	1.319400478e-009	4.127911133e+003	1.584307463e-009	4.127911133e+003	1.338306355e-009	4.127911133e+003	1.385392800e-009	4.127911133e+003	1.250294313e-009
4.128033691e+003	1.054147769e-009	4.128033691e+003	1.594327337e-009	4.128033691e+003	1.670093064e-009	4.128033691e+003	1.363923086e-009	4.128033691e+003	1.107823500e-009	4.128033691e+003	2.119734610e-009	4.128033691e+003	9.634983922e-010	4.128033691e+003	1.504657621e-009	4.128033691e+003	1.593824628e-009	4.128033691e+003	1.386653681e-009	4.128033691e+003	9.328657846e-010
4.128155762e+003	1.313688602e-009	4.128155762e+003	1.466280652e-009	4.128155762e+003	1.111052472e-009	4.128155762e+003	1.285127893e-009	4.128155762e+003	1.370326741e-009	4.128155762e+003	1.885446466e-009	4.128155762e+003	1.480115031e-009	4.128155762e+003	6.966342503e-010	4.128155762e+003	1.383481218e-009	4.128155762e+003	1.095851743e-009	4.128155762e+003	1.559253504e-009
4.128278320e+003	1.941976135e-009	4.128278320e+003	1.187926202e-009	4.128278320e+003	1.343689049e-009	4.128278320e+003	1.059038968e-009	4.128278320e+003	1.652331938e-009	4.128278320e+003	1.555160667e-009	4.128278320e+003	9.307458693e-010	4.128278320e+003	1.423499429e-009	4.128278320e+003	1.862754839e-009	4.128278320e+003	1.418984819e-009	4.128278320e+003	1.498034807e-009
4.128400879e+003	1.740578903e-009	4.128400879e+003	1.561137331e-009	4.128400879e+003	1.306148967e-009	4.128400879e+003	1.597429078e-009	4.128400879e+003	1.492480806e-009	4.128400879e+003	1.691850104e-009	4.128400879e+003	7.300878235e-010	4.128400879e+003	1.414249162e-009	4.128400879e+003	1.549149475e-009	4.128400879e+003	2.067185534e-009	4.128400879e+003	1.729692167e-009
4.128523438e+003	1.812082262e-009	4.128523438e+003	1.436112784e-009	4.128523438e+003	1.110689540e-009	4.128523438e+003	1.477619027e-009	4.128523438e+003	1.718732934e-009	4.128523438e+003	1.088246382e-009	4.128523438e+003	1.520939819e-009	4.128523438e+003	1.777752390e-009	4.128523438e+003	1.572133757e-009	4.128523438e+003	1.330671684e-009	4.128523438e+003	1.440156661e-009
4.128645508e+003	9.707692428e-010	4.128645508e+003	1.422858165e-009	4.128645508e+003	2.285854839e-009	4.128645508e+003	1.848717623e-009	4.128645508e+003	1.566044183e-009	4.128645508e+003	1.874155720e-009	4.128645508e+003	2.050881465e-009	4.128645508e+003	1.728620802e-009	4.128645508e+003	1.291511675e-009	4.128645508e+003	1.670325434e-009	4.128645508e+003	1.832359708e-009
4.128768066e+003	1.020552975e-009	4.128768066e+003	1.008471417e-009	4.128768066e+003	1.116452708e-009	4.128768066e+003	1.155727292e-009	4.128768066e+003	9.328519068e-010	4.128768066e+003	1.494969815e-009	4.128768066e+003	1.749632328e-009	4.128768066e+003	1.678429840e-009	4.128768066e+003	1.162433705e-009	4.128768066e+003	1.526357929e-009	4.128768066e+003	1.829201679e-009
4.128890625e+003	1.339810485e-009	4.128890625e+003	1.535717553e-009	4.128890625e+003	1.158477314e-009	4.128890625e+003	2.438291125e-009	4.128890625e+003	9.313002036e-010	4.128890625e+003	1.565179986e-009	4.128890625e+003	1.427452267e-009	4.128890625e+003	1.096132074e-009	4.128890625e+003	1.835594454e-009	4.128890625e+003	1.346200262e-009	4.128890625e+003	9.818338365e-010
4.129013184e+003	2.021423695e-009	4.129013184e+003	1.758991397e-009	4.129013184e+003	1.706238151e-009	4.129013184e+003	1.275426098e-009	4.129013184e+003	1.773803660e-009	4.129013184e+003	1.541966888e-009	4.129013184e+003	1.389145354e-009	4.129013184e+003	1.893008195e-009	4.129013184e+003	2.191844040e-009	4.129013184e+003	1.725782073e-009	4.129013184e+003	1.360267454e-009
4.129135254e+003	1.491721302e-009	4.129135254e+003	1.604274824e-009	4.129135254e+003	2.101895547e-009	4.129135254e+003	1.681724870e-009	4.129135254e+003	1.312316478e-009	4.129135254e+003	1.173024566e-009	4.129135254e+003	3.058073572e-009	4.129135254e+003	1.067171684e-009	4.129135254e+003	1.036153274e-009	4.129135254e+003	1.134963568e-009	4.129135254e+003	1.092060331e-009
4.129257813e+003	1.543852157e-009	4.129257813e+003	1.812767603e-009	4.129257813e+003	1.327282839e-009	4.129257813e+003	1.391717297e-009	4.129257813e+003	1.537386773e-009	4.129257813e+003	1.411618045e-009	4.129257813e+003	1.546345274e-009	4.129257813e+003	1.524558590e-009	4.129257813e+003	1.600594324e-009	4.129257813e+003	1.167272168e-009	4.129257813e+003	1.464723232e-009
4.129380371e+003	2.058773818e-009	4.129380371e+003	1.928840865e-009	4.129380371e+003	1.169504604e-009	4.129380371e+003	1.454255827e-009	4.129380371e+003	1.074806577e-009	4.129380371e+003	1.299059527e-009	4.129380371e+003	2.048525571e-009	4.129380371e+003	1.166763242e-009	4.129380371e+003	1.760528057e-009	4.129380371e+003	1.201318933e-009	4.129380371e+003	1.708926889e-009
[truncated: 47,946 more rows]
