# Supplementary material for: On-chip wavelength division multiplexing filters using extremely efficient gate-driven silicon microring resonator array
Source: Sci Rep. 2023 Mar 31;13:5269. doi: 10.1038/s41598-023-32313-0 (PMC10066274; doi:10.1038/s41598-023-32313-0)
Supplement: Supplementary file 1 — Supplementary Information. [file 41598_2023_32313_MOESM1_ESM.zip › WDM_datasets/EO tuning_ch2_1_-0.5_-4V.txt]

3.999958496e+003	1.706491171e-009	3.999958496e+003	1.671266681e-009	3.999958496e+003	1.177416720e-009	3.999958496e+003	1.306392883e-009	3.999958496e+003	1.466286759e-009	3.999958496e+003	2.216979933e-009	3.999958496e+003	1.106954084e-009	3.999958496e+003	8.612536795e-010	3.999958496e+003	2.298975676e-009	3.999958496e+003	1.688096773e-009	3.999958496e+003	2.226478113e-009
4.000080811e+003	2.049595826e-009	4.000080811e+003	2.093888396e-009	4.000080811e+003	1.864390420e-009	4.000080811e+003	6.627273730e-010	4.000080811e+003	2.073733629e-009	4.000080811e+003	2.725339510e-009	4.000080811e+003	1.895039681e-009	4.000080811e+003	1.481834655e-009	4.000080811e+003	1.563673635e-009	4.000080811e+003	1.241865499e-009	4.000080811e+003	1.311815989e-009
4.000203369e+003	1.868173838e-009	4.000203369e+003	1.448817843e-009	4.000203369e+003	1.736058741e-009	4.000203369e+003	1.851140463e-009	4.000203369e+003	1.608139621e-009	4.000203369e+003	1.325657029e-009	4.000203369e+003	1.287774887e-009	4.000203369e+003	1.155666118e-009	4.000203369e+003	1.956201645e-009	4.000203369e+003	1.890511303e-009	4.000203369e+003	9.672683765e-010
4.000325684e+003	1.284323758e-009	4.000325684e+003	2.672187360e-009	4.000325684e+003	1.533068783e-009	4.000325684e+003	1.658349236e-009	4.000325684e+003	1.688659768e-009	4.000325684e+003	2.222973583e-009	4.000325684e+003	1.722273768e-009	4.000325684e+003	1.593290166e-009	4.000325684e+003	2.748970607e-009	4.000325684e+003	1.808181715e-009	4.000325684e+003	1.487174495e-009
4.000448242e+003	1.376924241e-009	4.000448242e+003	1.866091726e-009	4.000448242e+003	2.366669305e-009	4.000448242e+003	1.497887148e-009	4.000448242e+003	2.395534437e-009	4.000448242e+003	1.675170225e-009	4.000448242e+003	1.582616926e-009	4.000448242e+003	2.424575429e-009	4.000448242e+003	2.865572668e-009	4.000448242e+003	1.255555104e-009	4.000448242e+003	1.351959766e-009
4.000570557e+003	2.425889933e-009	4.000570557e+003	1.078865886e-009	4.000570557e+003	1.747005984e-009	4.000570557e+003	1.721494836e-009	4.000570557e+003	2.249478825e-009	4.000570557e+003	2.531714394e-009	4.000570557e+003	1.943965655e-009	4.000570557e+003	2.105422281e-009	4.000570557e+003	1.248423920e-009	4.000570557e+003	2.162983126e-009	4.000570557e+003	1.224175539e-009
4.000693115e+003	1.742773370e-009	4.000693115e+003	2.278881306e-009	4.000693115e+003	1.880249290e-009	4.000693115e+003	1.869360222e-009	4.000693115e+003	9.730747319e-010	4.000693115e+003	1.766060409e-009	4.000693115e+003	1.917253689e-009	4.000693115e+003	2.234062269e-009	4.000693115e+003	1.449459996e-009	4.000693115e+003	2.047801262e-009	4.000693115e+003	2.236794749e-009
4.000815430e+003	1.905215319e-009	4.000815430e+003	2.166020918e-009	4.000815430e+003	2.209857852e-009	4.000815430e+003	1.752169632e-009	4.000815430e+003	1.364796165e-009	4.000815430e+003	1.817501705e-009	4.000815430e+003	1.991953491e-009	4.000815430e+003	2.244847197e-009	4.000815430e+003	2.039529212e-009	4.000815430e+003	1.223290247e-009	4.000815430e+003	2.187634962e-009
4.000937988e+003	2.329223703e-009	4.000937988e+003	2.175720271e-009	4.000937988e+003	1.523620341e-009	4.000937988e+003	1.607239897e-009	4.000937988e+003	1.899923552e-009	4.000937988e+003	1.467722277e-009	4.000937988e+003	1.409933392e-009	4.000937988e+003	1.885121170e-009	4.000937988e+003	1.798187377e-009	4.000937988e+003	2.307438018e-009	4.000937988e+003	2.617840833e-009
4.001060547e+003	1.541234362e-009	4.001060547e+003	1.599209987e-009	4.001060547e+003	1.301648234e-009	4.001060547e+003	1.714282050e-009	4.001060547e+003	1.472487354e-009	4.001060547e+003	1.295186403e-009	4.001060547e+003	1.304339081e-009	4.001060547e+003	1.462186483e-009	4.001060547e+003	1.238834479e-009	4.001060547e+003	1.184413789e-009	4.001060547e+003	1.539506300e-009
4.001182861e+003	2.084803885e-009	4.001182861e+003	1.155061269e-009	4.001182861e+003	1.790889215e-009	4.001182861e+003	1.579872788e-009	4.001182861e+003	1.626410340e-009	4.001182861e+003	1.444756537e-009	4.001182861e+003	1.306953989e-009	4.001182861e+003	1.034738184e-009	4.001182861e+003	2.267813048e-009	4.001182861e+003	1.754509316e-009	4.001182861e+003	2.344689554e-009
4.001305420e+003	2.473789174e-009	4.001305420e+003	1.080598611e-009	4.001305420e+003	1.537032612e-009	4.001305420e+003	1.561743845e-009	4.001305420e+003	1.801773508e-009	4.001305420e+003	1.359889423e-009	4.001305420e+003	2.228610851e-009	4.001305420e+003	1.646179526e-009	4.001305420e+003	2.048531567e-009	4.001305420e+003	1.224302326e-009	4.001305420e+003	1.864973509e-009
4.001427734e+003	1.854164489e-009	4.001427734e+003	2.038789804e-009	4.001427734e+003	1.796881755e-009	4.001427734e+003	1.614928968e-009	4.001427734e+003	1.471885502e-009	4.001427734e+003	1.338402278e-009	4.001427734e+003	2.310342806e-009	4.001427734e+003	1.177881792e-009	4.001427734e+003	1.051557397e-009	4.001427734e+003	2.312794178e-009	4.001427734e+003	1.894753243e-009
4.001550293e+003	1.266656446e-009	4.001550293e+003	1.021358886e-009	4.001550293e+003	2.433576674e-009	4.001550293e+003	1.264891192e-009	4.001550293e+003	2.844812164e-009	4.001550293e+003	1.539231187e-009	4.001550293e+003	1.473780986e-009	4.001550293e+003	1.831772400e-009	4.001550293e+003	1.820822937e-009	4.001550293e+003	1.461108567e-009	4.001550293e+003	1.392910676e-009
4.001672607e+003	1.018180873e-009	4.001672607e+003	1.703033159e-009	4.001672607e+003	2.517365427e-009	4.001672607e+003	1.802631155e-009	4.001672607e+003	1.996182997e-009	4.001672607e+003	1.246149517e-009	4.001672607e+003	1.988538889e-009	4.001672607e+003	9.837886061e-010	4.001672607e+003	2.098475838e-009	4.001672607e+003	1.777928804e-009	4.001672607e+003	1.914628234e-009
4.001795166e+003	1.561300977e-009	4.001795166e+003	2.155366108e-009	4.001795166e+003	1.957859874e-009	4.001795166e+003	1.233972924e-009	4.001795166e+003	2.279737954e-009	4.001795166e+003	1.563786656e-009	4.001795166e+003	1.803931227e-009	4.001795166e+003	1.444970699e-009	4.001795166e+003	1.592740495e-009	4.001795166e+003	1.594597676e-009	4.001795166e+003	1.652339265e-009
4.001917480e+003	1.133379279e-009	4.001917480e+003	1.848518671e-009	4.001917480e+003	2.224304074e-009	4.001917480e+003	2.298209845e-009	4.001917480e+003	1.999232113e-009	4.001917480e+003	2.392372300e-009	4.001917480e+003	2.193256021e-009	4.001917480e+003	1.131630123e-009	4.001917480e+003	2.391702170e-009	4.001917480e+003	1.392163052e-009	4.001917480e+003	1.899676194e-009
4.002040039e+003	1.606874078e-009	4.002040039e+003	1.912576986e-009	4.002040039e+003	2.593716797e-009	4.002040039e+003	2.312037228e-009	4.002040039e+003	2.251243858e-009	4.002040039e+003	2.331947524e-009	4.002040039e+003	1.369319769e-009	4.002040039e+003	2.424943579e-009	4.002040039e+003	1.345667688e-009	4.002040039e+003	1.026220109e-009	4.002040039e+003	1.873764033e-009
4.002162354e+003	1.685452333e-009	4.002162354e+003	1.888132095e-009	4.002162354e+003	2.329237025e-009	4.002162354e+003	2.555206491e-009	4.002162354e+003	1.703625352e-009	4.002162354e+003	2.270886368e-009	4.002162354e+003	1.098474089e-009	4.002162354e+003	1.680635076e-009	4.002162354e+003	1.490699897e-009	4.002162354e+003	2.501027163e-009	4.002162354e+003	1.737075261e-009
4.002284912e+003	1.923213810e-009	4.002284912e+003	1.808690420e-009	4.002284912e+003	1.087771095e-009	4.002284912e+003	1.386883164e-009	4.002284912e+003	1.553069895e-009	4.002284912e+003	1.476881284e-009	4.002284912e+003	1.405869976e-009	4.002284912e+003	1.199035982e-009	4.002284912e+003	1.075326495e-009	4.002284912e+003	1.360924373e-009	4.002284912e+003	1.079996537e-009
4.002407227e+003	1.488266954e-009	4.002407227e+003	2.110373876e-009	4.002407227e+003	2.462833271e-009	4.002407227e+003	2.270424071e-009	4.002407227e+003	2.565990975e-009	4.002407227e+003	2.004371558e-009	4.002407227e+003	1.858090570e-009	4.002407227e+003	1.350857981e-009	4.002407227e+003	1.223646851e-009	4.002407227e+003	2.660701881e-009	4.002407227e+003	1.678887473e-009
4.002529785e+003	1.242232872e-009	4.002529785e+003	1.399515059e-009	4.002529785e+003	9.806798706e-010	4.002529785e+003	1.738178157e-009	4.002529785e+003	1.678697070e-009	4.002529785e+003	1.211823419e-009	4.002529785e+003	1.920328119e-009	4.002529785e+003	2.076802508e-009	4.002529785e+003	1.439187769e-009	4.002529785e+003	2.139332489e-009	4.002529785e+003	1.667035954e-009
4.002652100e+003	2.181840708e-009	4.002652100e+003	1.790293580e-009	4.002652100e+003	9.901111042e-010	4.002652100e+003	2.347243733e-009	4.002652100e+003	2.141195665e-009	4.002652100e+003	1.819391415e-009	4.002652100e+003	2.062730653e-009	4.002652100e+003	1.671605632e-009	4.002652100e+003	2.110618569e-009	4.002652100e+003	1.661228377e-009	4.002652100e+003	2.212982464e-009
4.002774658e+003	1.569360863e-009	4.002774658e+003	1.632751601e-009	4.002774658e+003	1.972833008e-009	4.002774658e+003	2.843715263e-009	4.002774658e+003	1.353831824e-009	4.002774658e+003	1.827267559e-009	4.002774658e+003	2.308325531e-009	4.002774658e+003	2.154173062e-009	4.002774658e+003	1.444796616e-009	4.002774658e+003	1.742337830e-009	4.002774658e+003	1.764337343e-009
4.002896973e+003	1.632097124e-009	4.002896973e+003	2.314241687e-009	4.002896973e+003	1.799510430e-009	4.002896973e+003	1.288941953e-009	4.002896973e+003	1.902731528e-009	4.002896973e+003	1.969889807e-009	4.002896973e+003	1.786785164e-009	4.002896973e+003	1.856220400e-009	4.002896973e+003	1.252299486e-009	4.002896973e+003	1.582728948e-009	4.002896973e+003	2.021787626e-009
4.003019531e+003	1.439886987e-009	4.003019531e+003	1.441350705e-009	4.003019531e+003	2.340547978e-009	4.003019531e+003	2.083343720e-009	4.003019531e+003	2.155214229e-009	4.003019531e+003	1.898547097e-009	4.003019531e+003	2.331016047e-009	4.003019531e+003	1.219195744e-009	4.003019531e+003	1.361836754e-009	4.003019531e+003	2.268679022e-009	4.003019531e+003	1.703006958e-009
4.003141846e+003	1.248507298e-009	4.003141846e+003	2.344528571e-009	4.003141846e+003	1.499546265e-009	4.003141846e+003	2.700002444e-009	4.003141846e+003	1.721412235e-009	4.003141846e+003	2.257767528e-009	4.003141846e+003	1.521424431e-009	4.003141846e+003	2.320611037e-009	4.003141846e+003	2.137482413e-009	4.003141846e+003	2.057491955e-009	4.003141846e+003	1.768638791e-009
4.003264404e+003	1.983003761e-009	4.003264404e+003	2.082604311e-009	4.003264404e+003	1.834208563e-009	4.003264404e+003	1.524319893e-009	4.003264404e+003	1.459601995e-009	4.003264404e+003	1.441832320e-009	4.003264404e+003	2.422542833e-009	4.003264404e+003	2.226639095e-009	4.003264404e+003	1.647192605e-009	4.003264404e+003	1.421676665e-009	4.003264404e+003	2.315223790e-009
4.003386963e+003	1.162677399e-009	4.003386963e+003	2.299894053e-009	4.003386963e+003	2.247621422e-009	4.003386963e+003	1.945757111e-009	4.003386963e+003	1.342415623e-009	4.003386963e+003	1.948674777e-009	4.003386963e+003	1.531060945e-009	4.003386963e+003	2.122729770e-009	4.003386963e+003	1.813384332e-009	4.003386963e+003	1.456285759e-009	4.003386719e+003	1.764329349e-009
4.003509277e+003	2.068478722e-009	4.003509277e+003	2.229967988e-009	4.003509277e+003	2.318245818e-009	4.003509277e+003	1.930590576e-009	4.003509277e+003	1.530921501e-009	4.003509277e+003	1.976171449e-009	4.003509277e+003	1.179555231e-009	4.003509277e+003	2.034441948e-009	4.003509277e+003	1.552532880e-009	4.003509277e+003	1.825096851e-009	4.003509277e+003	1.083728107e-009
4.003631836e+003	1.657020299e-009	4.003631836e+003	1.308512410e-009	4.003631836e+003	2.174638691e-009	4.003631836e+003	1.153646068e-009	4.003631836e+003	2.300363455e-009	4.003631836e+003	2.672959187e-009	4.003631836e+003	1.749329570e-009	4.003631836e+003	2.276399291e-009	4.003631836e+003	1.385776494e-009	4.003631836e+003	2.030864144e-009	4.003631836e+003	2.271236976e-009
4.003754150e+003	1.982244369e-009	4.003754150e+003	2.275871713e-009	4.003754150e+003	1.786723991e-009	4.003754150e+003	1.510802372e-009	4.003754150e+003	1.298844921e-009	4.003754150e+003	1.592440291e-009	4.003754150e+003	2.299018975e-009	4.003754150e+003	1.969535424e-009	4.003754150e+003	1.351422974e-009	4.003754150e+003	1.803454275e-009	4.003754150e+003	1.348765877e-009
4.003876709e+003	1.121107429e-009	4.003876709e+003	1.895043011e-009	4.003876709e+003	1.949370887e-009	4.003876709e+003	1.867396904e-009	4.003876709e+003	1.964717056e-009	4.003876709e+003	1.863868393e-009	4.003876709e+003	1.109996428e-009	4.003876709e+003	1.972918717e-009	4.003876709e+003	1.637002534e-009	4.003876709e+003	1.222495216e-009	4.003876709e+003	1.999855614e-009
4.003999023e+003	2.264308518e-009	4.003999023e+003	1.314593434e-009	4.003999023e+003	1.770347979e-009	4.003999023e+003	1.819704609e-009	4.003999023e+003	2.092107820e-009	4.003999023e+003	1.529533278e-009	4.003999023e+003	1.355610513e-009	4.003999023e+003	1.738541200e-009	4.003999023e+003	1.642167513e-009	4.003999023e+003	1.690552587e-009	4.003999023e+003	2.111937292e-009
4.004121582e+003	1.630047208e-009	4.004121582e+003	2.017565670e-009	4.004121582e+003	1.704768215e-009	4.004121582e+003	2.281277389e-009	4.004121582e+003	1.354239498e-009	4.004121582e+003	1.350348278e-009	4.004121582e+003	2.023095913e-009	4.004121582e+003	2.141959277e-009	4.004121582e+003	2.208057071e-009	4.004121582e+003	2.172978242e-009	4.004121582e+003	1.806440886e-009
4.004243896e+003	1.589023690e-009	4.004243896e+003	1.587599607e-009	4.004243896e+003	1.751971013e-009	4.004243896e+003	1.551024975e-009	4.004243896e+003	1.522514781e-009	4.004243896e+003	1.263724347e-009	4.004243896e+003	2.140747801e-009	4.004243896e+003	1.964959306e-009	4.004243896e+003	2.180915448e-009	4.004243896e+003	1.509916525e-009	4.004243896e+003	2.541711508e-009
4.004366455e+003	1.849997822e-009	4.004366455e+003	1.483374312e-009	4.004366455e+003	1.820106399e-009	4.004366455e+003	1.344659384e-009	4.004366455e+003	2.052783943e-009	4.004366455e+003	2.072252148e-009	4.004366455e+003	2.213762063e-009	4.004366455e+003	9.756647712e-010	4.004366455e+003	2.071772753e-009	4.004366455e+003	2.667047028e-009	4.004366455e+003	1.295645369e-009
4.004488770e+003	2.337533056e-009	4.004488770e+003	1.571526020e-009	4.004488770e+003	2.338253813e-009	4.004488770e+003	1.794818183e-009	4.004488770e+003	2.881125560e-009	4.004488770e+003	2.003263111e-009	4.004488770e+003	2.075712491e-009	4.004488770e+003	2.629809703e-009	4.004488770e+003	1.220773593e-009	4.004488770e+003	1.722156528e-009	4.004488770e+003	2.235591934e-009
4.004611328e+003	1.896413471e-009	4.004611328e+003	1.472084121e-009	4.004611328e+003	1.979536313e-009	4.004611328e+003	1.975841712e-009	4.004611328e+003	1.771454650e-009	4.004611328e+003	1.720196652e-009	4.004611328e+003	1.626156321e-009	4.004611328e+003	1.712119224e-009	4.004611328e+003	1.989209464e-009	4.004611328e+003	1.858945553e-009	4.004611328e+003	1.628128410e-009
4.004733643e+003	1.626568213e-009	4.004733643e+003	1.856093612e-009	4.004733643e+003	2.178494496e-009	4.004733643e+003	1.591351384e-009	4.004733643e+003	8.274926855e-010	4.004733643e+003	1.539986139e-009	4.004733643e+003	1.345042300e-009	4.004733643e+003	1.797147320e-009	4.004733643e+003	1.505857106e-009	4.004733643e+003	1.429185326e-009	4.004733643e+003	2.239947117e-009
4.004856201e+003	2.089238782e-009	4.004856201e+003	2.361731255e-009	4.004856201e+003	1.665647953e-009	4.004856201e+003	2.221701489e-009	4.004856201e+003	2.404069610e-009	4.004856201e+003	1.585792719e-009	4.004856201e+003	1.992832566e-009	4.004856201e+003	1.851059750e-009	4.004856201e+003	1.538221883e-009	4.004856201e+003	2.016518286e-009	4.004856201e+003	1.326002308e-009
4.004978516e+003	1.400923932e-009	4.004978516e+003	1.233379954e-009	4.004978516e+003	2.451782777e-009	4.004978516e+003	1.350663914e-009	4.004978516e+003	1.427608587e-009	4.004978516e+003	2.615219818e-009	4.004978516e+003	1.744554168e-009	4.004978516e+003	1.569945951e-009	4.004978516e+003	2.378856667e-009	4.004978516e+003	1.348825385e-009	4.004978516e+003	1.328937738e-009
4.005101074e+003	2.303722990e-009	4.005101074e+003	1.436614272e-009	4.005101074e+003	1.741316979e-009	4.005101074e+003	2.024091561e-009	4.005101074e+003	1.889149948e-009	4.005101074e+003	2.594371384e-009	4.005101074e+003	2.312581238e-009	4.005101074e+003	1.465696786e-009	4.005101074e+003	1.842350161e-009	4.005101074e+003	1.920169135e-009	4.005101074e+003	1.721196186e-009
4.005223389e+003	2.210720940e-009	4.005223389e+003	1.677732508e-009	4.005223389e+003	1.603718269e-009	4.005223389e+003	2.206411498e-009	4.005223389e+003	1.549755768e-009	4.005223389e+003	1.572346919e-009	4.005223389e+003	1.867797694e-009	4.005223389e+003	1.966036445e-009	4.005223389e+003	1.737711308e-009	4.005223389e+003	1.741657818e-009	4.005223389e+003	1.256098670e-009
4.005345947e+003	1.813031170e-009	4.005345947e+003	1.169193298e-009	4.005345947e+003	2.149289413e-009	4.005345947e+003	2.069883154e-009	4.005345947e+003	1.941275807e-009	4.005345947e+003	1.384851678e-009	4.005345947e+003	2.485042172e-009	4.005345947e+003	2.099372898e-009	4.005345947e+003	2.046410152e-009	4.005345947e+003	2.538902866e-009	4.005345947e+003	1.202084099e-009
4.005468262e+003	2.609888972e-009	4.005468262e+003	1.240702097e-009	4.005468262e+003	1.984999498e-009	4.005468262e+003	2.794033671e-009	4.005468262e+003	1.131085781e-009	4.005468262e+003	2.185309267e-009	4.005468262e+003	1.973828212e-009	4.005468262e+003	1.980431596e-009	4.005468262e+003	1.660749427e-009	4.005468262e+003	1.858598941e-009	4.005468262e+003	1.854639331e-009
4.005590820e+003	1.860712806e-009	4.005590820e+003	2.096903984e-009	4.005590820e+003	1.589280041e-009	4.005590820e+003	2.142879652e-009	4.005590820e+003	2.220906570e-009	4.005590820e+003	1.493462243e-009	4.005590820e+003	1.440132680e-009	4.005590820e+003	1.549696593e-009	4.005590820e+003	2.456323811e-009	4.005590820e+003	2.423148571e-009	4.005590820e+003	2.197728666e-009
4.005713379e+003	2.087629403e-009	4.005713135e+003	1.767544333e-009	4.005713135e+003	2.758882678e-009	4.005713135e+003	2.298562896e-009	4.005713135e+003	1.754552281e-009	4.005713379e+003	1.775047997e-009	4.005713135e+003	1.358996804e-009	4.005713135e+003	2.461694848e-009	4.005713135e+003	7.302062843e-010	4.005713135e+003	1.654560822e-009	4.005713135e+003	2.384251019e-009
4.005835693e+003	1.732739174e-009	4.005835693e+003	1.463969945e-009	4.005835693e+003	1.578287723e-009	4.005835693e+003	1.519239512e-009	4.005835693e+003	1.949199246e-009	4.005835693e+003	1.621926593e-009	4.005835693e+003	1.815266160e-009	4.005835693e+003	2.776989083e-009	4.005835693e+003	1.028291008e-009	4.005835693e+003	2.452505976e-009	4.005835693e+003	2.424811241e-009
4.005958252e+003	2.216450801e-009	4.005958252e+003	2.129976417e-009	4.005958252e+003	2.282777301e-009	4.005958252e+003	2.346189465e-009	4.005958252e+003	2.614055417e-009	4.005958252e+003	1.896399260e-009	4.005958252e+003	1.689109297e-009	4.005958252e+003	2.071550487e-009	4.005958252e+003	1.085596280e-009	4.005958252e+003	1.546949790e-009	4.005958252e+003	1.601843991e-009
4.006080566e+003	1.493133062e-009	4.006080566e+003	2.099675989e-009	4.006080566e+003	1.576665576e-009	4.006080566e+003	1.906320435e-009	4.006080566e+003	2.237261043e-009	4.006080566e+003	1.501156532e-009	4.006080566e+003	1.819923212e-009	4.006080566e+003	2.153511369e-009	4.006080566e+003	1.551257234e-009	4.006080566e+003	1.819108419e-009	4.006080566e+003	1.933556204e-009
4.006203125e+003	1.671642047e-009	4.006203125e+003	2.089062479e-009	4.006203125e+003	2.394865417e-009	4.006203125e+003	1.505642389e-009	4.006203125e+003	1.578526088e-009	4.006203125e+003	1.799677074e-009	4.006203125e+003	1.850187448e-009	4.006203125e+003	1.346384559e-009	4.006203125e+003	1.532875937e-009	4.006203125e+003	1.364829028e-009	4.006203125e+003	1.367749802e-009
4.006325439e+003	1.379163783e-009	4.006325439e+003	1.833130314e-009	4.006325439e+003	1.699574592e-009	4.006325439e+003	1.571542896e-009	4.006325439e+003	1.638126634e-009	4.006325439e+003	1.788477477e-009	4.006325439e+003	1.509598668e-009	4.006325439e+003	1.364208080e-009	4.006325439e+003	1.281501461e-009	4.006325439e+003	2.181698155e-009	4.006325439e+003	1.633727265e-009
4.006447998e+003	1.672001204e-009	4.006447998e+003	1.971725672e-009	4.006447998e+003	2.287932954e-009	4.006447998e+003	1.604720690e-009	4.006447998e+003	2.115357889e-009	4.006447998e+003	1.681137340e-009	4.006447998e+003	1.141419070e-009	4.006447998e+003	1.920378301e-009	4.006447998e+003	2.368141017e-009	4.006447998e+003	1.682434858e-009	4.006447998e+003	1.689442586e-009
4.006570313e+003	1.593368437e-009	4.006570313e+003	1.684502537e-009	4.006570313e+003	2.583947945e-009	4.006570313e+003	1.275348160e-009	4.006570313e+003	2.232469098e-009	4.006570313e+003	2.516842956e-009	4.006570313e+003	1.287970064e-009	4.006570313e+003	1.541013761e-009	4.006570313e+003	1.830563479e-009	4.006570313e+003	1.710776298e-009	4.006570313e+003	2.021092405e-009
4.006692871e+003	1.406499361e-009	4.006692871e+003	1.394983573e-009	4.006692871e+003	1.895438251e-009	4.006692871e+003	1.165231800e-009	4.006692871e+003	1.350802026e-009	4.006692871e+003	2.226177243e-009	4.006692871e+003	1.476845868e-009	4.006692871e+003	1.720524057e-009	4.006692871e+003	2.212716455e-009	4.006692871e+003	1.794203341e-009	4.006692871e+003	1.117531845e-009
4.006815186e+003	1.639359204e-009	4.006815186e+003	2.115948528e-009	4.006815186e+003	2.270804655e-009	4.006815186e+003	1.684926754e-009	4.006815186e+003	1.882948242e-009	4.006815186e+003	1.549054995e-009	4.006815186e+003	1.054393683e-009	4.006815186e+003	2.012764844e-009	4.006815186e+003	2.344475281e-009	4.006815186e+003	1.808872940e-009	4.006815186e+003	1.277596917e-009
4.006937744e+003	1.570431674e-009	4.006937744e+003	1.729261512e-009	4.006937744e+003	2.071059768e-009	4.006937744e+003	1.891486745e-009	4.006937744e+003	1.505255698e-009	4.006937744e+003	1.588502108e-009	4.006937744e+003	1.320810350e-009	4.006937744e+003	1.380185743e-009	4.006937744e+003	1.976236952e-009	4.006937744e+003	1.866689248e-009	4.006937744e+003	1.793381665e-009
4.007060059e+003	1.711446873e-009	4.007060059e+003	2.300454272e-009	4.007060059e+003	1.867990207e-009	4.007060059e+003	1.828088680e-009	4.007060059e+003	2.042122693e-009	4.007060059e+003	1.832796359e-009	4.007060059e+003	1.227760782e-009	4.007060059e+003	2.444978220e-009	4.007060059e+003	2.203283556e-009	4.007060059e+003	2.026949941e-009	4.007060059e+003	1.692343488e-009
4.007182617e+003	2.085235540e-009	4.007182617e+003	1.565764296e-009	4.007182617e+003	1.805816829e-009	4.007182617e+003	1.567700969e-009	4.007182617e+003	1.546194173e-009	4.007182617e+003	2.133947019e-009	4.007182617e+003	1.060966093e-009	4.007182617e+003	1.918773584e-009	4.007182617e+003	2.042868319e-009	4.007182617e+003	1.978200492e-009	4.007182617e+003	1.857475618e-009
4.007304932e+003	2.468129923e-009	4.007304932e+003	2.519127351e-009	4.007304932e+003	1.964942653e-009	4.007304932e+003	2.280637013e-009	4.007304932e+003	1.563236096e-009	4.007304932e+003	2.690369261e-009	4.007304932e+003	2.298788493e-009	4.007304932e+003	1.285061169e-009	4.007304932e+003	1.559690488e-009	4.007304932e+003	2.382377406e-009	4.007304932e+003	1.470535693e-009
4.007427490e+003	1.860332222e-009	4.007427490e+003	2.607965399e-009	4.007427490e+003	2.105832619e-009	4.007427490e+003	2.244204600e-009	4.007427490e+003	1.746158440e-009	4.007427490e+003	2.074839855e-009	4.007427490e+003	1.556691998e-009	4.007427490e+003	1.125421201e-009	4.007427490e+003	1.708142405e-009	4.007427490e+003	1.771445768e-009	4.007427490e+003	2.334139104e-009
4.007549805e+003	1.817694106e-009	4.007549805e+003	1.084776602e-009	4.007549805e+003	1.602912358e-009	4.007549805e+003	2.000370092e-009	4.007549805e+003	1.543808081e-009	4.007549805e+003	2.108809127e-009	4.007549805e+003	2.001631305e-009	4.007549805e+003	1.813524442e-009	4.007549805e+003	2.735862870e-009	4.007549805e+003	1.458108190e-009	4.007549805e+003	2.115390529e-009
4.007672363e+003	1.606496158e-009	4.007672363e+003	1.358382629e-009	4.007672363e+003	2.116231412e-009	4.007672363e+003	1.459936505e-009	4.007672363e+003	2.124829201e-009	4.007672363e+003	1.485751078e-009	4.007672363e+003	2.380508679e-009	4.007672363e+003	1.585570786e-009	4.007672363e+003	1.897679791e-009	4.007672363e+003	2.702182256e-009	4.007672363e+003	1.288823381e-009
4.007794678e+003	1.939148619e-009	4.007794678e+003	1.500696123e-009	4.007794678e+003	1.111093328e-009	4.007794678e+003	1.858311616e-009	4.007794678e+003	1.588569276e-009	4.007794678e+003	1.617108225e-009	4.007794678e+003	1.440043862e-009	4.007794678e+003	2.590920145e-009	4.007794678e+003	1.590970022e-009	4.007794678e+003	1.922495496e-009	4.007794678e+003	1.555036988e-009
4.007917236e+003	2.040448477e-009	4.007917236e+003	1.744187350e-009	4.007917236e+003	1.385581649e-009	4.007917236e+003	1.728118870e-009	4.007917236e+003	1.280141659e-009	4.007917236e+003	1.847080933e-009	4.007917236e+003	2.136262500e-009	4.007917236e+003	1.949739703e-009	4.007917236e+003	2.298157886e-009	4.007917236e+003	2.023825107e-009	4.007917236e+003	1.764410507e-009
4.008039551e+003	1.663247540e-009	4.008039551e+003	1.642378344e-009	4.008039551e+003	2.239851637e-009	4.008039551e+003	1.647050829e-009	4.008039551e+003	1.636329516e-009	4.008039551e+003	1.684536843e-009	4.008039551e+003	1.804571825e-009	4.008039551e+003	1.734676958e-009	4.008039551e+003	2.581350689e-009	4.008039551e+003	2.619458428e-009	4.008039551e+003	1.577269204e-009
4.008162109e+003	2.140435829e-009	4.008162109e+003	1.349579781e-009	4.008162109e+003	1.480057521e-009	4.008162109e+003	2.052360948e-009	4.008162109e+003	1.841249708e-009	4.008162109e+003	2.265046817e-009	4.008162109e+003	1.838813435e-009	4.008162109e+003	2.318736092e-009	4.008162109e+003	1.796036764e-009	4.008162109e+003	2.652728037e-009	4.008162109e+003	1.872436206e-009
4.008284668e+003	2.159251888e-009	4.008284668e+003	2.385154074e-009	4.008284668e+003	1.771192637e-009	4.008284668e+003	1.642698311e-009	4.008284668e+003	1.125981974e-009	4.008284668e+003	1.627158186e-009	4.008284668e+003	1.868054822e-009	4.008284668e+003	1.108905301e-009	4.008284668e+003	1.558987939e-009	4.008284668e+003	1.578177034e-009	4.008284668e+003	1.575780284e-009
4.008406982e+003	1.292462914e-009	4.008406982e+003	1.155927354e-009	4.008406982e+003	2.387054554e-009	4.008406982e+003	2.107393371e-009	4.008406982e+003	1.535494065e-009	4.008406982e+003	1.815937845e-009	4.008406982e+003	1.806297667e-009	4.008406982e+003	2.024712620e-009	4.008406982e+003	2.539106259e-009	4.008406982e+003	2.307446456e-009	4.008406982e+003	1.567425301e-009
4.008529541e+003	9.716568661e-010	4.008529541e+003	1.608828959e-009	4.008529541e+003	1.794307147e-009	4.008529541e+003	1.115238790e-009	4.008529541e+003	1.429112717e-009	4.008529541e+003	1.392923110e-009	4.008529541e+003	2.022933598e-009	4.008529541e+003	1.891107937e-009	4.008529541e+003	2.356369544e-009	4.008529541e+003	1.691713325e-009	4.008529541e+003	2.736687321e-009
4.008651855e+003	1.874666422e-009	4.008651855e+003	2.073936578e-009	4.008651855e+003	1.600942712e-009	4.008651855e+003	1.622042833e-009	4.008651855e+003	1.803091010e-009	4.008651855e+003	1.294024554e-009	4.008651855e+003	1.967542795e-009	4.008651855e+003	1.491346824e-009	4.008651855e+003	1.380377479e-009	4.008651855e+003	1.772162306e-009	4.008651855e+003	1.649844927e-009
4.008774414e+003	1.746519263e-009	4.008774414e+003	2.011947497e-009	4.008774414e+003	1.263304461e-009	4.008774414e+003	2.311000280e-009	4.008774414e+003	1.463417831e-009	4.008774414e+003	2.762999163e-009	4.008774414e+003	2.454904502e-009	4.008774414e+003	2.417109846e-009	4.008774414e+003	1.571128339e-009	4.008774414e+003	2.303836455e-009	4.008774414e+003	2.081713690e-009
4.008896729e+003	1.531033633e-009	4.008896729e+003	1.952070061e-009	4.008896729e+003	2.215213124e-009	4.008896729e+003	1.067093081e-009	4.008896729e+003	1.814025929e-009	4.008896729e+003	2.173994096e-009	4.008896729e+003	1.702718300e-009	4.008896729e+003	1.408608341e-009	4.008896729e+003	1.847089925e-009	4.008896729e+003	1.227017599e-009	4.008896729e+003	2.289094025e-009
4.009019287e+003	2.327278370e-009	4.009019287e+003	1.999062027e-009	4.009019287e+003	2.377400721e-009	4.009019287e+003	1.525421012e-009	4.009019287e+003	1.463035915e-009	4.009019287e+003	2.751312733e-009	4.009019287e+003	1.778225900e-009	4.009019287e+003	1.286767803e-009	4.009019287e+003	2.311985270e-009	4.009019287e+003	1.073657274e-009	4.009019287e+003	1.450415454e-009
4.009141602e+003	2.145433164e-009	4.009141602e+003	1.536860417e-009	4.009141602e+003	1.597707411e-009	4.009141602e+003	1.911881986e-009	4.009141602e+003	1.606552225e-009	4.009141602e+003	6.241595019e-010	4.009141602e+003	1.498436930e-009	4.009141602e+003	2.407097854e-009	4.009141602e+003	1.483305812e-009	4.009141602e+003	1.556493268e-009	4.009141602e+003	2.577109859e-009
4.009264160e+003	1.354168777e-009	4.009264160e+003	1.744464018e-009	4.009264160e+003	1.759901891e-009	4.009264160e+003	1.928913695e-009	4.009264160e+003	2.995787396e-009	4.009264160e+003	2.237107166e-009	4.009264160e+003	1.274952255e-009	4.009264160e+003	1.326525001e-009	4.009264160e+003	1.810352424e-009	4.009264160e+003	1.899166824e-009	4.009264160e+003	9.295454406e-010
4.009386475e+003	1.790657067e-009	4.009386475e+003	1.434359298e-009	4.009386475e+003	1.804867700e-009	4.009386475e+003	1.667786131e-009	4.009386475e+003	9.073149454e-010	4.009386475e+003	2.061496307e-009	4.009386475e+003	6.735602631e-010	4.009386475e+003	2.240017949e-009	4.009386475e+003	1.886352186e-009	4.009386475e+003	2.533829147e-009	4.009386475e+003	2.336799199e-009
4.009509033e+003	1.638534974e-009	4.009509033e+003	1.293601781e-009	4.009509033e+003	1.002220640e-009	4.009509033e+003	1.520642279e-009	4.009509033e+003	9.247408950e-010	4.009509033e+003	1.710226627e-009	4.009509033e+003	2.024851398e-009	4.009509033e+003	7.985703765e-010	4.009509033e+003	1.210361922e-009	4.009509033e+003	2.144115996e-009	4.009509033e+003	2.256038245e-009
4.009631348e+003	2.115605247e-009	4.009631348e+003	2.498078189e-009	4.009631348e+003	1.362183588e-009	4.009631348e+003	1.650495962e-009	4.009631348e+003	2.416295386e-009	4.009631348e+003	1.833276309e-009	4.009631348e+003	2.633419927e-009	4.009631348e+003	2.102231722e-009	4.009631348e+003	1.915611447e-009	4.009631348e+003	1.856110265e-009	4.009631348e+003	2.092980456e-009
4.009753906e+003	1.709179798e-009	4.009753906e+003	1.970514196e-009	4.009753906e+003	1.874779221e-009	4.009753906e+003	8.805584040e-010	4.009753906e+003	1.892754176e-009	4.009753906e+003	1.751438883e-009	4.009753906e+003	1.582722287e-009	4.009753906e+003	2.197734217e-009	4.009753906e+003	2.447758218e-009	4.009753906e+003	1.413864692e-009	4.009753906e+003	1.760324553e-009
4.009876221e+003	2.129940890e-009	4.009876221e+003	3.314318153e-009	4.009876221e+003	1.083111822e-009	4.009876221e+003	1.734534183e-009	4.009876221e+003	1.302800534e-009	4.009876221e+003	1.482529544e-009	4.009876221e+003	1.248193549e-009	4.009876221e+003	1.106144398e-009	4.009876221e+003	2.444506819e-009	4.009876221e+003	7.521339107e-010	4.009876221e+003	1.756554013e-009
4.009998779e+003	2.044050929e-009	4.009998779e+003	2.138385913e-009	4.009998779e+003	1.622706081e-009	4.009998779e+003	1.708508890e-009	4.009998779e+003	1.589990584e-009	4.009998779e+003	1.385650372e-009	4.009998779e+003	1.766109814e-009	4.009998779e+003	1.920256620e-009	4.009998779e+003	1.294975682e-009	4.009998779e+003	1.532650673e-009	4.009998779e+003	2.362331442e-009
4.010121094e+003	1.045781017e-009	4.010121094e+003	1.970430485e-009	4.010121094e+003	2.041538494e-009	4.010121094e+003	1.930613891e-009	4.010121094e+003	1.445954689e-009	4.010121094e+003	1.616472178e-009	4.010121094e+003	2.281189238e-009	4.010121094e+003	1.918337933e-009	4.010121094e+003	2.382314568e-009	4.010121094e+003	1.728952315e-009	4.010121094e+003	1.169256469e-009
4.010243652e+003	1.504508740e-009	4.010243652e+003	1.368586244e-009	4.010243652e+003	1.943033956e-009	4.010243652e+003	1.616611400e-009	4.010243652e+003	2.314218595e-009	4.010243652e+003	1.619928081e-009	4.010243652e+003	1.998363031e-009	4.010243652e+003	2.166147706e-009	4.010243652e+003	2.156962386e-009	4.010243652e+003	2.276578037e-009	4.010243652e+003	1.441380459e-009
4.010365967e+003	1.715161346e-009	4.010365967e+003	1.732764932e-009	4.010365967e+003	1.279817474e-009	4.010365967e+003	1.646494718e-009	4.010365967e+003	1.466295529e-009	4.010365967e+003	1.758238555e-009	4.010365967e+003	2.111534725e-009	4.010365967e+003	1.923966542e-009	4.010365967e+003	1.559897433e-009	4.010365967e+003	1.724747345e-009	4.010365967e+003	1.648533754e-009
4.010488525e+003	1.856136911e-009	4.010488525e+003	1.166369890e-009	4.010488525e+003	2.529364496e-009	4.010488525e+003	1.306776354e-009	4.010488525e+003	1.627032065e-009	4.010488525e+003	2.356981055e-009	4.010488525e+003	1.228113278e-009	4.010488525e+003	1.787999859e-009	4.010488525e+003	2.355993844e-009	4.010488525e+003	9.788375666e-010	4.010488525e+003	1.651697334e-009
4.010611084e+003	1.311617481e-009	4.010610840e+003	1.921235837e-009	4.010610840e+003	1.444414255e-009	4.010610840e+003	2.709571234e-009	4.010610840e+003	2.172815483e-009	4.010611084e+003	1.430397911e-009	4.010610840e+003	1.864645105e-009	4.010610840e+003	1.950057005e-009	4.010610840e+003	2.348861994e-009	4.010610840e+003	2.133809573e-009	4.010610840e+003	1.882555223e-009
4.010733398e+003	1.513782877e-009	4.010733398e+003	2.099493024e-009	4.010733398e+003	1.480565226e-009	4.010733398e+003	1.347811529e-009	4.010733398e+003	2.086243622e-009	4.010733398e+003	1.859561283e-009	4.010733398e+003	1.734398958e-009	4.010733398e+003	2.812208022e-009	4.010733398e+003	1.194835564e-009	4.010733398e+003	1.702653352e-009	4.010733398e+003	1.061532751e-009
4.010855957e+003	2.487809070e-009	4.010855957e+003	2.222882989e-009	4.010855957e+003	2.207402039e-009	4.010855957e+003	1.637486036e-009	4.010855957e+003	1.819929429e-009	4.010855957e+003	1.862929810e-009	4.010855957e+003	1.404373506e-009	4.010855957e+003	1.539155137e-009	4.010855957e+003	2.425346812e-009	4.010855957e+003	1.266228011e-009	4.010855957e+003	1.935308358e-009
4.010978271e+003	2.604120253e-009	4.010978271e+003	9.247217991e-010	4.010978271e+003	1.425179863e-009	4.010978271e+003	1.403211436e-009	4.010978271e+003	1.307016606e-009	4.010978271e+003	1.202976496e-009	4.010978271e+003	2.299705981e-009	4.010978271e+003	1.835594454e-009	4.010978271e+003	2.638969265e-009	4.010978271e+003	1.981676379e-009	4.010978271e+003	1.806960803e-009
4.011100830e+003	3.304374774e-009	4.011100830e+003	2.242990238e-009	4.011100830e+003	2.249601394e-009	4.011100830e+003	2.075494665e-009	4.011100830e+003	2.018093914e-009	4.011100830e+003	1.598138510e-009	4.011100830e+003	2.421399303e-009	4.011100830e+003	2.226655971e-009	4.011100830e+003	2.045204006e-009	4.011100830e+003	1.707776698e-009	4.011100830e+003	1.758629908e-009
4.011223145e+003	1.086034151e-009	4.011223145e+003	2.717485792e-009	4.011223145e+003	2.000118959e-009	4.011223145e+003	1.188930732e-009	4.011223145e+003	1.215320289e-009	4.011223145e+003	1.526813564e-009	4.011223145e+003	1.337595701e-009	4.011223145e+003	2.800237153e-009	4.011223145e+003	2.134252997e-009	4.011223145e+003	1.808210359e-009	4.011223145e+003	1.961598217e-009
4.011345703e+003	1.131557625e-009	4.011345703e+003	1.857340282e-009	4.011345703e+003	2.002199073e-009	4.011345703e+003	1.653296389e-009	4.011345703e+003	1.895155144e-009	4.011345703e+003	1.040493580e-009	4.011345703e+003	2.022594314e-009	4.011345703e+003	1.302809749e-009	4.011345703e+003	1.387507331e-009	4.011345703e+003	1.094020763e-009	4.011345703e+003	1.462783006e-009
4.011468018e+003	1.457303611e-009	4.011468018e+003	1.322207677e-009	4.011468018e+003	1.496381685e-009	4.011468018e+003	1.550458317e-009	4.011468018e+003	1.964420848e-009	4.011468018e+003	1.216243883e-009	4.011468018e+003	1.495959467e-009	4.011468018e+003	2.237494412e-009	4.011468018e+003	1.772084590e-009	4.011468018e+003	2.159024737e-009	4.011468018e+003	8.684842290e-010
4.011590576e+003	1.445579878e-009	4.011590576e+003	2.379839659e-009	4.011590576e+003	2.160703394e-009	4.011590576e+003	2.162945822e-009	4.011590576e+003	1.403312133e-009	4.011590576e+003	1.885840595e-009	4.011590576e+003	1.697309293e-009	4.011590576e+003	1.718685527e-009	4.011590576e+003	1.794124849e-009	4.011590576e+003	2.184418202e-009	4.011590576e+003	1.299832020e-009
4.011712891e+003	1.558058571e-009	4.011712891e+003	8.781066430e-010	4.011712891e+003	2.603938176e-009	4.011712891e+003	1.263520177e-009	4.011712891e+003	2.033054836e-009	4.011712891e+003	1.959892693e-009	4.011712891e+003	2.135669641e-009	4.011712891e+003	1.756502388e-009	4.011712891e+003	2.641374452e-009	4.011712891e+003	1.625479862e-009	4.011712891e+003	2.165568391e-009
4.011835449e+003	1.845268716e-009	4.011835449e+003	2.315766245e-009	4.011835449e+003	1.864197907e-009	4.011835449e+003	1.624321677e-009	4.011835449e+003	1.442216679e-009	4.011835449e+003	1.378383185e-009	4.011835449e+003	1.945953620e-009	4.011835449e+003	2.126605114e-009	4.011835449e+003	1.528042470e-009	4.011835449e+003	2.378311770e-009	4.011835449e+003	1.530788163e-009
4.011957764e+003	2.032977564e-009	4.011957764e+003	1.853992848e-009	4.011957764e+003	2.368907071e-009	4.011957764e+003	1.894069790e-009	4.011957764e+003	1.326825427e-009	4.011957764e+003	9.328557926e-010	4.011957764e+003	1.800742333e-009	4.011957764e+003	1.576591635e-009	4.011957764e+003	2.483584671e-009	4.011957764e+003	2.175212677e-009	4.011957764e+003	2.706906699e-009
4.012080322e+003	1.646095593e-009	4.012080322e+003	2.302886770e-009	4.012080322e+003	1.328412824e-009	4.012080322e+003	1.619583800e-009	4.012080322e+003	2.274934685e-009	4.012080322e+003	1.492783119e-009	4.012080322e+003	2.028039514e-009	4.012080322e+003	2.366042029e-009	4.012080322e+003	1.765377178e-009	4.012080322e+003	1.640400704e-009	4.012080322e+003	2.158771828e-009
4.012202637e+003	2.154812551e-009	4.012202637e+003	1.596766275e-009	4.012202637e+003	1.801297222e-009	4.012202637e+003	1.317956744e-009	4.012202637e+003	2.871026750e-009	4.012202637e+003	2.066123050e-009	4.012202637e+003	2.509408015e-009	4.012202637e+003	1.658783666e-009	4.012202637e+003	1.435928043e-009	4.012202637e+003	1.587337706e-009	4.012202637e+003	1.465532584e-009
4.012325195e+003	2.280091449e-009	4.012325195e+003	2.519983111e-009	4.012325195e+003	1.384571569e-009	4.012325195e+003	2.363345075e-009	4.012325195e+003	1.967722651e-009	4.012325195e+003	1.802882843e-009	4.012325195e+003	9.875193996e-010	4.012325195e+003	2.660127674e-009	4.012325195e+003	1.514803394e-009	4.012325195e+003	1.131102767e-009	4.012325195e+003	2.719728442e-009
4.012447510e+003	1.668598593e-009	4.012447510e+003	2.491057360e-009	4.012447510e+003	1.161385543e-009	4.012447510e+003	1.628915891e-009	4.012447510e+003	1.640585112e-009	4.012447510e+003	2.220473805e-009	4.012447510e+003	1.858951104e-009	4.012447510e+003	2.208903283e-009	4.012447510e+003	2.448525604e-009	4.012447510e+003	1.915299697e-009	4.012447510e+003	1.625606538e-009
4.012570068e+003	1.719860920e-009	4.012570068e+003	2.101428143e-009	4.012570068e+003	2.067188198e-009	4.012570068e+003	2.084613149e-009	4.012570068e+003	1.153410589e-009	4.012570068e+003	1.735246502e-009	4.012570068e+003	1.942827677e-009	4.012570068e+003	2.462056337e-009	4.012570068e+003	1.475000455e-009	4.012570068e+003	2.048504255e-009	4.012570068e+003	1.641215941e-009
4.012692383e+003	1.289729767e-009	4.012692383e+003	2.149034506e-009	4.012692383e+003	2.346162153e-009	4.012692383e+003	2.076975036e-009	4.012692383e+003	1.306908581e-009	4.012692383e+003	1.680996120e-009	4.012692383e+003	1.751801371e-009	4.012692383e+003	8.714027833e-010	4.012692383e+003	2.005789757e-009	4.012692383e+003	1.811514161e-009	4.012692383e+003	1.789146054e-009
4.012814941e+003	1.614607337e-009	4.012814941e+003	1.443218434e-009	4.012814941e+003	1.568836838e-009	4.012814941e+003	2.239489261e-009	4.012814941e+003	1.904979730e-009	4.012814941e+003	1.286953544e-009	4.012814941e+003	2.429321411e-009	4.012814941e+003	1.159591312e-009	4.012814941e+003	2.169323610e-009	4.012814941e+003	1.592161403e-009	4.012814941e+003	2.015287492e-009
4.012937256e+003	1.702542107e-009	4.012937256e+003	1.294512275e-009	4.012937256e+003	1.779966952e-009	4.012937256e+003	1.816606310e-009	4.012937256e+003	1.570436559e-009	4.012937256e+003	1.592444954e-009	4.012937256e+003	2.177104497e-009	4.012937256e+003	1.689545615e-009	4.012937256e+003	1.677819106e-009	4.012937256e+003	1.929797877e-009	4.012937256e+003	1.872104916e-009
4.013059814e+003	2.244533226e-009	4.013059814e+003	2.610990313e-009	4.013059814e+003	2.051603998e-009	4.013059814e+003	1.232586477e-009	4.013059814e+003	1.534475880e-009	4.013059814e+003	1.317191578e-009	4.013059814e+003	1.571819341e-009	4.013059814e+003	2.197145355e-009	4.013059814e+003	9.400514811e-010	4.013059814e+003	1.385923487e-009	4.013059814e+003	1.528871141e-009
4.013182373e+003	1.178202758e-009	4.013182373e+003	1.466636812e-009	4.013182373e+003	1.612405209e-009	4.013182373e+003	1.571831887e-009	4.013182373e+003	1.561276775e-009	4.013182373e+003	2.057725323e-009	4.013182373e+003	2.072607863e-009	4.013182373e+003	1.364507063e-009	4.013182373e+003	2.165670088e-009	4.013182373e+003	7.203410646e-010	4.013182373e+003	2.151912870e-009
4.013304688e+003	1.776263581e-009	4.013304688e+003	1.388712478e-009	4.013304688e+003	1.836462538e-009	4.013304688e+003	1.250685444e-009	4.013304688e+003	1.504867564e-009	4.013304688e+003	1.569546160e-009	4.013304688e+003	1.849577602e-009	4.013304688e+003	1.654553827e-009	4.013304688e+003	1.132408944e-009	4.013304688e+003	1.448956954e-009	4.013304688e+003	1.519183335e-009
4.013427246e+003	1.666147109e-009	4.013427246e+003	2.551680423e-009	4.013427246e+003	1.741107925e-009	4.013427246e+003	2.288209844e-009	4.013427246e+003	1.980915432e-009	4.013427246e+003	1.793835858e-009	4.013427246e+003	1.102097635e-009	4.013427246e+003	1.610939271e-009	4.013427246e+003	1.150875062e-009	4.013427246e+003	9.863545536e-010	4.013427246e+003	1.194597976e-009
4.013549561e+003	1.879589595e-009	4.013549561e+003	1.823546092e-009	4.013549561e+003	2.164678437e-009	4.013549561e+003	1.357193358e-009	4.013549561e+003	1.978559316e-009	4.013549561e+003	2.020501100e-009	4.013549561e+003	1.935052341e-009	4.013549561e+003	1.760413038e-009	4.013549561e+003	1.731964128e-009	4.013549561e+003	2.381727704e-009	4.013549561e+003	1.955977824e-009
4.013672119e+003	1.532566407e-009	4.013672119e+003	1.587011744e-009	4.013672119e+003	1.807368699e-009	4.013672119e+003	1.934298943e-009	4.013672119e+003	1.617183387e-009	4.013672119e+003	1.638086444e-009	4.013672119e+003	1.922514814e-009	4.013672119e+003	1.665062754e-009	4.013672119e+003	1.115328052e-009	4.013672119e+003	1.839450370e-009	4.013672119e+003	2.653480102e-009
4.013794434e+003	2.708240077e-009	4.013794434e+003	2.198863980e-009	4.013794434e+003	2.607117411e-009	4.013794434e+003	1.693926777e-009	4.013794434e+003	1.395776827e-009	4.013794434e+003	2.024916013e-009	4.013794434e+003	1.043323872e-009	4.013794434e+003	1.643855385e-009	4.013794434e+003	1.782250680e-009	4.013794434e+003	1.170457398e-009	4.013794434e+003	1.642753489e-009
4.013916992e+003	2.157269696e-009	4.013916992e+003	1.559259721e-009	4.013916992e+003	1.684999140e-009	4.013916992e+003	9.612869389e-010	4.013916992e+003	1.389652948e-009	4.013916992e+003	2.577299041e-009	4.013916992e+003	1.185812337e-009	4.013916992e+003	1.964483021e-009	4.013916992e+003	1.854106202e-009	4.013916992e+003	1.826239049e-009	4.013916992e+003	2.234212593e-009
4.014039307e+003	1.941032446e-009	4.014039307e+003	1.831517049e-009	4.014039307e+003	1.482548195e-009	4.014039307e+003	1.247396297e-009	4.014039307e+003	2.141313349e-009	4.014039307e+003	9.178619531e-010	4.014039307e+003	1.691482843e-009	4.014039307e+003	1.073856115e-009	4.014039307e+003	1.406154082e-009	4.014039307e+003	1.426793905e-009	4.014039307e+003	1.692401663e-009
4.014161865e+003	1.294672258e-009	4.014161865e+003	1.291270091e-009	4.014161865e+003	2.402930077e-009	4.014161865e+003	1.327375543e-009	4.014161865e+003	2.635636376e-009	4.014161865e+003	1.827679008e-009	4.014161865e+003	2.728796522e-009	4.014161865e+003	1.456473053e-009	4.014161865e+003	1.500658597e-009	4.014161865e+003	1.102135605e-009	4.014161865e+003	1.856699683e-009
4.014284180e+003	2.213727868e-009	4.014284180e+003	1.986174558e-009	4.014284180e+003	1.722738951e-009	4.014284180e+003	1.737256783e-009	4.014284180e+003	2.448292014e-009	4.014284180e+003	1.509425474e-009	4.014284180e+003	1.724686061e-009	4.014284180e+003	1.508309810e-009	4.014284180e+003	1.800475324e-009	4.014284180e+003	1.972702446e-009	4.014284180e+003	2.210909233e-009
4.014406738e+003	1.847688225e-009	4.014406738e+003	1.693457818e-009	4.014406738e+003	2.054437287e-009	4.014406738e+003	1.991416143e-009	4.014406738e+003	2.076154137e-009	4.014406738e+003	1.766854774e-009	4.014406738e+003	1.962796814e-009	4.014406738e+003	1.612982636e-009	4.014406738e+003	1.220385237e-009	4.014406738e+003	1.503426161e-009	4.014406738e+003	1.218129375e-009
4.014529053e+003	1.581045739e-009	4.014529053e+003	2.181443248e-009	4.014529053e+003	1.467560629e-009	4.014529053e+003	1.424353857e-009	4.014529053e+003	1.967542795e-009	4.014529053e+003	2.219913364e-009	4.014529053e+003	1.766186530e-009	4.014529053e+003	1.220918255e-009	4.014529053e+003	1.560144347e-009	4.014529053e+003	1.702314067e-009	4.014529053e+003	1.916015568e-009
4.014651611e+003	1.430974339e-009	4.014651611e+003	1.305697217e-009	4.014651611e+003	1.682563977e-009	4.014651611e+003	1.902638935e-009	4.014651611e+003	1.802576199e-009	4.014651611e+003	1.265418548e-009	4.014651611e+003	1.392291504e-009	4.014651611e+003	1.748605705e-009	4.014651611e+003	2.412491540e-009	4.014651611e+003	1.422353235e-009	4.014651611e+003	1.441001318e-009
4.014773926e+003	1.424724561e-009	4.014773926e+003	1.840373964e-009	4.014773926e+003	1.916195647e-009	4.014773926e+003	1.578065678e-009	4.014773926e+003	1.490484958e-009	4.014773926e+003	1.929520987e-009	4.014773926e+003	6.348176429e-010	4.014773926e+003	2.070149163e-009	4.014773926e+003	1.267932759e-009	4.014773926e+003	1.691466855e-009	4.014773926e+003	1.486479384e-009
4.014896484e+003	1.565840790e-009	4.014896484e+003	1.449195208e-009	4.014896484e+003	2.339616723e-009	4.014896484e+003	2.318647052e-009	4.014896484e+003	2.284985090e-009	4.014896484e+003	1.707904373e-009	4.014896484e+003	1.855035126e-009	4.014896484e+003	1.672026850e-009	4.014896484e+003	1.432041707e-009	4.014896484e+003	1.016331574e-009	4.014896484e+003	1.883966538e-009
4.015018799e+003	1.845715913e-009	4.015018799e+003	9.461254002e-010	4.015018799e+003	1.755536938e-009	4.015018799e+003	1.426952334e-009	4.015018799e+003	1.955553719e-009	4.015018799e+003	1.560694574e-009	4.015018799e+003	2.205750471e-009	4.015018799e+003	1.812323069e-009	4.015018799e+003	1.902566327e-009	4.015018799e+003	1.394103943e-009	4.015018799e+003	1.999746146e-009
4.015141357e+003	1.915538173e-009	4.015141357e+003	1.809745132e-009	4.015141357e+003	9.538435597e-010	4.015141357e+003	1.233197766e-009	4.015141357e+003	1.888921686e-009	4.015141357e+003	1.543688177e-009	4.015141357e+003	2.135750909e-009	4.015141357e+003	1.593763566e-009	4.015141357e+003	2.385553088e-009	4.015141357e+003	1.516632930e-009	4.015141357e+003	1.614983702e-009
4.015263672e+003	1.549868345e-009	4.015263672e+003	2.434598523e-009	4.015263672e+003	2.067482185e-009	4.015263672e+003	1.850236742e-009	4.015263672e+003	1.457369891e-009	4.015263672e+003	1.908674330e-009	4.015263672e+003	1.527248550e-009	4.015263672e+003	1.440599862e-009	4.015263672e+003	1.894741475e-009	4.015263672e+003	2.195099880e-009	4.015263672e+003	3.112117453e-009
4.015386230e+003	1.805497862e-009	4.015386230e+003	2.118122122e-009	4.015386230e+003	1.982386255e-009	4.015386230e+003	2.192722226e-009	4.015386230e+003	1.347157941e-009	4.015386230e+003	1.680592776e-009	4.015386230e+003	1.655590665e-009	4.015386230e+003	1.845549158e-009	4.015386230e+003	1.516028414e-009	4.015386230e+003	1.858822762e-009	4.015386230e+003	1.881154787e-009
4.015508789e+003	1.637236902e-009	4.015508545e+003	2.112636066e-009	4.015508545e+003	1.957741302e-009	4.015508789e+003	1.682716966e-009	4.015508545e+003	1.534731342e-009	4.015508789e+003	1.891938828e-009	4.015508545e+003	2.264904264e-009	4.015508545e+003	1.207888234e-009	4.015508545e+003	2.568469881e-009	4.015508545e+003	2.096339990e-009	4.015508545e+003	1.839619013e-009
4.015631104e+003	2.031205870e-009	4.015631104e+003	1.718260978e-009	4.015631104e+003	1.593607912e-009	4.015631104e+003	1.399864891e-009	4.015631104e+003	2.333457649e-009	4.015631104e+003	1.712571751e-009	4.015631104e+003	2.068215377e-009	4.015631104e+003	1.455386145e-009	4.015631104e+003	2.258020881e-009	4.015631104e+003	2.182136027e-009	4.015631104e+003	1.605362843e-009
4.015753662e+003	1.660169446e-009	4.015753662e+003	1.622154189e-009	4.015753662e+003	2.354173523e-009	4.015753662e+003	1.622566637e-009	4.015753662e+003	1.491919366e-009	4.015753662e+003	1.832774821e-009	4.015753662e+003	3.102496482e-009	4.015753662e+003	1.822807127e-009	4.015753662e+003	1.947012107e-009	4.015753662e+003	1.781679138e-009	4.015753662e+003	1.798140192e-009
4.015875977e+003	2.558474765e-009	4.015875977e+003	1.947017880e-009	4.015875977e+003	2.540672339e-009	4.015875977e+003	2.022435330e-009	4.015875977e+003	1.951320217e-009	4.015875977e+003	2.232523943e-009	4.015875977e+003	1.774945413e-009	4.015875977e+003	1.823208473e-009	4.015875977e+003	2.292633416e-009	4.015875977e+003	9.550739088e-010	4.015875977e+003	1.572145636e-009
4.015998535e+003	2.250149400e-009	4.015998535e+003	1.375919823e-009	4.015998535e+003	1.953745388e-009	4.015998535e+003	2.357763096e-009	4.015998535e+003	1.695777740e-009	4.015998535e+003	2.162001023e-009	4.015998535e+003	2.540695432e-009	4.015998535e+003	1.401908256e-009	4.015998535e+003	1.805729677e-009	4.015998535e+003	1.967541907e-009	4.015998535e+003	1.784433934e-009
4.016120850e+003	2.443784286e-009	4.016120850e+003	1.959772566e-009	4.016120850e+003	1.883850631e-009	4.016120850e+003	1.219810031e-009	4.016120850e+003	2.265289067e-009	4.016120850e+003	2.008520905e-009	4.016120850e+003	1.780492087e-009	4.016120850e+003	1.861406029e-009	4.016120850e+003	1.258499083e-009	4.016120850e+003	1.856577891e-009	4.016120850e+003	8.784153960e-010
4.016243408e+003	1.782957226e-009	4.016243408e+003	2.010373201e-009	4.016243408e+003	1.376338377e-009	4.016243408e+003	2.034592939e-009	4.016243408e+003	1.157070773e-009	4.016243408e+003	2.123720533e-009	4.016243408e+003	1.702552099e-009	4.016243408e+003	2.277967814e-009	4.016243408e+003	1.825578688e-009	4.016243408e+003	1.426896490e-009	4.016243408e+003	1.933932348e-009
4.016365723e+003	9.613787544e-010	4.016365723e+003	8.865826406e-010	4.016365723e+003	1.750789402e-009	4.016365723e+003	1.732018085e-009	4.016365723e+003	2.049155734e-009	4.016365723e+003	1.772947122e-009	4.016365723e+003	1.492538870e-009	4.016365723e+003	2.222084516e-009	4.016365723e+003	2.063445192e-009	4.016365723e+003	1.732728072e-009	4.016365723e+003	9.452870708e-010
4.016488281e+003	1.604679389e-009	4.016488281e+003	2.103429875e-009	4.016488281e+003	1.785201875e-009	4.016488281e+003	2.273136346e-009	4.016488281e+003	2.437417157e-009	4.016488281e+003	8.843944466e-010	4.016488281e+003	1.706697339e-009	4.016488281e+003	2.456528980e-009	4.016488281e+003	2.372404273e-009	4.016488281e+003	2.332730231e-009	4.016488281e+003	2.156560930e-009
4.016610596e+003	2.089195483e-009	4.016610596e+003	1.492931112e-009	4.016610596e+003	1.779809189e-009	4.016610596e+003	1.529558369e-009	4.016610596e+003	1.613777778e-009	4.016610596e+003	2.364280993e-009	4.016610596e+003	1.662289750e-009	4.016610596e+003	2.282785516e-009	4.016610596e+003	2.054566517e-009	4.016610596e+003	1.585387155e-009	4.016610596e+003	1.353469781e-009
4.016733154e+003	1.181795994e-009	4.016733154e+003	2.065097870e-009	4.016733154e+003	2.078108130e-009	4.016733154e+003	1.283231299e-009	4.016733154e+003	1.882710210e-009	4.016733154e+003	1.387486459e-009	4.016733154e+003	1.811550798e-009	4.016733154e+003	1.869975952e-009	4.016733154e+003	1.380935699e-009	4.016733154e+003	1.845012143e-009	4.016733154e+003	2.225728712e-009
4.016855469e+003	2.309435310e-009	4.016855469e+003	1.722215148e-009	4.016855469e+003	1.584664289e-009	4.016855469e+003	2.433083290e-009	4.016855469e+003	2.353126582e-009	4.016855469e+003	1.460034760e-009	4.016855469e+003	1.321387444e-009	4.016855469e+003	1.560130580e-009	4.016855469e+003	2.072531258e-009	4.016855469e+003	1.256108995e-009	4.016855469e+003	2.608349536e-009
4.016978027e+003	9.603068341e-010	4.016978027e+003	1.816571449e-009	4.016978027e+003	1.461558763e-009	4.016978027e+003	2.535310850e-009	4.016978027e+003	1.572733055e-009	4.016978027e+003	2.476925332e-009	4.016978027e+003	1.803925009e-009	4.016978027e+003	1.363310242e-009	4.016978027e+003	1.602106225e-009	4.016978027e+003	1.996043553e-009	4.016978027e+003	1.410009665e-009
4.017100342e+003	1.862975996e-009	4.017100342e+003	1.761506829e-009	4.017100342e+003	1.599350319e-009	4.017100342e+003	1.281224571e-009	4.017100342e+003	2.027018553e-009	4.017100342e+003	1.954641560e-009	4.017100342e+003	2.061542270e-009	4.017100342e+003	1.945035022e-009	4.017100342e+003	1.280799355e-009	4.017100342e+003	2.324487047e-009	4.017100342e+003	2.416217670e-009
4.017222900e+003	2.053208270e-009	4.017222900e+003	2.522162701e-009	4.017222900e+003	1.915945402e-009	4.017222900e+003	1.993330390e-009	4.017222900e+003	1.977632724e-009	4.017222900e+003	2.044493241e-009	4.017222900e+003	1.278060657e-009	4.017222900e+003	1.494190771e-009	4.017222900e+003	2.157302337e-009	4.017222900e+003	2.155603473e-009	4.017222900e+003	1.948937012e-009
4.017345215e+003	1.583766340e-009	4.017345215e+003	2.045283498e-009	4.017345215e+003	1.746625067e-009	4.017345215e+003	2.467278826e-009	4.017345215e+003	2.121334886e-009	4.017345215e+003	1.771353952e-009	4.017345215e+003	1.865758215e-009	4.017345215e+003	1.319904186e-009	4.017345215e+003	1.164164209e-009	4.017345215e+003	2.282023237e-009	4.017345215e+003	1.583554288e-009
4.017467773e+003	1.327741694e-009	4.017467773e+003	2.642954078e-009	4.017467773e+003	1.589862797e-009	4.017467773e+003	2.858048687e-009	4.017467773e+003	2.075407624e-009	4.017467773e+003	1.692356810e-009	4.017467773e+003	1.733197474e-009	4.017467773e+003	1.520367499e-009	4.017467773e+003	2.201505200e-009	4.017467773e+003	1.669190342e-009	4.017467773e+003	2.140312594e-009
4.017590088e+003	2.174543212e-009	4.017590088e+003	1.396638472e-009	4.017590088e+003	1.236608038e-009	4.017590088e+003	1.877591194e-009	4.017590088e+003	1.817161865e-009	4.017590088e+003	1.902354718e-009	4.017590088e+003	1.856566456e-009	4.017590088e+003	2.475861294e-009	4.017590088e+003	1.327406518e-009	4.017590088e+003	1.481590295e-009	4.017590088e+003	2.635406560e-009
4.017712646e+003	1.748250100e-009	4.017712646e+003	2.449817904e-009	4.017712646e+003	1.503389746e-009	4.017712646e+003	2.617196904e-009	4.017712646e+003	1.485778500e-009	4.017712646e+003	1.129379257e-009	4.017712646e+003	1.412698625e-009	4.017712646e+003	1.405644490e-009	4.017712646e+003	1.526062166e-009	4.017712646e+003	1.351470602e-009	4.017712646e+003	1.931206972e-009
4.017834961e+003	9.608663865e-010	4.017834961e+003	1.226167279e-009	4.017834961e+003	2.626012074e-009	4.017834961e+003	1.669278604e-009	4.017834961e+003	1.627301849e-009	4.017834961e+003	1.670432126e-009	4.017834961e+003	1.314225173e-009	4.017834961e+003	2.317665837e-009	4.017834961e+003	1.026125074e-009	4.017834961e+003	1.983623266e-009	4.017834961e+003	1.776679803e-009
4.017957520e+003	2.309367586e-009	4.017957520e+003	1.137501426e-009	4.017957520e+003	1.173609432e-009	4.017957520e+003	1.212586809e-009	4.017957520e+003	1.996241616e-009	4.017957520e+003	1.665727445e-009	4.017957520e+003	1.708430397e-009	4.017957520e+003	1.355102142e-009	4.017957520e+003	1.864344235e-009	4.017957520e+003	2.060568827e-009	4.017957520e+003	1.327452481e-009
4.018080078e+003	1.050494802e-009	4.018080078e+003	1.423308693e-009	4.018080078e+003	1.804994931e-009	4.018080078e+003	1.440620401e-009	4.018080078e+003	1.505428671e-009	4.018080078e+003	1.485485734e-009	4.018080078e+003	1.592281751e-009	4.018080078e+003	1.577051267e-009	4.018080078e+003	1.600376054e-009	4.018080078e+003	1.819847273e-009	4.018080078e+003	2.095079887e-009
4.018202393e+003	1.813520001e-009	4.018202393e+003	1.349049317e-009	4.018202393e+003	1.664819949e-009	4.018202393e+003	1.459215082e-009	4.018202393e+003	2.156928414e-009	4.018202393e+003	2.711822544e-009	4.018202393e+003	1.802918037e-009	4.018202393e+003	2.040651648e-009	4.018202393e+003	1.191829524e-009	4.018202393e+003	1.252144721e-009	4.018202393e+003	2.373897301e-009
4.018324951e+003	1.902932256e-009	4.018324951e+003	2.109750152e-009	4.018324951e+003	1.412200912e-009	4.018324951e+003	2.436693292e-009	4.018324951e+003	2.671045607e-009	4.018324951e+003	1.739957844e-009	4.018324951e+003	1.380858317e-009	4.018324951e+003	1.553050133e-009	4.018324951e+003	1.345479617e-009	4.018324951e+003	1.774421388e-009	4.018324951e+003	2.201691940e-009
4.018447266e+003	1.885635426e-009	4.018447266e+003	2.323379933e-009	4.018447266e+003	2.564527701e-009	4.018447266e+003	1.868116994e-009	4.018447266e+003	1.310043074e-009	4.018447266e+003	2.144696865e-009	4.018447266e+003	2.990599546e-009	4.018447266e+003	2.021611989e-009	4.018447266e+003	2.185842618e-009	4.018447266e+003	1.524420812e-009	4.018447266e+003	1.887101808e-009
4.018569824e+003	1.187760890e-009	4.018569824e+003	1.626491719e-009	4.018569824e+003	1.751324974e-009	4.018569824e+003	1.224995994e-009	4.018569824e+003	2.143035749e-009	4.018569824e+003	1.959341800e-009	4.018569824e+003	2.074274308e-009	4.018569824e+003	1.974167274e-009	4.018569824e+003	1.243701697e-009	4.018569824e+003	1.286454832e-009	4.018569824e+003	1.408870354e-009
4.018692139e+003	1.532050820e-009	4.018692139e+003	1.839725039e-009	4.018692139e+003	2.172195757e-009	4.018692139e+003	1.331353139e-009	4.018692139e+003	2.053057724e-009	4.018692139e+003	2.319491488e-009	4.018692139e+003	1.792824555e-009	4.018692139e+003	1.752466949e-009	4.018692139e+003	1.760415813e-009	4.018692139e+003	1.385110582e-009	4.018692139e+003	2.609405358e-009
4.018814697e+003	2.339695326e-009	4.018814697e+003	2.351550732e-009	4.018814697e+003	1.588066234e-009	4.018814697e+003	1.778167280e-009	4.018814697e+003	1.706691566e-009	4.018814697e+003	1.162967722e-009	4.018814697e+003	1.755295687e-009	4.018814697e+003	2.331367988e-009	4.018814697e+003	1.267340899e-009	4.018814697e+003	1.546781592e-009	4.018814697e+003	1.993124332e-009
4.018937012e+003	1.968008645e-009	4.018937012e+003	1.354405366e-009	4.018937012e+003	1.626430213e-009	4.018937012e+003	1.236614366e-009	4.018937012e+003	1.510866099e-009	4.018937012e+003	2.122218623e-009	4.018937012e+003	2.250272635e-009	4.018937012e+003	1.160213481e-009	4.018937012e+003	1.673442607e-009	4.018937012e+003	1.667363025e-009	4.018937012e+003	9.544697255e-010
4.019059570e+003	1.780544934e-009	4.019059570e+003	1.186680643e-009	4.019059570e+003	1.718203579e-009	4.019059570e+003	1.810946948e-009	4.019059570e+003	2.382666286e-009	4.019059570e+003	1.680363737e-009	4.019059570e+003	2.305090341e-009	4.019059570e+003	1.300478947e-009	4.019059570e+003	1.950512640e-009	4.019059570e+003	1.815710471e-009	4.019059570e+003	1.813375228e-009
4.019181885e+003	2.275102551e-009	4.019181885e+003	2.694897194e-009	4.019181885e+003	1.416792239e-009	4.019181885e+003	2.146172795e-009	4.019181885e+003	2.227665608e-009	4.019181885e+003	1.821712892e-009	4.019181885e+003	1.613447487e-009	4.019181885e+003	1.563564611e-009	4.019181885e+003	1.012543493e-009	4.019181885e+003	1.560920171e-009	4.019181885e+003	1.784277615e-009
4.019304443e+003	1.558149165e-009	4.019304443e+003	1.444190767e-009	4.019304443e+003	1.951339312e-009	4.019304443e+003	1.831966578e-009	4.019304443e+003	1.991242948e-009	4.019304443e+003	1.589305798e-009	4.019304443e+003	2.221521411e-009	4.019304443e+003	1.439593333e-009	4.019304443e+003	1.741066846e-009	4.019304443e+003	2.093202722e-009	4.019304443e+003	1.045867504e-009
4.019426758e+003	2.491375994e-009	4.019426758e+003	1.486789913e-009	4.019426758e+003	1.453799525e-009	4.019426758e+003	9.350603625e-010	4.019426758e+003	1.544537831e-009	4.019426758e+003	1.434436014e-009	4.019426758e+003	1.224852553e-009	4.019426758e+003	2.182685810e-009	4.019426758e+003	1.910973824e-009	4.019426758e+003	1.704584252e-009	4.019426758e+003	1.717632259e-009
4.019549316e+003	2.013219147e-009	4.019549316e+003	1.917562109e-009	4.019549316e+003	1.526985538e-009	4.019549316e+003	1.819922768e-009	4.019549316e+003	2.471214122e-009	4.019549316e+003	1.458243526e-009	4.019549316e+003	1.068452660e-009	4.019549316e+003	1.871192978e-009	4.019549316e+003	1.452921228e-009	4.019549316e+003	1.709599240e-009	4.019549316e+003	1.608857270e-009
4.019671631e+003	1.515475190e-009	4.019671631e+003	1.218812495e-009	4.019671631e+003	1.214026879e-009	4.019671631e+003	1.324095389e-009	4.019671631e+003	1.093806934e-009	4.019671631e+003	1.341481148e-009	4.019671631e+003	1.408275274e-009	4.019671631e+003	1.851147124e-009	4.019671631e+003	2.167530599e-009	4.019671631e+003	1.539668837e-009	4.019671631e+003	1.605737210e-009
4.019794189e+003	1.992901844e-009	4.019794189e+003	1.592701304e-009	4.019794189e+003	1.713092113e-009	4.019794189e+003	1.457259979e-009	4.019794189e+003	1.720331322e-009	4.019794189e+003	1.862398125e-009	4.019794189e+003	1.876916400e-009	4.019794189e+003	1.748660217e-009	4.019794189e+003	2.227411811e-009	4.019794189e+003	2.947456057e-009	4.019794189e+003	1.451968656e-009
4.019916504e+003	1.349233503e-009	4.019916504e+003	1.729125509e-009	4.019916504e+003	1.265115013e-009	4.019916504e+003	1.261891369e-009	4.019916504e+003	1.090627477e-009	4.019916504e+003	1.218678825e-009	4.019916504e+003	2.032159996e-009	4.019916504e+003	1.943276429e-009	4.019916504e+003	1.498230207e-009	4.019916504e+003	1.814616346e-009	4.019916504e+003	1.291226570e-009
4.020039063e+003	2.015113187e-009	4.020039063e+003	1.763464264e-009	4.020039063e+003	1.457150400e-009	4.020039063e+003	1.781890080e-009	4.020039063e+003	1.545330308e-009	4.020039063e+003	2.258658371e-009	4.020039063e+003	1.026061791e-009	4.020039063e+003	1.527691751e-009	4.020039063e+003	2.225295059e-009	4.020039063e+003	1.794624560e-009	4.020039063e+003	1.418091089e-009
4.020161377e+003	1.484319556e-009	4.020161377e+003	2.242995789e-009	4.020161377e+003	1.576176412e-009	4.020161377e+003	1.665821814e-009	4.020161377e+003	1.729859256e-009	4.020161377e+003	2.384457298e-009	4.020161377e+003	1.776209291e-009	4.020161377e+003	1.362613133e-009	4.020161377e+003	1.968768704e-009	4.020161377e+003	1.265094696e-009	4.020161377e+003	1.492196922e-009
4.020283936e+003	1.275625383e-009	4.020283936e+003	2.274446187e-009	4.020283936e+003	1.579813280e-009	4.020283936e+003	2.154073142e-009	4.020283936e+003	1.343382183e-009	4.020283936e+003	1.869370436e-009	4.020283936e+003	2.159520340e-009	4.020283936e+003	1.899210123e-009	4.020283936e+003	1.592584731e-009	4.020283936e+003	1.925987148e-009	4.020283936e+003	1.276212802e-009
4.020406494e+003	1.108210079e-009	4.020406494e+003	1.425499385e-009	4.020406494e+003	1.493881352e-009	4.020406494e+003	2.293440327e-009	4.020406250e+003	1.073524603e-009	4.020406494e+003	1.662558979e-009	4.020406250e+003	1.167617669e-009	4.020406250e+003	2.322872339e-009	4.020406250e+003	1.742370137e-009	4.020406250e+003	1.745179667e-009	4.020406250e+003	1.484424472e-009
4.020528809e+003	1.465123245e-009	4.020528809e+003	1.522434512e-009	4.020528809e+003	1.706572883e-009	4.020528809e+003	2.089196149e-009	4.020528809e+003	1.985941633e-009	4.020528809e+003	2.127315657e-009	4.020528809e+003	1.203697586e-009	4.020528809e+003	1.382322035e-009	4.020528809e+003	1.888509571e-009	4.020528809e+003	1.949880035e-009	4.020528809e+003	8.286805131e-010
4.020651367e+003	1.930556826e-009	4.020651367e+003	1.447647224e-009	4.020651367e+003	2.494608964e-009	4.020651367e+003	2.083940798e-009	4.020651367e+003	1.879378875e-009	4.020651367e+003	1.849464581e-009	4.020651367e+003	1.658857385e-009	4.020651367e+003	2.100021268e-009	4.020651367e+003	1.549823048e-009	4.020651367e+003	2.070836613e-009	4.020651367e+003	1.757177515e-009
4.020773682e+003	1.932438654e-009	4.020773682e+003	2.567877244e-009	4.020773682e+003	1.196750476e-009	4.020773682e+003	1.705270591e-009	4.020773682e+003	1.317833842e-009	4.020773682e+003	1.794194682e-009	4.020773682e+003	1.451968656e-009	4.020773682e+003	2.188271564e-009	4.020773682e+003	1.513951853e-009	4.020773682e+003	2.426617574e-009	4.020773682e+003	1.995031473e-009
4.020896240e+003	1.937463301e-009	4.020896240e+003	1.829103313e-009	4.020896240e+003	1.732233579e-009	4.020896240e+003	1.340594746e-009	4.020896240e+003	1.639280045e-009	4.020896240e+003	2.072882976e-009	4.020896240e+003	2.042075620e-009	4.020896240e+003	1.616836109e-009	4.020896240e+003	1.588579379e-009	4.020896240e+003	1.651375037e-009	4.020896240e+003	2.322557924e-009
4.021018555e+003	1.645915626e-009	4.021018555e+003	2.360642126e-009	4.021018555e+003	1.152369644e-009	4.021018555e+003	1.717219478e-009	4.021018555e+003	2.171645086e-009	4.021018555e+003	1.583185139e-009	4.021018555e+003	2.101430807e-009	4.021018555e+003	1.882108691e-009	4.021018555e+003	2.115508879e-009	4.021018555e+003	1.531867078e-009	4.021018555e+003	1.399645955e-009
4.021141113e+003	2.465888382e-009	4.021141113e+003	1.503832836e-009	4.021141113e+003	1.340765388e-009	4.021141113e+003	1.412379547e-009	4.021141113e+003	2.006462996e-009	4.021141113e+003	1.572675545e-009	4.021141113e+003	1.742829214e-009	4.021141113e+003	1.929867821e-009	4.021141113e+003	1.768761915e-009	4.021141113e+003	1.890861911e-009	4.021141113e+003	2.362157137e-009
4.021263428e+003	1.580317432e-009	4.021263428e+003	1.863414090e-009	4.021263428e+003	1.486257672e-009	4.021263428e+003	1.348606560e-009	4.021263428e+003	1.820600892e-009	4.021263428e+003	2.421278511e-009	4.021263428e+003	1.448390630e-009	4.021263428e+003	2.165832624e-009	4.021263428e+003	1.719730913e-009	4.021263428e+003	1.872914046e-009	4.021263428e+003	2.070368099e-009
4.021385986e+003	1.834157715e-009	4.021385986e+003	1.889029821e-009	4.021385986e+003	2.026271151e-009	4.021385986e+003	1.755449341e-009	4.021385986e+003	2.692712053e-009	4.021385986e+003	2.222646067e-009	4.021385986e+003	2.250955866e-009	4.021385986e+003	1.674040462e-009	4.021385986e+003	1.790051996e-009	4.021385986e+003	2.590230919e-009	4.021385986e+003	1.759582591e-009
4.021508301e+003	1.548701056e-009	4.021508301e+003	1.768433733e-009	4.021508301e+003	2.111125941e-009	4.021508301e+003	1.660419913e-009	4.021508301e+003	2.455074366e-009	4.021508301e+003	1.777731629e-009	4.021508301e+003	2.000356991e-009	4.021508301e+003	1.456493370e-009	4.021508301e+003	1.550798601e-009	4.021508301e+003	1.353728574e-009	4.021508301e+003	1.888420753e-009
4.021630859e+003	1.769468905e-009	4.021630859e+003	1.411733175e-009	4.021630859e+003	1.992608967e-009	4.021630859e+003	1.567151742e-009	4.021630859e+003	1.320633380e-009	4.021630859e+003	2.681719069e-009	4.021630859e+003	1.417970408e-009	4.021630859e+003	1.192853705e-009	4.021630859e+003	1.856803045e-009	4.021630859e+003	2.624776618e-009	4.021630859e+003	1.546180850e-009
4.021753174e+003	1.522985849e-009	4.021753174e+003	2.062318094e-009	4.021753174e+003	1.408381856e-009	4.021753174e+003	1.981402153e-009	4.021753174e+003	1.616024314e-009	4.021753174e+003	1.267981165e-009	4.021753174e+003	1.045989961e-009	4.021753174e+003	1.084238366e-009	4.021753174e+003	1.244973791e-009	4.021753174e+003	1.396360472e-009	4.021753174e+003	1.291899587e-009
4.021875732e+003	1.584736453e-009	4.021875732e+003	1.558583707e-009	4.021875732e+003	1.980491104e-009	4.021875732e+003	1.754544399e-009	4.021875732e+003	1.833224794e-009	4.021875732e+003	1.236596492e-009	4.021875732e+003	1.807474059e-009	4.021875732e+003	1.901282909e-009	4.021875732e+003	1.313833486e-009	4.021875732e+003	1.619644530e-009	4.021875732e+003	2.741202376e-009
4.021998047e+003	8.678621710e-010	4.021998047e+003	1.514318337e-009	4.021998047e+003	2.337900540e-009	4.021998047e+003	1.711436215e-009	4.021998047e+003	2.149853628e-009	4.021998047e+003	1.559545382e-009	4.021998047e+003	2.483026895e-009	4.021998047e+003	1.070456057e-009	4.021998047e+003	2.242843467e-009	4.021998047e+003	1.816710005e-009	4.021998047e+003	1.350711876e-009
4.022120605e+003	1.735865895e-009	4.022120605e+003	1.644241077e-009	4.022120605e+003	1.698043373e-009	4.022120605e+003	1.435696340e-009	4.022120605e+003	1.964076679e-009	4.022120605e+003	1.580651166e-009	4.022120605e+003	1.645349301e-009	4.022120605e+003	1.808102668e-009	4.022120605e+003	1.824138174e-009	4.022120605e+003	1.269759409e-009	4.022120605e+003	1.236593938e-009
4.022242920e+003	1.721746634e-009	4.022242920e+003	1.526209270e-009	4.022242920e+003	2.089146633e-009	4.022242920e+003	1.697078922e-009	4.022242920e+003	1.981967479e-009	4.022242920e+003	1.230252678e-009	4.022242920e+003	1.581307196e-009	4.022242920e+003	1.090885604e-009	4.022242920e+003	1.650429460e-009	4.022242920e+003	1.821555573e-009	4.022242920e+003	1.436302299e-009
4.022365479e+003	1.573724151e-009	4.022365479e+003	2.020031475e-009	4.022365479e+003	1.887737300e-009	4.022365479e+003	1.950604789e-009	4.022365479e+003	2.376103536e-009	4.022365479e+003	9.947934698e-010	4.022365479e+003	1.498584590e-009	4.022365479e+003	1.654097526e-009	4.022365479e+003	1.985793308e-009	4.022365479e+003	1.383560599e-009	4.022365479e+003	1.627717738e-009
4.022487793e+003	1.725949383e-009	4.022487793e+003	1.436167962e-009	4.022487793e+003	1.223276369e-009	4.022487793e+003	3.059607012e-009	4.022487793e+003	1.661524807e-009	4.022487793e+003	1.487830859e-009	4.022487793e+003	1.114771053e-009	4.022487793e+003	1.782673231e-009	4.022487793e+003	1.973482711e-009	4.022487793e+003	1.329287014e-009	4.022487793e+003	1.554567031e-009
4.022610352e+003	1.565596763e-009	4.022610352e+003	1.310981546e-009	4.022610352e+003	1.875298139e-009	4.022610352e+003	1.503110192e-009	4.022610352e+003	1.539695704e-009	4.022610352e+003	2.108221375e-009	4.022610352e+003	2.152329870e-009	4.022610352e+003	1.576618835e-009	4.022610352e+003	1.782358816e-009	4.022610352e+003	2.140269961e-009	4.022610352e+003	1.557789342e-009
4.022732666e+003	1.413148598e-009	4.022732666e+003	2.321561832e-009	4.022732666e+003	1.851875986e-009	4.022732666e+003	2.523224962e-009	4.022732666e+003	1.956460549e-009	4.022732666e+003	1.091349122e-009	4.022732666e+003	1.439744768e-009	4.022732666e+003	2.759025231e-009	4.022732666e+003	2.199461724e-009	4.022732666e+003	1.352642109e-009	4.022732666e+003	1.891198975e-009
4.022855225e+003	1.218708356e-009	4.022855225e+003	2.662499110e-009	4.022855225e+003	2.552632550e-009	4.022855225e+003	1.342981393e-009	4.022855225e+003	1.922678017e-009	4.022855225e+003	1.058813037e-009	4.022855225e+003	1.896130808e-009	4.022855225e+003	1.796032656e-009	4.022855225e+003	2.194113113e-009	4.022855225e+003	2.206886451e-009	4.022855225e+003	1.563944418e-009
4.022977783e+003	1.743141520e-009	4.022977783e+003	1.438839936e-009	4.022977783e+003	2.044911795e-009	4.022977783e+003	1.691688012e-009	4.022977783e+003	1.206073241e-009	4.022977783e+003	1.638538749e-009	4.022977783e+003	1.866089505e-009	4.022977783e+003	1.439686148e-009	4.022977783e+003	1.347752132e-009	4.022977783e+003	1.757863521e-009	4.022977783e+003	1.383161696e-009
4.023100098e+003	2.344479499e-009	4.023100098e+003	1.359676705e-009	4.023100098e+003	2.122178655e-009	4.023100098e+003	1.906686808e-009	4.023100098e+003	1.783267645e-009	4.023100098e+003	1.284909956e-009	4.023100098e+003	2.216583805e-009	4.023100098e+003	1.409154460e-009	4.023100098e+003	1.957020546e-009	4.023100098e+003	1.587720733e-009	4.023100098e+003	2.478056649e-009
4.023222656e+003	1.999791222e-009	4.023222656e+003	1.244778169e-009	4.023222656e+003	1.791341520e-009	4.023222656e+003	1.977394914e-009	4.023222656e+003	1.894282731e-009	4.023222656e+003	1.897886737e-009	4.023222656e+003	1.742479938e-009	4.023222656e+003	1.749302037e-009	4.023222656e+003	2.134860511e-009	4.023222656e+003	2.135659427e-009	4.023222656e+003	1.365071833e-009
4.023344971e+003	1.700198982e-009	4.023344971e+003	1.741924494e-009	4.023344971e+003	2.092366946e-009	4.023344971e+003	1.749778433e-009	4.023344971e+003	1.910738012e-009	4.023344971e+003	1.732277433e-009	4.023344971e+003	1.457790555e-009	4.023344971e+003	1.187521526e-009	4.023344971e+003	2.004782562e-009	4.023344971e+003	1.778335035e-009	4.023344971e+003	1.523126514e-009
4.023467529e+003	1.617540213e-009	4.023467529e+003	1.862452303e-009	4.023467529e+003	9.439909965e-010	4.023467529e+003	1.129057625e-009	4.023467529e+003	2.199221916e-009	4.023467529e+003	1.935652305e-009	4.023467529e+003	1.846146680e-009	4.023467529e+003	1.155571749e-009	4.023467529e+003	1.597947552e-009	4.023467529e+003	9.383227528e-010	4.023467529e+003	1.803926675e-009
4.023589844e+003	2.369026531e-009	4.023589844e+003	1.054618282e-009	4.023589844e+003	1.432247543e-009	4.023589844e+003	1.941003580e-009	4.023589844e+003	1.384831805e-009	4.023589844e+003	9.439642401e-010	4.023589844e+003	1.291506124e-009	4.023589844e+003	1.357237878e-009	4.023589844e+003	1.796350069e-009	4.023589844e+003	1.641233149e-009	4.023589844e+003	2.455466053e-009
4.023712402e+003	1.250275328e-009	4.023712402e+003	1.134036531e-009	4.023712402e+003	1.661118021e-009	4.023712402e+003	2.032481294e-009	4.023712402e+003	2.172641400e-009	4.023712402e+003	1.319777843e-009	4.023712402e+003	1.081146839e-009	4.023712402e+003	1.669111405e-009	4.023712402e+003	2.016184331e-009	4.023712402e+003	2.058687887e-009	4.023712402e+003	1.708622577e-009
4.023834717e+003	1.722585852e-009	4.023834717e+003	1.012684048e-009	4.023834717e+003	1.587984522e-009	4.023834717e+003	1.719821507e-009	4.023834717e+003	1.738466482e-009	4.023834717e+003	1.897351609e-009	4.023834717e+003	1.291360130e-009	4.023834717e+003	1.016679185e-009	4.023834717e+003	2.038513136e-009	4.023834717e+003	1.631577429e-009	4.023834717e+003	1.457131638e-009
4.023957275e+003	1.858895260e-009	4.023957275e+003	1.875009925e-009	4.023957275e+003	2.392216647e-009	4.023957275e+003	1.822332174e-009	4.023957275e+003	2.532117405e-009	4.023957275e+003	2.242220409e-009	4.023957275e+003	1.780034231e-009	4.023957275e+003	1.281622808e-009	4.023957275e+003	1.314339970e-009	4.023957275e+003	1.858153298e-009	4.023957275e+003	9.973244453e-010
4.024079590e+003	1.285238027e-009	4.024079590e+003	2.184163295e-009	4.024079590e+003	1.727828547e-009	4.024079590e+003	1.697652352e-009	4.024079590e+003	1.392927773e-009	4.024079590e+003	1.815232742e-009	4.024079590e+003	1.784285497e-009	4.024079590e+003	2.603949723e-009	4.024079590e+003	1.594002597e-009	4.024079590e+003	1.766000124e-009	4.024079590e+003	1.912772829e-009
4.024202148e+003	1.214987555e-009	4.024202148e+003	1.153228735e-009	4.024202148e+003	1.216725276e-009	4.024202148e+003	2.306312030e-009	4.024202148e+003	1.829286056e-009	4.024202148e+003	1.911404146e-009	4.024202148e+003	1.523888793e-009	4.024202148e+003	1.576290543e-009	4.024202148e+003	1.338328337e-009	4.024202148e+003	1.857967891e-009	4.024202148e+003	1.439412589e-009
4.024324463e+003	1.923377679e-009	4.024324463e+003	1.599702260e-009	4.024324463e+003	1.508114411e-009	4.024324463e+003	2.275594158e-009	4.024324463e+003	2.295060142e-009	4.024324463e+003	2.037792823e-009	4.024324463e+003	1.862404453e-009	4.024324463e+003	2.274158195e-009	4.024324463e+003	2.059937776e-009	4.024324463e+003	1.892631829e-009	4.024324463e+003	1.907094482e-009
4.024447021e+003	1.592916354e-009	4.024447021e+003	1.846495623e-009	4.024447021e+003	1.434296237e-009	4.024447021e+003	2.001363519e-009	4.024447021e+003	1.908380787e-009	4.024447021e+003	2.162717783e-009	4.024447021e+003	1.481320400e-009	4.024447021e+003	1.531016536e-009	4.024447021e+003	1.769166369e-009	4.024447021e+003	1.907957126e-009	4.024447021e+003	2.601578064e-009
4.024569336e+003	2.163422108e-009	4.024569336e+003	2.067531923e-009	4.024569336e+003	1.676207284e-009	4.024569336e+003	1.574465003e-009	4.024569336e+003	2.347638306e-009	4.024569336e+003	2.191913540e-009	4.024569336e+003	2.460216475e-009	4.024569336e+003	1.154170870e-009	4.024569336e+003	1.652507797e-009	4.024569336e+003	1.028466978e-009	4.024569336e+003	1.920691384e-009
4.024691895e+003	1.421303297e-009	4.024691895e+003	2.123794252e-009	4.024691895e+003	1.393907101e-009	4.024691895e+003	1.987617626e-009	4.024691895e+003	1.783007408e-009	4.024691895e+003	1.205680000e-009	4.024691895e+003	1.173040665e-009	4.024691895e+003	1.914839398e-009	4.024691895e+003	2.069185490e-009	4.024691895e+003	1.654872572e-009	4.024691895e+003	1.399161120e-009
4.024814209e+003	1.639513414e-009	4.024814209e+003	1.640738101e-009	4.024814209e+003	1.924674642e-009	4.024814209e+003	1.936081961e-009	4.024814209e+003	1.451572085e-009	4.024814209e+003	1.437345909e-009	4.024814209e+003	1.113490522e-009	4.024814209e+003	2.368959917e-009	4.024814209e+003	1.922513704e-009	4.024814209e+003	2.615755390e-009	4.024814209e+003	1.280603623e-009
4.024936768e+003	2.239655350e-009	4.024936768e+003	1.959553408e-009	4.024936768e+003	1.358215651e-009	4.024936768e+003	1.871231392e-009	4.024936768e+003	2.026189660e-009	4.024936768e+003	2.071246064e-009	4.024936768e+003	1.100848523e-009	4.024936768e+003	2.739187765e-009	4.024936768e+003	1.581381470e-009	4.024936768e+003	1.871435229e-009	4.024936768e+003	1.452510889e-009
4.025059082e+003	2.210367667e-009	4.025059082e+003	2.416082445e-009	4.025059082e+003	1.120685100e-009	4.025059082e+003	1.761049084e-009	4.025059082e+003	1.581819897e-009	4.025059082e+003	2.355608153e-009	4.025059082e+003	1.830996132e-009	4.025059082e+003	1.940683392e-009	4.025059082e+003	1.681451312e-009	4.025059082e+003	2.762123641e-009	4.025059082e+003	9.804971279e-010
4.025181641e+003	1.873058597e-009	4.025181641e+003	1.782501591e-009	4.025181641e+003	2.023327061e-009	4.025181641e+003	1.582642684e-009	4.025181641e+003	2.512845487e-009	4.025181641e+003	1.274707340e-009	4.025181641e+003	2.110603026e-009	4.025181641e+003	2.361618456e-009	4.025181641e+003	2.187685588e-009	4.025181641e+003	1.550475637e-009	4.025181641e+003	1.477152289e-009
4.025304199e+003	9.854362881e-010	4.025304199e+003	1.774865921e-009	4.025304199e+003	2.479294769e-009	4.025304199e+003	1.538285277e-009	4.025303955e+003	1.807507366e-009	4.025304199e+003	1.691684459e-009	4.025304199e+003	1.425297214e-009	4.025304199e+003	1.515838344e-009	4.025303955e+003	1.188257714e-009	4.025303955e+003	2.163489388e-009	4.025303955e+003	1.554094298e-009
4.025426514e+003	1.120475268e-009	4.025426514e+003	1.823067253e-009	4.025426514e+003	1.165843755e-009	4.025426514e+003	1.117790638e-009	4.025426514e+003	1.885345879e-009	4.025426514e+003	9.256094780e-010	4.025426514e+003	2.556489909e-009	4.025426514e+003	1.365549562e-009	4.025426514e+003	1.438039576e-009	4.025426514e+003	1.416771145e-009	4.025426514e+003	2.021236289e-009
4.025549072e+003	2.258193410e-009	4.025549072e+003	1.754066448e-009	4.025549072e+003	1.057654520e-009	4.025549072e+003	8.567695997e-010	4.025549072e+003	2.230984064e-009	4.025549072e+003	2.045695169e-009	4.025549072e+003	1.641786818e-009	4.025549072e+003	1.084076717e-009	4.025549072e+003	1.806905070e-009	4.025549072e+003	2.579269909e-009	4.025549072e+003	1.462938659e-009
4.025671387e+003	1.750561363e-009	4.025671387e+003	1.891075518e-009	4.025671387e+003	1.954767681e-009	4.025671387e+003	1.667795124e-009	4.025671387e+003	1.834124297e-009	4.025671387e+003	1.424323659e-009	4.025671387e+003	1.407616357e-009	4.025671387e+003	1.603551625e-009	4.025671387e+003	1.148290685e-009	4.025671387e+003	2.096432583e-009	4.025671387e+003	1.520944148e-009
4.025793945e+003	1.896404367e-009	4.025793945e+003	1.454471654e-009	4.025793945e+003	1.800446237e-009	4.025793945e+003	1.575253372e-009	4.025793945e+003	1.338521516e-009	4.025793945e+003	2.494795481e-009	4.025793945e+003	1.255957338e-009	4.025793945e+003	1.502817426e-009	4.025793945e+003	1.607099565e-009	4.025793945e+003	2.079073580e-009	4.025793945e+003	1.633673641e-009
4.025916260e+003	2.300416524e-009	4.025916260e+003	1.682281314e-009	4.025916260e+003	1.842727970e-009	4.025916260e+003	1.948975203e-009	4.025916260e+003	1.916748316e-009	4.025916260e+003	1.592055598e-009	4.025916260e+003	1.910685166e-009	4.025916260e+003	2.050683623e-009	4.025916260e+003	2.226045348e-009	4.025916260e+003	1.908924352e-009	4.025916260e+003	1.771015334e-009
4.026038818e+003	2.337046334e-009	4.026038818e+003	1.422069573e-009	4.026038818e+003	1.002443906e-009	4.026038818e+003	2.075935646e-009	4.026038818e+003	1.775974590e-009	4.026038818e+003	2.633326224e-009	4.026038818e+003	1.200451183e-009	4.026038818e+003	1.978544661e-009	4.026038818e+003	2.021005807e-009	4.026038818e+003	1.425123464e-009	4.026038818e+003	2.372333219e-009
4.026161133e+003	1.857829446e-009	4.026161133e+003	1.158384610e-009	4.026161133e+003	1.188928400e-009	4.026161133e+003	1.210100353e-009	4.026161133e+003	1.471130440e-009	4.026161133e+003	1.277014272e-009	4.026161133e+003	1.419025009e-009	4.026161133e+003	1.539892325e-009	4.026161133e+003	1.550373163e-009	4.026161133e+003	1.442899467e-009	4.026161133e+003	1.577701414e-009
4.026283691e+003	1.308560260e-009	4.026283691e+003	2.023825774e-009	4.026283691e+003	1.675450223e-009	4.026283691e+003	1.566596075e-009	4.026283691e+003	1.707916364e-009	4.026283691e+003	1.594261612e-009	4.026283691e+003	1.016164819e-009	4.026283691e+003	1.969071795e-009	4.026283691e+003	2.710125901e-009	4.026283691e+003	2.092620077e-009	4.026283691e+003	1.740689926e-009
4.026406006e+003	2.403044430e-009	4.026406006e+003	2.260122089e-009	4.026406006e+003	1.439086850e-009	4.026406006e+003	1.961245166e-009	4.026406006e+003	1.806502392e-009	4.026406006e+003	1.143371509e-009	4.026406006e+003	1.532941218e-009	4.026406006e+003	2.092281237e-009	4.026406006e+003	1.050532106e-009	4.026406006e+003	1.352963630e-009	4.026406006e+003	1.749999479e-009
4.026528564e+003	2.671392441e-009	4.026528564e+003	1.456613163e-009	4.026528564e+003	1.745981471e-009	4.026528564e+003	1.670474759e-009	4.026528564e+003	1.000219019e-009	4.026528564e+003	2.416400635e-009	4.026528564e+003	1.832785146e-009	4.026528564e+003	1.949026274e-009	4.026528564e+003	1.923130544e-009	4.026528564e+003	1.394297122e-009	4.026528564e+003	8.476269686e-010
4.026650879e+003	2.467008597e-009	4.026650879e+003	1.722002874e-009	4.026650879e+003	2.160396084e-009	4.026650879e+003	1.816172657e-009	4.026650879e+003	1.904221447e-009	4.026650879e+003	1.239228720e-009	4.026650879e+003	2.266213661e-009	4.026650879e+003	1.335300648e-009	4.026650879e+003	1.731292776e-009	4.026650879e+003	1.525275017e-009	4.026650879e+003	1.750488643e-009
4.026773438e+003	2.018423872e-009	4.026773438e+003	2.013817779e-009	4.026773438e+003	1.871792277e-009	4.026773438e+003	1.741557454e-009	4.026773438e+003	1.773129199e-009	4.026773438e+003	1.589472554e-009	4.026773438e+003	7.499723620e-010	4.026773438e+003	1.726069287e-009	4.026773438e+003	1.489217527e-009	4.026773438e+003	1.902287439e-009	4.026773438e+003	2.154553869e-009
4.026895752e+003	1.785593895e-009	4.026895752e+003	1.765037561e-009	4.026895752e+003	1.932785709e-009	4.026895752e+003	2.032247037e-009	4.026895752e+003	1.335338951e-009	4.026895752e+003	2.178130787e-009	4.026895752e+003	1.854263743e-009	4.026895752e+003	2.056554038e-009	4.026895752e+003	1.203462219e-009	4.026895752e+003	1.288698370e-009	4.026895752e+003	1.361067259e-009
4.027018311e+003	1.745502631e-009	4.027018311e+003	2.487095419e-009	4.027018311e+003	1.165543551e-009	4.027018311e+003	1.140427197e-009	4.027018311e+003	1.799417393e-009	4.027018311e+003	1.863624144e-009	4.027018311e+003	1.534321670e-009	4.027018311e+003	1.794370319e-009	4.027018311e+003	2.500577301e-009	4.027018311e+003	1.241314940e-009	4.027018311e+003	1.643503111e-009
4.027140625e+003	7.895912257e-010	4.027140625e+003	1.486922918e-009	4.027140625e+003	1.600335864e-009	4.027140625e+003	1.992202625e-009	4.027140625e+003	1.974507446e-009	4.027140625e+003	1.782318626e-009	4.027140625e+003	1.253181003e-009	4.027140625e+003	1.388887561e-009	4.027140625e+003	1.586819232e-009	4.027140625e+003	1.453827170e-009	4.027140625e+003	3.212168087e-009
4.027263184e+003	2.484053185e-009	4.027263184e+003	2.634597207e-009	4.027263184e+003	8.868514811e-010	4.027263184e+003	1.619317902e-009	4.027263184e+003	1.901386382e-009	4.027263184e+003	1.241087899e-009	4.027263184e+003	1.652894599e-009	4.027263184e+003	2.338784943e-009	4.027263184e+003	1.664384519e-009	4.027263184e+003	1.664385851e-009	4.027263184e+003	8.533566631e-010
4.027385498e+003	1.097161140e-009	4.027385498e+003	1.512384218e-009	4.027385498e+003	1.393882343e-009	4.027385498e+003	1.588322252e-009	4.027385498e+003	1.661525695e-009	4.027385498e+003	2.262346754e-009	4.027385498e+003	2.227767304e-009	4.027385498e+003	1.661830562e-009	4.027385498e+003	1.231175162e-009	4.027385498e+003	1.294577223e-009	4.027385498e+003	1.351989631e-009
4.027508057e+003	1.573285835e-009	4.027508057e+003	1.109267678e-009	4.027508057e+003	1.874132627e-009	4.027508057e+003	1.820171902e-009	4.027508057e+003	1.764518864e-009	4.027508057e+003	1.615310552e-009	4.027508057e+003	1.976384612e-009	4.027508057e+003	1.340882516e-009	4.027508057e+003	1.788804105e-009	4.027508057e+003	2.284221257e-009	4.027508057e+003	1.896040658e-009
4.027630371e+003	1.010498241e-009	4.027630371e+003	1.728389543e-009	4.027630371e+003	1.431029295e-009	4.027630371e+003	1.651454862e-009	4.027630371e+003	2.154160628e-009	4.027630371e+003	1.579635867e-009	4.027630371e+003	2.097861884e-009	4.027630371e+003	1.676449979e-009	4.027630371e+003	1.211112322e-009	4.027630371e+003	1.217009271e-009	4.027630371e+003	1.205721190e-009
4.027752930e+003	2.433071300e-009	4.027752930e+003	1.431429975e-009	4.027752930e+003	2.087136242e-009	4.027752930e+003	1.586244358e-009	4.027752930e+003	1.350368706e-009	4.027752930e+003	1.302925212e-009	4.027752930e+003	2.724628301e-009	4.027752930e+003	1.992578769e-009	4.027752930e+003	1.092379409e-009	4.027752930e+003	1.813018402e-009	4.027752930e+003	1.373957836e-009
4.027875488e+003	1.874526978e-009	4.027875488e+003	1.432756913e-009	4.027875488e+003	2.170366109e-009	4.027875488e+003	1.446783915e-009	4.027875488e+003	1.826728990e-009	4.027875488e+003	1.828497243e-009	4.027875488e+003	1.044321629e-009	4.027875488e+003	1.511302750e-009	4.027875488e+003	1.487282741e-009	4.027875488e+003	1.938665450e-009	4.027875488e+003	8.528139306e-010
4.027997803e+003	1.407227557e-009	4.027997803e+003	1.936427685e-009	4.027997803e+003	1.483677070e-009	4.027997803e+003	1.567763919e-009	4.027997803e+003	2.137102717e-009	4.027997803e+003	1.762300195e-009	4.027997803e+003	1.252662973e-009	4.027997803e+003	2.364545892e-009	4.027997803e+003	9.243190102e-010	4.027997803e+003	2.039846514e-009	4.027997803e+003	2.073656136e-009
4.028120361e+003	1.337152944e-009	4.028120361e+003	1.739887012e-009	4.028120361e+003	1.221864165e-009	4.028120361e+003	2.015067224e-009	4.028120361e+003	1.840459229e-009	4.028120361e+003	1.339719446e-009	4.028120361e+003	1.128740323e-009	4.028120361e+003	1.859542409e-009	4.028120361e+003	9.929101985e-010	4.028120361e+003	1.148292017e-009	4.028120361e+003	1.544622541e-009
4.028242676e+003	1.254851556e-009	4.028242676e+003	1.784227877e-009	4.028242676e+003	1.229219948e-009	4.028242676e+003	1.865186894e-009	4.028242676e+003	2.008875954e-009	4.028242676e+003	1.639154923e-009	4.028242676e+003	1.186984955e-009	4.028242676e+003	1.985885456e-009	4.028242676e+003	2.184194825e-009	4.028242676e+003	1.371571079e-009	4.028242676e+003	1.742170297e-009
4.028365234e+003	1.729758559e-009	4.028365234e+003	2.506315600e-009	4.028365234e+003	2.246656861e-009	4.028365234e+003	2.033178736e-009	4.028365234e+003	1.304316433e-009	4.028365234e+003	1.239227609e-009	4.028365234e+003	1.235548885e-009	4.028365234e+003	1.086401635e-009	4.028365234e+003	1.166942432e-009	4.028365234e+003	1.149402129e-009	4.028365234e+003	1.865154919e-009
4.028487549e+003	2.584551906e-009	4.028487549e+003	1.733057808e-009	4.028487549e+003	1.503826397e-009	4.028487549e+003	1.678963857e-009	4.028487549e+003	2.100698948e-009	4.028487549e+003	1.388204440e-009	4.028487549e+003	1.611601852e-009	4.028487549e+003	1.980277053e-009	4.028487549e+003	1.595863774e-009	4.028487549e+003	1.286364237e-009	4.028487549e+003	1.943835093e-009
4.028610107e+003	1.836263586e-009	4.028610107e+003	2.119213693e-009	4.028610107e+003	1.630906299e-009	4.028610107e+003	1.526281324e-009	4.028610107e+003	1.668152394e-009	4.028610107e+003	1.641914049e-009	4.028610107e+003	1.694007268e-009	4.028610107e+003	9.637607379e-010	4.028610107e+003	2.225375884e-009	4.028610107e+003	1.910258396e-009	4.028610107e+003	9.601087703e-010
4.028732422e+003	1.324052756e-009	4.028732422e+003	1.453406839e-009	4.028732422e+003	1.424758422e-009	4.028732422e+003	1.050085241e-009	4.028732422e+003	1.939987504e-009	4.028732422e+003	1.854512321e-009	4.028732422e+003	1.380191406e-009	4.028732422e+003	1.614593681e-009	4.028732422e+003	1.671900174e-009	4.028732422e+003	1.491701873e-009	4.028732422e+003	1.613643663e-009
4.028854980e+003	1.445819686e-009	4.028854980e+003	2.637769336e-009	4.028854980e+003	1.244787939e-009	4.028854980e+003	1.380182857e-009	4.028854980e+003	1.836507280e-009	4.028854980e+003	2.293686352e-009	4.028854980e+003	1.100452729e-009	4.028854980e+003	1.778437175e-009	4.028854980e+003	1.603859490e-009	4.028854980e+003	1.575274022e-009	4.028854980e+003	1.435637720e-009
4.028977295e+003	2.394710652e-009	4.028977295e+003	2.337734228e-009	4.028977295e+003	1.915738901e-009	4.028977295e+003	2.223748075e-009	4.028977295e+003	1.595372390e-009	4.028977295e+003	2.132414911e-009	4.028977295e+003	1.264914617e-009	4.028977295e+003	1.681544348e-009	4.028977295e+003	1.847839548e-009	4.028977295e+003	1.980574593e-009	4.028977295e+003	1.867094035e-009
4.029099854e+003	1.354545143e-009	4.029099854e+003	1.892867418e-009	4.029099854e+003	1.527039717e-009	4.029099854e+003	1.690060425e-009	4.029099854e+003	1.497467594e-009	4.029099854e+003	1.108693803e-009	4.029099854e+003	1.788005299e-009	4.029099854e+003	1.622811108e-009	4.029099854e+003	1.290059060e-009	4.029099854e+003	1.148080631e-009	4.029099854e+003	1.285734408e-009
4.029222168e+003	1.572871056e-009	4.029222168e+003	1.743562072e-009	4.029222168e+003	2.102031660e-009	4.029222168e+003	1.431132768e-009	4.029222168e+003	2.157851675e-009	4.029222168e+003	1.366074698e-009	4.029222168e+003	1.925576809e-009	4.029222168e+003	1.710235509e-009	4.029222168e+003	2.185076786e-009	4.029222168e+003	2.078907047e-009	4.029222168e+003	2.039610925e-009
4.029344727e+003	1.897821233e-009	4.029344727e+003	9.817439084e-010	4.029344727e+003	1.282571715e-009	4.029344727e+003	2.204648908e-009	4.029344727e+003	1.515904402e-009	4.029344727e+003	2.450261993e-009	4.029344727e+003	1.374691028e-009	4.029344727e+003	1.367602809e-009	4.029344727e+003	2.379661135e-009	4.029344727e+003	9.184426553e-010	4.029344727e+003	1.157160479e-009
4.029467041e+003	2.109606934e-009	4.029467041e+003	2.556218126e-009	4.029467041e+003	1.599029242e-009	4.029467041e+003	1.435130015e-009	4.029467041e+003	1.871809374e-009	4.029467041e+003	1.185713638e-009	4.029467041e+003	2.195932991e-009	4.029467041e+003	1.951667716e-009	4.029467041e+003	1.305030972e-009	4.029467041e+003	1.732486488e-009	4.029467041e+003	2.124226572e-009
4.029589600e+003	2.516256981e-009	4.029589600e+003	1.757086365e-009	4.029589600e+003	1.381205483e-009	4.029589600e+003	1.805234739e-009	4.029589600e+003	1.900213098e-009	4.029589600e+003	1.245180847e-009	4.029589600e+003	2.352160022e-009	4.029589600e+003	1.172056341e-009	4.029589600e+003	1.952321416e-009	4.029589600e+003	1.497449498e-009	4.029589600e+003	1.635016900e-009
4.029711914e+003	1.682614048e-009	4.029711914e+003	1.886175438e-009	4.029711914e+003	9.410040525e-010	4.029711914e+003	1.427408081e-009	4.029711914e+003	1.174858988e-009	4.029711914e+003	1.951674156e-009	4.029711914e+003	1.534814054e-009	4.029711914e+003	1.297944197e-009	4.029711914e+003	1.532677985e-009	4.029711914e+003	2.285663436e-009	4.029711914e+003	1.496024971e-009
4.029834473e+003	1.954300277e-009	4.029834473e+003	1.049991982e-009	4.029834473e+003	1.310646591e-009	4.029834473e+003	1.886407031e-009	4.029834473e+003	1.583625564e-009	4.029834473e+003	1.707783803e-009	4.029834473e+003	2.061087745e-009	4.029834473e+003	1.502806102e-009	4.029834473e+003	1.936977467e-009	4.029834473e+003	1.921182324e-009	4.029834473e+003	2.476833627e-009
4.029956787e+003	1.765269930e-009	4.029956787e+003	1.281646678e-009	4.029956787e+003	1.469384059e-009	4.029956787e+003	1.778768799e-009	4.029956787e+003	1.282509321e-009	4.029956787e+003	1.450546239e-009	4.029956787e+003	2.383409470e-009	4.029956787e+003	1.379392045e-009	4.029956787e+003	1.829389973e-009	4.029956787e+003	1.438490993e-009	4.029956787e+003	1.470014888e-009
4.030079346e+003	1.652953330e-009	4.030079346e+003	1.158509400e-009	4.030079346e+003	1.332895905e-009	4.030079346e+003	1.969671093e-009	4.030079346e+003	1.718665099e-009	4.030079346e+003	1.991637522e-009	4.030079346e+003	1.278995465e-009	4.030079346e+003	1.622750712e-009	4.030079346e+003	1.657415427e-009	4.030079346e+003	2.293857770e-009	4.030079346e+003	2.145280398e-009
4.030201904e+003	1.255523463e-009	4.030201904e+003	1.908508684e-009	4.030201904e+003	1.174453645e-009	4.030201904e+003	2.434201285e-009	4.030201904e+003	1.968304408e-009	4.030201904e+003	9.785032784e-010	4.030201904e+003	1.231581837e-009	4.030201904e+003	2.813643762e-009	4.030201904e+003	1.291115659e-009	4.030201904e+003	1.523529969e-009	4.030201660e+003	2.346692174e-009
4.030324219e+003	2.176431702e-009	4.030324219e+003	1.319201970e-009	4.030324219e+003	1.067087529e-009	4.030324219e+003	2.385298847e-009	4.030324219e+003	2.197354521e-009	4.030324219e+003	1.753944434e-009	4.030324219e+003	8.744179825e-010	4.030324219e+003	2.093358153e-009	4.030324219e+003	1.523062010e-009	4.030324219e+003	1.973641917e-009	4.030324219e+003	2.528755871e-009
4.030446777e+003	1.627342372e-009	4.030446777e+003	2.268016663e-009	4.030446777e+003	1.812825445e-009	4.030446777e+003	1.128344640e-009	4.030446777e+003	1.021818519e-009	4.030446777e+003	1.618839174e-009	4.030446777e+003	1.559413820e-009	4.030446777e+003	2.446339797e-009	4.030446777e+003	1.205833211e-009	4.030446777e+003	1.645748648e-009	4.030446777e+003	1.600432342e-009
4.030569092e+003	1.949400641e-009	4.030569092e+003	2.272007249e-009	4.030569092e+003	2.389979104e-009	4.030569092e+003	2.082786388e-009	4.030569092e+003	2.229541440e-009	4.030569092e+003	1.688426177e-009	4.030569092e+003	1.952259021e-009	4.030569092e+003	2.180682968e-009	4.030569092e+003	1.279592987e-009	4.030569092e+003	1.258716797e-009	4.030569092e+003	1.273509187e-009
4.030691650e+003	8.440201316e-010	4.030691650e+003	1.630203195e-009	4.030691650e+003	1.762606838e-009	4.030691650e+003	1.005376893e-009	4.030691650e+003	1.523420501e-009	4.030691650e+003	2.113025754e-009	4.030691650e+003	2.024930223e-009	4.030691650e+003	1.926670379e-009	4.030691650e+003	1.466862076e-009	4.030691650e+003	1.809684291e-009	4.030691650e+003	1.684752671e-009
4.030813965e+003	1.379302783e-009	4.030813965e+003	1.766504498e-009	4.030813965e+003	1.454395604e-009	4.030813965e+003	9.062550710e-010	4.030813965e+003	2.280941436e-009	4.030813965e+003	2.375291741e-009	4.030813965e+003	1.228966151e-009	4.030813965e+003	1.921054427e-009	4.030813965e+003	1.840355091e-009	4.030813965e+003	1.918739612e-009	4.030813965e+003	1.641734415e-009
4.030936523e+003	1.246135528e-009	4.030936523e+003	1.140765371e-009	4.030936523e+003	1.886697687e-009	4.030936523e+003	1.417974183e-009	4.030936523e+003	1.234793712e-009	4.030936523e+003	1.843386221e-009	4.030936523e+003	1.475387701e-009	4.030936523e+003	1.939285399e-009	4.030936523e+003	1.818628803e-009	4.030936523e+003	1.513083214e-009	4.030936523e+003	1.737672783e-009
4.031058838e+003	1.311367792e-009	4.031058838e+003	1.773869607e-009	4.031058838e+003	2.385526221e-009	4.031058838e+003	1.547488915e-009	4.031058838e+003	1.590973575e-009	4.031058838e+003	1.471269551e-009	4.031058838e+003	2.207247496e-009	4.031058838e+003	2.092003681e-009	4.031058838e+003	1.771839231e-009	4.031058838e+003	1.843885822e-009	4.031058838e+003	1.725742105e-009
4.031181396e+003	1.644862802e-009	4.031181396e+003	1.694049345e-009	4.031181396e+003	1.725159904e-009	4.031181396e+003	2.210070127e-009	4.031181396e+003	1.562225571e-009	4.031181396e+003	1.746650713e-009	4.031181396e+003	1.114938475e-009	4.031181396e+003	1.119672799e-009	4.031181396e+003	1.347261191e-009	4.031181396e+003	1.612328604e-009	4.031181396e+003	1.293018914e-009
4.031303711e+003	2.000179578e-009	4.031303711e+003	2.087461537e-009	4.031303711e+003	2.255849063e-009	4.031303711e+003	1.731418453e-009	4.031303711e+003	2.287987355e-009	4.031303711e+003	2.038178293e-009	4.031303711e+003	2.155396972e-009	4.031303711e+003	1.809989159e-009	4.031303711e+003	1.581481945e-009	4.031303711e+003	1.619642975e-009	4.031303711e+003	1.190198939e-009
4.031426270e+003	1.708356123e-009	4.031426270e+003	1.640942382e-009	4.031426270e+003	1.265737737e-009	4.031426270e+003	2.018687661e-009	4.031426270e+003	1.717693432e-009	4.031426270e+003	1.406544547e-009	4.031426270e+003	1.147487771e-009	4.031426270e+003	1.249535142e-009	4.031426270e+003	3.033160612e-009	4.031426270e+003	1.274680250e-009	4.031426270e+003	2.403772958e-009
4.031548584e+003	2.089672879e-009	4.031548584e+003	2.091445905e-009	4.031548584e+003	1.995371424e-009	4.031548584e+003	1.408084538e-009	4.031548584e+003	1.248191994e-009	4.031548584e+003	1.473565825e-009	4.031548584e+003	1.771338520e-009	4.031548584e+003	1.205192279e-009	4.031548584e+003	1.173219522e-009	4.031548584e+003	1.684662188e-009	4.031548584e+003	1.830813723e-009
4.031671143e+003	1.622710744e-009	4.031671143e+003	1.179742859e-009	4.031671143e+003	1.674727912e-009	4.031671143e+003	9.225865627e-010	4.031671143e+003	2.025936752e-009	4.031671143e+003	1.536239580e-009	4.031671143e+003	1.649942960e-009	4.031671143e+003	1.852285769e-009	4.031671143e+003	2.439535463e-009	4.031671143e+003	2.211098415e-009	4.031671143e+003	2.186572479e-009
4.031793457e+003	1.580261588e-009	4.031793457e+003	1.780004810e-009	4.031793457e+003	1.562241225e-009	4.031793457e+003	1.348229195e-009	4.031793457e+003	1.329082067e-009	4.031793457e+003	1.851618303e-009	4.031793457e+003	1.448123954e-009	4.031793457e+003	1.826752638e-009	4.031793457e+003	1.621400236e-009	4.031793457e+003	1.742289535e-009	4.031793457e+003	1.778856507e-009
4.031916016e+003	2.487320350e-009	4.031916016e+003	1.701065400e-009	4.031916016e+003	9.699299142e-010	4.031916016e+003	1.238665504e-009	4.031916016e+003	1.311547315e-009	4.031916016e+003	1.437079122e-009	4.031916016e+003	1.672441741e-009	4.031916016e+003	1.656932036e-009	4.031916016e+003	1.749993928e-009	4.031916016e+003	2.156263168e-009	4.031916016e+003	1.455912946e-009
4.032038330e+003	1.262573712e-009	4.032038330e+003	2.133105470e-009	4.032038330e+003	1.569698149e-009	4.032038330e+003	1.445459086e-009	4.032038330e+003	1.894280288e-009	4.032038330e+003	1.677986972e-009	4.032038330e+003	1.569317454e-009	4.032038330e+003	1.159717433e-009	4.032038330e+003	9.199384587e-010	4.032038330e+003	1.764845159e-009	4.032038330e+003	1.129692451e-009
4.032160889e+003	1.322423393e-009	4.032160889e+003	1.222137724e-009	4.032160889e+003	1.494249391e-009	4.032160889e+003	2.024013179e-009	4.032160889e+003	1.888542212e-009	4.032160889e+003	2.040026148e-009	4.032160889e+003	1.486769152e-009	4.032160889e+003	1.862500931e-009	4.032160889e+003	1.953887496e-009	4.032160889e+003	2.321665971e-009	4.032160889e+003	1.637414870e-009
4.032283203e+003	1.868818433e-009	4.032283203e+003	1.568456698e-009	4.032283203e+003	2.194870730e-009	4.032283203e+003	1.608456368e-009	4.032283203e+003	1.049046738e-009	4.032283203e+003	2.451816972e-009	4.032283203e+003	1.652575188e-009	4.032283203e+003	1.887403567e-009	4.032283203e+003	1.478485667e-009	4.032283203e+003	2.062688020e-009	4.032283203e+003	2.279000766e-009
4.032405762e+003	2.007950028e-009	4.032405762e+003	1.390736748e-009	4.032405762e+003	7.243078914e-010	4.032405762e+003	1.277330797e-009	4.032405762e+003	1.427654328e-009	4.032405762e+003	2.028493817e-009	4.032405762e+003	1.058157117e-009	4.032405762e+003	1.217603796e-009	4.032405762e+003	1.541371364e-009	4.032405762e+003	1.294884977e-009	4.032405762e+003	2.012193967e-009
4.032528320e+003	1.312779552e-009	4.032528076e+003	8.515678163e-010	4.032528076e+003	1.285261564e-009	4.032528076e+003	2.020295931e-009	4.032528076e+003	9.493613673e-010	4.032528076e+003	1.181650333e-009	4.032528076e+003	1.082156142e-009	4.032528076e+003	1.110542991e-009	4.032528076e+003	2.124827647e-009	4.032528076e+003	1.771013558e-009	4.032528076e+003	1.542577843e-009
4.032650635e+003	1.433065222e-009	4.032650635e+003	1.168823371e-009	4.032650635e+003	1.696926488e-009	4.032650635e+003	2.037954694e-009	4.032650635e+003	1.383734127e-009	4.032650635e+003	1.825297247e-009	4.032650635e+003	1.745060874e-009	4.032650635e+003	2.465774918e-009	4.032650635e+003	1.693483576e-009	4.032650635e+003	1.642687431e-009	4.032650635e+003	1.538082772e-009
4.032773193e+003	1.258883220e-009	4.032773193e+003	2.554604084e-009	4.032773193e+003	1.019592744e-009	4.032773193e+003	2.335801108e-009	4.032773193e+003	1.345929812e-009	4.032773193e+003	2.525347487e-009	4.032773193e+003	1.837399011e-009	4.032773193e+003	1.248138815e-009	4.032773193e+003	2.237199315e-009	4.032773193e+003	2.268801813e-009	4.032773193e+003	2.183750292e-009
4.032895508e+003	1.335470845e-009	4.032895508e+003	1.276160400e-009	4.032895508e+003	1.299345742e-009	4.032895508e+003	2.375148744e-009	4.032895508e+003	2.078358152e-009	4.032895508e+003	1.409066308e-009	4.032895508e+003	1.678054029e-009	4.032895508e+003	1.678237882e-009	4.032895508e+003	1.573583042e-009	4.032895508e+003	2.519025433e-009	4.032895508e+003	2.122925613e-009
4.033018066e+003	8.793418771e-010	4.033018066e+003	1.770295910e-009	4.033018066e+003	1.578030484e-009	4.033018066e+003	1.551658246e-009	4.033018066e+003	7.732941509e-010	4.033018066e+003	1.539424588e-009	4.033018066e+003	1.367488567e-009	4.033018066e+003	1.825672058e-009	4.033018066e+003	1.258613103e-009	4.033018066e+003	1.063850785e-009	4.033018066e+003	1.929684412e-009
4.033140381e+003	2.054206361e-009	4.033140381e+003	1.919180148e-009	4.033140381e+003	1.976509401e-009	4.033140381e+003	1.037404274e-009	4.033140381e+003	1.538295158e-009	4.033140381e+003	1.863800447e-009	4.033140381e+003	2.099067586e-009	4.033140381e+003	1.733197919e-009	4.033140381e+003	1.669073990e-009	4.033140381e+003	1.699485885e-009	4.033140381e+003	1.223504853e-009
4.033262939e+003	2.066762761e-009	4.033262939e+003	1.006365991e-009	4.033262939e+003	2.115046582e-009	4.033262939e+003	1.648095771e-009	4.033262939e+003	1.527884153e-009	4.033262939e+003	1.455450316e-009	4.033262939e+003	1.752625822e-009	4.033262939e+003	1.643757019e-009	4.033262939e+003	1.836464203e-009	4.033262939e+003	1.127033356e-009	4.033262939e+003	1.716126241e-009
4.033385254e+003	1.293939955e-009	4.033385254e+003	1.637038283e-009	4.033385254e+003	1.603609689e-009	4.033385254e+003	1.526774818e-009	4.033385254e+003	1.973746500e-009	4.033385254e+003	1.509895653e-009	4.033385254e+003	1.817318629e-009	4.033385254e+003	1.463505317e-009	4.033385254e+003	1.423086204e-009	4.033385254e+003	2.356545181e-009	4.033385254e+003	1.247212666e-009
4.033507813e+003	1.705784514e-009	4.033507813e+003	2.171260283e-009	4.033507813e+003	2.016698364e-009	4.033507813e+003	1.303184893e-009	4.033507813e+003	1.419075857e-009	4.033507813e+003	1.704456687e-009	4.033507813e+003	1.306787456e-009	4.033507813e+003	1.215434531e-009	4.033507813e+003	1.333587130e-009	4.033507813e+003	2.706475044e-009	4.033507813e+003	1.686345286e-009
4.033630127e+003	1.667654348e-009	4.033630127e+003	1.605404032e-009	4.033630127e+003	1.421788909e-009	4.033630127e+003	1.955871687e-009	4.033630127e+003	1.695460328e-009	4.033630127e+003	1.714518638e-009	4.033630127e+003	2.012080058e-009	4.033630127e+003	1.440070840e-009	4.033630127e+003	2.124181941e-009	4.033630127e+003	2.117803266e-009	4.033630127e+003	1.587085019e-009
4.033752686e+003	1.854264520e-009	4.033752686e+003	2.158330403e-009	4.033752686e+003	2.402874788e-009	4.033752686e+003	1.946202977e-009	4.033752686e+003	1.601108801e-009	4.033752686e+003	2.034577840e-009	4.033752686e+003	1.859073673e-009	4.033752686e+003	1.934404414e-009	4.033752686e+003	1.924931992e-009	4.033752686e+003	1.556246576e-009	4.033752686e+003	1.742790134e-009
4.033875000e+003	1.025853957e-009	4.033875000e+003	1.390670024e-009	4.033875000e+003	2.464654481e-009	4.033875000e+003	2.009778788e-009	4.033875000e+003	1.133138250e-009	4.033875000e+003	1.835463670e-009	4.033875000e+003	1.269991556e-009	4.033875000e+003	1.860359311e-009	4.033875000e+003	1.334545030e-009	4.033875000e+003	1.544762540e-009	4.033875000e+003	1.591806686e-009
4.033997559e+003	1.401740946e-009	4.033997559e+003	2.272469102e-009	4.033997559e+003	1.807638483e-009	4.033997559e+003	1.475845335e-009	4.033997559e+003	1.579948283e-009	4.033997559e+003	1.558837726e-009	4.033997559e+003	1.725022458e-009	4.033997559e+003	1.548842166e-009	4.033997559e+003	1.636672353e-009	4.033997559e+003	1.837328845e-009	4.033997559e+003	9.858162064e-010
4.034119873e+003	2.196338000e-009	4.034119873e+003	1.434246277e-009	4.034119873e+003	1.040933006e-009	4.034119873e+003	1.702360364e-009	4.034119873e+003	1.702832542e-009	4.034119873e+003	1.504466218e-009	4.034119873e+003	2.338141014e-009	4.034119873e+003	1.363812951e-009	4.034119873e+003	1.843831643e-009	4.034119873e+003	1.314081066e-009	4.034119873e+003	1.170696318e-009
4.034242432e+003	1.550283679e-009	4.034242432e+003	1.447569620e-009	4.034242432e+003	1.691847773e-009	4.034242432e+003	2.034497459e-009	4.034242432e+003	1.985980047e-009	4.034242432e+003	1.709671515e-009	4.034242432e+003	1.894010060e-009	4.034242432e+003	1.298123942e-009	4.034242432e+003	1.641045744e-009	4.034242432e+003	1.358059110e-009	4.034242432e+003	1.314287013e-009
4.034364746e+003	1.352853718e-009	4.034364746e+003	1.533115301e-009	4.034364746e+003	1.817040407e-009	4.034364746e+003	2.209151306e-009	4.034364746e+003	1.572892816e-009	4.034364746e+003	2.567554169e-009	4.034364746e+003	1.326666332e-009	4.034364746e+003	1.573593922e-009	4.034364746e+003	1.268953276e-009	4.034364746e+003	1.597739163e-009	4.034364746e+003	1.939446825e-009
4.034487305e+003	8.872188539e-010	4.034487305e+003	1.258891991e-009	4.034487305e+003	1.166195029e-009	4.034487305e+003	1.536735184e-009	4.034487305e+003	1.735980248e-009	4.034487305e+003	1.888864398e-009	4.034487305e+003	2.237352303e-009	4.034487305e+003	1.947951356e-009	4.034487305e+003	1.910958503e-009	4.034487305e+003	1.250953008e-009	4.034487305e+003	1.505260139e-009
4.034609619e+003	1.570292341e-009	4.034609619e+003	1.889900458e-009	4.034609619e+003	2.109354247e-009	4.034609619e+003	1.734826172e-009	4.034609619e+003	1.767205604e-009	4.034609619e+003	2.095113416e-009	4.034609619e+003	1.862696664e-009	4.034609619e+003	7.524786350e-010	4.034609619e+003	1.592269427e-009	4.034609619e+003	1.357291390e-009	4.034609619e+003	1.519340209e-009
4.034732178e+003	1.391374460e-009	4.034732178e+003	1.261815874e-009	4.034732178e+003	1.856842347e-009	4.034732178e+003	2.124481036e-009	4.034732178e+003	2.054574288e-009	4.034732178e+003	1.230726299e-009	4.034732178e+003	2.403899746e-009	4.034732178e+003	1.424871221e-009	4.034732178e+003	2.695076828e-009	4.034732178e+003	1.177096420e-009	4.034732178e+003	1.674079209e-009
4.034854492e+003	1.162571373e-009	4.034854492e+003	8.263669748e-010	4.034854492e+003	2.760020656e-009	4.034854492e+003	2.046165237e-009	4.034854492e+003	1.925835269e-009	4.034854492e+003	1.292270624e-009	4.034854492e+003	1.265545779e-009	4.034854492e+003	1.393379412e-009	4.034854492e+003	2.556015843e-009	4.034854492e+003	1.680879991e-009	4.034854492e+003	1.960467122e-009
4.034977051e+003	2.097884311e-009	4.034977051e+003	2.579370051e-009	4.034977051e+003	1.615978684e-009	4.034977051e+003	1.592537879e-009	4.034977051e+003	2.013703648e-009	4.034977051e+003	1.690545703e-009	4.034977051e+003	1.155177398e-009	4.034977051e+003	1.176201136e-009	4.034977051e+003	1.376030845e-009	4.034977051e+003	2.522562825e-009	4.034977051e+003	2.253510933e-009
4.035099609e+003	1.253952719e-009	4.035099609e+003	2.298967905e-009	4.035099609e+003	1.331593169e-009	4.035099609e+003	1.171533870e-009	4.035099609e+003	1.996818266e-009	4.035099609e+003	1.947893846e-009	4.035099609e+003	1.221809987e-009	4.035099609e+003	1.721852549e-009	4.035099609e+003	1.462244548e-009	4.035099609e+003	2.592886350e-009	4.035099365e+003	2.585799574e-009
4.035221924e+003	1.673939098e-009	4.035221924e+003	1.376794678e-009	4.035221924e+003	2.190570170e-009	4.035221924e+003	1.649471337e-009	4.035221924e+003	1.831006458e-009	4.035221924e+003	1.656111137e-009	4.035221924e+003	2.574590985e-009	4.035221924e+003	1.266969751e-009	4.035221924e+003	1.590738430e-009	4.035221924e+003	1.447400311e-009	4.035221924e+003	1.848951103e-009
4.035344482e+003	2.172934499e-009	4.035344482e+003	1.489749879e-009	4.035344482e+003	2.016254941e-009	4.035344482e+003	1.646934034e-009	4.035344482e+003	1.103125924e-009	4.035344482e+003	1.180737619e-009	4.035344482e+003	1.706433439e-009	4.035344482e+003	1.139922823e-009	4.035344482e+003	1.415581652e-009	4.035344482e+003	2.224223250e-009	4.035344482e+003	2.308413682e-009
4.035466797e+003	1.095014746e-009	4.035466797e+003	1.813306838e-009	4.035466797e+003	1.815471218e-009	4.035466797e+003	1.093034219e-009	4.035466797e+003	1.094435209e-009	4.035466797e+003	1.656847881e-009	4.035466797e+003	1.930634763e-009	4.035466797e+003	1.699015706e-009	4.035466797e+003	2.248054631e-009	4.035466797e+003	1.802312966e-009	4.035466797e+003	1.030660335e-009
4.035589355e+003	1.973263997e-009	4.035589355e+003	2.129355137e-009	4.035589355e+003	1.305819786e-009	4.035589355e+003	2.047884529e-009	4.035589355e+003	1.685505402e-009	4.035589355e+003	1.457335475e-009	4.035589355e+003	1.840452457e-009	4.035589355e+003	1.383113957e-009	4.035589355e+003	2.195962967e-009	4.035589355e+003	1.904939761e-009	4.035589355e+003	1.973673447e-009
4.035711670e+003	1.275436423e-009	4.035711670e+003	1.610291789e-009	4.035711670e+003	1.883341261e-009	4.035711670e+003	1.984402642e-009	4.035711670e+003	1.402715832e-009	4.035711670e+003	1.364401259e-009	4.035711670e+003	2.033595292e-009	4.035711670e+003	2.411852718e-009	4.035711670e+003	1.694774876e-009	4.035711670e+003	1.674702155e-009	4.035711670e+003	1.687569529e-009
4.035834229e+003	2.536849841e-009	4.035834229e+003	2.189926906e-009	4.035834229e+003	1.486906598e-009	4.035834229e+003	1.961803830e-009	4.035834229e+003	1.811209294e-009	4.035834229e+003	1.919368886e-009	4.035834229e+003	1.195852861e-009	4.035834229e+003	1.283730455e-009	4.035834229e+003	1.471819555e-009	4.035834229e+003	2.234031848e-009	4.035834229e+003	1.614665068e-009
4.035956543e+003	1.784101977e-009	4.035956543e+003	1.190952559e-009	4.035956543e+003	1.734258293e-009	4.035956543e+003	1.934713723e-009	4.035956543e+003	1.808674432e-009	4.035956543e+003	1.748205136e-009	4.035956543e+003	2.026693702e-009	4.035956543e+003	1.260921922e-009	4.035956543e+003	2.210972516e-009	4.035956543e+003	1.287170703e-009	4.035956543e+003	1.969943320e-009
4.036079102e+003	1.331322053e-009	4.036079102e+003	1.511185288e-009	4.036079102e+003	1.923838644e-009	4.036079102e+003	1.738226341e-009	4.036079102e+003	1.911898195e-009	4.036079102e+003	1.617843526e-009	4.036079102e+003	1.419182438e-009	4.036079102e+003	1.839583930e-009	4.036079102e+003	1.852899500e-009	4.036079102e+003	1.240805347e-009	4.036079102e+003	1.760128820e-009
4.036201416e+003	1.617909584e-009	4.036201416e+003	1.894736146e-009	4.036201416e+003	1.760229296e-009	4.036201416e+003	1.573513098e-009	4.036201416e+003	2.175629232e-009	4.036201416e+003	1.497946545e-009	4.036201416e+003	1.931373061e-009	4.036201416e+003	2.190596593e-009	4.036201416e+003	1.648617243e-009	4.036201416e+003	1.542270645e-009	4.036201416e+003	1.637376457e-009
4.036323975e+003	1.381367465e-009	4.036323975e+003	1.098589220e-009	4.036323975e+003	1.607487810e-009	4.036323975e+003	1.567569186e-009	4.036323975e+003	2.135841282e-009	4.036323975e+003	2.224689544e-009	4.036323975e+003	1.076310041e-009	4.036323975e+003	1.558073004e-009	4.036323975e+003	2.272064314e-009	4.036323975e+003	1.771440661e-009	4.036323975e+003	1.282764006e-009
4.036446289e+003	1.390939697e-009	4.036446289e+003	1.787225701e-009	4.036446289e+003	1.724446363e-009	4.036446289e+003	1.097861801e-009	4.036446289e+003	1.770690594e-009	4.036446289e+003	2.963817636e-009	4.036446289e+003	2.058997639e-009	4.036446289e+003	1.342855049e-009	4.036446289e+003	9.612989293e-010	4.036446289e+003	1.823690865e-009	4.036446289e+003	2.176867353e-009
4.036568848e+003	1.207117628e-009	4.036568848e+003	1.554999018e-009	4.036568848e+003	2.220614581e-009	4.036568848e+003	1.694488883e-009	4.036568848e+003	1.754107082e-009	4.036568848e+003	2.199720406e-009	4.036568848e+003	1.484214862e-009	4.036568848e+003	1.430186636e-009	4.036568848e+003	1.061708388e-009	4.036568848e+003	1.292022822e-009	4.036568848e+003	1.150702755e-009
4.036691162e+003	1.359823143e-009	4.036691162e+003	1.383254622e-009	4.036691162e+003	1.626338508e-009	4.036691162e+003	1.415534689e-009	4.036691162e+003	2.901159979e-009	4.036691162e+003	1.999201915e-009	4.036691162e+003	1.779629999e-009	4.036691162e+003	1.380734305e-009	4.036691162e+003	1.654084869e-009	4.036691162e+003	1.551893170e-009	4.036691162e+003	1.176836295e-009
4.036813721e+003	1.574702146e-009	4.036813721e+003	1.973123664e-009	4.036813721e+003	1.954181483e-009	4.036813721e+003	2.173495162e-009	4.036813721e+003	1.028922392e-009	4.036813721e+003	9.737791684e-010	4.036813721e+003	2.092530593e-009	4.036813721e+003	1.514748216e-009	4.036813721e+003	1.568607688e-009	4.036813721e+003	1.300660024e-009	4.036813721e+003	1.378046899e-009
4.036936035e+003	1.313051889e-009	4.036936035e+003	2.101810059e-009	4.036936035e+003	1.813776351e-009	4.036936035e+003	2.312262160e-009	4.036936035e+003	2.072432226e-009	4.036936035e+003	1.411264328e-009	4.036936035e+003	2.283295775e-009	4.036936035e+003	1.736644939e-009	4.036936035e+003	1.984712172e-009	4.036936035e+003	1.638701286e-009	4.036936035e+003	1.629300139e-009
4.037058594e+003	1.598067123e-009	4.037058594e+003	6.434936473e-010	4.037058594e+003	1.985192899e-009	4.037058594e+003	1.279205741e-009	4.037058594e+003	1.852034304e-009	4.037058594e+003	2.113651920e-009	4.037058594e+003	2.009819866e-009	4.037058594e+003	1.400325633e-009	4.037058594e+003	1.493753232e-009	4.037058594e+003	1.637221803e-009	4.037058594e+003	1.879766343e-009
4.037180908e+003	1.680502515e-009	4.037180908e+003	1.540909844e-009	4.037180908e+003	1.349139023e-009	4.037180908e+003	2.047505721e-009	4.037180908e+003	1.272030814e-009	4.037180908e+003	1.861484522e-009	4.037180908e+003	1.819559059e-009	4.037180908e+003	1.231624913e-009	4.037180908e+003	1.085379120e-009	4.037180908e+003	1.542186490e-009	4.037180908e+003	1.319389042e-009
4.037303467e+003	1.524682047e-009	4.037303467e+003	1.473556610e-009	4.037303467e+003	1.550505724e-009	4.037303467e+003	1.237114966e-009	4.037303467e+003	1.892279000e-009	4.037303467e+003	1.618415069e-009	4.037303467e+003	2.655222930e-009	4.037303467e+003	1.909428615e-009	4.037303467e+003	2.120828846e-009	4.037303467e+003	1.274781947e-009	4.037303467e+003	1.839815411e-009
4.037426025e+003	2.455477599e-009	4.037425781e+003	1.761096935e-009	4.037425781e+003	1.229020330e-009	4.037425781e+003	1.121386428e-009	4.037425781e+003	1.919623571e-009	4.037426025e+003	1.948881279e-009	4.037425781e+003	1.753473255e-009	4.037425781e+003	1.838483921e-009	4.037425781e+003	1.096226110e-009	4.037425781e+003	1.506307967e-009	4.037425781e+003	2.249795239e-009
4.037548340e+003	1.919818082e-009	4.037548340e+003	1.399153682e-009	4.037548340e+003	1.575455877e-009	4.037548340e+003	2.227696916e-009	4.037548340e+003	1.310407782e-009	4.037548340e+003	1.227913882e-009	4.037548340e+003	1.716800258e-009	4.037548340e+003	1.924068904e-009	4.037548340e+003	1.617511125e-009	4.037548340e+003	1.710500963e-009	4.037548340e+003	1.523710269e-009
4.037670898e+003	1.075024403e-009	4.037670898e+003	1.680324213e-009	4.037670898e+003	1.838481256e-009	4.037670898e+003	1.903248226e-009	4.037670898e+003	1.380577430e-009	4.037670898e+003	1.630208302e-009	4.037670898e+003	1.297799423e-009	4.037670898e+003	1.786436221e-009	4.037670898e+003	1.482085343e-009	4.037670898e+003	1.435880970e-009	4.037670898e+003	2.083505146e-009
4.037793213e+003	1.661673465e-009	4.037793213e+003	2.261943077e-009	4.037793213e+003	1.869332911e-009	4.037793213e+003	1.851956810e-009	4.037793213e+003	1.342051359e-009	4.037793213e+003	2.197578342e-009	4.037793213e+003	1.962023433e-009	4.037793213e+003	1.751648937e-009	4.037793213e+003	1.687989859e-009	4.037793213e+003	2.298858437e-009	4.037793213e+003	1.895365198e-009
4.037915771e+003	1.390744964e-009	4.037915771e+003	1.870344546e-009	4.037915771e+003	1.743478473e-009	4.037915771e+003	1.753427958e-009	4.037915771e+003	1.160959662e-009	4.037915771e+003	1.858260767e-009	4.037915771e+003	1.856980347e-009	4.037915771e+003	1.310063502e-009	4.037915771e+003	1.907003222e-009	4.037915771e+003	1.218540380e-009	4.037915771e+003	2.135229327e-009
4.038038086e+003	1.690921514e-009	4.038038086e+003	1.759853485e-009	4.038038086e+003	2.091989248e-009	4.038038086e+003	1.561046403e-009	4.038038086e+003	1.618415957e-009	4.038038086e+003	1.503030478e-009	4.038038086e+003	1.685062645e-009	4.038038086e+003	1.402248317e-009	4.038038086e+003	1.519873116e-009	4.038038086e+003	1.164834562e-009	4.038038086e+003	1.205838984e-009
4.038160645e+003	1.522954762e-009	4.038160645e+003	1.547278083e-009	4.038160645e+003	9.942836554e-010	4.038160645e+003	1.800299132e-009	4.038160645e+003	1.643057579e-009	4.038160645e+003	1.779207559e-009	4.038160645e+003	9.259841227e-010	4.038160645e+003	1.855356757e-009	4.038160645e+003	1.742692213e-009	4.038160645e+003	8.288104647e-010	4.038160645e+003	1.376698200e-009
4.038282959e+003	2.599517268e-009	4.038282959e+003	1.426724738e-009	4.038282959e+003	2.030615009e-009	4.038282959e+003	1.743774236e-009	4.038282959e+003	2.277336097e-009	4.038282959e+003	2.225827744e-009	4.038282959e+003	2.304882063e-009	4.038282959e+003	1.156695961e-009	4.038282959e+003	1.717962550e-009	4.038282959e+003	1.737567978e-009	4.038282959e+003	2.067549465e-009
4.038405518e+003	1.368991143e-009	4.038405518e+003	1.776169434e-009	4.038405518e+003	1.992291221e-009	4.038405518e+003	1.108558245e-009	4.038405518e+003	1.307054909e-009	4.038405518e+003	9.607712403e-010	4.038405518e+003	1.543120853e-009	4.038405518e+003	1.078662382e-009	4.038405518e+003	1.299618413e-009	4.038405518e+003	2.083195616e-009	4.038405518e+003	1.775029568e-009
4.038527832e+003	1.420715434e-009	4.038527832e+003	1.643313041e-009	4.038527832e+003	1.266428740e-009	4.038527832e+003	2.098333285e-009	4.038527832e+003	1.390479620e-009	4.038527832e+003	6.803692609e-010	4.038527832e+003	2.636753038e-009	4.038527832e+003	1.440076169e-009	4.038527832e+003	1.775057767e-009	4.038527832e+003	1.331889599e-009	4.038527832e+003	2.084958428e-009
4.038650391e+003	1.009268891e-009	4.038650391e+003	1.301094676e-009	4.038650391e+003	1.091405522e-009	4.038650391e+003	1.324053978e-009	4.038650391e+003	1.717332276e-009	4.038650391e+003	1.064537236e-009	4.038650391e+003	1.576742292e-009	4.038650391e+003	2.171252289e-009	4.038650391e+003	1.667465832e-009	4.038650391e+003	9.498729581e-010	4.038650391e+003	1.996601773e-009
4.038772705e+003	1.438284380e-009	4.038772705e+003	1.536191618e-009	4.038772705e+003	1.941261374e-009	4.038772705e+003	2.207630745e-009	4.038772705e+003	2.738545613e-009	4.038772705e+003	1.480222611e-009	4.038772705e+003	2.064899363e-009	4.038772705e+003	8.404678620e-010	4.038772705e+003	1.696113139e-009	4.038772705e+003	1.395001004e-009	4.038772705e+003	1.356837753e-009
4.038895264e+003	1.313730014e-009	4.038895264e+003	2.409349165e-009	4.038895264e+003	1.082131496e-009	4.038895264e+003	2.227312113e-009	4.038895264e+003	2.068025307e-009	4.038895264e+003	2.303292224e-009	4.038895264e+003	2.673184785e-009	4.038895264e+003	9.124037637e-010	4.038895264e+003	1.826964580e-009	4.038895264e+003	2.491468143e-009	4.038895264e+003	1.146684081e-009
4.039017578e+003	1.513874248e-009	4.039017578e+003	1.909199909e-009	4.039017578e+003	2.256051790e-009	4.039017578e+003	1.905699154e-009	4.039017578e+003	1.640754976e-009	4.039017578e+003	1.910569702e-009	4.039017578e+003	1.860765653e-009	4.039017578e+003	2.208844885e-009	4.039017578e+003	1.871318656e-009	4.039017578e+003	1.761168322e-009	4.039017578e+003	1.627014412e-009
4.039140137e+003	1.460634613e-009	4.039140137e+003	1.199499500e-009	4.039140137e+003	1.721692122e-009	4.039140137e+003	2.478525385e-009	4.039140137e+003	1.804052352e-009	4.039140137e+003	2.201154592e-009	4.039140137e+003	1.442848507e-009	4.039140137e+003	1.274699346e-009	4.039140137e+003	1.573935648e-009	4.039140137e+003	2.270859945e-009	4.039140137e+003	2.064486138e-009
4.039262451e+003	1.875998024e-009	4.039262451e+003	2.574103375e-009	4.039262451e+003	1.458100418e-009	4.039262451e+003	1.438641539e-009	4.039262451e+003	1.192745680e-009	4.039262451e+003	2.158521140e-009	4.039262451e+003	2.341346006e-009	4.039262451e+003	1.838742159e-009	4.039262451e+003	6.932623919e-010	4.039262451e+003	1.067850475e-009	4.039262451e+003	1.068823585e-009
4.039385010e+003	1.857039189e-009	4.039385010e+003	2.128421883e-009	4.039385010e+003	1.760851798e-009	4.039385010e+003	1.485039314e-009	4.039385010e+003	2.947387001e-009	4.039385010e+003	2.058993642e-009	4.039385010e+003	1.702054497e-009	4.039385010e+003	1.242300485e-009	4.039385010e+003	1.867796362e-009	4.039385010e+003	1.482145850e-009	4.039385010e+003	1.871681921e-009
4.039507324e+003	1.685532602e-009	4.039507324e+003	1.561056062e-009	4.039507324e+003	1.987221943e-009	4.039507324e+003	2.391619347e-009	4.039507324e+003	1.927988214e-009	4.039507324e+003	2.422350098e-009	4.039507324e+003	1.880739342e-009	4.039507324e+003	2.549894074e-009	4.039507324e+003	2.667798871e-009	4.039507324e+003	1.982340958e-009	4.039507324e+003	1.644235748e-009
4.039629883e+003	2.086662620e-009	4.039629883e+003	1.821299445e-009	4.039629883e+003	2.226869800e-009	4.039629883e+003	1.892162205e-009	4.039629883e+003	1.891097279e-009	4.039629883e+003	1.432431618e-009	4.039629883e+003	1.892074719e-009	4.039629883e+003	1.063573118e-009	4.039629883e+003	2.218561557e-009	4.039629883e+003	1.510708003e-009	4.039629883e+003	1.942810801e-009
4.039752197e+003	1.245138326e-009	4.039752197e+003	2.104749042e-009	4.039752197e+003	1.566987984e-009	4.039752197e+003	1.858983967e-009	4.039752197e+003	1.268390837e-009	4.039752197e+003	1.605130584e-009	4.039752197e+003	2.251532960e-009	4.039752197e+003	1.584592346e-009	4.039752197e+003	1.457960530e-009	4.039752197e+003	1.608597699e-009	4.039752197e+003	1.750633416e-009
4.039874756e+003	1.577150854e-009	4.039874756e+003	2.026217416e-009	4.039874756e+003	1.102265945e-009	4.039874756e+003	1.474189437e-009	4.039874756e+003	1.918069259e-009	4.039874756e+003	1.499258717e-009	4.039874756e+003	1.714171805e-009	4.039874756e+003	2.322741555e-009	4.039874756e+003	1.310514364e-009	4.039874756e+003	1.577845410e-009	4.039874756e+003	1.928255777e-009
4.039997314e+003	1.157935636e-009	4.039997314e+003	2.448933278e-009	4.039997314e+003	1.628668755e-009	4.039997314e+003	1.645831915e-009	4.039997314e+003	1.573903119e-009	4.039997314e+003	1.296641128e-009	4.039997314e+003	1.260271332e-009	4.039997314e+003	2.034284741e-009	4.039997314e+003	1.712507469e-009	4.039997314e+003	2.008232913e-009	4.039997314e+003	1.214738865e-009
4.040119629e+003	1.263079641e-009	4.040119629e+003	2.027547907e-009	4.040119629e+003	2.174193270e-009	4.040119629e+003	2.318064185e-009	4.040119629e+003	1.092865465e-009	4.040119629e+003	1.465746524e-009	4.040119629e+003	1.415500495e-009	4.040119629e+003	1.889837620e-009	4.040119629e+003	1.394417359e-009	4.040119629e+003	1.559242402e-009	4.040119629e+003	1.295682117e-009
4.040242188e+003	1.902437985e-009	4.040242188e+003	1.782891501e-009	4.040242188e+003	2.042676694e-009	4.040242188e+003	2.302753987e-009	4.040242188e+003	2.294559209e-009	4.040242188e+003	1.461165078e-009	4.040242188e+003	2.017760847e-009	4.040242188e+003	1.453635434e-009	4.040242188e+003	1.197393296e-009	4.040242188e+003	1.653926995e-009	4.040242188e+003	1.755277035e-009
4.040364502e+003	2.543241839e-009	4.040364502e+003	1.883531553e-009	4.040364502e+003	1.710077746e-009	4.040364502e+003	1.868369015e-009	4.040364502e+003	1.080786127e-009	4.040364502e+003	2.666924903e-009	4.040364502e+003	1.940051675e-009	4.040364502e+003	1.678470363e-009	4.040364502e+003	1.426587404e-009	4.040364502e+003	1.882844547e-009	4.040364502e+003	1.841410580e-009
4.040487061e+003	1.885642975e-009	4.040487061e+003	1.662719185e-009	4.040487061e+003	7.270492541e-010	4.040487061e+003	1.654692938e-009	4.040487061e+003	1.731677912e-009	4.040487061e+003	1.492210466e-009	4.040487061e+003	1.753319823e-009	4.040487061e+003	1.304186537e-009	4.040487061e+003	1.651043413e-009	4.040487061e+003	1.831812368e-009	4.040487061e+003	1.249534143e-009
4.040609375e+003	1.162834051e-009	4.040609375e+003	1.475211953e-009	4.040609375e+003	1.880510858e-009	4.040609375e+003	1.753761913e-009	4.040609375e+003	1.504802394e-009	4.040609375e+003	2.185849501e-009	4.040609375e+003	1.705138808e-009	4.040609375e+003	1.865084753e-009	4.040609375e+003	1.084519030e-009	4.040609375e+003	1.476790690e-009	4.040609375e+003	1.692093465e-009
4.040731934e+003	2.153134560e-009	4.040731934e+003	1.352168821e-009	4.040731934e+003	1.499445013e-009	4.040731934e+003	1.616972667e-009	4.040731934e+003	1.966377949e-009	4.040731934e+003	2.051584458e-009	4.040731934e+003	1.212717926e-009	4.040731934e+003	1.014241358e-009	4.040731934e+003	1.534419924e-009	4.040731934e+003	2.120488674e-009	4.040731934e+003	1.611222156e-009
4.040854248e+003	1.505946701e-009	4.040854248e+003	1.326832533e-009	4.040854248e+003	9.248372068e-010	4.040854248e+003	1.903550428e-009	4.040854248e+003	1.522212245e-009	4.040854248e+003	1.448262510e-009	4.040854248e+003	1.239494063e-009	4.040854248e+003	1.626053070e-009	4.040854248e+003	1.130443961e-009	4.040854248e+003	1.758376889e-009	4.040854248e+003	1.233574687e-009
4.040976807e+003	1.751904954e-009	4.040976807e+003	1.857686671e-009	4.040976807e+003	2.008140987e-009	4.040976807e+003	1.998918142e-009	4.040976807e+003	1.819905338e-009	4.040976807e+003	1.575036657e-009	4.040976807e+003	1.463573485e-009	4.040976807e+003	1.710934838e-009	4.040976807e+003	2.109698860e-009	4.040976807e+003	2.112649167e-009	4.040976807e+003	8.434049015e-010
4.041099121e+003	1.273401384e-009	4.041099121e+003	2.035743352e-009	4.041099121e+003	1.844044917e-009	4.041099121e+003	2.407994026e-009	4.041099121e+003	1.543284278e-009	4.041099121e+003	1.496500701e-009	4.041099121e+003	2.157732881e-009	4.041099121e+003	2.034699520e-009	4.041099121e+003	1.166964081e-009	4.041099121e+003	1.966422802e-009	4.041099121e+003	1.721750187e-009
4.041221680e+003	1.538050465e-009	4.041221680e+003	2.129453280e-009	4.041221680e+003	1.430851215e-009	4.041221680e+003	1.384453774e-009	4.041221680e+003	1.714096309e-009	4.041221680e+003	2.347450900e-009	4.041221680e+003	1.674208550e-009	4.041221680e+003	1.381649128e-009	4.041221680e+003	1.425208951e-009	4.041221680e+003	2.347202210e-009	4.041221680e+003	1.630925284e-009
4.041343994e+003	1.509826597e-009	4.041343994e+003	1.605909072e-009	4.041343994e+003	1.355715873e-009	4.041343994e+003	2.281616451e-009	4.041343994e+003	1.818296513e-009	4.041343994e+003	1.843267650e-009	4.041343994e+003	1.694237972e-009	4.041343994e+003	2.015098532e-009	4.041343994e+003	1.471915367e-009	4.041343994e+003	1.117210657e-009	4.041343994e+003	1.472958977e-009
4.041466553e+003	1.921800274e-009	4.041466553e+003	1.786905734e-009	4.041466553e+003	1.451913589e-009	4.041466553e+003	1.773749481e-009	4.041466553e+003	2.058505810e-009	4.041466553e+003	1.452423404e-009	4.041466553e+003	1.773120650e-009	4.041466553e+003	1.665696803e-009	4.041466553e+003	1.410319639e-009	4.041466553e+003	1.534517069e-009	4.041466553e+003	1.163288577e-009
4.041588867e+003	1.745906753e-009	4.041588867e+003	1.366563751e-009	4.041588867e+003	1.309751863e-009	4.041588867e+003	1.395943250e-009	4.041588867e+003	1.513809744e-009	4.041588867e+003	1.436488484e-009	4.041588867e+003	2.232692031e-009	4.041588867e+003	1.840629760e-009	4.041588867e+003	2.040602798e-009	4.041588867e+003	2.230521545e-009	4.041588867e+003	1.637518010e-009
4.041711426e+003	1.486193613e-009	4.041711426e+003	1.605116595e-009	4.041711426e+003	1.311448505e-009	4.041711426e+003	1.673178041e-009	4.041711426e+003	2.125854381e-009	4.041711426e+003	2.454715986e-009	4.041711426e+003	1.439057207e-009	4.041711426e+003	8.703460175e-010	4.041711426e+003	1.149082496e-009	4.041711426e+003	2.248067066e-009	4.041711426e+003	1.630495627e-009
4.041833740e+003	2.089594053e-009	4.041833740e+003	1.515652381e-009	4.041833740e+003	1.440873754e-009	4.041833740e+003	1.702876395e-009	4.041833740e+003	1.588738363e-009	4.041833740e+003	1.234569891e-009	4.041833740e+003	1.394284688e-009	4.041833740e+003	1.243551373e-009	4.041833740e+003	2.242937613e-009	4.041833740e+003	1.971095065e-009	4.041833740e+003	1.825572582e-009
4.041956299e+003	2.298649937e-009	4.041956299e+003	1.431840646e-009	4.041956299e+003	1.758273527e-009	4.041956299e+003	1.748332479e-009	4.041956299e+003	2.123777820e-009	4.041956299e+003	1.705184660e-009	4.041956299e+003	2.186500536e-009	4.041956299e+003	2.616693084e-009	4.041956299e+003	1.891357959e-009	4.041956299e+003	1.654243298e-009	4.041956299e+003	1.585894083e-009
4.042078613e+003	1.450954579e-009	4.042078613e+003	1.676770944e-009	4.042078613e+003	1.490621182e-009	4.042078613e+003	1.298220753e-009	4.042078613e+003	1.855518295e-009	4.042078613e+003	1.014455964e-009	4.042078613e+003	2.029420632e-009	4.042078613e+003	1.776255809e-009	4.042078613e+003	1.705807051e-009	4.042078613e+003	1.044363152e-009	4.042078613e+003	1.504801839e-009
4.042201172e+003	1.501171631e-009	4.042201172e+003	1.345311640e-009	4.042201172e+003	9.579095295e-010	4.042201172e+003	1.339824030e-009	4.042201172e+003	1.621437096e-009	4.042201172e+003	1.724938081e-009	4.042201172e+003	1.791270243e-009	4.042201172e+003	1.861713339e-009	4.042201172e+003	2.054307613e-009	4.042201172e+003	1.092556823e-009	4.042201172e+003	2.533105059e-009
4.042323730e+003	1.258280480e-009	4.042323486e+003	1.241165282e-009	4.042323486e+003	2.257165121e-009	4.042323486e+003	1.551346274e-009	4.042323486e+003	1.723148735e-009	4.042323730e+003	1.527672988e-009	4.042323486e+003	1.694522189e-009	4.042323486e+003	2.160870594e-009	4.042323486e+003	1.715606324e-009	4.042323486e+003	1.025628804e-009	4.042323486e+003	1.524109616e-009
4.042446045e+003	1.595292676e-009	4.042446045e+003	1.993048171e-009	4.042446045e+003	1.338144373e-009	4.042446045e+003	1.981210529e-009	4.042446045e+003	1.149332185e-009	4.042446045e+003	1.570652386e-009	4.042446045e+003	1.098592106e-009	4.042446045e+003	1.242864478e-009	4.042446045e+003	1.933284643e-009	4.042446045e+003	1.485492951e-009	4.042446045e+003	1.855491649e-009
4.042568604e+003	6.983472134e-010	4.042568604e+003	1.459470100e-009	4.042568604e+003	2.081134154e-009	4.042568604e+003	1.725211640e-009	4.042568604e+003	2.371278063e-009	4.042568604e+003	1.519921855e-009	4.042568604e+003	1.143737993e-009	4.042568604e+003	2.313554459e-009	4.042568604e+003	1.617637913e-009	4.042568604e+003	2.094996843e-009	4.042568604e+003	2.446807201e-009
4.042690918e+003	1.062442911e-009	4.042690918e+003	1.641682679e-009	4.042690918e+003	1.758816759e-009	4.042690918e+003	1.726694898e-009	4.042690918e+003	1.990354992e-009	4.042690918e+003	1.999302723e-009	4.042690918e+003	2.258360610e-009	4.042690918e+003	2.667676524e-009	4.042690918e+003	1.227752455e-009	4.042690918e+003	1.411789241e-009	4.042690918e+003	1.420520257e-009
4.042813477e+003	1.959065798e-009	4.042813477e+003	1.964662655e-009	4.042813477e+003	1.294504393e-009	4.042813477e+003	1.826840013e-009	4.042813477e+003	2.477696270e-009	4.042813477e+003	1.663791216e-009	4.042813477e+003	1.694468565e-009	4.042813477e+003	1.259095384e-009	4.042813477e+003	9.058815365e-010	4.042813477e+003	1.703186259e-009	4.042813477e+003	1.578340125e-009
4.042935791e+003	1.708280628e-009	4.042935791e+003	2.065195126e-009	4.042935791e+003	1.164486285e-009	4.042935791e+003	1.425392804e-009	4.042935791e+003	2.090174034e-009	4.042935791e+003	1.951402373e-009	4.042935791e+003	1.394925842e-009	4.042935791e+003	1.929672200e-009	4.042935791e+003	6.742126302e-010	4.042935791e+003	2.476493677e-009	4.042935791e+003	1.866989230e-009
4.043058350e+003	1.230532565e-009	4.043058350e+003	1.359293456e-009	4.043058350e+003	1.900817281e-009	4.043058350e+003	1.477651113e-009	4.043058350e+003	8.779674765e-010	4.043058350e+003	1.435954800e-009	4.043058350e+003	1.322575716e-009	4.043058350e+003	2.015722478e-009	4.043058350e+003	1.636063063e-009	4.043058350e+003	1.663174709e-009	4.043058350e+003	1.447629017e-009
4.043180664e+003	8.603914803e-010	4.043180664e+003	2.240131414e-009	4.043180664e+003	1.386320503e-009	4.043180664e+003	2.136881116e-009	4.043180664e+003	1.193586563e-009	4.043180664e+003	1.735515620e-009	4.043180664e+003	1.703396757e-009	4.043180664e+003	1.664311577e-009	4.043180664e+003	1.679580919e-009	4.043180664e+003	1.980618780e-009	4.043180664e+003	1.809984718e-009
4.043303223e+003	1.609395617e-009	4.043303223e+003	1.643525871e-009	4.043303223e+003	1.509911862e-009	4.043303223e+003	1.372196023e-009	4.043303223e+003	1.793500126e-009	4.043303223e+003	9.760409148e-010	4.043303223e+003	2.097057417e-009	4.043303223e+003	1.949930439e-009	4.043303223e+003	9.982310534e-010	4.043303223e+003	2.121993914e-009	4.043303223e+003	1.424240503e-009
4.043425537e+003	2.661941112e-009	4.043425537e+003	1.763113211e-009	4.043425537e+003	1.574075315e-009	4.043425537e+003	1.155908702e-009	4.043425537e+003	1.213438572e-009	4.043425537e+003	1.743175382e-009	4.043425537e+003	2.145892131e-009	4.043425537e+003	1.588410625e-009	4.043425537e+003	2.244759045e-009	4.043425537e+003	1.376917469e-009	4.043425537e+003	1.456313625e-009
4.043548096e+003	1.766270907e-009	4.043548096e+003	1.639084313e-009	4.043548096e+003	1.766440660e-009	4.043548096e+003	1.934010507e-009	4.043548096e+003	1.381660231e-009	4.043548096e+003	1.642337710e-009	4.043548096e+003	1.508780656e-009	4.043548096e+003	1.497848401e-009	4.043548096e+003	1.724615117e-009	4.043548096e+003	1.982092934e-009	4.043548096e+003	1.022142815e-009
4.043670410e+003	1.409771300e-009	4.043670410e+003	1.336543765e-009	4.043670410e+003	2.181082426e-009	4.043670410e+003	1.633088553e-009	4.043670410e+003	1.770589342e-009	4.043670410e+003	1.418255069e-009	4.043670410e+003	1.586396126e-009	4.043670410e+003	2.031083080e-009	4.043670410e+003	2.086183004e-009	4.043670410e+003	1.506704095e-009	4.043670410e+003	1.457807985e-009
4.043792969e+003	1.324650056e-009	4.043792969e+003	1.809097205e-009	4.043792969e+003	1.778107439e-009	4.043792969e+003	1.946409700e-009	4.043792969e+003	2.227540818e-009	4.043792969e+003	1.691944362e-009	4.043792969e+003	1.225563984e-009	4.043792969e+003	1.037122832e-009	4.043792969e+003	1.695927287e-009	4.043792969e+003	1.391643800e-009	4.043792969e+003	2.271508981e-009
4.043915283e+003	2.048142322e-009	4.043915283e+003	1.884737921e-009	4.043915283e+003	1.702052055e-009	4.043915283e+003	1.888972312e-009	4.043915283e+003	1.854767784e-009	4.043915283e+003	1.367736369e-009	4.043915283e+003	1.306709185e-009	4.043915283e+003	1.822897722e-009	4.043915283e+003	1.143424022e-009	4.043915283e+003	2.025677848e-009	4.043915283e+003	2.401276289e-009
4.044037842e+003	1.840609443e-009	4.044037842e+003	1.712695652e-009	4.044037842e+003	2.214521677e-009	4.044037842e+003	1.445451203e-009	4.044037842e+003	1.609942291e-009	4.044037842e+003	1.882169753e-009	4.044037842e+003	1.976914410e-009	4.044037842e+003	9.482551411e-010	4.044037842e+003	1.222520640e-009	4.044037842e+003	2.444928926e-009	4.044037842e+003	1.710707909e-009
4.044160156e+003	1.828764140e-009	4.044160156e+003	1.255541782e-009	4.044160156e+003	1.943845751e-009	4.044160156e+003	2.534344290e-009	4.044160156e+003	1.124002003e-009	4.044160156e+003	1.735728783e-009	4.044160156e+003	1.901537150e-009	4.044160156e+003	2.297005475e-009	4.044160156e+003	1.310023534e-009	4.044160156e+003	1.915790859e-009	4.044160156e+003	1.526160753e-009
4.044282715e+003	1.826936269e-009	4.044282715e+003	1.544622541e-009	4.044282715e+003	1.293778196e-009	4.044282715e+003	1.958220253e-009	4.044282715e+003	1.722653131e-009	4.044282715e+003	1.842513586e-009	4.044282715e+003	1.750089518e-009	4.044282715e+003	1.480875200e-009	4.044282715e+003	2.061512516e-009	4.044282715e+003	1.879663092e-009	4.044282715e+003	1.365194069e-009
4.044405029e+003	9.467818751e-010	4.044405029e+003	1.275064943e-009	4.044405029e+003	1.895887447e-009	4.044405029e+003	1.783769465e-009	4.044405029e+003	9.159961678e-010	4.044405029e+003	1.108027892e-009	4.044405029e+003	1.287023377e-009	4.044405029e+003	2.300304836e-009	4.044405029e+003	1.229479296e-009	4.044405029e+003	1.213320111e-009	4.044405029e+003	1.911859115e-009
4.044527588e+003	1.536798244e-009	4.044527588e+003	1.427026386e-009	4.044527588e+003	2.585647918e-009	4.044527588e+003	1.357435164e-009	4.044527588e+003	9.143558133e-010	4.044527588e+003	1.341578737e-009	4.044527588e+003	2.013692102e-009	4.044527588e+003	1.572439845e-009	4.044527588e+003	1.797047178e-009	4.044527588e+003	1.853144305e-009	4.044527588e+003	1.928640803e-009
4.044649902e+003	1.674663852e-009	4.044649902e+003	1.596107135e-009	4.044649902e+003	1.438248298e-009	4.044649902e+003	1.817845430e-009	4.044649902e+003	1.119923154e-009	4.044649902e+003	1.446823439e-009	4.044649902e+003	1.553098428e-009	4.044649902e+003	1.545961581e-009	4.044649902e+003	1.270828554e-009	4.044649902e+003	1.737200828e-009	4.044649902e+003	1.822174633e-009
4.044772461e+003	1.236309610e-009	4.044772461e+003	1.469142807e-009	4.044772461e+003	2.281411948e-009	4.044772461e+003	1.736142785e-009	4.044772461e+003	1.663392868e-009	4.044772461e+003	1.626949464e-009	4.044772461e+003	2.067224392e-009	4.044772461e+003	1.596933141e-009	4.044772461e+003	1.273268047e-009	4.044772461e+003	1.370794256e-009	4.044772461e+003	1.130226468e-009
4.044895020e+003	1.852518139e-009	4.044895020e+003	8.885818192e-010	4.044895020e+003	1.783490577e-009	4.044895020e+003	9.719928196e-010	4.044895020e+003	1.285905493e-009	4.044895020e+003	1.489830259e-009	4.044895020e+003	1.170655461e-009	4.044895020e+003	2.299044510e-009	4.044895020e+003	1.575872099e-009	4.044895020e+003	2.359809903e-009	4.044895020e+003	1.870692712e-009
4.045017334e+003	1.074432099e-009	4.045017334e+003	1.637497471e-009	4.045017334e+003	1.958588403e-009	4.045017334e+003	1.589120502e-009	4.045017334e+003	2.250480247e-009	4.045017334e+003	2.325313053e-009	4.045017334e+003	1.139279671e-009	4.045017334e+003	2.017218392e-009	4.045017334e+003	1.950263284e-009	4.045017334e+003	1.441165964e-009	4.045017334e+003	1.017359863e-009
4.045139893e+003	9.521461397e-010	4.045139893e+003	1.356413204e-009	4.045139893e+003	7.712216976e-010	4.045139893e+003	1.320717202e-009	4.045139893e+003	1.664339444e-009	4.045139893e+003	1.710641406e-009	4.045139893e+003	1.919831405e-009	4.045139893e+003	1.822577977e-009	4.045139893e+003	1.456391896e-009	4.045139893e+003	1.145340933e-009	4.045139893e+003	2.042465530e-009
4.045262207e+003	1.912984660e-009	4.045262207e+003	1.450553677e-009	4.045262207e+003	1.594294141e-009	4.045262207e+003	1.825857687e-009	4.045262207e+003	1.988709197e-009	4.045262207e+003	1.732884614e-009	4.045262207e+003	2.378886421e-009	4.045262207e+003	1.146567730e-009	4.045262207e+003	2.071977034e-009	4.045262207e+003	1.322901233e-009	4.045262207e+003	1.969175267e-009
4.045384766e+003	1.440014330e-009	4.045384766e+003	1.769096536e-009	4.045384766e+003	1.880061662e-009	4.045384766e+003	1.181569176e-009	4.045384766e+003	1.668269300e-009	4.045384766e+003	2.254453735e-009	4.045384766e+003	1.978156972e-009	4.045384766e+003	1.754882795e-009	4.045384766e+003	1.874830291e-009	4.045384766e+003	1.434541153e-009	4.045384766e+003	8.386908945e-010
4.045507080e+003	1.757768153e-009	4.045507080e+003	1.806180872e-009	4.045507080e+003	1.977229269e-009	4.045507080e+003	2.186246295e-009	4.045507080e+003	1.740557254e-009	4.045507080e+003	1.677056161e-009	4.045507080e+003	1.390161763e-009	4.045507080e+003	2.325858395e-009	4.045507080e+003	1.950022810e-009	4.045507080e+003	1.639862357e-009	4.045507080e+003	1.432642005e-009
4.045629639e+003	1.825612550e-009	4.045629639e+003	2.021111722e-009	4.045629639e+003	1.738007405e-009	4.045629639e+003	1.870979816e-009	4.045629639e+003	1.981691922e-009	4.045629639e+003	2.056183668e-009	4.045629639e+003	1.965578145e-009	4.045629639e+003	1.775797620e-009	4.045629639e+003	2.365392548e-009	4.045629639e+003	1.963279095e-009	4.045629639e+003	1.832817675e-009
4.045751953e+003	1.122414495e-009	4.045751953e+003	1.190215926e-009	4.045751953e+003	2.337145588e-009	4.045751953e+003	1.401513461e-009	4.045751953e+003	1.420156326e-009	4.045751953e+003	1.124847659e-009	4.045751953e+003	1.798983740e-009	4.045751953e+003	2.095754015e-009	4.045751953e+003	2.142230615e-009	4.045751953e+003	1.470262578e-009	4.045751953e+003	1.114293879e-009
4.045874512e+003	1.232487223e-009	4.045874512e+003	1.180503695e-009	4.045874512e+003	1.508959513e-009	4.045874512e+003	1.957878970e-009	4.045874512e+003	1.479554146e-009	4.045874512e+003	1.575525377e-009	4.045874512e+003	1.538963068e-009	4.045874512e+003	2.120913223e-009	4.045874512e+003	2.439781044e-009	4.045874512e+003	1.184001119e-009	4.045874512e+003	1.617864620e-009
4.045996826e+003	2.211250516e-009	4.045996826e+003	1.042783526e-009	4.045996826e+003	2.188478954e-009	4.045996826e+003	1.883686762e-009	4.045996826e+003	2.319313408e-009	4.045996826e+003	2.812350575e-009	4.045996826e+003	1.400613736e-009	4.045996826e+003	2.441160829e-009	4.045996826e+003	9.737636253e-010	4.045996826e+003	1.621193180e-009	4.045996826e+003	1.612142642e-009
4.046119385e+003	1.359941826e-009	4.046119385e+003	1.644741565e-009	4.046119385e+003	1.335850208e-009	4.046119385e+003	1.370587532e-009	4.046119385e+003	1.769164926e-009	4.046119385e+003	1.581778486e-009	4.046119385e+003	1.538407068e-009	4.046119385e+003	2.438090396e-009	4.046119385e+003	1.674861694e-009	4.046119385e+003	2.076328220e-009	4.046119385e+003	1.764456692e-009
4.046241699e+003	2.163620394e-009	4.046241699e+003	1.048025111e-009	4.046241699e+003	1.218173340e-009	4.046241699e+003	1.815169681e-009	4.046241699e+003	1.267933536e-009	4.046241699e+003	1.786134463e-009	4.046241699e+003	1.141501338e-009	4.046241699e+003	1.837160313e-009	4.046241699e+003	1.612829759e-009	4.046241699e+003	1.250061499e-009	4.046241699e+003	1.352143841e-009
4.046364258e+003	7.923771084e-010	4.046364258e+003	1.756464862e-009	4.046364258e+003	1.373430703e-009	4.046364258e+003	1.412111095e-009	4.046364258e+003	1.458007493e-009	4.046364258e+003	2.006122823e-009	4.046364258e+003	1.572476038e-009	4.046364258e+003	1.994036491e-009	4.046364258e+003	1.519007919e-009	4.046364258e+003	1.425322194e-009	4.046364258e+003	8.993438216e-010
4.046486572e+003	1.528716043e-009	4.046486572e+003	1.944904460e-009	4.046486572e+003	1.387147619e-009	4.046486572e+003	1.857228704e-009	4.046486572e+003	1.515863879e-009	4.046486572e+003	1.678976291e-009	4.046486572e+003	1.177433151e-009	4.046486572e+003	1.363041791e-009	4.046486572e+003	1.950158257e-009	4.046486572e+003	2.138718092e-009	4.046486572e+003	1.927512150e-009
4.046609131e+003	1.885991585e-009	4.046609131e+003	2.205974292e-009	4.046609131e+003	1.869743693e-009	4.046609131e+003	1.592611376e-009	4.046609131e+003	1.830202101e-009	4.046609131e+003	1.786386927e-009	4.046609131e+003	1.973508912e-009	4.046609131e+003	1.806417793e-009	4.046609131e+003	8.632957682e-010	4.046609131e+003	1.459137366e-009	4.046609131e+003	1.374355740e-009
4.046731445e+003	1.826145790e-009	4.046731445e+003	2.073919037e-009	4.046731445e+003	1.574786523e-009	4.046731445e+003	1.386515014e-009	4.046731445e+003	1.480245482e-009	4.046731445e+003	1.349587109e-009	4.046731445e+003	1.688676976e-009	4.046731445e+003	1.486858969e-009	4.046731445e+003	2.140217781e-009	4.046731445e+003	2.436826740e-009	4.046731445e+003	1.510753189e-009
4.046854004e+003	1.538005834e-009	4.046854004e+003	1.455908505e-009	4.046854004e+003	2.153615952e-009	4.046854004e+003	1.696260576e-009	4.046854004e+003	1.028605978e-009	4.046854004e+003	1.504808167e-009	4.046854004e+003	1.867351385e-009	4.046854004e+003	1.676221828e-009	4.046854004e+003	2.228869089e-009	4.046854004e+003	1.228473212e-009	4.046854004e+003	1.623599588e-009
4.046976318e+003	1.340036415e-009	4.046976318e+003	1.677999073e-009	4.046976318e+003	2.117651166e-009	4.046976318e+003	1.919316039e-009	4.046976318e+003	1.634246516e-009	4.046976318e+003	1.408640649e-009	4.046976318e+003	1.308403386e-009	4.046976318e+003	1.805808725e-009	4.046976318e+003	1.464895316e-009	4.046976318e+003	1.627799451e-009	4.046976318e+003	1.710898867e-009
4.047098877e+003	1.604476219e-009	4.047098877e+003	1.045328935e-009	4.047098877e+003	2.450272651e-009	4.047098877e+003	1.516184733e-009	4.047098877e+003	1.665187321e-009	4.047098877e+003	1.671327299e-009	4.047098877e+003	2.055868142e-009	4.047098877e+003	1.651527248e-009	4.047098877e+003	2.076261163e-009	4.047098877e+003	1.890528400e-009	4.047098877e+003	1.262361993e-009
4.047221436e+003	1.249473747e-009	4.047221191e+003	1.681890960e-009	4.047221191e+003	1.460506383e-009	4.047221436e+003	2.239628705e-009	4.047221191e+003	9.935553491e-010	4.047221436e+003	1.837305974e-009	4.047221191e+003	1.586068499e-009	4.047221191e+003	1.984951314e-009	4.047221191e+003	2.079977302e-009	4.047221191e+003	1.664749449e-009	4.047221191e+003	1.605824806e-009
4.047343750e+003	1.667447402e-009	4.047343750e+003	1.805576022e-009	4.047343750e+003	2.206055782e-009	4.047343750e+003	1.539084971e-009	4.047343750e+003	1.039122899e-009	4.047343750e+003	2.015418721e-009	4.047343750e+003	1.155038287e-009	4.047343750e+003	1.409921624e-009	4.047343750e+003	1.343093747e-009	4.047343750e+003	1.573678854e-009	4.047343750e+003	1.643411074e-009
4.047466309e+003	1.869156163e-009	4.047466309e+003	2.308745861e-009	4.047466309e+003	8.238242866e-010	4.047466309e+003	1.778103331e-009	4.047466309e+003	2.333672366e-009	4.047466309e+003	2.012291889e-009	4.047466309e+003	1.018653495e-009	4.047466309e+003	1.785703696e-009	4.047466309e+003	1.393235638e-009	4.047466309e+003	1.994893140e-009	4.047466309e+003	1.184672471e-009
4.047588623e+003	1.719777765e-009	4.047588623e+003	1.631430435e-009	4.047588623e+003	2.698671286e-009	4.047588623e+003	1.852141884e-009	4.047588623e+003	1.717366138e-009	4.047588623e+003	1.594329446e-009	4.047588623e+003	1.462397536e-009	4.047588623e+003	1.320802134e-009	4.047588623e+003	1.699604901e-009	4.047588623e+003	2.446425063e-009	4.047588623e+003	1.730533827e-009
4.047711182e+003	2.346610684e-009	4.047711182e+003	1.503952851e-009	4.047711182e+003	2.493422802e-009	4.047711182e+003	1.649683945e-009	4.047711182e+003	1.224427448e-009	4.047711182e+003	1.720657394e-009	4.047711182e+003	1.661675242e-009	4.047711182e+003	1.915599235e-009	4.047711182e+003	1.886803158e-009	4.047711182e+003	1.070456390e-009	4.047711182e+003	1.591106691e-009
4.047833496e+003	1.907974445e-009	4.047833496e+003	2.020539958e-009	4.047833496e+003	2.609614302e-009	4.047833496e+003	1.697816887e-009	4.047833496e+003	1.348448686e-009	4.047833496e+003	2.370245555e-009	4.047833496e+003	7.813719671e-010	4.047833496e+003	2.431901125e-009	4.047833496e+003	1.441685105e-009	4.047833496e+003	2.871490379e-009	4.047833496e+003	1.117216653e-009
4.047956055e+003	1.539302241e-009	4.047956055e+003	1.624836821e-009	4.047956055e+003	1.083031997e-009	4.047956055e+003	1.942740191e-009	4.047956055e+003	1.417328477e-009	4.047956055e+003	1.657540216e-009	4.047956055e+003	1.516364256e-009	4.047956055e+003	1.477367007e-009	4.047956055e+003	1.637153746e-009	4.047956055e+003	1.377238990e-009	4.047956055e+003	1.876024447e-009
4.048078369e+003	1.767181623e-009	4.048078369e+003	1.976078856e-009	4.048078369e+003	1.478336897e-009	4.048078369e+003	2.296412394e-009	4.048078369e+003	2.364118679e-009	4.048078369e+003	1.240558989e-009	4.048078369e+003	1.325956567e-009	4.048078369e+003	1.342107203e-009	4.048078369e+003	1.755770973e-009	4.048078369e+003	1.422144069e-009	4.048078369e+003	1.482435841e-009
4.048200928e+003	1.110187609e-009	4.048200928e+003	1.896502067e-009	4.048200928e+003	1.555802598e-009	4.048200928e+003	2.472354543e-009	4.048200928e+003	1.751517043e-009	4.048200928e+003	1.534836258e-009	4.048200928e+003	1.314616305e-009	4.048200928e+003	1.366659341e-009	4.048200928e+003	1.851863218e-009	4.048200928e+003	1.594304466e-009	4.048200928e+003	1.563890684e-009
4.048323242e+003	1.591130450e-009	4.048323242e+003	1.066380206e-009	4.048323242e+003	1.462961752e-009	4.048323242e+003	1.870874344e-009	4.048323242e+003	1.557511342e-009	4.048323242e+003	1.621593748e-009	4.048323242e+003	2.996792814e-009	4.048323242e+003	1.609588240e-009	4.048323242e+003	2.151933520e-009	4.048323242e+003	1.827839546e-009	4.048323242e+003	2.187596770e-009
4.048445801e+003	1.224953805e-009	4.048445801e+003	2.107477748e-009	4.048445801e+003	1.552193818e-009	4.048445801e+003	2.138973221e-009	4.048445801e+003	1.791175097e-009	4.048445801e+003	1.709656416e-009	4.048445801e+003	1.838345698e-009	4.048445801e+003	1.661822679e-009	4.048445801e+003	2.225443607e-009	4.048445801e+003	1.818222239e-009	4.048445801e+003	1.555568452e-009
4.048568115e+003	1.592100674e-009	4.048568115e+003	1.719733356e-009	4.048568115e+003	1.716407461e-009	4.048568115e+003	1.256451720e-009	4.048568115e+003	1.227084656e-009	4.048568115e+003	1.095973867e-009	4.048568115e+003	2.472776206e-009	4.048568115e+003	1.227823065e-009	4.048568115e+003	9.416898372e-010	4.048568115e+003	2.230699181e-009	4.048568115e+003	1.567646124e-009
4.048690674e+003	7.731829621e-010	4.048690674e+003	1.305480279e-009	4.048690674e+003	1.013563677e-009	4.048690674e+003	1.347224887e-009	4.048690674e+003	1.665867777e-009	4.048690674e+003	1.030647900e-009	4.048690674e+003	1.355502599e-009	4.048690674e+003	2.095392526e-009	4.048690674e+003	1.466616384e-009	4.048690674e+003	1.702078478e-009	4.048690674e+003	1.459709575e-009
4.048812988e+003	1.053549581e-009	4.048812988e+003	1.585897857e-009	4.048812988e+003	1.578190245e-009	4.048812988e+003	1.857191734e-009	4.048812988e+003	1.196512001e-009	4.048812988e+003	1.923647241e-009	4.048812988e+003	2.219815887e-009	4.048812988e+003	1.420186080e-009	4.048812988e+003	1.904552072e-009	4.048812988e+003	1.275612616e-009	4.048812988e+003	1.782929027e-009
4.048935547e+003	1.465469412e-009	4.048935547e+003	1.563818630e-009	4.048935547e+003	1.737836208e-009	4.048935547e+003	8.043056221e-010	4.048935547e+003	1.826998997e-009	4.048935547e+003	1.582686759e-009	4.048935547e+003	1.574072650e-009	4.048935547e+003	1.499057989e-009	4.048935547e+003	1.789144721e-009	4.048935547e+003	2.089637574e-009	4.048935547e+003	1.678310269e-009
4.049057861e+003	1.530433780e-009	4.049057861e+003	2.040811742e-009	4.049057861e+003	1.904979285e-009	4.049057861e+003	1.639270386e-009	4.049057861e+003	1.626479951e-009	4.049057861e+003	2.046624870e-009	4.049057861e+003	2.159521895e-009	4.049057861e+003	1.885632983e-009	4.049057861e+003	9.855980476e-010	4.049057861e+003	1.507494463e-009	4.049057861e+003	1.464134036e-009
4.049180420e+003	1.949578055e-009	4.049180420e+003	1.874077560e-009	4.049180420e+003	1.708594155e-009	4.049180420e+003	1.642129432e-009	4.049180420e+003	1.335915267e-009	4.049180420e+003	1.169310204e-009	4.049180420e+003	2.205628125e-009	4.049180420e+003	1.627299406e-009	4.049180420e+003	1.983841313e-009	4.049180420e+003	1.326448285e-009	4.049180420e+003	1.051736698e-009
4.049302734e+003	1.646524916e-009	4.049302734e+003	2.310630576e-009	4.049302734e+003	2.007384259e-009	4.049302734e+003	1.545614858e-009	4.049302734e+003	1.505688019e-009	4.049302734e+003	1.864236321e-009	4.049302734e+003	1.574206432e-009	4.049302734e+003	1.425560003e-009	4.049302734e+003	1.555447549e-009	4.049302734e+003	2.158934809e-009	4.049302734e+003	1.568697061e-009
4.049425293e+003	1.968461394e-009	4.049425293e+003	1.151078344e-009	4.049425293e+003	1.774409841e-009	4.049425293e+003	2.095818186e-009	4.049425293e+003	1.374134029e-009	4.049425293e+003	1.190121113e-009	4.049425293e+003	1.670849792e-009	4.049425293e+003	2.088228479e-009	4.049425293e+003	1.335574207e-009	4.049425293e+003	2.078266448e-009	4.049425293e+003	1.832749841e-009
4.049547607e+003	1.875382516e-009	4.049547607e+003	2.133303534e-009	4.049547607e+003	1.451251674e-009	4.049547607e+003	1.434776631e-009	4.049547607e+003	2.235168051e-009	4.049547607e+003	1.435066621e-009	4.049547607e+003	1.564223973e-009	4.049547607e+003	1.630291124e-009	4.049547607e+003	2.129944221e-009	4.049547607e+003	2.087821249e-009	4.049547607e+003	1.488283385e-009
4.049670166e+003	1.472269195e-009	4.049670166e+003	1.549568363e-009	4.049670166e+003	1.125959326e-009	4.049670166e+003	2.382823938e-009	4.049670166e+003	1.125061044e-009	4.049670166e+003	1.209153999e-009	4.049670166e+003	1.317870146e-009	4.049670166e+003	1.363473112e-009	4.049670166e+003	1.695916629e-009	4.049670166e+003	2.165140733e-009	4.049670166e+003	1.713327591e-009
4.049792725e+003	1.920215986e-009	4.049792725e+003	1.368073543e-009	4.049792725e+003	1.307375430e-009	4.049792725e+003	2.085545736e-009	4.049792725e+003	2.038771374e-009	4.049792725e+003	1.407713834e-009	4.049792725e+003	1.267953076e-009	4.049792725e+003	1.254500170e-009	4.049792725e+003	2.394642706e-009	4.049792725e+003	2.107215513e-009	4.049792725e+003	1.528385751e-009
4.049915039e+003	2.624723106e-009	4.049915039e+003	1.181939213e-009	4.049915039e+003	1.185182397e-009	4.049915039e+003	1.564194996e-009	4.049915039e+003	1.641457081e-009	4.049915039e+003	1.608874145e-009	4.049915039e+003	1.622550094e-009	4.049915039e+003	2.021779855e-009	4.049915039e+003	1.086271295e-009	4.049915039e+003	1.473100752e-009	4.049915039e+003	2.040406732e-009
4.050037598e+003	1.267847050e-009	4.050037598e+003	1.586715648e-009	4.050037598e+003	2.480895933e-009	4.050037598e+003	1.920714920e-009	4.050037598e+003	1.896000912e-009	4.050037598e+003	1.423872131e-009	4.050037598e+003	1.944784334e-009	4.050037598e+003	1.291430629e-009	4.050037598e+003	1.259025439e-009	4.050037598e+003	1.483756562e-009	4.050037598e+003	1.123528603e-009
4.050159912e+003	1.485100265e-009	4.050159912e+003	2.225216456e-009	4.050159912e+003	1.480490619e-009	4.050159912e+003	1.487853285e-009	4.050159912e+003	1.223705470e-009	4.050159912e+003	1.297565277e-009	4.050159912e+003	1.245562098e-009	4.050159912e+003	1.543683070e-009	4.050159912e+003	1.930571036e-009	4.050159912e+003	1.827912044e-009	4.050159912e+003	2.645962338e-009
4.050282471e+003	1.340330402e-009	4.050282471e+003	1.806950700e-009	4.050282471e+003	1.450310649e-009	4.050282471e+003	1.192847821e-009	4.050282471e+003	1.671896732e-009	4.050282471e+003	1.790510851e-009	4.050282471e+003	1.449258380e-009	4.050282471e+003	1.545204520e-009	4.050282471e+003	1.184520926e-009	4.050282471e+003	1.839831398e-009	4.050282471e+003	1.275773598e-009
4.050404785e+003	1.443736575e-009	4.050404785e+003	1.212070333e-009	4.050404785e+003	1.837075048e-009	4.050404785e+003	1.700362406e-009	4.050404785e+003	1.404001027e-009	4.050404785e+003	1.519075421e-009	4.050404785e+003	1.333283373e-009	4.050404785e+003	1.088185764e-009	4.050404785e+003	1.492612811e-009	4.050404785e+003	1.794555504e-009	4.050404785e+003	1.767510249e-009
4.050527344e+003	1.918410097e-009	4.050527344e+003	1.808886041e-009	4.050527344e+003	1.718337805e-009	4.050527344e+003	2.049673098e-009	4.050527344e+003	1.837919705e-009	4.050527344e+003	1.067563926e-009	4.050527344e+003	2.675650812e-009	4.050527344e+003	1.589573473e-009	4.050527344e+003	1.134727756e-009	4.050527344e+003	9.139376478e-010	4.050527344e+003	1.377784886e-009
4.050649658e+003	1.746831124e-009	4.050649658e+003	1.731277566e-009	4.050649658e+003	1.482563294e-009	4.050649658e+003	1.181688858e-009	4.050649658e+003	2.154885603e-009	4.050649658e+003	1.658592264e-009	4.050649658e+003	1.191440169e-009	4.050649658e+003	1.643297054e-009	4.050649658e+003	1.222516199e-009	4.050649658e+003	1.412840622e-009	4.050649658e+003	2.304464841e-009
4.050772217e+003	1.538358663e-009	4.050772217e+003	1.868326382e-009	4.050772217e+003	1.313137155e-009	4.050772217e+003	1.129590088e-009	4.050772217e+003	1.891452772e-009	4.050772217e+003	1.294806373e-009	4.050772217e+003	1.116417514e-009	4.050772217e+003	1.231103108e-009	4.050772217e+003	1.556443863e-009	4.050772217e+003	1.160760599e-009	4.050772217e+003	1.703507890e-009
4.050894531e+003	2.514194852e-009	4.050894531e+003	1.875203548e-009	4.050894531e+003	1.906870439e-009	4.050894531e+003	1.276938999e-009	4.050894531e+003	2.074873162e-009	4.050894531e+003	1.643384318e-009	4.050894531e+003	2.808601351e-009	4.050894531e+003	1.546034634e-009	4.050894531e+003	1.722001430e-009	4.050894531e+003	1.577671549e-009	4.050894531e+003	1.526353599e-009
4.051017090e+003	1.314297005e-009	4.051017090e+003	1.304666042e-009	4.051017090e+003	1.634839486e-009	4.051017090e+003	1.034883179e-009	4.051017090e+003	2.117946707e-009	4.051017090e+003	2.056345982e-009	4.051017090e+003	1.868443400e-009	4.051017090e+003	2.397705812e-009	4.051017090e+003	2.218032646e-009	4.051017090e+003	1.199387478e-009	4.051017090e+003	1.282281836e-009
4.051139404e+003	1.789008941e-009	4.051139404e+003	1.103178771e-009	4.051139404e+003	1.499337432e-009	4.051139404e+003	2.112202857e-009	4.051139404e+003	1.414718231e-009	4.051139404e+003	1.703221786e-009	4.051139404e+003	1.952792150e-009	4.051139404e+003	1.620585777e-009	4.051139404e+003	1.325083487e-009	4.051139404e+003	2.656116882e-009	4.051139404e+003	2.060688731e-009
4.051261963e+003	1.198855237e-009	4.051261963e+003	1.907687119e-009	4.051261963e+003	1.874780775e-009	4.051261963e+003	1.081008394e-009	4.051261963e+003	1.960097640e-009	4.051261963e+003	1.724835053e-009	4.051261963e+003	1.003554573e-009	4.051261963e+003	8.462550660e-010	4.051261963e+003	1.289412910e-009	4.051261963e+003	2.015264178e-009	4.051261963e+003	2.013154532e-009
4.051384277e+003	1.130652239e-009	4.051384277e+003	1.391785354e-009	4.051384277e+003	1.429067531e-009	4.051384277e+003	2.016383727e-009	4.051384277e+003	1.099599189e-009	4.051384277e+003	1.559293916e-009	4.051384277e+003	1.386288084e-009	4.051384277e+003	2.026149692e-009	4.051384277e+003	1.905835267e-009	4.051384277e+003	1.772914815e-009	4.051384277e+003	1.017429030e-009
4.051506836e+003	1.318932630e-009	4.051506836e+003	1.454720566e-009	4.051506836e+003	1.384795278e-009	4.051506836e+003	1.800143368e-009	4.051506836e+003	2.373230945e-009	4.051506836e+003	1.475626954e-009	4.051506836e+003	1.286475260e-009	4.051506836e+003	2.355220907e-009	4.051506836e+003	1.972994879e-009	4.051506836e+003	1.596840327e-009	4.051506836e+003	1.515656378e-009
4.051629150e+003	1.695010243e-009	4.051629150e+003	1.504836145e-009	4.051629150e+003	1.665051430e-009	4.051629150e+003	1.661822679e-009	4.051629150e+003	1.485473189e-009	4.051629150e+003	9.428217096e-010	4.051629150e+003	1.463518751e-009	4.051629150e+003	1.578141062e-009	4.051629150e+003	1.707750608e-009	4.051629150e+003	1.499896207e-009	4.051629150e+003	1.885728240e-009
4.051751709e+003	2.502186902e-009	4.051751709e+003	1.183018128e-009	4.051751709e+003	1.458657972e-009	4.051751709e+003	1.615491962e-009	4.051751709e+003	1.496568980e-009	4.051751709e+003	1.520267356e-009	4.051751709e+003	1.392855942e-009	4.051751709e+003	1.370480951e-009	4.051751709e+003	9.823475366e-010	4.051751709e+003	1.474894873e-009	4.051751709e+003	1.706346064e-009
4.051874023e+003	1.270400674e-009	4.051874023e+003	1.794217996e-009	4.051874023e+003	1.823099893e-009	4.051874023e+003	1.505534919e-009	4.051874023e+003	2.373960362e-009	4.051874023e+003	1.671176975e-009	4.051874023e+003	2.172495073e-009	4.051874023e+003	1.657081028e-009	4.051874023e+003	1.573419839e-009	4.051874023e+003	2.013747835e-009	4.051874023e+003	1.480131906e-009
4.051996582e+003	8.932561357e-010	4.051996582e+003	1.484135703e-009	4.051996582e+003	2.055760007e-009	4.051996582e+003	1.240639924e-009	4.051996582e+003	1.783520220e-009	4.051996582e+003	2.585162973e-009	4.051996582e+003	1.305443420e-009	4.051996582e+003	2.018961442e-009	4.051996582e+003	1.343874678e-009	4.051996582e+003	1.530844451e-009	4.051996582e+003	1.564003149e-009
4.052119141e+003	1.669349103e-009	4.052119141e+003	1.088345969e-009	4.052119141e+003	1.386327497e-009	4.052119141e+003	1.508228209e-009	4.052118896e+003	1.631734081e-009	4.052119141e+003	2.749185546e-009	4.052118896e+003	1.973746722e-009	4.052118896e+003	1.555734541e-009	4.052118896e+003	1.557696971e-009	4.052118896e+003	1.460023769e-009	4.052118896e+003	2.003937238e-009
4.052241455e+003	1.502870606e-009	4.052241455e+003	1.258129601e-009	4.052241455e+003	1.258013138e-009	4.052241455e+003	1.955479112e-009	4.052241455e+003	1.849250864e-009	4.052241455e+003	1.799118077e-009	4.052241455e+003	1.354355184e-009	4.052241455e+003	1.400566552e-009	4.052241455e+003	2.049399983e-009	4.052241455e+003	1.427069241e-009	4.052241455e+003	9.194434658e-010
4.052364014e+003	1.221539758e-009	4.052364014e+003	2.229856744e-009	4.052364014e+003	1.013897410e-009	4.052364014e+003	2.022060519e-009	4.052364014e+003	1.013527040e-009	4.052364014e+003	2.362943397e-009	4.052364014e+003	1.455984444e-009	4.052364014e+003	1.571697106e-009	4.052364014e+003	1.177615228e-009	4.052364014e+003	1.698624685e-009	4.052364014e+003	1.189016330e-009
4.052486328e+003	2.037875646e-009	4.052486328e+003	1.869313149e-009	4.052486328e+003	1.422154727e-009	4.052486328e+003	1.672421646e-009	4.052486328e+003	1.062849808e-009	4.052486328e+003	9.924913114e-010	4.052486328e+003	1.999862720e-009	4.052486328e+003	1.680236394e-009	4.052486328e+003	1.876807820e-009	4.052486328e+003	1.322491561e-009	4.052486328e+003	1.936791394e-009
4.052608887e+003	1.757060275e-009	4.052608887e+003	1.959777896e-009	4.052608887e+003	1.295819452e-009	4.052608887e+003	1.527677207e-009	4.052608887e+003	1.560550134e-009	4.052608887e+003	1.604086086e-009	4.052608887e+003	1.256150628e-009	4.052608887e+003	1.651811687e-009	4.052608887e+003	1.349618528e-009	4.052608887e+003	1.916621972e-009	4.052608887e+003	1.610322431e-009
4.052731201e+003	1.129534022e-009	4.052731201e+003	1.770982694e-009	4.052731201e+003	1.449905973e-009	4.052731201e+003	1.792079707e-009	4.052731201e+003	1.039013209e-009	4.052731201e+003	1.467101107e-009	4.052731201e+003	2.170535085e-009	4.052731201e+003	1.285819340e-009	4.052731201e+003	1.935281935e-009	4.052731201e+003	1.595413246e-009	4.052731201e+003	1.762422097e-009
4.052853760e+003	1.306150188e-009	4.052853760e+003	1.175665343e-009	4.052853760e+003	1.269096606e-009	4.052853760e+003	1.216129752e-009	4.052853760e+003	1.339010236e-009	4.052853760e+003	1.494181334e-009	4.052853760e+003	1.293468777e-009	4.052853760e+003	1.476628042e-009	4.052853760e+003	1.447785891e-009	4.052853760e+003	9.980938298e-010	4.052853760e+003	2.516989062e-009
4.052976074e+003	1.338054334e-009	4.052976074e+003	9.853584615e-010	4.052976074e+003	2.099340035e-009	4.052976074e+003	1.440743413e-009	4.052976074e+003	1.101927549e-009	4.052976074e+003	2.178973890e-009	4.052976074e+003	1.174119690e-009	4.052976074e+003	1.369332758e-009	4.052976074e+003	1.527276083e-009	4.052976074e+003	1.569249841e-009	4.052976074e+003	2.011380618e-009
4.053098633e+003	1.358826718e-009	4.053098633e+003	1.878514011e-009	4.053098633e+003	1.903466718e-009	4.053098633e+003	1.780525949e-009	4.053098633e+003	1.913068592e-009	4.053098633e+003	1.306425745e-009	4.053098633e+003	2.388031772e-009	4.053098633e+003	1.250984982e-009	4.053098633e+003	1.033182095e-009	4.053098633e+003	1.478820510e-009	4.053098633e+003	1.187506316e-009
4.053220947e+003	1.478349332e-009	4.053220947e+003	1.060918353e-009	4.053220947e+003	1.158025342e-009	4.053220947e+003	1.969110874e-009	4.053220947e+003	1.779987158e-009	4.053220947e+003	1.391007420e-009	4.053220947e+003	1.631404012e-009	4.053220947e+003	1.158356966e-009	4.053220947e+003	1.769376867e-009	4.053220947e+003	1.782261450e-009	4.053220947e+003	1.582973086e-009
4.053343506e+003	1.255919591e-009	4.053343506e+003	2.368933272e-009	4.053343506e+003	1.776392367e-009	4.053343506e+003	1.475921829e-009	4.053343506e+003	1.668621352e-009	4.053343506e+003	1.564772645e-009	4.053343506e+003	1.841472197e-009	4.053343506e+003	1.736837341e-009	4.053343506e+003	1.688888029e-009	4.053343506e+003	2.147381606e-009	4.053343506e+003	1.739173583e-009
4.053465820e+003	1.876503397e-009	4.053465820e+003	2.035991598e-009	4.053465820e+003	2.011957934e-009	4.053465820e+003	1.153050877e-009	4.053465820e+003	1.466638588e-009	4.053465820e+003	1.190999854e-009	4.053465820e+003	1.837784924e-009	4.053465820e+003	1.669995142e-009	4.053465820e+003	8.453173161e-010	4.053465820e+003	1.748816425e-009	4.053465820e+003	1.401114669e-009
4.053588379e+003	1.848245890e-009	4.053588379e+003	1.609219646e-009	4.053588379e+003	1.954458817e-009	4.053588379e+003	1.118359516e-009	4.053588379e+003	1.679293149e-009	4.053588379e+003	1.249476966e-009	4.053588379e+003	9.294531256e-010	4.053588379e+003	1.260280547e-009	4.053588379e+003	1.049242471e-009	4.053588379e+003	1.587306286e-009	4.053588379e+003	1.361759039e-009
4.053710693e+003	1.538459138e-009	4.053710693e+003	1.923901927e-009	4.053710693e+003	1.488921431e-009	4.053710693e+003	1.968347929e-009	4.053710693e+003	1.840438579e-009	4.053710693e+003	1.411370132e-009	4.053710693e+003	1.264836125e-009	4.053710693e+003	1.410800921e-009	4.053710693e+003	1.737170630e-009	4.053710693e+003	2.076433692e-009	4.053710693e+003	2.067501725e-009
4.053833252e+003	1.694087870e-009	4.053833252e+003	1.996574239e-009	4.053833252e+003	1.773683755e-009	4.053833252e+003	1.674933858e-009	4.053833252e+003	2.351936201e-009	4.053833252e+003	2.412817279e-009	4.053833252e+003	1.472416078e-009	4.053833252e+003	1.561327068e-009	4.053833252e+003	2.003884836e-009	4.053833252e+003	1.280944462e-009	4.053833252e+003	1.585819698e-009
4.053955566e+003	1.171186037e-009	4.053955566e+003	1.857006660e-009	4.053955566e+003	1.344439338e-009	4.053955566e+003	1.192772103e-009	4.053955566e+003	1.840787855e-009	4.053955566e+003	1.069858424e-009	4.053955566e+003	1.360808244e-009	4.053955566e+003	1.217655865e-009	4.053955566e+003	1.534424476e-009	4.053955566e+003	1.676169759e-009	4.053955566e+003	1.710766973e-009
4.054078125e+003	1.413468453e-009	4.054078125e+003	2.297283919e-009	4.054078125e+003	1.355458079e-009	4.054078125e+003	2.534070509e-009	4.054078125e+003	1.906821367e-009	4.054078125e+003	2.137686028e-009	4.054078125e+003	1.681740636e-009	4.054078125e+003	1.370573877e-009	4.054078125e+003	1.711522812e-009	4.054078125e+003	1.181416409e-009	4.054078125e+003	1.646472625e-009
4.054200439e+003	1.392809423e-009	4.054200439e+003	1.883718070e-009	4.054200439e+003	1.838357910e-009	4.054200439e+003	1.456022192e-009	4.054200439e+003	1.852970111e-009	4.054200439e+003	1.199687349e-009	4.054200439e+003	1.547786121e-009	4.054200439e+003	2.157358514e-009	4.054200439e+003	1.664593130e-009	4.054200439e+003	1.313070208e-009	4.054200439e+003	1.357002177e-009
4.054322998e+003	1.090125656e-009	4.054322998e+003	1.893072366e-009	4.054322998e+003	1.363807178e-009	4.054322998e+003	1.433651864e-009	4.054322998e+003	1.595592436e-009	4.054322998e+003	2.205971183e-009	4.054322998e+003	1.464725563e-009	4.054322998e+003	2.459352721e-009	4.054322998e+003	1.177915321e-009	4.054322998e+003	1.958796680e-009	4.054322998e+003	2.222125817e-009
4.054445313e+003	1.936864225e-009	4.054445313e+003	1.375694669e-009	4.054445313e+003	2.090166928e-009	4.054445313e+003	1.780018133e-009	4.054445313e+003	1.369995561e-009	4.054445313e+003	1.858512677e-009	4.054445313e+003	1.785750769e-009	4.054445313e+003	1.282415840e-009	4.054445313e+003	1.181219011e-009	4.054445313e+003	1.824699836e-009	4.054445313e+003	2.286566048e-009
4.054567871e+003	2.022324974e-009	4.054567871e+003	1.539885885e-009	4.054567871e+003	1.431536667e-009	4.054567871e+003	1.071360667e-009	4.054567871e+003	1.198043442e-009	4.054567871e+003	1.727470833e-009	4.054567871e+003	1.118353854e-009	4.054567871e+003	1.293542495e-009	4.054567871e+003	1.945682504e-009	4.054567871e+003	1.196237664e-009	4.054567871e+003	1.722599174e-009
4.054690430e+003	1.686932927e-009	4.054690430e+003	1.950892115e-009	4.054690430e+003	1.125110005e-009	4.054690430e+003	1.401749716e-009	4.054690430e+003	1.833831642e-009	4.054690430e+003	1.939050920e-009	4.054690430e+003	1.800099958e-009	4.054690430e+003	1.269573446e-009	4.054690430e+003	1.512847514e-009	4.054690430e+003	1.219967127e-009	4.054690430e+003	1.775839586e-009
4.054812744e+003	1.101725489e-009	4.054812744e+003	1.143959705e-009	4.054812744e+003	1.413421713e-009	4.054812744e+003	2.479197070e-009	4.054812744e+003	1.391488591e-009	4.054812744e+003	1.476638922e-009	4.054812744e+003	2.139821653e-009	4.054812744e+003	1.697088581e-009	4.054812744e+003	1.681518591e-009	4.054812744e+003	1.369096281e-009	4.054812744e+003	8.374548277e-010
4.054935303e+003	2.019719503e-009	4.054935303e+003	1.514426140e-009	4.054935303e+003	1.474232181e-009	4.054935303e+003	1.107252401e-009	4.054935303e+003	1.869827626e-009	4.054935303e+003	1.583568499e-009	4.054935303e+003	1.145352257e-009	4.054935303e+003	2.175331693e-009	4.054935303e+003	1.176346021e-009	4.054935303e+003	1.102908875e-009	4.054935303e+003	1.734316579e-009
4.055057617e+003	1.394049098e-009	4.055057617e+003	1.281182493e-009	4.055057617e+003	1.688913787e-009	4.055057617e+003	2.428057755e-009	4.055057617e+003	1.617931455e-009	4.055057617e+003	1.714568376e-009	4.055057617e+003	1.239921832e-009	4.055057617e+003	1.478649314e-009	4.055057617e+003	1.675360628e-009	4.055057617e+003	2.213472738e-009	4.055057617e+003	2.180770009e-009
4.055180176e+003	2.038348823e-009	4.055180176e+003	1.148808715e-009	4.055180176e+003	1.239228498e-009	4.055180176e+003	1.259590099e-009	4.055180176e+003	1.692733065e-009	4.055180176e+003	1.630932944e-009	4.055180176e+003	1.430373042e-009	4.055180176e+003	1.263530502e-009	4.055180176e+003	1.573480346e-009	4.055180176e+003	1.888569967e-009	4.055180176e+003	1.235108238e-009
4.055302490e+003	1.950041684e-009	4.055302490e+003	1.437021613e-009	4.055302490e+003	2.181480108e-009	4.055302490e+003	1.058552801e-009	4.055302490e+003	1.478484113e-009	4.055302490e+003	1.606316191e-009	4.055302490e+003	2.436498336e-009	4.055302490e+003	1.748057699e-009	4.055302490e+003	1.167542174e-009	4.055302490e+003	1.472444944e-009	4.055302490e+003	1.199924715e-009
4.055425049e+003	1.578082887e-009	4.055425049e+003	1.221517776e-009	4.055425049e+003	1.984845621e-009	4.055425049e+003	1.748648004e-009	4.055425049e+003	1.504614433e-009	4.055425049e+003	1.788479032e-009	4.055425049e+003	1.825568363e-009	4.055425049e+003	1.090615043e-009	4.055425049e+003	1.930225091e-009	4.055425049e+003	1.543962846e-009	4.055425049e+003	1.502883928e-009
4.055547363e+003	2.219896489e-009	4.055547363e+003	1.650076742e-009	4.055547363e+003	1.605296673e-009	4.055547363e+003	2.227505957e-009	4.055547363e+003	1.224417234e-009	4.055547363e+003	1.281249440e-009	4.055547363e+003	1.625564239e-009	4.055547363e+003	1.382880144e-009	4.055547363e+003	2.025891011e-009	4.055547363e+003	1.519386617e-009	4.055547363e+003	1.223590451e-009
4.055669922e+003	1.117725357e-009	4.055669922e+003	1.627456059e-009	4.055669922e+003	1.583188580e-009	4.055669922e+003	1.284626516e-009	4.055669922e+003	9.400057399e-010	4.055669922e+003	1.600896304e-009	4.055669922e+003	1.232842162e-009	4.055669922e+003	1.806085059e-009	4.055669922e+003	1.479713796e-009	4.055669922e+003	2.061653515e-009	4.055669922e+003	1.467380772e-009
4.055792236e+003	9.934796319e-010	4.055792236e+003	1.914807646e-009	4.055792236e+003	1.192621113e-009	4.055792236e+003	1.688327589e-009	4.055792236e+003	2.033863522e-009	4.055792236e+003	1.450565223e-009	4.055792236e+003	1.656218274e-009	4.055792236e+003	1.546302641e-009	4.055792236e+003	1.042151143e-009	4.055792236e+003	1.860792298e-009	4.055792236e+003	1.839498665e-009
4.055914795e+003	1.327864929e-009	4.055914795e+003	1.088547918e-009	4.055914795e+003	1.763038826e-009	4.055914795e+003	1.929155058e-009	4.055914795e+003	1.369433345e-009	4.055914795e+003	1.258360305e-009	4.055914795e+003	1.445904174e-009	4.055914795e+003	1.735990907e-009	4.055914795e+003	1.737716970e-009	4.055914795e+003	1.531609728e-009	4.055914795e+003	1.367772895e-009
4.056037109e+003	2.025193346e-009	4.056037109e+003	2.135694066e-009	4.056037109e+003	2.161691715e-009	4.056037109e+003	1.895002821e-009	4.056037109e+003	2.415516009e-009	4.056037109e+003	1.166737928e-009	4.056037109e+003	1.259268467e-009	4.056037109e+003	1.613612688e-009	4.056037109e+003	1.843382558e-009	4.056037109e+003	2.320884596e-009	4.056037109e+003	1.499063318e-009
4.056159668e+003	1.902989100e-009	4.056159668e+003	1.723402199e-009	4.056159668e+003	1.917730641e-009	4.056159668e+003	1.174581099e-009	4.056159668e+003	1.135713523e-009	4.056159668e+003	1.693259422e-009	4.056159668e+003	1.315176079e-009	4.056159668e+003	1.848116549e-009	4.056159668e+003	1.686587758e-009	4.056159668e+003	2.136456123e-009	4.056159668e+003	1.094059066e-009
4.056281982e+003	1.768614033e-009	4.056281982e+003	1.600872657e-009	4.056281982e+003	1.914487013e-009	4.056281982e+003	1.338869349e-009	4.056281982e+003	1.823119988e-009	4.056281982e+003	1.585931941e-009	4.056281982e+003	1.715250941e-009	4.056281982e+003	1.257269178e-009	4.056281982e+003	2.361437046e-009	4.056281982e+003	1.793857174e-009	4.056281982e+003	1.788031279e-009
4.056404541e+003	1.873487587e-009	4.056404541e+003	1.729475452e-009	4.056404541e+003	1.905191116e-009	4.056404541e+003	1.530294891e-009	4.056404541e+003	2.394004772e-009	4.056404541e+003	1.470139899e-009	4.056404541e+003	1.614282263e-009	4.056404541e+003	1.957077167e-009	4.056404541e+003	1.198488087e-009	4.056404541e+003	1.021153162e-009	4.056404541e+003	1.011924433e-009
4.056526855e+003	1.868514898e-009	4.056526855e+003	2.270144961e-009	4.056526855e+003	1.782715198e-009	4.056526855e+003	1.934783667e-009	4.056526855e+003	1.951691697e-009	4.056526855e+003	1.543836947e-009	4.056526855e+003	1.018572782e-009	4.056526855e+003	9.462416406e-010	4.056526855e+003	1.523228099e-009	4.056526855e+003	1.670918182e-009	4.056526855e+003	1.529771310e-009
4.056649414e+003	2.080126071e-009	4.056649414e+003	1.545870099e-009	4.056649414e+003	1.311808773e-009	4.056649414e+003	1.503980385e-009	4.056649414e+003	1.876390376e-009	4.056649414e+003	1.264251148e-009	4.056649414e+003	1.561056062e-009	4.056649414e+003	8.200848334e-010	4.056649414e+003	1.705464436e-009	4.056649414e+003	2.112283459e-009	4.056649414e+003	1.596793253e-009
4.056771729e+003	8.540343432e-010	4.056771729e+003	7.041243144e-010	4.056771729e+003	2.059755477e-009	4.056771729e+003	1.089125901e-009	4.056771729e+003	1.657739723e-009	4.056771729e+003	1.896273361e-009	4.056771729e+003	1.640735214e-009	4.056771729e+003	1.697997853e-009	4.056771729e+003	1.944362893e-009	4.056771729e+003	1.582433184e-009	4.056771729e+003	1.509374736e-009
4.056894287e+003	2.016951939e-009	4.056894287e+003	1.830035123e-009	4.056894287e+003	1.232574376e-009	4.056894287e+003	1.744003386e-009	4.056894287e+003	1.653563841e-009	4.056894287e+003	9.100946108e-010	4.056894287e+003	1.916025338e-009	4.056894287e+003	1.461481602e-009	4.056894287e+003	1.841793940e-009	4.056894287e+003	1.468022814e-009	4.056894287e+003	1.912859871e-009
4.057016846e+003	1.617995404e-009	4.057016846e+003	1.588236542e-009	4.057016846e+003	2.170219338e-009	4.057016846e+003	1.650212744e-009	4.057016602e+003	1.590872323e-009	4.057016846e+003	1.996851573e-009	4.057016846e+003	1.904762570e-009	4.057016846e+003	1.479784184e-009	4.057016602e+003	1.446305853e-009	4.057016602e+003	1.636038749e-009	4.057016602e+003	1.724715704e-009
4.057139160e+003	2.030645208e-009	4.057139160e+003	1.355891066e-009	4.057139160e+003	1.833247554e-009	4.057139160e+003	1.438049346e-009	4.057139160e+003	9.856671035e-010	4.057139160e+003	1.588607690e-009	4.057139160e+003	1.466839650e-009	4.057139160e+003	2.276680622e-009	4.057139160e+003	1.531200833e-009	4.057139160e+003	1.634207769e-009	4.057139160e+003	1.197632660e-009
4.057261719e+003	1.293556262e-009	4.057261719e+003	1.195007648e-009	4.057261719e+003	1.555370277e-009	4.057261719e+003	1.669607896e-009	4.057261719e+003	1.834410734e-009	4.057261719e+003	1.548759898e-009	4.057261719e+003	1.883069256e-009	4.057261719e+003	2.143978772e-009	4.057261719e+003	2.051282477e-009	4.057261719e+003	1.171610808e-009	4.057261719e+003	1.880687384e-009
4.057384033e+003	1.531085814e-009	4.057384033e+003	1.643911007e-009	4.057384033e+003	1.438385411e-009	4.057384033e+003	1.592441179e-009	4.057384033e+003	1.969724606e-009	4.057384033e+003	1.403779870e-009	4.057384033e+003	1.784348669e-009	4.057384033e+003	1.350132339e-009	4.057384033e+003	1.665483418e-009	4.057384033e+003	2.124507459e-009	4.057384033e+003	1.673283179e-009
4.057506592e+003	1.812583750e-009	4.057506592e+003	1.201977740e-009	4.057506592e+003	1.918534664e-009	4.057506592e+003	1.442130748e-009	4.057506592e+003	1.389612092e-009	4.057506592e+003	1.746002676e-009	4.057506592e+003	2.008743172e-009	4.057506592e+003	2.046088410e-009	4.057506592e+003	2.170590596e-009	4.057506592e+003	1.584973042e-009	4.057506592e+003	2.365607044e-009
4.057628906e+003	2.252992237e-009	4.057628906e+003	1.629913315e-009	4.057628906e+003	1.742437528e-009	4.057628906e+003	1.576019870e-009	4.057628906e+003	2.023429646e-009	4.057628906e+003	1.065697641e-009	4.057628906e+003	2.047873648e-009	4.057628906e+003	1.023731322e-009	4.057628906e+003	2.377499086e-009	4.057628906e+003	1.232834168e-009	4.057628906e+003	1.519143367e-009
4.057751465e+003	1.007654737e-009	4.057751465e+003	2.300346358e-009	4.057751465e+003	1.402442829e-009	4.057751465e+003	1.086663981e-009	4.057751465e+003	1.935811955e-009	4.057751465e+003	1.568705499e-009	4.057751465e+003	1.605355182e-009	4.057751465e+003	1.016684181e-009	4.057751465e+003	2.061973481e-009	4.057751465e+003	1.740414035e-009	4.057751465e+003	1.658735593e-009
4.057873779e+003	1.396339600e-009	4.057873779e+003	1.750659173e-009	4.057873779e+003	1.697219143e-009	4.057873779e+003	1.660048321e-009	4.057873779e+003	1.589106624e-009	4.057873779e+003	1.743705624e-009	4.057873779e+003	1.574762543e-009	4.057873779e+003	1.553498330e-009	4.057873779e+003	1.537861283e-009	4.057873779e+003	1.661342730e-009	4.057873779e+003	1.624567481e-009
4.057996338e+003	1.109492831e-009	4.057996338e+003	1.499844027e-009	4.057996338e+003	1.530037985e-009	4.057996338e+003	1.459468879e-009	4.057996338e+003	1.977983999e-009	4.057996338e+003	1.250781589e-009	4.057996338e+003	1.336102451e-009	4.057996338e+003	1.093759194e-009	4.057996338e+003	1.872521471e-009	4.057996338e+003	1.292623675e-009	4.057996338e+003	1.608670863e-009
4.058118652e+003	1.750397494e-009	4.058118652e+003	8.507163307e-010	4.058118652e+003	2.141736344e-009	4.058118652e+003	1.452053255e-009	4.058118652e+003	1.429713459e-009	4.058118652e+003	1.699228647e-009	4.058118652e+003	2.089825868e-009	4.058118652e+003	1.395938476e-009	4.058118652e+003	1.415829121e-009	4.058118652e+003	2.429390689e-009	4.058118652e+003	1.314103493e-009
4.058241211e+003	1.206364675e-009	4.058241211e+003	2.143933919e-009	4.058241211e+003	1.186339027e-009	4.058241211e+003	2.014370670e-009	4.058241211e+003	1.622424528e-009	4.058241211e+003	1.382726267e-009	4.058241211e+003	1.764164148e-009	4.058241211e+003	1.734388522e-009	4.058241211e+003	1.628908453e-009	4.058241211e+003	1.684708706e-009	4.058241211e+003	1.371060820e-009
4.058363525e+003	9.446585736e-010	4.058363525e+003	1.318691822e-009	4.058363525e+003	1.994939991e-009	4.058363525e+003	1.721508491e-009	4.058363525e+003	2.012754630e-009	4.058363525e+003	1.219145451e-009	4.058363525e+003	1.641446867e-009	4.058363525e+003	1.352322365e-009	4.058363525e+003	1.486834211e-009	4.058363525e+003	1.761283230e-009	4.058363525e+003	1.030104335e-009
4.058486084e+003	1.363803293e-009	4.058486084e+003	1.496543334e-009	4.058486084e+003	1.156042706e-009	4.058486084e+003	1.382833292e-009	4.058486084e+003	1.592749377e-009	4.058486084e+003	1.256907800e-009	4.058486084e+003	1.030860730e-009	4.058486084e+003	1.691533913e-009	4.058486084e+003	1.942867867e-009	4.058486084e+003	2.232781071e-009	4.058486084e+003	2.154368461e-009
4.058608398e+003	1.367526981e-009	4.058608398e+003	1.726492393e-009	4.058608398e+003	1.926993454e-009	4.058608398e+003	1.631413116e-009	4.058608398e+003	1.058640620e-009	4.058608398e+003	1.006400629e-009	4.058608398e+003	1.321352583e-009	4.058608398e+003	1.981917297e-009	4.058608398e+003	1.898033286e-009	4.058608398e+003	2.047858771e-009	4.058608398e+003	1.447772235e-009
4.058730957e+003	1.577366127e-009	4.058730957e+003	1.122127835e-009	4.058730957e+003	2.186234527e-009	4.058730957e+003	1.512745818e-009	4.058730957e+003	1.602082911e-009	4.058730957e+003	1.808199479e-009	4.058730957e+003	1.492175272e-009	4.058730957e+003	1.497385882e-009	4.058730957e+003	1.262015270e-009	4.058730957e+003	1.345706879e-009	4.058730957e+003	1.747875289e-009
4.058853271e+003	9.246560184e-010	4.058853271e+003	1.412298500e-009	4.058853271e+003	1.882090928e-009	4.058853271e+003	1.671201177e-009	4.058853271e+003	1.692213814e-009	4.058853271e+003	9.936899081e-010	4.058853271e+003	2.708380409e-009	4.058853271e+003	2.319130665e-009	4.058853271e+003	9.244381372e-010	4.058853271e+003	2.245242881e-009	4.058853271e+003	1.451044951e-009
4.058975830e+003	1.079421330e-009	4.058975830e+003	1.962286778e-009	4.058975830e+003	1.495399249e-009	4.058975830e+003	2.116025799e-009	4.058975830e+003	1.742366140e-009	4.058975830e+003	1.275551331e-009	4.058975830e+003	1.983357700e-009	4.058975830e+003	1.261718952e-009	4.058975830e+003	2.110293051e-009	4.058975830e+003	9.577979521e-010	4.058975830e+003	1.817239581e-009
4.059098145e+003	2.374736630e-009	4.059098145e+003	2.036863789e-009	4.059098145e+003	1.774600245e-009	4.059098145e+003	1.584377074e-009	4.059098145e+003	1.849941422e-009	4.059098145e+003	1.331026067e-009	4.059098145e+003	1.731260135e-009	4.059098145e+003	1.971196539e-009	4.059098145e+003	1.026564500e-009	4.059098145e+003	1.185502141e-009	4.059098145e+003	1.675588890e-009
4.059220703e+003	1.276906025e-009	4.059220703e+003	1.003250483e-009	4.059220703e+003	8.894588399e-010	4.059220703e+003	1.538237870e-009	4.059220703e+003	1.615250933e-009	4.059220703e+003	9.699226977e-010	4.059220703e+003	1.169395469e-009	4.059220703e+003	2.126923748e-009	4.059220703e+003	2.113630160e-009	4.059220703e+003	1.571415886e-009	4.059220703e+003	1.873175615e-009
4.059343018e+003	1.267716487e-009	4.059343018e+003	2.159903811e-009	4.059343018e+003	1.603051025e-009	4.059343018e+003	1.289149565e-009	4.059343018e+003	2.301426827e-009	4.059343018e+003	1.373754110e-009	4.059343018e+003	1.972331631e-009	4.059343018e+003	1.208396050e-009	4.059343018e+003	2.285315492e-009	4.059343018e+003	1.563284946e-009	4.059343018e+003	1.357942092e-009
4.059465576e+003	1.348463230e-009	4.059465576e+003	1.026979612e-009	4.059465576e+003	1.812313188e-009	4.059465576e+003	1.920171355e-009	4.059465576e+003	1.371128766e-009	4.059465576e+003	1.756367829e-009	4.059465576e+003	1.817706763e-009	4.059465576e+003	8.021944775e-010	4.059465576e+003	1.106620573e-009	4.059465576e+003	1.757862300e-009	4.059465576e+003	2.255335030e-009
4.059588135e+003	1.128710458e-009	4.059588135e+003	1.383615444e-009	4.059588135e+003	1.335628497e-009	4.059588135e+003	1.352222556e-009	4.059588135e+003	1.283663731e-009	4.059588135e+003	1.170896935e-009	4.059588135e+003	1.457101773e-009	4.059588135e+003	1.402863270e-009	4.059588135e+003	1.540433447e-009	4.059588135e+003	1.715547038e-009	4.059588135e+003	1.438657082e-009
4.059710449e+003	1.691809692e-009	4.059710449e+003	1.214463086e-009	4.059710449e+003	1.108456438e-009	4.059710449e+003	1.597190158e-009	4.059710449e+003	1.730524390e-009	4.059710449e+003	1.705254937e-009	4.059710449e+003	1.667395444e-009	4.059710449e+003	1.294813035e-009	4.059710449e+003	1.056873145e-009	4.059710449e+003	1.175887721e-009	4.059710449e+003	1.846434450e-009
4.059833008e+003	1.568778552e-009	4.059833008e+003	2.051883330e-009	4.059833008e+003	1.809009276e-009	4.059833008e+003	1.083575341e-009	4.059833008e+003	2.296894230e-009	4.059833008e+003	1.089732415e-009	4.059833008e+003	2.407767319e-009	4.059833008e+003	1.183113274e-009	4.059833008e+003	1.500951585e-009	4.059833008e+003	1.639840264e-009	4.059833008e+003	1.617717849e-009
4.059955322e+003	1.482622580e-009	4.059955322e+003	1.538574823e-009	4.059955322e+003	1.289988893e-009	4.059955322e+003	1.131495786e-009	4.059955322e+003	1.045604381e-009	4.059955322e+003	1.829096874e-009	4.059955322e+003	1.014869522e-009	4.059955322e+003	1.062919752e-009	4.059955322e+003	1.599569366e-009	4.059955322e+003	1.719427489e-009	4.059955322e+003	1.698362673e-009
4.060077881e+003	1.648286285e-009	4.060077881e+003	1.411713302e-009	4.060077881e+003	1.861981902e-009	4.060077881e+003	1.564804286e-009	4.060077881e+003	1.186128085e-009	4.060077881e+003	2.111519848e-009	4.060077881e+003	1.228592561e-009	4.060077881e+003	1.666890848e-009	4.060077881e+003	2.046358860e-009	4.060077881e+003	1.032897545e-009	4.060077881e+003	1.251428183e-009
4.060200195e+003	1.468491440e-009	4.060200195e+003	1.445468856e-009	4.060200195e+003	1.505688352e-009	4.060200195e+003	2.130546628e-009	4.060200195e+003	1.324235610e-009	4.060200195e+003	1.839545405e-009	4.060200195e+003	1.476159528e-009	4.060200195e+003	1.611949685e-009	4.060200195e+003	2.028798907e-009	4.060200195e+003	1.704799191e-009	4.060200195e+003	1.702165409e-009
4.060322754e+003	2.492628770e-009	4.060322754e+003	2.193254023e-009	4.060322754e+003	9.758567288e-010	4.060322754e+003	1.874781441e-009	4.060322754e+003	2.335716509e-009	4.060322754e+003	1.417333695e-009	4.060322754e+003	1.577394992e-009	4.060322754e+003	2.014923339e-009	4.060322754e+003	2.083029305e-009	4.060322754e+003	1.705754094e-009	4.060322754e+003	1.334427568e-009
4.060445068e+003	1.127244298e-009	4.060445068e+003	1.308161468e-009	4.060445068e+003	1.782939352e-009	4.060445068e+003	1.759750456e-009	4.060445068e+003	2.012818356e-009	4.060445068e+003	1.432849950e-009	4.060445068e+003	1.484032119e-009	4.060445068e+003	1.361377677e-009	4.060445068e+003	1.065150634e-009	4.060445068e+003	1.450285558e-009	4.060445068e+003	1.398753002e-009
4.060567627e+003	1.532994398e-009	4.060567627e+003	1.360519919e-009	4.060567627e+003	1.761853441e-009	4.060567627e+003	1.143012240e-009	4.060567627e+003	1.207567712e-009	4.060567627e+003	1.936264038e-009	4.060567627e+003	8.063859025e-010	4.060567627e+003	1.911047764e-009	4.060567627e+003	1.806816585e-009	4.060567627e+003	1.308446240e-009	4.060567627e+003	1.032909092e-009
4.060689941e+003	1.631468516e-009	4.060689941e+003	1.306161401e-009	4.060689941e+003	1.829256968e-009	4.060689941e+003	1.498685287e-009	4.060689941e+003	1.320040299e-009	4.060689941e+003	1.511216596e-009	4.060689941e+003	1.699099861e-009	4.060689941e+003	1.540007233e-009	4.060689941e+003	1.515479298e-009	4.060689941e+003	1.346574741e-009	4.060689941e+003	1.444307118e-009
4.060812500e+003	2.170927438e-009	4.060812500e+003	1.801453764e-009	4.060812500e+003	1.653831627e-009	4.060812500e+003	1.685809159e-009	4.060812500e+003	1.390419002e-009	4.060812500e+003	1.466191279e-009	4.060812500e+003	1.674190564e-009	4.060812500e+003	1.198307453e-009	4.060812500e+003	1.560078289e-009	4.060812500e+003	1.770403046e-009	4.060812500e+003	1.353470891e-009
4.060934814e+003	2.138446975e-009	4.060934814e+003	9.943612600e-010	4.060934814e+003	1.721354836e-009	4.060934814e+003	1.154391138e-009	4.060934814e+003	1.908042169e-009	4.060934814e+003	1.806744310e-009	4.060934814e+003	1.451176845e-009	4.060934814e+003	1.230470614e-009	4.060934814e+003	1.522163950e-009	4.060934814e+003	1.412510220e-009	4.060934814e+003	1.738216016e-009
4.061057373e+003	1.773832969e-009	4.061057373e+003	1.758602708e-009	4.061057373e+003	2.103802688e-009	4.061057373e+003	1.659124393e-009	4.061057373e+003	1.579956277e-009	4.061057373e+003	2.045741798e-009	4.061057373e+003	1.147305473e-009	4.061057373e+003	1.214074064e-009	4.061057373e+003	1.795306903e-009	4.061057373e+003	1.478322020e-009	4.061057373e+003	1.619162027e-009
4.061179688e+003	1.803972638e-009	4.061179688e+003	1.586592080e-009	4.061179688e+003	1.467099442e-009	4.061179688e+003	1.181863274e-009	4.061179688e+003	2.245669650e-009	4.061179688e+003	1.954110207e-009	4.061179688e+003	1.705639741e-009	4.061179688e+003	1.862264676e-009	4.061179688e+003	1.576772490e-009	4.061179688e+003	1.801389593e-009	4.061179688e+003	1.318976706e-009
4.061302246e+003	1.790154913e-009	4.061302246e+003	1.696453866e-009	4.061302246e+003	1.333978594e-009	4.061302246e+003	1.474973033e-009	4.061302246e+003	1.266382665e-009	4.061302246e+003	1.966846908e-009	4.061302246e+003	1.586385467e-009	4.061302246e+003	1.839012387e-009	4.061302246e+003	1.328584243e-009	4.061302246e+003	1.751237377e-009	4.061302246e+003	1.874199684e-009
4.061424561e+003	1.670145244e-009	4.061424561e+003	9.121065014e-010	4.061424561e+003	1.452136522e-009	4.061424561e+003	2.094800111e-009	4.061424561e+003	1.539662287e-009	4.061424561e+003	1.932144222e-009	4.061424561e+003	1.987344733e-009	4.061424561e+003	9.098004017e-010	4.061424561e+003	2.176574920e-009	4.061424561e+003	1.291420859e-009	4.061424561e+003	1.684401285e-009
4.061547119e+003	1.631031199e-009	4.061547119e+003	1.888115220e-009	4.061547119e+003	1.290577645e-009	4.061547119e+003	1.531913263e-009	4.061547119e+003	2.009849842e-009	4.061547119e+003	8.939391449e-010	4.061547119e+003	2.461254756e-009	4.061547119e+003	1.819015494e-009	4.061547119e+003	1.729916321e-009	4.061547119e+003	1.738720612e-009	4.061547119e+003	1.256286186e-009
4.061669434e+003	1.739389632e-009	4.061669434e+003	1.845200326e-009	4.061669434e+003	1.019356044e-009	4.061669434e+003	1.833803887e-009	4.061669434e+003	2.383220510e-009	4.061669434e+003	1.175155084e-009	4.061669434e+003	2.098579088e-009	4.061669434e+003	2.203295990e-009	4.061669434e+003	1.799954519e-009	4.061669434e+003	1.629026136e-009	4.061669434e+003	1.451315845e-009
4.061791992e+003	1.320653253e-009	4.061791992e+003	1.986518283e-009	4.061791992e+003	1.655788395e-009	4.061791992e+003	1.751047862e-009	4.061791992e+003	1.652656345e-009	4.061791992e+003	1.571112129e-009	4.061791992e+003	1.509788183e-009	4.061791992e+003	1.792430537e-009	4.061791992e+003	1.423971385e-009	4.061791992e+003	1.522307280e-009	4.061791992e+003	1.346467160e-009
4.061914551e+003	1.846992115e-009	4.061914551e+003	1.632086133e-009	4.061914551e+003	1.275558659e-009	4.061914551e+003	8.642175309e-010	4.061914551e+003	1.766398916e-009	4.061914551e+003	1.196038379e-009	4.061914551e+003	1.670944494e-009	4.061914551e+003	1.312188025e-009	4.061914551e+003	1.544797956e-009	4.061914551e+003	5.879149945e-010	4.061914307e+003	1.708497344e-009
4.062036865e+003	1.318276821e-009	4.062036865e+003	1.800052440e-009	4.062036865e+003	1.718660214e-009	4.062036865e+003	1.603313260e-009	4.062036865e+003	8.663080808e-010	4.062036865e+003	1.857452303e-009	4.062036865e+003	1.947174644e-009	4.062036865e+003	1.973141650e-009	4.062036865e+003	2.420006195e-009	4.062036865e+003	1.474691813e-009	4.062036865e+003	1.331358690e-009
4.062159424e+003	2.284957779e-009	4.062159424e+003	1.615346967e-009	4.062159424e+003	1.799041249e-009	4.062159424e+003	1.117871351e-009	4.062159424e+003	1.314781062e-009	4.062159424e+003	1.306684427e-009	4.062159424e+003	1.852927811e-009	4.062159424e+003	1.501489599e-009	4.062159424e+003	1.655179660e-009	4.062159424e+003	1.237638991e-009	4.062159424e+003	1.877038081e-009
4.062281738e+003	1.563316587e-009	4.062281738e+003	1.969183483e-009	4.062281738e+003	1.440515818e-009	4.062281738e+003	1.284560347e-009	4.062281738e+003	1.774012826e-009	4.062281738e+003	1.895463120e-009	4.062281738e+003	1.675206640e-009	4.062281738e+003	1.820503637e-009	4.062281738e+003	1.981346420e-009	4.062281738e+003	1.504214198e-009	4.062281738e+003	9.180106675e-010
4.062404297e+003	2.196908877e-009	4.062404297e+003	1.334091171e-009	4.062404297e+003	1.633503444e-009	4.062404297e+003	1.963840424e-009	4.062404297e+003	1.520866655e-009	4.062404297e+003	1.515469861e-009	4.062404297e+003	1.028786278e-009	4.062404297e+003	1.636029645e-009	4.062404297e+003	1.765500079e-009	4.062404297e+003	1.478110856e-009	4.062404297e+003	1.645767966e-009
4.062526611e+003	2.204633365e-009	4.062526611e+003	1.462237220e-009	4.062526611e+003	1.695264595e-009	4.062526611e+003	1.124772608e-009	4.062526611e+003	2.280700295e-009	4.062526611e+003	1.908193159e-009	4.062526611e+003	1.715672604e-009	4.062526611e+003	1.321155518e-009	4.062526611e+003	1.799249638e-009	4.062526611e+003	1.719685394e-009	4.062526611e+003	2.284506140e-009
4.062649170e+003	1.029025642e-009	4.062649170e+003	1.072452571e-009	4.062649170e+003	1.404948491e-009	4.062649170e+003	1.256212800e-009	4.062649170e+003	1.265449412e-009	4.062649170e+003	1.447404419e-009	4.062649170e+003	1.477824640e-009	4.062649170e+003	1.645032888e-009	4.062649170e+003	1.741764399e-009	4.062649170e+003	1.300683006e-009	4.062649170e+003	1.221752366e-009
4.062771484e+003	1.692473051e-009	4.062771484e+003	1.153041218e-009	4.062771484e+003	1.271576733e-009	4.062771484e+003	1.629699042e-009	4.062771484e+003	1.679325679e-009	4.062771484e+003	1.516686332e-009	4.062771484e+003	1.927986659e-009	4.062771484e+003	1.136985617e-009	4.062771484e+003	1.001113192e-009	4.062771484e+003	1.176944764e-009	4.062771484e+003	1.648603809e-009
4.062894043e+003	1.622331602e-009	4.062894043e+003	1.988543996e-009	4.062894043e+003	1.191610699e-009	4.062894043e+003	1.625047541e-009	4.062894043e+003	9.715581673e-010	4.062894043e+003	2.296349999e-009	4.062894043e+003	1.869717714e-009	4.062894043e+003	2.255684972e-009	4.062894043e+003	2.242536601e-009	4.062894043e+003	1.723054477e-009	4.062894043e+003	1.400984329e-009
4.063016357e+003	1.544589345e-009	4.063016357e+003	2.040377423e-009	4.063016357e+003	1.703859498e-009	4.063016357e+003	1.221098334e-009	4.063016357e+003	1.485614742e-009	4.063016357e+003	1.007236294e-009	4.063016357e+003	1.366898816e-009	4.063016357e+003	1.403207661e-009	4.063016357e+003	1.923390114e-009	4.063016357e+003	1.056000620e-009	4.063016357e+003	1.355625168e-009
4.063138916e+003	1.798829863e-009	4.063138916e+003	1.642915137e-009	4.063138916e+003	1.744027034e-009	4.063138916e+003	1.385868864e-009	4.063138916e+003	1.127682725e-009	4.063138916e+003	2.363530482e-009	4.063138916e+003	1.411339379e-009	4.063138916e+003	9.134442647e-010	4.063138916e+003	1.110144199e-009	4.063138916e+003	2.417466227e-009	4.063138916e+003	1.543850270e-009
4.063261230e+003	1.569604335e-009	4.063261230e+003	1.269930494e-009	4.063261230e+003	2.297396051e-009	4.063261230e+003	2.236569374e-009	4.063261230e+003	1.278250283e-009	4.063261230e+003	1.539476879e-009	4.063261230e+003	8.904413318e-010	4.063261230e+003	1.369326874e-009	4.063261230e+003	1.614766987e-009	4.063261230e+003	1.316350140e-009	4.063261230e+003	1.463303811e-009
4.063383789e+003	1.609736899e-009	4.063383789e+003	1.148775852e-009	4.063383789e+003	1.504686487e-009	4.063383789e+003	9.984475469e-010	4.063383789e+003	1.612060041e-009	4.063383789e+003	1.093596991e-009	4.063383789e+003	1.918100789e-009	4.063383789e+003	1.135110117e-009	4.063383789e+003	1.828691754e-009	4.063383789e+003	1.818294182e-009	4.063383789e+003	1.683400641e-009
4.063506104e+003	1.223254165e-009	4.063506104e+003	1.507019953e-009	4.063506104e+003	1.634150260e-009	4.063506104e+003	1.332078559e-009	4.063506104e+003	1.316758813e-009	4.063506104e+003	1.135536776e-009	4.063506104e+003	1.587902476e-009	4.063506104e+003	1.236911351e-009	4.063506104e+003	1.186754139e-009	4.063506104e+003	1.439882769e-009	4.063506104e+003	1.476465394e-009
4.063628662e+003	1.646989212e-009	4.063628662e+003	1.417724937e-009	4.063628662e+003	1.329965249e-009	4.063628662e+003	9.169131565e-010	4.063628662e+003	1.522460380e-009	4.063628662e+003	1.911159009e-009	4.063628662e+003	1.912067393e-009	4.063628662e+003	1.499287139e-009	4.063628662e+003	1.618737921e-009	4.063628662e+003	1.542553640e-009	4.063628662e+003	1.442134301e-009
4.063750977e+003	2.162730217e-009	4.063750977e+003	1.618628453e-009	4.063750977e+003	1.826789719e-009	4.063750977e+003	1.391627702e-009	4.063750977e+003	1.418810736e-009	4.063750977e+003	1.249873649e-009	4.063750977e+003	2.312357639e-009	4.063750977e+003	1.904863822e-009	4.063750977e+003	1.744092537e-009	4.063750977e+003	2.183563330e-009	4.063750977e+003	1.694354324e-009
4.063873535e+003	1.447794773e-009	4.063873535e+003	9.443681392e-010	4.063873535e+003	1.770396496e-009	4.063873535e+003	2.104495023e-009	4.063873535e+003	2.029436175e-009	4.063873535e+003	1.282002837e-009	4.063873535e+003	1.203275701e-009	4.063873535e+003	1.620345524e-009	4.063873535e+003	1.560891194e-009	4.063873535e+003	1.865307686e-009	4.063873535e+003	1.665720784e-009
4.063995850e+003	2.022689349e-009	4.063995850e+003	2.637405849e-009	4.063995850e+003	1.663484794e-009	4.063995850e+003	1.517433623e-009	4.063995850e+003	1.363666846e-009	4.063995850e+003	1.617299961e-009	4.063995850e+003	2.047277237e-009	4.063995850e+003	1.689075546e-009	4.063995850e+003	2.000694277e-009	4.063995850e+003	1.564294139e-009	4.063995850e+003	2.033204494e-009
4.064118408e+003	1.928968762e-009	4.064118408e+003	1.228457780e-009	4.064118408e+003	1.315991649e-009	4.064118408e+003	1.000638572e-009	4.064118408e+003	1.569336328e-009	4.064118408e+003	1.458208110e-009	4.064118408e+003	1.393283489e-009	4.064118408e+003	1.893196711e-009	4.064118408e+003	1.133804162e-009	4.064118408e+003	1.095455171e-009	4.064118408e+003	1.586312082e-009
4.064240967e+003	1.725820598e-009	4.064240723e+003	1.925172688e-009	4.064240723e+003	1.699492103e-009	4.064240723e+003	1.135206484e-009	4.064240723e+003	1.843407760e-009	4.064240723e+003	1.887660916e-009	4.064240723e+003	2.507185348e-009	4.064240723e+003	1.342933209e-009	4.064240723e+003	1.347067569e-009	4.064240723e+003	9.965998027e-010	4.064240723e+003	1.409580896e-009
4.064363281e+003	1.838722286e-009	4.064363281e+003	1.334483968e-009	4.064363281e+003	1.267223659e-009	4.064363281e+003	1.794058790e-009	4.064363281e+003	1.592866283e-009	4.064363281e+003	1.897865864e-009	4.064363281e+003	1.592591836e-009	4.064363281e+003	1.962690233e-009	4.064363281e+003	1.810854910e-009	4.064363281e+003	1.835717689e-009	4.064363281e+003	1.810911088e-009
4.064485840e+003	1.296138530e-009	4.064485840e+003	1.323094412e-009	4.064485840e+003	1.657961657e-009	4.064485840e+003	1.855829490e-009	4.064485840e+003	2.413925948e-009	4.064485840e+003	1.448812958e-009	4.064485840e+003	1.665999450e-009	4.064485840e+003	1.175643582e-009	4.064485840e+003	1.920007042e-009	4.064485840e+003	1.782516357e-009	4.064485840e+003	1.733937660e-009
4.064608154e+003	2.059521220e-009	4.064608154e+003	1.901027558e-009	4.064608154e+003	1.538115413e-009	4.064608154e+003	1.912132230e-009	4.064608154e+003	1.439538266e-009	4.064608154e+003	1.119984883e-009	4.064608154e+003	1.780396497e-009	4.064608154e+003	1.465321420e-009	4.064608154e+003	1.566047403e-009	4.064608154e+003	1.435207841e-009	4.064608154e+003	1.923894377e-009
4.064730713e+003	2.045898340e-009	4.064730713e+003	2.114708852e-009	4.064730713e+003	1.229276014e-009	4.064730713e+003	1.602914579e-009	4.064730713e+003	1.322394749e-009	4.064730713e+003	2.192650728e-009	4.064730713e+003	1.477031719e-009	4.064730713e+003	1.121621240e-009	4.064730713e+003	2.104197483e-009	4.064730713e+003	1.615580003e-009	4.064730713e+003	1.655266479e-009
4.064853027e+003	1.783454495e-009	4.064853027e+003	2.125418286e-009	4.064853027e+003	1.818993844e-009	4.064853027e+003	1.759597468e-009	4.064853027e+003	2.245651443e-009	4.064853027e+003	1.749084100e-009	4.064853027e+003	1.154798368e-009	4.064853027e+003	2.097471086e-009	4.064853027e+003	1.780950387e-009	4.064853027e+003	1.969698404e-009	4.064853027e+003	1.883982526e-009
4.064975586e+003	2.587522419e-009	4.064975586e+003	1.825311458e-009	4.064975586e+003	2.013075928e-009	4.064975586e+003	1.034217045e-009	4.064975586e+003	1.465667143e-009	4.064975586e+003	1.546391459e-009	4.064975586e+003	2.079834305e-009	4.064975586e+003	9.933942557e-010	4.064975586e+003	1.264735872e-009	4.064975586e+003	1.820442463e-009	4.064975586e+003	1.231682201e-009
4.065097900e+003	1.440148334e-009	4.065097900e+003	2.210490235e-009	4.065097900e+003	1.608991496e-009	4.065097900e+003	1.534529281e-009	4.065097900e+003	1.887281664e-009	4.065097900e+003	1.964498342e-009	4.065097900e+003	1.657819104e-009	4.065097900e+003	1.760865120e-009	4.065097900e+003	1.509948055e-009	4.065097900e+003	1.667778249e-009	4.065097900e+003	1.595467092e-009
4.065220459e+003	1.285213158e-009	4.065220459e+003	1.427593710e-009	4.065220459e+003	1.208041556e-009	4.065220459e+003	1.070184052e-009	4.065220459e+003	1.345706879e-009	4.065220459e+003	1.222208779e-009	4.065220459e+003	1.243419590e-009	4.065220459e+003	1.339388045e-009	4.065220459e+003	1.825848805e-009	4.065220459e+003	1.909663094e-009	4.065220459e+003	1.763010515e-009
4.065342773e+003	1.385185078e-009	4.065342773e+003	1.695210416e-009	4.065342773e+003	1.800654958e-009	4.065342773e+003	1.740910194e-009	4.065342773e+003	1.136199468e-009	4.065342773e+003	1.916447223e-009	4.065342773e+003	1.248360859e-009	4.065342773e+003	1.856216403e-009	4.065342773e+003	2.635520024e-009	4.065342773e+003	1.203603883e-009	4.065342773e+003	1.337432165e-009
4.065465332e+003	1.196837518e-009	4.065465332e+003	1.930841265e-009	4.065465332e+003	1.838439068e-009	4.065465332e+003	1.403657079e-009	4.065465332e+003	1.104016323e-009	4.065465332e+003	1.835572472e-009	4.065465332e+003	1.250284654e-009	4.065465332e+003	1.719562825e-009	4.065465332e+003	1.701211283e-009	4.065465332e+003	2.007740862e-009	4.065465332e+003	1.544853911e-009
4.065587646e+003	1.250476389e-009	4.065587646e+003	1.674208883e-009	4.065587646e+003	1.948381678e-009	4.065587646e+003	2.099623808e-009	4.065587646e+003	1.897316526e-009	4.065587646e+003	1.669494654e-009	4.065587646e+003	1.558840168e-009	4.065587646e+003	2.250970965e-009	4.065587646e+003	1.465379484e-009	4.065587646e+003	1.381870951e-009	4.065587646e+003	1.766064850e-009
4.065710205e+003	1.096500335e-009	4.065710205e+003	2.238808916e-009	4.065710205e+003	1.948883943e-009	4.065710205e+003	2.069080463e-009	4.065710205e+003	1.572168062e-009	4.065710205e+003	1.627859070e-009	4.065710205e+003	1.500992441e-009	4.065710205e+003	1.362954416e-009	4.065710205e+003	1.539182337e-009	4.065710205e+003	1.447733267e-009	4.065710205e+003	1.082240075e-009
4.065832520e+003	1.067835154e-009	4.065832520e+003	1.621135226e-009	4.065832520e+003	1.788106774e-009	4.065832520e+003	1.901343971e-009	4.065832520e+003	1.448963616e-009	4.065832520e+003	1.731567778e-009	4.065832520e+003	2.080413841e-009	4.065832520e+003	1.344585665e-009	4.065832520e+003	1.814332129e-009	4.065832520e+003	1.718601594e-009	4.065832520e+003	9.260216483e-010
4.065955078e+003	2.054300507e-009	4.065955078e+003	1.505387814e-009	4.065955078e+003	1.363232749e-009	4.065955078e+003	1.452565734e-009	4.065955078e+003	1.104060843e-009	4.065955078e+003	1.790231408e-009	4.065955078e+003	1.719444920e-009	4.065955078e+003	1.128416915e-009	4.065955078e+003	1.982831455e-009	4.065955078e+003	1.917282777e-009	4.065955078e+003	1.918577519e-009
4.066077393e+003	1.191097776e-009	4.066077393e+003	1.333393285e-009	4.066077393e+003	1.413818840e-009	4.066077393e+003	1.418284157e-009	4.066077393e+003	1.965790641e-009	4.066077393e+003	1.782027748e-009	4.066077393e+003	1.427829743e-009	4.066077393e+003	1.689886120e-009	4.066077393e+003	1.484377066e-009	4.066077393e+003	1.458494769e-009	4.066077393e+003	1.441795461e-009
4.066199951e+003	1.325871746e-009	4.066199951e+003	1.829799312e-009	4.066199951e+003	1.892611179e-009	4.066199951e+003	1.781208958e-009	4.066199951e+003	2.008917033e-009	4.066199951e+003	1.333470667e-009	4.066199951e+003	1.365190960e-009	4.066199951e+003	1.316517118e-009	4.066199951e+003	1.461421206e-009	4.066199951e+003	1.282044138e-009	4.066199951e+003	1.418620332e-009
4.066322266e+003	1.960061669e-009	4.066322266e+003	1.156718277e-009	4.066322266e+003	1.587572185e-009	4.066322266e+003	1.799822735e-009	4.066322266e+003	2.108445640e-009	4.066322266e+003	1.769861591e-009	4.066322266e+003	1.378623327e-009	4.066322266e+003	2.207731553e-009	4.066322266e+003	1.941468097e-009	4.066322266e+003	1.600106714e-009	4.066322266e+003	2.335916127e-009
4.066444824e+003	1.772043179e-009	4.066444824e+003	1.267840943e-009	4.066444824e+003	1.577513564e-009	4.066444824e+003	1.966881102e-009	4.066444824e+003	2.078197614e-009	4.066444824e+003	1.526626492e-009	4.066444824e+003	1.293471219e-009	4.066444824e+003	1.366991742e-009	4.066444824e+003	1.433230423e-009	4.066444824e+003	1.209907508e-009	4.066444824e+003	1.907345393e-009
4.066567139e+003	1.986633968e-009	4.066567139e+003	1.836553909e-009	4.066567139e+003	1.731302546e-009	4.066567139e+003	1.817181405e-009	4.066567139e+003	1.666312310e-009	4.066567139e+003	1.289311213e-009	4.066567139e+003	1.838377672e-009	4.066567139e+003	1.504327329e-009	4.066567139e+003	1.818195594e-009	4.066567139e+003	9.935113843e-010	4.066567139e+003	1.581391573e-009
4.066689697e+003	1.355215828e-009	4.066689697e+003	1.724956733e-009	4.066689697e+003	2.275643229e-009	4.066689697e+003	1.398588689e-009	4.066689697e+003	8.224587122e-010	4.066689697e+003	1.223484314e-009	4.066689697e+003	1.054130561e-009	4.066689697e+003	1.429455998e-009	4.066689697e+003	2.262223076e-009	4.066689697e+003	1.562129648e-009	4.066689697e+003	1.836008123e-009
4.066812256e+003	1.303415376e-009	4.066812256e+003	1.787332948e-009	4.066812256e+003	1.393858695e-009	4.066812256e+003	1.545215733e-009	4.066812256e+003	1.527156068e-009	4.066812256e+003	1.530726546e-009	4.066812256e+003	1.301199926e-009	4.066812256e+003	8.525786188e-010	4.066812256e+003	1.383348880e-009	4.066812256e+003	1.074519584e-009	4.066812012e+003	1.872804578e-009
4.066934570e+003	1.437305386e-009	4.066934570e+003	1.851656273e-009	4.066934570e+003	1.726986887e-009	4.066934570e+003	1.203739219e-009	4.066934570e+003	2.018476275e-009	4.066934570e+003	1.812819561e-009	4.066934570e+003	1.756567891e-009	4.066934570e+003	1.344481748e-009	4.066934570e+003	2.021768086e-009	4.066934570e+003	1.951961037e-009	4.066934570e+003	2.436727931e-009
4.067057129e+003	1.846434117e-009	4.067057129e+003	2.187545034e-009	4.067057129e+003	1.363936519e-009	4.067057129e+003	2.000203336e-009	4.067057129e+003	1.680946604e-009	4.067057129e+003	2.099520557e-009	4.067057129e+003	1.216062806e-009	4.067057129e+003	1.762582635e-009	4.067057129e+003	1.858495913e-009	4.067057129e+003	1.864436383e-009	4.067057129e+003	2.061999238e-009
4.067179443e+003	2.107081398e-009	4.067179443e+003	1.922087822e-009	4.067179443e+003	1.847173414e-009	4.067179443e+003	2.490170514e-009	4.067179443e+003	1.328155808e-009	4.067179443e+003	1.987632725e-009	4.067179443e+003	1.831179541e-009	4.067179443e+003	7.886273301e-010	4.067179443e+003	1.716060960e-009	4.067179443e+003	1.496647140e-009	4.067179443e+003	6.546360676e-010
4.067302002e+003	1.416313844e-009	4.067302002e+003	1.478336120e-009	4.067302002e+003	1.676814465e-009	4.067302002e+003	1.459424248e-009	4.067302002e+003	1.474280920e-009	4.067302002e+003	1.255871740e-009	4.067302002e+003	1.784756343e-009	4.067302002e+003	1.262734806e-009	4.067302002e+003	2.197872551e-009	4.067302002e+003	1.949300055e-009	4.067302002e+003	2.301748792e-009
4.067424316e+003	2.035161151e-009	4.067424316e+003	1.697658236e-009	4.067424316e+003	1.704950181e-009	4.067424316e+003	1.759352108e-009	4.067424316e+003	1.520798487e-009	4.067424316e+003	1.688875928e-009	4.067424316e+003	1.771855773e-009	4.067424316e+003	1.234357838e-009	4.067424316e+003	1.511751058e-009	4.067424316e+003	1.463063004e-009	4.067424316e+003	1.781662484e-009
4.067546875e+003	1.241093450e-009	4.067546875e+003	9.939100654e-010	4.067546875e+003	1.359976909e-009	4.067546875e+003	1.259132909e-009	4.067546875e+003	1.404478978e-009	4.067546875e+003	1.785094184e-009	4.067546875e+003	1.543257078e-009	4.067546875e+003	1.449912412e-009	4.067546875e+003	1.928617932e-009	4.067546875e+003	1.137998140e-009	4.067546875e+003	1.571784480e-009
4.067669189e+003	1.580989784e-009	4.067669189e+003	1.056100429e-009	4.067669189e+003	1.777873182e-009	4.067669189e+003	1.740725120e-009	4.067669189e+003	1.618115419e-009	4.067669189e+003	2.121361975e-009	4.067669189e+003	1.154616291e-009	4.067669189e+003	1.334019450e-009	4.067669189e+003	1.229932600e-009	4.067669189e+003	1.527105886e-009	4.067669189e+003	1.986369957e-009
4.067791748e+003	1.919351122e-009	4.067791748e+003	2.144239897e-009	4.067791748e+003	2.105484898e-009	4.067791748e+003	1.818241557e-009	4.067791748e+003	1.665140581e-009	4.067791748e+003	1.455838117e-009	4.067791748e+003	1.175900821e-009	4.067791748e+003	2.411362443e-009	4.067791748e+003	1.968556873e-009	4.067791748e+003	1.843135644e-009	4.067791748e+003	1.739516309e-009
4.067914063e+003	1.411201933e-009	4.067914063e+003	1.452233334e-009	4.067914063e+003	1.776618519e-009	4.067914063e+003	1.493151269e-009	4.067914063e+003	1.745761091e-009	4.067914063e+003	1.019370921e-009	4.067914063e+003	1.534753546e-009	4.067914063e+003	1.683173045e-009	4.067914063e+003	1.709892117e-009	4.067914063e+003	1.723290732e-009	4.067914063e+003	1.458392296e-009
4.068036621e+003	2.092944706e-009	4.068036621e+003	1.512833636e-009	4.068036621e+003	1.065458832e-009	4.068036621e+003	2.060372317e-009	4.068036621e+003	1.327638999e-009	4.068036621e+003	1.662224913e-009	4.068036621e+003	1.633211233e-009	4.068036621e+003	1.712336384e-009	4.068036621e+003	1.918943893e-009	4.068036621e+003	8.668296636e-010	4.068036621e+003	2.383372610e-009
4.068158936e+003	1.833774244e-009	4.068158936e+003	1.089854096e-009	4.068158936e+003	2.277305233e-009	4.068158936e+003	1.566283658e-009	4.068158936e+003	1.921448112e-009	4.068158936e+003	1.085559531e-009	4.068158936e+003	2.187857229e-009	4.068158936e+003	1.684047901e-009	4.068158936e+003	1.700642183e-009	4.068158936e+003	1.181255982e-009	4.068158936e+003	1.401150862e-009
4.068281494e+003	1.787748283e-009	4.068281494e+003	2.040390967e-009	4.068281494e+003	2.656790121e-009	4.068281494e+003	1.724086984e-009	4.068281494e+003	1.863476484e-009	4.068281494e+003	2.068689886e-009	4.068281494e+003	2.115201125e-009	4.068281494e+003	1.377767234e-009	4.068281494e+003	1.182105969e-009	4.068281494e+003	9.822140878e-010	4.068281494e+003	8.898413673e-010
4.068403809e+003	1.332423394e-009	4.068403809e+003	9.503970944e-010	4.068403809e+003	1.956965479e-009	4.068403809e+003	1.398029470e-009	4.068403809e+003	1.363204660e-009	4.068403809e+003	1.791356952e-009	4.068403809e+003	2.010476896e-009	4.068403809e+003	1.424998008e-009	4.068403809e+003	1.156044038e-009	4.068403809e+003	1.865583021e-009	4.068403809e+003	2.047083614e-009
4.068526367e+003	1.886263590e-009	4.068526367e+003	1.354745316e-009	4.068526367e+003	1.138986683e-009	4.068526367e+003	1.503583591e-009	4.068526367e+003	1.988415432e-009	4.068526367e+003	9.737609608e-010	4.068526367e+003	1.805715799e-009	4.068526367e+003	1.086148949e-009	4.068526367e+003	1.788613369e-009	4.068526367e+003	1.016692841e-009	4.068526367e+003	1.321961429e-009
4.068648682e+003	1.366909474e-009	4.068648682e+003	1.984761688e-009	4.068648682e+003	1.546693107e-009	4.068648682e+003	1.880542611e-009	4.068648682e+003	1.676463413e-009	4.068648682e+003	1.442382547e-009	4.068648682e+003	1.594288479e-009	4.068648682e+003	1.764367874e-009	4.068648682e+003	1.776255476e-009	4.068648682e+003	1.773663771e-009	4.068648682e+003	2.076925520e-009
4.068771240e+003	1.722073151e-009	4.068771240e+003	1.306941000e-009	4.068771240e+003	1.128222960e-009	4.068771240e+003	1.565046981e-009	4.068771240e+003	1.848446951e-009	4.068771240e+003	1.272540961e-009	4.068771240e+003	1.195771482e-009	4.068771240e+003	1.684191342e-009	4.068771240e+003	1.870914090e-009	4.068771240e+003	1.762460733e-009	4.068771240e+003	1.409010464e-009
4.068893555e+003	1.586365150e-009	4.068893555e+003	1.508143499e-009	4.068893555e+003	1.936330207e-009	4.068893555e+003	1.574997910e-009	4.068893555e+003	2.307891878e-009	4.068893555e+003	8.850197242e-010	4.068893555e+003	1.292241869e-009	4.068893555e+003	2.171999247e-009	4.068893555e+003	1.608543410e-009	4.068893555e+003	2.028993640e-009	4.068893555e+003	1.900259505e-009
4.069016113e+003	1.501531344e-009	4.069016113e+003	1.829326024e-009	4.069016113e+003	9.580946037e-010	4.069016113e+003	1.825085194e-009	4.069016113e+003	1.466773702e-009	4.069016113e+003	1.265532568e-009	4.069016113e+003	1.328854582e-009	4.069016113e+003	1.565292673e-009	4.069016113e+003	1.646255021e-009	4.069016113e+003	1.994894028e-009	4.069016113e+003	2.610250904e-009
4.069138672e+003	1.824186913e-009	4.069138428e+003	2.043671676e-009	4.069138428e+003	1.710085629e-009	4.069138428e+003	1.680973583e-009	4.069138428e+003	2.199066484e-009	4.069138672e+003	1.897020097e-009	4.069138428e+003	1.336909250e-009	4.069138428e+003	1.787400117e-009	4.069138428e+003	9.552629798e-010	4.069138428e+003	1.173452113e-009	4.069138428e+003	1.869655097e-009
4.069260986e+003	1.274783390e-009	4.069260986e+003	9.920659849e-010	4.069260986e+003	1.459176446e-009	4.069260986e+003	1.018054974e-009	4.069260986e+003	2.120162268e-009	4.069260986e+003	1.320831999e-009	4.069260986e+003	1.640867775e-009	4.069260986e+003	1.784514758e-009	4.069260986e+003	2.178308867e-009	4.069260986e+003	1.448859699e-009	4.069260986e+003	1.272096983e-009
4.069383545e+003	1.303799846e-009	4.069383545e+003	1.588033594e-009	4.069383545e+003	1.449414810e-009	4.069383545e+003	1.873888378e-009	4.069383545e+003	1.605170219e-009	4.069383545e+003	1.445915943e-009	4.069383545e+003	1.805913308e-009	4.069383545e+003	1.477680200e-009	4.069383545e+003	1.413679729e-009	4.069383545e+003	1.506651692e-009	4.069383545e+003	1.851017672e-009
4.069505859e+003	1.273668060e-009	4.069505859e+003	1.593395305e-009	4.069505859e+003	1.691999651e-009	4.069505859e+003	1.578518982e-009	4.069505859e+003	1.423388629e-009	4.069505859e+003	1.764965063e-009	4.069505859e+003	1.234204516e-009	4.069505859e+003	1.141538641e-009	4.069505859e+003	1.780212311e-009	4.069505859e+003	1.001981831e-009	4.069505859e+003	1.388611781e-009
4.069628418e+003	9.319998107e-010	4.069628418e+003	2.083858419e-009	4.069628418e+003	1.644777092e-009	4.069628418e+003	2.358649720e-009	4.069628418e+003	1.188174559e-009	4.069628418e+003	1.794437821e-009	4.069628418e+003	1.966472096e-009	4.069628418e+003	1.025213026e-009	4.069628418e+003	1.548675521e-009	4.069628418e+003	1.326130206e-009	4.069628418e+003	1.631866531e-009
4.069750732e+003	1.133096839e-009	4.069750732e+003	1.383818060e-009	4.069750732e+003	1.019785589e-009	4.069750732e+003	2.128276000e-009	4.069750732e+003	1.593082111e-009	4.069750732e+003	1.413708595e-009	4.069750732e+003	1.672326611e-009	4.069750732e+003	1.843561193e-009	4.069750732e+003	2.160534640e-009	4.069750732e+003	6.872364899e-010	4.069750732e+003	2.406913557e-009
4.069873291e+003	1.483129841e-009	4.069873291e+003	2.207570127e-009	4.069873291e+003	1.894887802e-009	4.069873291e+003	1.108351855e-009	4.069873291e+003	1.675752870e-009	4.069873291e+003	1.281540540e-009	4.069873291e+003	2.141946842e-009	4.069873291e+003	1.802743621e-009	4.069873291e+003	2.089694862e-009	4.069873291e+003	1.562650342e-009	4.069873291e+003	1.152010487e-009
4.069995605e+003	2.290441614e-009	4.069995605e+003	1.354110823e-009	4.069995605e+003	1.100158187e-009	4.069995605e+003	1.544823269e-009	4.069995605e+003	1.928977644e-009	4.069995605e+003	1.561202057e-009	4.069995605e+003	1.308288033e-009	4.069995605e+003	1.331969091e-009	4.069995605e+003	2.133955013e-009	4.069995605e+003	1.542916239e-009	4.069995605e+003	2.140804645e-009
4.070118164e+003	1.473255851e-009	4.070118164e+003	1.469245503e-009	4.070118164e+003	1.342633560e-009	4.070118164e+003	1.651289661e-009	4.070118164e+003	1.187542287e-009	4.070118164e+003	1.389062199e-009	4.070118164e+003	1.566734853e-009	4.070118164e+003	1.005554306e-009	4.070118164e+003	1.763969970e-009	4.070118164e+003	2.841723301e-009	4.070118164e+003	2.052986670e-009
4.070240479e+003	1.930223092e-009	4.070240479e+003	1.802179073e-009	4.070240479e+003	1.608722933e-009	4.070240479e+003	1.413611783e-009	4.070240479e+003	1.260882621e-009	4.070240479e+003	1.651703663e-009	4.070240479e+003	1.186632792e-009	4.070240479e+003	1.186204024e-009	4.070240479e+003	1.308039010e-009	4.070240479e+003	1.804229099e-009	4.070240479e+003	2.485928796e-009
4.070363037e+003	2.137435562e-009	4.070363037e+003	1.359767188e-009	4.070363037e+003	1.876476530e-009	4.070363037e+003	1.451297749e-009	4.070363037e+003	1.886441003e-009	4.070363037e+003	1.407324812e-009	4.070363037e+003	1.256502347e-009	4.070363037e+003	1.212946521e-009	4.070363037e+003	1.581604736e-009	4.070363037e+003	1.834918550e-009	4.070363037e+003	1.572305286e-009
4.070485352e+003	1.594860244e-009	4.070485352e+003	1.444176223e-009	4.070485352e+003	1.135991967e-009	4.070485352e+003	1.931709681e-009	4.070485352e+003	1.163883101e-009	4.070485352e+003	1.036775998e-009	4.070485352e+003	1.816864326e-009	4.070485352e+003	1.045502351e-009	4.070485352e+003	1.273831596e-009	4.070485352e+003	1.655034554e-009	4.070485352e+003	9.225031294e-010
4.070607910e+003	1.283190665e-009	4.070607910e+003	1.632130209e-009	4.070607910e+003	1.937655147e-009	4.070607910e+003	1.760813051e-009	4.070607910e+003	1.927153770e-009	4.070607910e+003	1.959679308e-009	4.070607910e+003	2.037121805e-009	4.070607910e+003	1.721147558e-009	4.070607910e+003	1.693221896e-009	4.070607910e+003	1.303812724e-009	4.070607910e+003	1.252098203e-009
4.070730225e+003	1.588411180e-009	4.070730225e+003	1.614268941e-009	4.070730225e+003	1.500905067e-009	4.070730225e+003	1.307126740e-009	4.070730225e+003	1.379735659e-009	4.070730225e+003	1.241012959e-009	4.070730225e+003	1.969132857e-009	4.070730225e+003	1.721888632e-009	4.070730225e+003	2.966199286e-009	4.070730225e+003	1.255512250e-009	4.070730225e+003	1.083167223e-009
4.070852783e+003	1.937540572e-009	4.070852783e+003	1.772569314e-009	4.070852783e+003	1.109296544e-009	4.070852783e+003	1.589270604e-009	4.070852783e+003	1.553124185e-009	4.070852783e+003	1.154859097e-009	4.070852783e+003	1.503873359e-009	4.070852783e+003	1.416891049e-009	4.070852783e+003	1.469975697e-009	4.070852783e+003	1.734398625e-009	4.070852783e+003	8.245122918e-010
4.070975098e+003	1.328700039e-009	4.070975098e+003	1.534820271e-009	4.070975098e+003	2.029055812e-009	4.070975098e+003	1.129821570e-009	4.070975098e+003	1.842985209e-009	4.070975098e+003	2.230461371e-009	4.070975098e+003	1.077731904e-009	4.070975098e+003	1.457736376e-009	4.070975098e+003	1.006263850e-009	4.070975098e+003	1.805570804e-009	4.070975098e+003	1.918306181e-009
4.071097656e+003	1.559602114e-009	4.071097656e+003	1.559055662e-009	4.071097656e+003	1.952640494e-009	4.071097656e+003	1.698438390e-009	4.071097656e+003	1.063689248e-009	4.071097656e+003	1.763632462e-009	4.071097656e+003	1.462935217e-009	4.071097656e+003	1.821130247e-009	4.071097656e+003	1.521574311e-009	4.071097656e+003	1.799810967e-009	4.071097656e+003	2.096453233e-009
4.071219971e+003	1.497795332e-009	4.071219971e+003	2.146039124e-009	4.071219971e+003	1.422257090e-009	4.071219971e+003	1.297279062e-009	4.071219971e+003	1.085048495e-009	4.071219971e+003	1.771793934e-009	4.071219971e+003	1.626635382e-009	4.071219971e+003	2.123377696e-009	4.071219971e+003	2.278638389e-009	4.071219971e+003	2.444511482e-009	4.071219971e+003	1.703321040e-009
4.071342529e+003	1.212449585e-009	4.071342529e+003	1.233560587e-009	4.071342529e+003	1.030766361e-009	4.071342529e+003	1.323484877e-009	4.071342529e+003	1.582100340e-009	4.071342529e+003	1.493630442e-009	4.071342529e+003	1.651599413e-009	4.071342529e+003	1.930892113e-009	4.071342529e+003	1.239397918e-009	4.071342529e+003	1.485904066e-009	4.071342529e+003	1.259167326e-009
4.071464844e+003	1.552277307e-009	4.071464844e+003	1.540109928e-009	4.071464844e+003	1.101052249e-009	4.071464844e+003	1.254445658e-009	4.071464844e+003	1.830960272e-009	4.071464844e+003	1.718277409e-009	4.071464844e+003	1.049100251e-009	4.071464844e+003	2.100761343e-009	4.071464844e+003	1.231200919e-009	4.071464844e+003	2.025130508e-009	4.071464844e+003	2.460564197e-009
4.071587402e+003	1.217758672e-009	4.071587402e+003	1.771183422e-009	4.071587402e+003	2.301952184e-009	4.071587402e+003	1.442874598e-009	4.071587402e+003	1.695728002e-009	4.071587402e+003	1.510835235e-009	4.071587402e+003	1.151510109e-009	4.071587402e+003	1.608467914e-009	4.071587402e+003	1.704319574e-009	4.071587402e+003	1.911251379e-009	4.071587402e+003	9.113400590e-010
4.071709961e+003	1.422005957e-009	4.071709961e+003	1.696169982e-009	4.071709961e+003	1.850989029e-009	4.071709961e+003	1.564197327e-009	4.071709961e+003	1.491364587e-009	4.071709961e+003	1.351090240e-009	4.071709961e+003	1.697740504e-009	4.071709961e+003	1.206093558e-009	4.071709961e+003	1.066617017e-009	4.071709961e+003	2.318825576e-009	4.071709961e+003	1.172150377e-009
4.071832275e+003	1.108670156e-009	4.071832275e+003	1.259363169e-009	4.071832275e+003	1.062944510e-009	4.071832275e+003	1.893055490e-009	4.071832275e+003	1.220062273e-009	4.071832275e+003	1.681742079e-009	4.071832275e+003	1.479727452e-009	4.071832275e+003	2.124526555e-009	4.071832275e+003	1.734766664e-009	4.071832275e+003	1.452474918e-009	4.071832275e+003	2.032814805e-009
4.071954834e+003	1.993567977e-009	4.071954834e+003	1.615398815e-009	4.071954834e+003	1.560109375e-009	4.071954834e+003	1.892952017e-009	4.071954834e+003	1.541418548e-009	4.071954834e+003	1.131257976e-009	4.071954834e+003	2.180930325e-009	4.071954834e+003	1.531409333e-009	4.071954834e+003	9.853746707e-010	4.071954834e+003	9.925058553e-010	4.071954834e+003	1.763372781e-009
4.072077148e+003	1.521713977e-009	4.072077148e+003	1.530917282e-009	4.072077148e+003	1.949255646e-009	4.072077148e+003	1.089582091e-009	4.072077148e+003	1.808601269e-009	4.072077148e+003	1.664405169e-009	4.072077148e+003	1.389460991e-009	4.072077148e+003	2.119171283e-009	4.072077148e+003	1.620667378e-009	4.072077148e+003	1.501785918e-009	4.072077148e+003	1.391493476e-009
4.072199707e+003	1.469145916e-009	4.072199707e+003	1.561508256e-009	4.072199707e+003	2.207368954e-009	4.072199707e+003	1.618175482e-009	4.072199707e+003	1.157212881e-009	4.072199707e+003	1.193136812e-009	4.072199707e+003	1.475481404e-009	4.072199707e+003	1.899037150e-009	4.072199707e+003	1.916203640e-009	4.072199707e+003	1.060706967e-009	4.072199707e+003	1.511359260e-009
4.072322021e+003	1.567111663e-009	4.072322021e+003	1.155366580e-009	4.072322021e+003	1.606729527e-009	4.072322021e+003	1.294623519e-009	4.072322021e+003	9.350957786e-010	4.072322021e+003	1.635711011e-009	4.072322021e+003	1.749296041e-009	4.072322021e+003	1.076501444e-009	4.072322021e+003	9.524211420e-010	4.072322021e+003	2.324944903e-009	4.072322021e+003	1.420419671e-009
4.072444580e+003	2.072072292e-009	4.072444580e+003	1.294926277e-009	4.072444580e+003	1.271182382e-009	4.072444580e+003	1.406091021e-009	4.072444580e+003	1.309556241e-009	4.072444580e+003	1.237427494e-009	4.072444580e+003	8.376605520e-010	4.072444580e+003	1.506188285e-009	4.072444580e+003	1.635847013e-009	4.072444580e+003	2.310672542e-009	4.072444580e+003	1.237745018e-009
4.072566895e+003	1.782517245e-009	4.072566895e+003	1.564821051e-009	4.072566895e+003	8.999833656e-010	4.072566895e+003	1.308298692e-009	4.072566895e+003	9.627982855e-010	4.072566895e+003	1.425423668e-009	4.072566895e+003	1.152116957e-009	4.072566895e+003	1.675677930e-009	4.072566895e+003	1.381406989e-009	4.072566895e+003	2.026823820e-009	4.072566895e+003	9.347028707e-010
4.072689453e+003	1.591578425e-009	4.072689453e+003	1.645839021e-009	4.072689453e+003	1.674341776e-009	4.072689453e+003	1.943468053e-009	4.072689453e+003	1.820505524e-009	4.072689453e+003	1.455130794e-009	4.072689453e+003	1.188575682e-009	4.072689453e+003	1.771981006e-009	4.072689453e+003	1.174227826e-009	4.072689453e+003	1.644418157e-009	4.072689453e+003	1.358830271e-009
4.072811768e+003	1.632389557e-009	4.072811768e+003	1.615134582e-009	4.072811768e+003	1.879811640e-009	4.072811768e+003	2.287810386e-009	4.072811768e+003	2.067129357e-009	4.072811768e+003	1.445675024e-009	4.072811768e+003	2.029241442e-009	4.072811768e+003	1.949291839e-009	4.072811768e+003	8.902403259e-010	4.072811768e+003	1.978968101e-009	4.072811768e+003	2.104403762e-009
4.072934326e+003	1.605945488e-009	4.072934326e+003	1.772757385e-009	4.072934326e+003	9.952182412e-010	4.072934326e+003	1.746140899e-009	4.072934326e+003	1.503011826e-009	4.072934326e+003	1.087729795e-009	4.072934326e+003	1.568214780e-009	4.072934326e+003	1.587572185e-009	4.072934326e+003	1.864275623e-009	4.072934326e+003	1.513962844e-009	4.072934326e+003	1.353186563e-009
4.073056641e+003	1.664483329e-009	4.073056641e+003	1.462018728e-009	4.073056641e+003	1.351817991e-009	4.073056641e+003	1.917963122e-009	4.073056641e+003	1.894828960e-009	4.073056641e+003	9.311653115e-010	4.073056641e+003	1.424561247e-009	4.073056641e+003	1.749354772e-009	4.073056641e+003	7.044526629e-010	4.073056641e+003	1.405461081e-009	4.073056641e+003	1.864568944e-009
4.073179199e+003	2.000030586e-009	4.073179199e+003	1.977347397e-009	4.073179199e+003	1.160339602e-009	4.073179199e+003	1.843333375e-009	4.073179199e+003	1.377018499e-009	4.073179199e+003	1.780445014e-009	4.073179199e+003	1.907072500e-009	4.073179199e+003	1.599099186e-009	4.073179199e+003	2.047752856e-009	4.073179199e+003	1.663888916e-009	4.073179199e+003	1.829920437e-009
4.073301514e+003	2.140800204e-009	4.073301514e+003	2.490563089e-009	4.073301514e+003	1.106699621e-009	4.073301514e+003	2.488279138e-009	4.073301514e+003	1.867420441e-009	4.073301514e+003	1.150916029e-009	4.073301514e+003	1.320283216e-009	4.073301514e+003	1.511154757e-009	4.073301514e+003	1.555473306e-009	4.073301514e+003	1.898460278e-009	4.073301514e+003	1.959420848e-009
4.073424072e+003	1.497271529e-009	4.073424072e+003	2.052992221e-009	4.073424072e+003	1.821670814e-009	4.073424072e+003	1.871697020e-009	4.073424072e+003	1.564629204e-009	4.073424072e+003	1.302191688e-009	4.073424072e+003	1.606683120e-009	4.073424072e+003	1.371416314e-009	4.073424072e+003	1.762668567e-009	4.073424072e+003	1.675605654e-009	4.073424072e+003	9.191822303e-010
4.073546387e+003	1.479495082e-009	4.073546387e+003	1.437445052e-009	4.073546387e+003	1.352520318e-009	4.073546387e+003	1.255289872e-009	4.073546387e+003	1.738313493e-009	4.073546387e+003	1.315237919e-009	4.073546387e+003	9.982952243e-010	4.073546387e+003	2.353265582e-009	4.073546387e+003	1.545296002e-009	4.073546387e+003	1.085820212e-009	4.073546387e+003	1.854756682e-009
4.073668945e+003	1.323285481e-009	4.073668945e+003	1.977286113e-009	4.073668945e+003	1.837109354e-009	4.073668945e+003	1.950405615e-009	4.073668945e+003	1.161363450e-009	4.073668945e+003	1.149710327e-009	4.073668945e+003	1.969450381e-009	4.073668945e+003	9.369476306e-010	4.073668945e+003	1.668569172e-009	4.073668945e+003	1.662431082e-009	4.073668945e+003	9.768525988e-010
4.073791260e+003	1.252561055e-009	4.073791260e+003	1.885301915e-009	4.073791260e+003	1.887364265e-009	4.073791260e+003	1.148732109e-009	4.073791260e+003	1.419529050e-009	4.073791260e+003	1.277945638e-009	4.073791260e+003	1.035475594e-009	4.073791260e+003	1.389367288e-009	4.073791260e+003	1.840390840e-009	4.073791260e+003	1.702057384e-009	4.073791260e+003	1.336907141e-009
4.073913818e+003	2.006770528e-009	4.073913818e+003	1.782650472e-009	4.073913818e+003	2.170950975e-009	4.073913818e+003	1.568999153e-009	4.073913818e+003	1.312135733e-009	4.073913818e+003	1.999288068e-009	4.073913818e+003	2.011638855e-009	4.073913818e+003	1.515769621e-009	4.073913818e+003	1.949576944e-009	4.073913818e+003	1.462962418e-009	4.073913818e+003	8.950036268e-010
4.074036377e+003	1.587113219e-009	4.074036133e+003	1.241467928e-009	4.074036133e+003	1.549466555e-009	4.074036133e+003	1.700180996e-009	4.074036133e+003	1.649730907e-009	4.074036377e+003	1.649851811e-009	4.074036133e+003	1.340806799e-009	4.074036133e+003	1.559524843e-009	4.074036133e+003	1.735722344e-009	4.074036133e+003	1.101920222e-009	4.074036133e+003	1.459031118e-009
4.074158691e+003	1.801683247e-009	4.074158691e+003	1.506000991e-009	4.074158691e+003	1.472813427e-009	4.074158691e+003	1.238605885e-009	4.074158691e+003	1.633420510e-009	4.074158691e+003	1.810368633e-009	4.074158691e+003	1.501006985e-009	4.074158691e+003	1.414741990e-009	4.074158691e+003	1.485664924e-009	4.074158691e+003	2.185287284e-009	4.074158691e+003	1.229517932e-009
4.074281250e+003	1.300235808e-009	4.074281250e+003	1.594787968e-009	4.074281250e+003	1.801816363e-009	4.074281250e+003	2.066201210e-009	4.074281250e+003	1.252822512e-009	4.074281250e+003	1.178174225e-009	4.074281250e+003	1.933122551e-009	4.074281250e+003	2.019673095e-009	4.074281250e+003	1.330912602e-009	4.074281250e+003	1.688018059e-009	4.074281250e+003	1.164925267e-009
4.074403564e+003	1.688390205e-009	4.074403564e+003	1.487689083e-009	4.074403564e+003	1.695561358e-009	4.074403564e+003	1.511375025e-009	4.074403564e+003	1.529388505e-009	4.074403564e+003	9.689061775e-010	4.074403564e+003	1.490036428e-009	4.074403564e+003	1.707551323e-009	4.074403564e+003	1.919070902e-009	4.074403564e+003	1.457078569e-009	4.074403564e+003	1.321582732e-009
4.074526123e+003	2.382319675e-009	4.074526123e+003	1.139047856e-009	4.074526123e+003	1.520020443e-009	4.074526123e+003	1.311079578e-009	4.074526123e+003	2.005215327e-009	4.074526123e+003	1.801644944e-009	4.074526123e+003	1.454653620e-009	4.074526123e+003	1.008006345e-009	4.074526123e+003	1.587432741e-009	4.074526123e+003	1.262919325e-009	4.074526123e+003	1.362317259e-009
4.074648438e+003	1.178034004e-009	4.074648438e+003	1.053749421e-009	4.074648438e+003	1.461804788e-009	4.074648438e+003	1.174513597e-009	4.074648438e+003	1.868940336e-009	4.074648438e+003	1.391724846e-009	4.074648438e+003	1.984738596e-009	4.074648438e+003	1.890938517e-009	4.074648438e+003	1.320942689e-009	4.074648438e+003	1.244179315e-009	4.074648438e+003	2.170019719e-009
4.074770996e+003	1.708939101e-009	4.074770996e+003	1.348334666e-009	4.074770996e+003	1.718383991e-009	4.074770996e+003	1.444403597e-009	4.074770996e+003	1.451116227e-009	4.074770996e+003	8.674085339e-010	4.074770996e+003	1.834401964e-009	4.074770996e+003	1.559108398e-009	4.074770996e+003	1.918932346e-009	4.074770996e+003	1.032952723e-009	4.074770996e+003	1.249047865e-009
4.074893311e+003	1.312500775e-009	4.074893311e+003	1.620678036e-009	4.074893311e+003	1.858893373e-009	4.074893311e+003	1.288332885e-009	4.074893311e+003	1.452465592e-009	4.074893311e+003	1.773113434e-009	4.074893311e+003	9.460752182e-010	4.074893311e+003	1.233285141e-009	4.074893311e+003	1.720610876e-009	4.074893311e+003	1.645655723e-009	4.074893311e+003	1.646238368e-009
4.075015869e+003	1.642432190e-009	4.075015869e+003	1.364226399e-009	4.075015869e+003	1.230984314e-009	4.075015869e+003	1.665670823e-009	4.075015869e+003	1.678349348e-009	4.075015869e+003	8.015658692e-010	4.075015869e+003	1.606753841e-009	4.075015869e+003	2.808514310e-009	4.075015869e+003	1.078687917e-009	4.075015869e+003	2.049609593e-009	4.075015869e+003	1.802243133e-009
4.075138184e+003	1.667785021e-009	4.075138184e+003	2.051383063e-009	4.075138184e+003	1.652755155e-009	4.075138184e+003	1.970599461e-009	4.075138184e+003	2.170760682e-009	4.075138184e+003	1.052395837e-009	4.075138184e+003	9.737818329e-010	4.075138184e+003	1.356433854e-009	4.075138184e+003	1.750816603e-009	4.075138184e+003	1.387996829e-009	4.075138184e+003	2.466583382e-009
4.075260742e+003	8.077075120e-010	4.075260742e+003	1.383783532e-009	4.075260742e+003	1.003314987e-009	4.075260742e+003	1.291464158e-009	4.075260742e+003	2.013820666e-009	4.075260742e+003	1.608318256e-009	4.075260742e+003	1.468183908e-009	4.075260742e+003	2.454166648e-009	4.075260742e+003	1.951815154e-009	4.075260742e+003	2.144229017e-009	4.075260742e+003	1.629383961e-009
4.075383057e+003	1.641680569e-009	4.075383057e+003	1.686174422e-009	4.075383057e+003	1.660686921e-009	4.075383057e+003	2.110665864e-009	4.075383057e+003	1.403308691e-009	4.075383057e+003	2.116346431e-009	4.075383057e+003	1.724931309e-009	4.075383057e+003	1.518079551e-009	4.075383057e+003	1.552876272e-009	4.075383057e+003	2.150289502e-009	4.075383057e+003	1.799693394e-009
4.075505615e+003	1.390174975e-009	4.075505615e+003	2.168629054e-009	4.075505615e+003	1.339980349e-009	4.075505615e+003	1.332009392e-009	4.075505615e+003	9.731991879e-010	4.075505615e+003	1.922253245e-009	4.075505615e+003	1.759773105e-009	4.075505615e+003	1.286821205e-009	4.075505615e+003	1.539459116e-009	4.075505615e+003	1.070313504e-009	4.075505615e+003	1.396591842e-009
4.075627930e+003	1.499308122e-009	4.075627930e+003	9.613281282e-010	4.075627930e+003	1.973800678e-009	4.075627930e+003	1.658104987e-009	4.075627930e+003	1.202476896e-009	4.075627930e+003	1.360626167e-009	4.075627930e+003	1.061790100e-009	4.075627930e+003	1.406628924e-009	4.075627930e+003	1.201224342e-009	4.075627930e+003	1.303146258e-009	4.075627930e+003	1.111949754e-009
4.075750488e+003	1.786008896e-009	4.075750488e+003	1.724708709e-009	4.075750488e+003	1.311679876e-009	4.075750488e+003	1.983477160e-009	4.075750488e+003	1.315795806e-009	4.075750488e+003	1.769942415e-009	4.075750488e+003	1.444912079e-009	4.075750488e+003	1.323442689e-009	4.075750488e+003	1.925654303e-009	4.075750488e+003	1.175349484e-009	4.075750488e+003	2.232155794e-009
4.075872803e+003	9.745114715e-010	4.075872803e+003	1.522945881e-009	4.075872803e+003	1.781549352e-009	4.075872803e+003	1.490658152e-009	4.075872803e+003	1.292071228e-009	4.075872803e+003	9.142935298e-010	4.075872803e+003	1.693368334e-009	4.075872803e+003	1.447069020e-009	4.075872803e+003	1.608583156e-009	4.075872803e+003	1.490524704e-009	4.075872803e+003	1.205916034e-009
4.075995361e+003	1.573668529e-009	4.075995361e+003	2.077384931e-009	4.075995361e+003	1.734790422e-009	4.075995361e+003	1.766309210e-009	4.075995361e+003	1.109772052e-009	4.075995361e+003	1.219989776e-009	4.075995361e+003	1.137463124e-009	4.075995361e+003	1.179604858e-009	4.075995361e+003	1.585662823e-009	4.075995361e+003	1.713051034e-009	4.075995361e+003	8.815904673e-010
4.076117676e+003	1.130538552e-009	4.076117676e+003	1.201304389e-009	4.076117676e+003	1.466316624e-009	4.076117676e+003	1.249091941e-009	4.076117676e+003	1.401787686e-009	4.076117676e+003	1.550525597e-009	4.076117676e+003	1.315324072e-009	4.076117676e+003	1.504446012e-009	4.076117676e+003	1.276276751e-009	4.076117676e+003	1.258255722e-009	4.076117676e+003	1.254515491e-009
4.076240234e+003	1.349798495e-009	4.076240234e+003	1.655905635e-009	4.076240234e+003	1.422945761e-009	4.076240234e+003	2.266097088e-009	4.076240234e+003	1.526457183e-009	4.076240234e+003	1.289407026e-009	4.076240234e+003	1.634106517e-009	4.076240234e+003	2.138778488e-009	4.076240234e+003	1.262449256e-009	4.076240234e+003	1.707262998e-009	4.076240234e+003	1.128083960e-009
4.076362549e+003	1.330755839e-009	4.076362549e+003	1.219302215e-009	4.076362549e+003	1.633818414e-009	4.076362549e+003	9.690260816e-010	4.076362549e+003	1.630640512e-009	4.076362549e+003	1.846556352e-009	4.076362549e+003	1.241527658e-009	4.076362549e+003	1.825708473e-009	4.076362549e+003	1.511084591e-009	4.076362549e+003	1.595485855e-009	4.076362549e+003	1.719515086e-009
4.076485107e+003	9.624433472e-010	4.076485107e+003	1.204218281e-009	4.076485107e+003	1.729938193e-009	4.076485107e+003	1.278204098e-009	4.076485107e+003	1.784887793e-009	4.076485107e+003	1.781406356e-009	4.076485107e+003	1.628229995e-009	4.076485107e+003	1.762812007e-009	4.076485107e+003	1.100822433e-009	4.076485107e+003	9.946488078e-010	4.076485107e+003	1.649951842e-009
4.076607666e+003	1.267982497e-009	4.076607666e+003	2.336861815e-009	4.076607666e+003	1.444563025e-009	4.076607666e+003	1.368547831e-009	4.076607666e+003	1.354628298e-009	4.076607666e+003	1.389146354e-009	4.076607666e+003	9.950396063e-010	4.076607666e+003	1.495375379e-009	4.076607666e+003	1.013971906e-009	4.076607666e+003	1.109755288e-009	4.076607666e+003	1.770494529e-009
4.076729980e+003	1.829184693e-009	4.076729980e+003	1.866925725e-009	4.076729980e+003	1.591289989e-009	4.076729980e+003	1.380169645e-009	4.076729980e+003	1.359832802e-009	4.076729980e+003	1.759749679e-009	4.076729980e+003	1.744037470e-009	4.076729980e+003	1.499361413e-009	4.076729980e+003	1.270939465e-009	4.076729980e+003	1.256902693e-009	4.076729980e+003	1.910151370e-009
4.076852539e+003	1.694374419e-009	4.076852539e+003	2.268745192e-009	4.076852539e+003	1.911133696e-009	4.076852539e+003	1.701437213e-009	4.076852539e+003	1.487771017e-009	4.076852539e+003	1.657990523e-009	4.076852539e+003	1.419904860e-009	4.076852539e+003	1.457170273e-009	4.076852539e+003	1.146469919e-009	4.076852539e+003	2.039920899e-009	4.076852539e+003	1.793699633e-009
4.076974854e+003	1.797226257e-009	4.076974854e+003	1.308732012e-009	4.076974854e+003	1.333009814e-009	4.076974854e+003	1.272894790e-009	4.076974854e+003	1.763924451e-009	4.076974854e+003	6.965463206e-010	4.076974854e+003	1.271370453e-009	4.076974854e+003	2.003410104e-009	4.076974854e+003	2.068047733e-009	4.076974854e+003	1.731794486e-009	4.076974854e+003	2.118876408e-009
4.077097412e+003	1.156431284e-009	4.077097412e+003	1.566996533e-009	4.077097412e+003	8.651543371e-010	4.077097412e+003	1.321441068e-009	4.077097412e+003	1.792908932e-009	4.077097412e+003	1.574503083e-009	4.077097412e+003	9.613984053e-010	4.077097412e+003	1.947768835e-009	4.077097412e+003	1.799010718e-009	4.077097412e+003	1.877619837e-009	4.077097412e+003	1.222796864e-009
4.077219727e+003	1.453170473e-009	4.077219727e+003	1.658801874e-009	4.077219727e+003	1.365886626e-009	4.077219727e+003	1.348919088e-009	4.077219727e+003	2.327035231e-009	4.077219727e+003	1.465015442e-009	4.077219727e+003	1.682413542e-009	4.077219727e+003	1.467480359e-009	4.077219727e+003	1.890498202e-009	4.077219727e+003	1.644900549e-009	4.077219727e+003	1.519636306e-009
4.077342285e+003	1.764300706e-009	4.077342285e+003	1.144990103e-009	4.077342285e+003	1.935724248e-009	4.077342285e+003	1.890198886e-009	4.077342285e+003	1.388209214e-009	4.077342285e+003	8.955851061e-010	4.077342285e+003	1.882793477e-009	4.077342285e+003	1.918500026e-009	4.077342285e+003	9.493741349e-010	4.077342285e+003	1.940559491e-009	4.077342285e+003	1.368824276e-009
4.077464600e+003	1.597141641e-009	4.077464600e+003	1.644760772e-009	4.077464600e+003	1.854748355e-009	4.077464600e+003	1.222082768e-009	4.077464600e+003	1.861015564e-009	4.077464600e+003	2.006719901e-009	4.077464600e+003	2.098922591e-009	4.077464600e+003	1.314402476e-009	4.077464600e+003	1.324061305e-009	4.077464600e+003	2.028309742e-009	4.077464600e+003	1.391440407e-009
4.077587158e+003	2.212817485e-009	4.077587158e+003	1.467760247e-009	4.077587158e+003	1.364444113e-009	4.077587158e+003	1.476530787e-009	4.077587158e+003	1.288502527e-009	4.077587158e+003	2.092374496e-009	4.077587158e+003	2.050012160e-009	4.077587158e+003	1.687177509e-009	4.077587158e+003	1.925889448e-009	4.077587158e+003	1.242462244e-009	4.077587158e+003	1.830197327e-009
4.077709473e+003	1.861608978e-009	4.077709473e+003	1.548815187e-009	4.077709473e+003	1.917809911e-009	4.077709473e+003	1.774598135e-009	4.077709473e+003	6.827937660e-010	4.077709473e+003	1.530442773e-009	4.077709473e+003	2.612192906e-009	4.077709473e+003	1.413624551e-009	4.077709473e+003	1.800635085e-009	4.077709473e+003	1.480181644e-009	4.077709473e+003	2.026876444e-009
4.077832031e+003	1.675383388e-009	4.077832031e+003	1.657057047e-009	4.077832031e+003	1.915290593e-009	4.077832031e+003	1.957076057e-009	4.077832031e+003	1.005785344e-009	4.077832031e+003	1.881371281e-009	4.077832031e+003	1.629729574e-009	4.077832031e+003	1.689518081e-009	4.077832031e+003	1.257108528e-009	4.077832031e+003	1.778279080e-009	4.077832031e+003	1.750104950e-009
4.077954346e+003	1.523593696e-009	4.077954346e+003	1.948772477e-009	4.077954346e+003	9.336688089e-010	4.077954346e+003	1.308040676e-009	4.077954346e+003	2.074561190e-009	4.077954346e+003	1.750088852e-009	4.077954346e+003	1.577338815e-009	4.077954346e+003	1.491687884e-009	4.077954346e+003	2.332656512e-009	4.077954346e+003	2.370134977e-009	4.077954346e+003	1.197412725e-009
4.078076904e+003	1.658769122e-009	4.078076904e+003	1.988454956e-009	4.078076904e+003	1.300303865e-009	4.078076904e+003	1.168198760e-009	4.078076904e+003	1.143295125e-009	4.078076904e+003	1.064178634e-009	4.078076904e+003	1.626394353e-009	4.078076904e+003	9.144855428e-010	4.078076904e+003	1.206573841e-009	4.078076904e+003	1.517724835e-009	4.078076904e+003	1.866203192e-009
4.078199219e+003	1.063969246e-009	4.078199219e+003	1.511887171e-009	4.078199219e+003	1.097759994e-009	4.078199219e+003	1.321817766e-009	4.078199219e+003	1.109976777e-009	4.078199219e+003	2.164550539e-009	4.078199219e+003	1.257640547e-009	4.078199219e+003	1.560541252e-009	4.078199219e+003	1.962410456e-009	4.078199219e+003	1.403558825e-009	4.078199219e+003	1.793817428e-009
4.078321777e+003	8.717697120e-010	4.078321777e+003	1.673878702e-009	4.078321777e+003	1.282129514e-009	4.078321777e+003	1.987793485e-009	4.078321777e+003	1.252514426e-009	4.078321777e+003	1.288567808e-009	4.078321777e+003	1.776583658e-009	4.078321777e+003	2.161535395e-009	4.078321777e+003	1.303333219e-009	4.078321777e+003	1.421721074e-009	4.078321777e+003	2.375987407e-009
4.078444092e+003	1.704007824e-009	4.078444092e+003	1.332419508e-009	4.078444092e+003	1.748909795e-009	4.078444092e+003	1.374482084e-009	4.078444092e+003	1.353891999e-009	4.078444092e+003	1.229537139e-009	4.078444092e+003	2.149873390e-009	4.078444092e+003	1.614234857e-009	4.078444092e+003	1.374996783e-009	4.078444092e+003	1.764428936e-009	4.078444092e+003	1.242797865e-009
4.078566650e+003	2.048274217e-009	4.078566650e+003	1.665743876e-009	4.078566650e+003	1.584480436e-009	4.078566650e+003	2.092733986e-009	4.078566650e+003	6.807638342e-010	4.078566650e+003	1.660996118e-009	4.078566650e+003	1.411172068e-009	4.078566650e+003	1.902624280e-009	4.078566650e+003	1.447190145e-009	4.078566650e+003	1.714092535e-009	4.078566650e+003	1.220427204e-009
4.078688965e+003	1.594283816e-009	4.078688965e+003	1.896752533e-009	4.078688965e+003	1.622217916e-009	4.078688965e+003	2.436399971e-009	4.078688965e+003	1.468701050e-009	4.078688965e+003	1.329507393e-009	4.078688965e+003	1.519567472e-009	4.078688965e+003	1.485723766e-009	4.078688965e+003	2.171407054e-009	4.078688965e+003	2.304528568e-009	4.078688965e+003	1.429884988e-009
4.078811523e+003	1.449705467e-009	4.078811523e+003	1.636558777e-009	4.078811523e+003	1.128792504e-009	4.078811523e+003	1.468133060e-009	4.078811523e+003	1.895747115e-009	4.078811523e+003	1.367119418e-009	4.078811523e+003	1.310229369e-009	4.078811523e+003	1.192308252e-009	4.078811523e+003	1.646596637e-009	4.078811523e+003	1.739712596e-009	4.078811523e+003	1.066254418e-009
4.078934082e+003	1.313727238e-009	4.078933838e+003	1.786580550e-009	4.078933838e+003	1.858191490e-009	4.078934082e+003	1.390919935e-009	4.078933838e+003	1.734518196e-009	4.078934082e+003	1.474780520e-009	4.078933838e+003	1.097390956e-009	4.078933838e+003	1.573260522e-009	4.078933838e+003	1.160388785e-009	4.078933838e+003	2.004258981e-009	4.078933838e+003	1.490254697e-009
4.079056396e+003	1.780605885e-009	4.079056396e+003	1.516646031e-009	4.079056396e+003	1.444203979e-009	4.079056396e+003	1.596108135e-009	4.079056396e+003	1.274481409e-009	4.079056396e+003	1.457003740e-009	4.079056396e+003	1.203591893e-009	4.079056396e+003	1.380741965e-009	4.079056396e+003	1.249330639e-009	4.079056396e+003	1.401429528e-009	4.079056396e+003	1.975812181e-009
4.079178955e+003	1.508862035e-009	4.079178955e+003	1.221996060e-009	4.079178955e+003	1.363614777e-009	4.079178955e+003	1.461423760e-009	4.079178955e+003	1.496029411e-009	4.079178955e+003	1.401660010e-009	4.079178955e+003	2.163607293e-009	4.079178955e+003	1.200533450e-009	4.079178955e+003	1.802516025e-009	4.079178955e+003	1.836229724e-009	4.079178955e+003	1.245495929e-009
4.079301270e+003	1.390210502e-009	4.079301270e+003	2.216462569e-009	4.079301270e+003	1.689622109e-009	4.079301270e+003	1.883909251e-009	4.079301270e+003	1.432030272e-009	4.079301270e+003	1.371084357e-009	4.079301270e+003	2.196552940e-009	4.079301270e+003	1.541636152e-009	4.079301270e+003	1.973859076e-009	4.079301270e+003	1.680350636e-009	4.079301270e+003	1.406487371e-009
4.079423828e+003	1.416625262e-009	4.079423828e+003	1.179774722e-009	4.079423828e+003	1.408881345e-009	4.079423828e+003	1.957332962e-009	4.079423828e+003	1.639890890e-009	4.079423828e+003	1.857345944e-009	4.079423828e+003	1.572455610e-009	4.079423828e+003	1.884454592e-009	4.079423828e+003	1.630632851e-009	4.079423828e+003	5.181171048e-010	4.079423828e+003	1.386955439e-009
4.079546143e+003	1.876996780e-009	4.079546143e+003	1.608301270e-009	4.079546143e+003	1.586799137e-009	4.079546143e+003	1.770474767e-009	4.079546143e+003	1.065613153e-009	4.079546143e+003	1.293677498e-009	4.079546143e+003	1.540442995e-009	4.079546143e+003	1.219596868e-009	4.079546143e+003	1.679498540e-009	4.079546143e+003	1.791314652e-009	4.079546143e+003	1.138152461e-009
4.079668701e+003	1.456919585e-009	4.079668701e+003	1.385365045e-009	4.079668701e+003	1.822384244e-009	4.079668701e+003	2.236769658e-009	4.079668701e+003	1.613114864e-009	4.079668701e+003	2.379619835e-009	4.079668701e+003	1.330368593e-009	4.079668701e+003	2.148981215e-009	4.079668701e+003	2.041404823e-009	4.079668701e+003	1.677142314e-009	4.079668701e+003	2.222778628e-009
4.079791016e+003	1.538503547e-009	4.079791016e+003	1.907300762e-009	4.079791016e+003	1.632283086e-009	4.079791016e+003	1.019821450e-009	4.079791016e+003	1.372401748e-009	4.079791016e+003	2.024179491e-009	4.079791016e+003	1.135654792e-009	4.079791016e+003	1.875805067e-009	4.079791016e+003	1.169105368e-009	4.079791016e+003	9.398238854e-010	4.079791016e+003	2.606760807e-009
4.079913574e+003	2.185059911e-009	4.079913574e+003	1.300512253e-009	4.079913574e+003	8.841323229e-010	4.079913574e+003	1.866843347e-009	4.079913574e+003	1.379147352e-009	4.079913574e+003	2.353012007e-009	4.079913574e+003	1.216497569e-009	4.079913574e+003	1.706069841e-009	4.079913574e+003	9.786876864e-010	4.079913574e+003	1.012493089e-009	4.079913574e+003	2.082694239e-009
4.080035889e+003	1.152183460e-009	4.080035889e+003	1.831121588e-009	4.080035889e+003	1.571800357e-009	4.080035889e+003	1.837310637e-009	4.080035889e+003	1.784288606e-009	4.080035889e+003	1.869657984e-009	4.080035889e+003	1.498857261e-009	4.080035889e+003	1.858138532e-009	4.080035889e+003	2.670481392e-009	4.080035889e+003	1.941077299e-009	4.080035889e+003	2.502493990e-009
4.080158447e+003	1.593215004e-009	4.080158447e+003	1.144091821e-009	4.080158447e+003	1.926226734e-009	4.080158447e+003	8.509046245e-010	4.080158447e+003	2.436668423e-009	4.080158447e+003	2.085115636e-009	4.080158447e+003	1.910606562e-009	4.080158447e+003	1.718567511e-009	4.080158447e+003	2.014185929e-009	4.080158447e+003	1.812748396e-009	4.080158447e+003	1.268860461e-009
4.080280762e+003	1.223899426e-009	4.080280762e+003	1.026694729e-009	4.080280762e+003	1.155243901e-009	4.080280762e+003	1.277644102e-009	4.080280762e+003	1.259731763e-009	4.080280762e+003	1.666422000e-009	4.080280762e+003	1.569817720e-009	4.080280762e+003	2.185412518e-009	4.080280762e+003	1.889277845e-009	4.080280762e+003	1.390853988e-009	4.080280762e+003	1.210821443e-009
4.080403320e+003	1.606620614e-009	4.080403320e+003	1.861822918e-009	4.080403320e+003	2.000846377e-009	4.080403320e+003	1.318840925e-009	4.080403320e+003	1.404256378e-009	4.080403320e+003	1.606620281e-009	4.080403320e+003	2.336445482e-009	4.080403320e+003	2.335732274e-009	4.080403320e+003	1.504445679e-009	4.080403320e+003	1.270661687e-009	4.080403320e+003	1.918575299e-009
4.080525635e+003	1.892628498e-009	4.080525635e+003	1.526520799e-009	4.080525635e+003	1.214012446e-009	4.080525635e+003	1.328728239e-009	4.080525635e+003	8.846657851e-010	4.080525635e+003	1.859078225e-009	4.080525635e+003	1.227750235e-009	4.080525635e+003	1.169152442e-009	4.080525635e+003	1.535058525e-009	4.080525635e+003	1.298448349e-009	4.080525635e+003	7.304047922e-010
4.080648193e+003	1.787223369e-009	4.080648193e+003	2.039883817e-009	4.080648193e+003	1.499162461e-009	4.080648193e+003	1.237149938e-009	4.080648193e+003	1.982012332e-009	4.080648193e+003	1.627535995e-009	4.080648193e+003	2.192774851e-009	4.080648193e+003	1.536060057e-009	4.080648193e+003	1.731951693e-009	4.080648193e+003	1.361271651e-009	4.080648193e+003	1.519752213e-009
4.080770508e+003	1.846872877e-009	4.080770508e+003	1.102771097e-009	4.080770508e+003	1.737831434e-009	4.080770508e+003	9.463757555e-010	4.080770508e+003	1.198753652e-009	4.080770508e+003	1.675491634e-009	4.080770508e+003	1.151595486e-009	4.080770508e+003	1.176417075e-009	4.080770508e+003	1.462777788e-009	4.080770508e+003	1.517151071e-009	4.080770508e+003	1.260662130e-009
4.080893066e+003	1.230347269e-009	4.080893066e+003	1.424892981e-009	4.080893066e+003	1.177019926e-009	4.080893066e+003	1.634661850e-009	4.080893066e+003	1.510341519e-009	4.080893066e+003	1.530386817e-009	4.080893066e+003	2.436644220e-009	4.080893066e+003	1.220059054e-009	4.080893066e+003	1.525581439e-009	4.080893066e+003	1.792432536e-009	4.080893066e+003	1.492394097e-009
4.081015381e+003	1.929499449e-009	4.081015381e+003	1.678379991e-009	4.081015381e+003	1.006500550e-009	4.081015381e+003	1.576544784e-009	4.081015381e+003	2.553979916e-009	4.081015381e+003	2.229024743e-009	4.081015381e+003	1.501924252e-009	4.081015381e+003	1.745414813e-009	4.081015381e+003	1.339061528e-009	4.081015381e+003	1.586735188e-009	4.081015381e+003	1.305711650e-009
4.081137939e+003	1.515476855e-009	4.081137939e+003	1.617458056e-009	4.081137939e+003	1.597908694e-009	4.081137939e+003	2.104590946e-009	4.081137939e+003	1.817656581e-009	4.081137939e+003	1.818215245e-009	4.081137939e+003	1.554202100e-009	4.081137939e+003	1.458759336e-009	4.081137939e+003	1.887787926e-009	4.081137939e+003	1.617012302e-009	4.081137939e+003	1.333851585e-009
4.081260254e+003	1.041094322e-009	4.081260254e+003	1.697416097e-009	4.081260254e+003	2.014840073e-009	4.081260254e+003	1.477444278e-009	4.081260254e+003	1.556273332e-009	4.081260254e+003	8.119018235e-010	4.081260254e+003	1.494289914e-009	4.081260254e+003	1.575698905e-009	4.081260254e+003	1.499273039e-009	4.081260254e+003	1.095022073e-009	4.081260254e+003	1.610787614e-009
4.081382813e+003	1.723144183e-009	4.081382813e+003	1.845016251e-009	4.081382813e+003	1.546106243e-009	4.081382813e+003	1.913770253e-009	4.081382813e+003	1.333919419e-009	4.081382813e+003	1.045267650e-009	4.081382813e+003	1.323369303e-009	4.081382813e+003	1.619866796e-009	4.081382813e+003	1.718113984e-009	4.081382813e+003	1.290497487e-009	4.081382813e+003	1.648777892e-009
4.081505371e+003	1.582661113e-009	4.081505371e+003	1.579231523e-009	4.081505371e+003	1.398722693e-009	4.081505371e+003	1.240355152e-009	4.081505371e+003	8.854127431e-010	4.081505371e+003	1.571446084e-009	4.081505371e+003	1.438636654e-009	4.081505371e+003	1.999893362e-009	4.081505371e+003	1.201754585e-009	4.081505371e+003	1.596048516e-009	4.081505371e+003	1.422857721e-009
4.081627686e+003	1.719932308e-009	4.081627686e+003	1.775706582e-009	4.081627686e+003	1.940762218e-009	4.081627686e+003	1.278120387e-009	4.081627686e+003	1.438186792e-009	4.081627686e+003	1.579330666e-009	4.081627686e+003	1.913922798e-009	4.081627686e+003	2.211741679e-009	4.081627686e+003	1.981477649e-009	4.081627686e+003	1.698803209e-009	4.081627686e+003	1.658428839e-009
4.081750244e+003	1.578067121e-009	4.081750244e+003	1.759895563e-009	4.081750244e+003	1.790074977e-009	4.081750244e+003	2.083357264e-009	4.081750244e+003	9.331968531e-010	4.081750244e+003	1.599735677e-009	4.081750244e+003	1.455202514e-009	4.081750244e+003	1.654485438e-009	4.081750244e+003	1.473614453e-009	4.081750244e+003	1.647075032e-009	4.081750244e+003	1.316997511e-009
4.081872559e+003	2.256135501e-009	4.081872559e+003	1.000346805e-009	4.081872559e+003	1.494913526e-009	4.081872559e+003	9.606637708e-010	4.081872559e+003	1.988777809e-009	4.081872559e+003	1.692941121e-009	4.081872559e+003	1.570552799e-009	4.081872559e+003	1.081780332e-009	4.081872559e+003	1.236890257e-009	4.081872559e+003	1.413581585e-009	4.081872559e+003	1.207630662e-009
4.081995117e+003	1.757634371e-009	4.081995117e+003	1.350558998e-009	4.081995117e+003	1.369421021e-009	4.081995117e+003	1.771655378e-009	4.081995117e+003	1.033041430e-009	4.081995117e+003	2.083342165e-009	4.081995117e+003	1.009338391e-009	4.081995117e+003	1.386391668e-009	4.081995117e+003	1.042585462e-009	4.081995117e+003	1.402054473e-009	4.081995117e+003	1.633882696e-009
4.082117432e+003	1.636691560e-009	4.082117432e+003	1.790222748e-009	4.082117432e+003	2.509067398e-009	4.082117432e+003	5.887663690e-010	4.082117432e+003	1.698561514e-009	4.082117432e+003	1.138285355e-009	4.082117432e+003	1.532520222e-009	4.082117432e+003	2.171220537e-009	4.082117432e+003	1.808739825e-009	4.082117432e+003	1.133648508e-009	4.082117432e+003	1.766116475e-009
4.082239990e+003	1.937008109e-009	4.082239990e+003	1.372836844e-009	4.082239990e+003	1.069287214e-009	4.082239990e+003	1.493694390e-009	4.082239990e+003	1.711533693e-009	4.082239990e+003	1.653228665e-009	4.082239990e+003	2.003323507e-009	4.082239990e+003	1.382673753e-009	4.082239990e+003	1.280397899e-009	4.082239990e+003	1.077049894e-009	4.082239990e+003	1.018052642e-009
4.082362305e+003	1.299725327e-009	4.082362305e+003	1.618373879e-009	4.082362305e+003	2.774881658e-009	4.082362305e+003	1.513246417e-009	4.082362305e+003	1.134899841e-009	4.082362305e+003	1.526015647e-009	4.082362305e+003	1.681830564e-009	4.082362305e+003	1.428214436e-009	4.082362305e+003	1.418313356e-009	4.082362305e+003	9.781414567e-010	4.082362305e+003	1.202497879e-009
4.082484863e+003	1.319931719e-009	4.082484863e+003	1.617896039e-009	4.082484863e+003	1.751443102e-009	4.082484863e+003	1.453453469e-009	4.082484863e+003	1.311688091e-009	4.082484863e+003	1.797269555e-009	4.082484863e+003	1.589935517e-009	4.082484863e+003	1.073808598e-009	4.082484863e+003	8.937257046e-010	4.082484863e+003	1.415029205e-009	4.082484863e+003	1.962225715e-009
4.082607178e+003	1.906695024e-009	4.082607178e+003	2.151364198e-009	4.082607178e+003	1.555224616e-009	4.082607178e+003	1.257286053e-009	4.082607178e+003	1.618642331e-009	4.082607178e+003	1.866645283e-009	4.082607178e+003	1.745925404e-009	4.082607178e+003	1.755200763e-009	4.082607178e+003	2.256528964e-009	4.082607178e+003	8.683713193e-010	4.082607178e+003	1.454439236e-009
4.082729736e+003	1.599237409e-009	4.082729736e+003	1.827590856e-009	4.082729736e+003	1.591984655e-009	4.082729736e+003	1.873907030e-009	4.082729736e+003	9.105636245e-010	4.082729736e+003	1.484655843e-009	4.082729736e+003	1.479242839e-009	4.082729736e+003	1.682034401e-009	4.082729736e+003	7.915260669e-010	4.082729736e+003	1.254543469e-009	4.082729736e+003	1.297283392e-009
4.082852051e+003	7.791161605e-010	4.082852051e+003	1.811181982e-009	4.082852051e+003	2.008276656e-009	4.082852051e+003	1.825759877e-009	4.082852051e+003	1.538862593e-009	4.082852051e+003	1.744201561e-009	4.082852051e+003	1.778268199e-009	4.082852051e+003	1.887953571e-009	4.082852051e+003	1.371590841e-009	4.082852051e+003	1.213355638e-009	4.082852051e+003	1.958288198e-009
4.082974609e+003	1.970122732e-009	4.082974609e+003	1.916397707e-009	4.082974609e+003	1.262728477e-009	4.082974609e+003	1.851917064e-009	4.082974609e+003	1.776686909e-009	4.082974609e+003	1.447581610e-009	4.082974609e+003	1.161702956e-009	4.082974609e+003	1.780594339e-009	4.082974609e+003	1.544909645e-009	4.082974609e+003	1.231719948e-009	4.082974609e+003	1.568961738e-009
4.083096924e+003	1.734491661e-009	4.083096924e+003	1.560289120e-009	4.083096924e+003	7.332371377e-010	4.083096924e+003	1.190330723e-009	4.083096924e+003	2.099046714e-009	4.083096924e+003	1.284921614e-009	4.083096924e+003	1.259076732e-009	4.083096924e+003	1.439361408e-009	4.083096924e+003	1.380363268e-009	4.083096924e+003	1.540617078e-009	4.083096924e+003	8.815931318e-010
4.083219482e+003	1.297778107e-009	4.083219482e+003	1.736957245e-009	4.083219482e+003	1.368797853e-009	4.083219482e+003	1.897818347e-009	4.083219482e+003	1.904449043e-009	4.083219482e+003	1.145328721e-009	4.083219482e+003	1.032913199e-009	4.083219482e+003	1.651367598e-009	4.083219482e+003	1.642091685e-009	4.083219482e+003	2.357102735e-009	4.083219482e+003	1.722773812e-009
4.083341797e+003	1.984921338e-009	4.083341797e+003	1.728481913e-009	4.083341797e+003	2.051588455e-009	4.083341797e+003	1.868394994e-009	4.083341797e+003	1.832085816e-009	4.083341797e+003	8.665800855e-010	4.083341797e+003	1.227016155e-009	4.083341797e+003	2.171479219e-009	4.083341797e+003	9.789871136e-010	4.083341797e+003	1.414496298e-009	4.083341797e+003	2.168490498e-009
4.083464355e+003	1.460465748e-009	4.083464355e+003	1.102145708e-009	4.083464355e+003	1.346758816e-009	4.083464355e+003	1.171826636e-009	4.083464355e+003	1.307529529e-009	4.083464355e+003	1.864910892e-009	4.083464355e+003	7.803483970e-010	4.083464355e+003	5.830897987e-010	4.083464355e+003	1.883271539e-009	4.083464355e+003	1.780574244e-009	4.083464355e+003	1.902092484e-009
4.083586670e+003	1.046601694e-009	4.083586670e+003	1.785272596e-009	4.083586670e+003	1.151801321e-009	4.083586670e+003	1.465829125e-009	4.083586670e+003	1.602579736e-009	4.083586670e+003	1.855773868e-009	4.083586670e+003	1.575701680e-009	4.083586670e+003	1.784215442e-009	4.083586670e+003	1.087770207e-009	4.083586670e+003	1.785906534e-009	4.083586670e+003	1.866061083e-009
4.083709229e+003	1.619206325e-009	4.083709229e+003	1.044044740e-009	4.083709229e+003	2.605512250e-009	4.083709229e+003	1.570687580e-009	4.083709229e+003	1.327308263e-009	4.083709229e+003	2.211347550e-009	4.083709229e+003	1.711590536e-009	4.083709229e+003	2.321101311e-009	4.083709229e+003	7.469438401e-010	4.083709229e+003	9.657690203e-010	4.083709229e+003	1.658169491e-009
4.083831787e+003	1.652282200e-009	4.083831787e+003	1.494132706e-009	4.083831543e+003	1.090802892e-009	4.083831787e+003	1.582431297e-009	4.083831543e+003	1.456664456e-009	4.083831787e+003	1.076066680e-009	4.083831543e+003	1.091135515e-009	4.083831543e+003	2.002159549e-009	4.083831543e+003	1.691927154e-009	4.083831543e+003	1.108272252e-009	4.083831543e+003	1.480197964e-009
4.083954102e+003	2.289877399e-009	4.083954102e+003	1.731587318e-009	4.083954102e+003	1.234983005e-009	4.083954102e+003	1.205531897e-009	4.083954102e+003	1.384305004e-009	4.083954102e+003	2.001719457e-009	4.083954102e+003	1.619232082e-009	4.083954102e+003	1.624317569e-009	4.083954102e+003	2.180597480e-009	4.083954102e+003	1.995345000e-009	4.083954102e+003	1.818831530e-009
4.084076660e+003	2.254993303e-009	4.084076660e+003	1.093231949e-009	4.084076660e+003	1.348077983e-009	4.084076660e+003	1.589716470e-009	4.084076660e+003	5.652147639e-010	4.084076660e+003	1.323483656e-009	4.084076660e+003	1.888067036e-009	4.084076660e+003	1.398384519e-009	4.084076660e+003	1.480323975e-009	4.084076660e+003	1.224138013e-009	4.084076660e+003	1.510963799e-009
4.084198975e+003	2.157727774e-009	4.084198975e+003	1.235339719e-009	4.084198975e+003	1.470463196e-009	4.084198975e+003	1.424938945e-009	4.084198975e+003	1.375118908e-009	4.084198975e+003	2.128079712e-009	4.084198975e+003	2.092001017e-009	4.084198975e+003	1.251709514e-009	4.084198975e+003	2.461746362e-009	4.084198975e+003	1.199083832e-009	4.084198975e+003	1.589857912e-009
4.084321533e+003	1.349307110e-009	4.084321533e+003	1.132380745e-009	4.084321533e+003	8.756920744e-010	4.084321533e+003	1.308882114e-009	4.084321533e+003	1.286501017e-009	4.084321533e+003	1.527498350e-009	4.084321533e+003	1.493507429e-009	4.084321533e+003	1.872652255e-009	4.084321533e+003	1.707236463e-009	4.084321533e+003	1.304898634e-009	4.084321533e+003	1.483706713e-009
4.084443848e+003	1.293097962e-009	4.084443848e+003	1.759442703e-009	4.084443848e+003	1.972452202e-009	4.084443848e+003	2.118123232e-009	4.084443848e+003	1.678571282e-009	4.084443848e+003	1.297648100e-009	4.084443848e+003	1.785845805e-009	4.084443848e+003	1.351466161e-009	4.084443848e+003	1.898207147e-009	4.084443848e+003	1.067690936e-009	4.084443848e+003	1.939981287e-009
4.084566406e+003	1.238156688e-009	4.084566406e+003	1.891307777e-009	4.084566406e+003	1.392694737e-009	4.084566406e+003	1.731056187e-009	4.084566406e+003	1.107443359e-009	4.084566406e+003	1.311194153e-009	4.084566406e+003	1.443256625e-009	4.084566406e+003	1.229336299e-009	4.084566406e+003	1.591410004e-009	4.084566406e+003	1.065649680e-009	4.084566406e+003	1.277220774e-009
4.084688721e+003	1.713015174e-009	4.084688721e+003	9.229078057e-010	4.084688721e+003	1.248139703e-009	4.084688721e+003	1.614031242e-009	4.084688721e+003	1.791035653e-009	4.084688721e+003	1.821010231e-009	4.084688721e+003	1.629680613e-009	4.084688721e+003	1.384094617e-009	4.084688721e+003	1.328841814e-009	4.084688721e+003	1.341786127e-009	4.084688721e+003	2.185274850e-009
4.084811279e+003	1.705409924e-009	4.084811279e+003	2.206657745e-009	4.084811279e+003	1.276774353e-009	4.084811279e+003	1.909093772e-009	4.084811279e+003	2.115676301e-009	4.084811279e+003	2.048766268e-009	4.084811279e+003	2.147585443e-009	4.084811279e+003	1.463930199e-009	4.084811279e+003	9.975040793e-010	4.084811279e+003	1.370927705e-009	4.084811279e+003	2.098384799e-009
4.084933594e+003	1.743908462e-009	4.084933594e+003	1.869186361e-009	4.084933594e+003	1.615158562e-009	4.084933594e+003	2.000320576e-009	4.084933594e+003	1.329196864e-009	4.084933594e+003	9.973766257e-010	4.084933594e+003	1.848690090e-009	4.084933594e+003	1.890549273e-009	4.084933594e+003	1.531414995e-009	4.084933594e+003	1.307035258e-009	4.084933594e+003	1.683128636e-009
4.085056152e+003	2.078198724e-009	4.085056152e+003	1.402084449e-009	4.085056152e+003	1.450555120e-009	4.085056152e+003	1.034733077e-009	4.085056152e+003	1.534802840e-009	4.085056152e+003	1.181875375e-009	4.085056152e+003	1.635388158e-009	4.085056152e+003	1.360536461e-009	4.085056152e+003	1.549354756e-009	4.085056152e+003	1.144206063e-009	4.085056152e+003	1.494797952e-009
4.085178467e+003	1.262198679e-009	4.085178467e+003	1.215652801e-009	4.085178467e+003	1.458770882e-009	4.085178467e+003	1.581352826e-009	4.085178467e+003	1.263125271e-009	4.085178467e+003	1.669992700e-009	4.085178467e+003	9.997531691e-010	4.085178467e+003	7.399644786e-010	4.085178467e+003	1.353247292e-009	4.085178467e+003	1.399308558e-009	4.085178467e+003	1.470606414e-009
4.085301025e+003	1.439892094e-009	4.085301025e+003	1.760351198e-009	4.085301025e+003	1.623897128e-009	4.085301025e+003	1.768161062e-009	4.085301025e+003	1.938488925e-009	4.085301025e+003	1.970525521e-009	4.085301025e+003	1.231376778e-009	4.085301025e+003	1.377470471e-009	4.085301025e+003	1.241557412e-009	4.085301025e+003	1.834754459e-009	4.085301025e+003	1.441392783e-009
4.085423340e+003	1.937731087e-009	4.085423340e+003	1.624247736e-009	4.085423340e+003	1.902194180e-009	4.085423340e+003	1.693240770e-009	4.085423340e+003	1.501416658e-009	4.085423340e+003	1.615039880e-009	4.085423340e+003	2.018164524e-009	4.085423340e+003	6.853927981e-010	4.085423340e+003	2.016281808e-009	4.085423340e+003	1.676735750e-009	4.085423340e+003	1.628586488e-009
4.085545898e+003	1.890528623e-009	4.085545898e+003	1.678834738e-009	4.085545898e+003	1.320643372e-009	4.085545898e+003	1.442453490e-009	4.085545898e+003	1.457426513e-009	4.085545898e+003	2.151339107e-009	4.085545898e+003	1.679966943e-009	4.085545898e+003	2.062723325e-009	4.085545898e+003	2.021646406e-009	4.085545898e+003	1.851152676e-009	4.085545898e+003	2.013245126e-009
4.085668213e+003	1.479922074e-009	4.085668213e+003	1.471330613e-009	4.085668213e+003	1.858078913e-009	4.085668213e+003	1.534282368e-009	4.085668213e+003	1.972205066e-009	4.085668213e+003	1.451874954e-009	4.085668213e+003	1.340133782e-009	4.085668213e+003	1.981039999e-009	4.085668213e+003	1.565080510e-009	4.085668213e+003	1.939818750e-009	4.085668213e+003	1.644511749e-009
4.085790771e+003	1.108601988e-009	4.085790771e+003	1.390045856e-009	4.085790771e+003	7.284338688e-010	4.085790771e+003	1.306039499e-009	4.085790771e+003	1.930347215e-009	4.085790771e+003	9.584401051e-010	4.085790771e+003	1.162457575e-009	4.085790771e+003	1.730489196e-009	4.085790771e+003	1.142803518e-009	4.085790771e+003	7.034849370e-010	4.085790771e+003	1.350391687e-009
4.085913086e+003	1.203208089e-009	4.085913086e+003	8.463453827e-010	4.085913086e+003	1.283923745e-009	4.085913086e+003	2.140807309e-009	4.085913086e+003	1.459589782e-009	4.085913086e+003	1.168003472e-009	4.085913086e+003	2.339166860e-009	4.085913086e+003	1.456275323e-009	4.085913086e+003	1.122869686e-009	4.085913086e+003	1.354491186e-009	4.085913086e+003	7.442772509e-010
4.086035645e+003	1.107930081e-009	4.086035645e+003	1.514586123e-009	4.086035645e+003	1.692283091e-009	4.086035645e+003	1.275140882e-009	4.086035645e+003	2.197150684e-009	4.086035645e+003	5.815864457e-010	4.086035645e+003	2.057054527e-009	4.086035645e+003	1.684032358e-009	4.086035645e+003	2.008402999e-009	4.086035645e+003	1.275522243e-009	4.086035645e+003	1.496683000e-009
4.086157959e+003	1.248720127e-009	4.086157959e+003	1.258164239e-009	4.086157959e+003	1.893131429e-009	4.086157959e+003	1.854750020e-009	4.086157959e+003	1.213357637e-009	4.086157959e+003	1.178792508e-009	4.086157959e+003	1.642240899e-009	4.086157959e+003	2.071947725e-009	4.086157959e+003	2.111907760e-009	4.086157959e+003	8.766077864e-010	4.086157959e+003	8.424658193e-010
4.086280518e+003	1.318642529e-009	4.086280518e+003	1.060310839e-009	4.086280518e+003	2.263196519e-009	4.086280518e+003	1.737762489e-009	4.086280518e+003	1.529617877e-009	4.086280518e+003	1.873419864e-009	4.086280518e+003	1.402737704e-009	4.086280518e+003	1.671963235e-009	4.086280518e+003	1.145770812e-009	4.086280518e+003	1.786382042e-009	4.086280518e+003	2.231683727e-009
4.086403076e+003	1.957541462e-009	4.086403076e+003	1.960102969e-009	4.086403076e+003	1.453719589e-009	4.086403076e+003	1.639682168e-009	4.086403076e+003	1.634464009e-009	4.086403076e+003	1.171414854e-009	4.086403076e+003	1.549945616e-009	4.086403076e+003	1.471536670e-009	4.086403076e+003	1.637619151e-009	4.086403076e+003	1.789190351e-009	4.086403076e+003	1.907344060e-009
4.086525391e+003	1.921927506e-009	4.086525391e+003	1.267940308e-009	4.086525391e+003	2.027154000e-009	4.086525391e+003	1.585115372e-009	4.086525391e+003	1.194574550e-009	4.086525391e+003	1.858579401e-009	4.086525391e+003	7.622875109e-010	4.086525391e+003	1.644060221e-009	4.086525391e+003	2.237118713e-009	4.086525391e+003	1.942636940e-009	4.086525391e+003	1.523295490e-009
4.086647949e+003	1.112932080e-009	4.086647949e+003	1.461088472e-009	4.086647949e+003	1.958709195e-009	4.086647949e+003	1.352843837e-009	4.086647949e+003	1.857449194e-009	4.086647949e+003	1.478077549e-009	4.086647949e+003	1.472882483e-009	4.086647949e+003	1.573820740e-009	4.086647949e+003	1.277224659e-009	4.086647949e+003	1.311964759e-009	4.086647949e+003	1.025588170e-009
4.086770264e+003	1.309085063e-009	4.086770264e+003	5.914199686e-010	4.086770264e+003	1.109885406e-009	4.086770264e+003	1.681834561e-009	4.086770264e+003	1.091568280e-009	4.086770264e+003	1.748144740e-009	4.086770264e+003	1.264306326e-009	4.086770264e+003	1.399736327e-009	4.086770264e+003	2.244003205e-009	4.086770264e+003	1.290019425e-009	4.086770264e+003	1.920416492e-009
4.086892822e+003	1.443029030e-009	4.086892822e+003	1.371318059e-009	4.086892822e+003	1.806849448e-009	4.086892822e+003	1.985613229e-009	4.086892822e+003	1.847659248e-009	4.086892822e+003	1.784619008e-009	4.086892822e+003	2.000028809e-009	4.086892822e+003	1.720289355e-009	4.086892822e+003	1.710116382e-009	4.086892822e+003	1.572035502e-009	4.086892822e+003	1.812503592e-009
4.087015137e+003	1.538256522e-009	4.087015137e+003	1.667708860e-009	4.087015137e+003	1.291001861e-009	4.087015137e+003	1.751097933e-009	4.087015137e+003	1.428206220e-009	4.087015137e+003	1.401165739e-009	4.087015137e+003	1.258917526e-009	4.087015137e+003	1.516541226e-009	4.087015137e+003	1.507374336e-009	4.087015137e+003	1.427489460e-009	4.087015137e+003	1.823145523e-009
4.087137695e+003	1.615885092e-009	4.087137695e+003	6.626219573e-010	4.087137695e+003	9.556482272e-010	4.087137695e+003	1.574766317e-009	4.087137695e+003	1.695138252e-009	4.087137695e+003	1.264418348e-009	4.087137695e+003	1.380688675e-009	4.087137695e+003	1.500630620e-009	4.087137695e+003	1.744506761e-009	4.087137695e+003	1.931028004e-009	4.087137695e+003	2.067687577e-009
4.087260010e+003	2.515442077e-009	4.087260010e+003	2.230767127e-009	4.087260010e+003	1.929444604e-009	4.087260010e+003	1.768233004e-009	4.087260010e+003	1.342259970e-009	4.087260010e+003	1.707087138e-009	4.087260010e+003	2.495184281e-009	4.087260010e+003	7.663235602e-010	4.087260010e+003	1.756234269e-009	4.087260010e+003	1.432606367e-009	4.087260010e+003	2.217334538e-009
4.087382568e+003	1.504350422e-009	4.087382568e+003	2.234846086e-009	4.087382568e+003	1.506660019e-009	4.087382568e+003	1.365086044e-009	4.087382568e+003	1.788982851e-009	4.087382568e+003	2.694343193e-009	4.087382568e+003	1.400260685e-009	4.087382568e+003	7.579967209e-010	4.087382568e+003	1.128451554e-009	4.087382568e+003	1.373985592e-009	4.087382568e+003	1.656583870e-009
4.087504883e+003	1.876589106e-009	4.087504883e+003	1.904495006e-009	4.087504883e+003	1.545169215e-009	4.087504883e+003	2.000021926e-009	4.087504883e+003	2.277451339e-009	4.087504883e+003	1.215060941e-009	4.087504883e+003	2.211616223e-009	4.087504883e+003	1.497903912e-009	4.087504883e+003	1.632905922e-009	4.087504883e+003	1.763382551e-009	4.087504883e+003	1.406486150e-009
4.087627441e+003	2.390047049e-009	4.087627441e+003	1.321715959e-009	4.087627441e+003	1.434989350e-009	4.087627441e+003	1.844036812e-009	4.087627441e+003	1.709801745e-009	4.087627441e+003	1.329851673e-009	4.087627441e+003	1.566490049e-009	4.087627441e+003	1.998934795e-009	4.087627441e+003	1.470478406e-009	4.087627441e+003	1.706923825e-009	4.087627441e+003	2.169448621e-009
4.087749756e+003	1.329247268e-009	4.087749756e+003	1.711134678e-009	4.087749756e+003	1.470482625e-009	4.087749756e+003	1.667610050e-009	4.087749756e+003	1.662136762e-009	4.087749756e+003	1.796224502e-009	4.087749756e+003	1.311099229e-009	4.087749756e+003	1.399354188e-009	4.087749756e+003	1.971678598e-009	4.087749756e+003	1.323211651e-009	4.087749756e+003	1.467879374e-009
4.087872314e+003	2.094961982e-009	4.087872314e+003	2.049896253e-009	4.087872314e+003	7.603698227e-010	4.087872314e+003	1.178575237e-009	4.087872314e+003	1.592063592e-009	4.087872314e+003	1.532502347e-009	4.087872314e+003	1.384879655e-009	4.087872314e+003	1.280845985e-009	4.087872314e+003	1.575668707e-009	4.087872314e+003	1.837353714e-009	4.087872314e+003	1.785473880e-009
4.087994629e+003	1.426868401e-009	4.087994629e+003	1.200474609e-009	4.087994629e+003	1.245593295e-009	4.087994629e+003	1.422216012e-009	4.087994629e+003	1.500804148e-009	4.087994629e+003	1.499746438e-009	4.087994629e+003	1.739594246e-009	4.087994629e+003	1.692213147e-009	4.087994629e+003	2.154754819e-009	4.087994629e+003	1.002464889e-009	4.087994629e+003	1.843926456e-009
4.088117188e+003	2.665519583e-009	4.088117188e+003	2.300062363e-009	4.088117188e+003	1.371330938e-009	4.088117188e+003	1.408237971e-009	4.088117188e+003	1.505199854e-009	4.088117188e+003	1.507985070e-009	4.088117188e+003	6.808664188e-010	4.088117188e+003	1.246081793e-009	4.088117188e+003	1.617950995e-009	4.088117188e+003	1.023193419e-009	4.088117188e+003	1.721510046e-009
4.088239502e+003	1.398460125e-009	4.088239502e+003	7.003559399e-010	4.088239502e+003	2.115328357e-009	4.088239502e+003	1.037955832e-009	4.088239502e+003	1.279268136e-009	4.088239502e+003	1.630376723e-009	4.088239502e+003	1.650152570e-009	4.088239502e+003	1.226265645e-009	4.088239502e+003	2.616778572e-009	4.088239502e+003	1.617688206e-009	4.088239502e+003	1.259149562e-009
4.088362061e+003	1.434894759e-009	4.088362061e+003	1.943620820e-009	4.088362061e+003	1.686641937e-009	4.088362061e+003	1.390982662e-009	4.088362061e+003	1.487571066e-009	4.088362061e+003	1.494492863e-009	4.088362061e+003	1.691930707e-009	4.088362061e+003	1.146111539e-009	4.088362061e+003	1.501927360e-009	4.088362061e+003	1.383527848e-009	4.088362061e+003	1.186290066e-009
4.088484375e+003	1.901657498e-009	4.088484375e+003	1.996332655e-009	4.088484375e+003	1.043004683e-009	4.088484375e+003	1.649473114e-009	4.088484375e+003	1.869065791e-009	4.088484375e+003	1.449813603e-009	4.088484375e+003	1.379935166e-009	4.088484375e+003	1.424756646e-009	4.088484375e+003	1.916580894e-009	4.088484375e+003	1.296292185e-009	4.088484375e+003	8.436774057e-010
4.088606934e+003	1.715940834e-009	4.088606934e+003	1.868659671e-009	4.088606934e+003	1.756419787e-009	4.088606934e+003	1.188182774e-009	4.088606934e+003	2.044241887e-009	4.088606934e+003	2.129279419e-009	4.088606934e+003	1.470372268e-009	4.088606934e+003	1.185817333e-009	4.088606934e+003	1.859640775e-009	4.088606934e+003	2.235494012e-009	4.088606934e+003	1.688678863e-009
4.088729492e+003	9.473529738e-010	4.088729492e+003	2.193753179e-009	4.088729492e+003	1.310359266e-009	4.088729492e+003	1.542984296e-009	4.088729248e+003	1.765472768e-009	4.088729492e+003	1.245455850e-009	4.088729492e+003	1.242580039e-009	4.088729492e+003	1.548648543e-009	4.088729248e+003	1.249176984e-009	4.088729248e+003	2.075518202e-009	4.088729248e+003	1.443375974e-009
4.088851807e+003	1.793853954e-009	4.088851807e+003	8.669482354e-010	4.088851807e+003	1.777024417e-009	4.088851807e+003	1.715601328e-009	4.088851807e+003	2.109289854e-009	4.088851807e+003	1.698385654e-009	4.088851807e+003	1.690464324e-009	4.088851807e+003	1.778145964e-009	4.088851807e+003	2.455256887e-009	4.088851807e+003	1.351357692e-009	4.088851807e+003	1.610598210e-009
4.088974365e+003	8.645001381e-010	4.088974365e+003	1.780063763e-009	4.088974365e+003	8.368893356e-010	4.088974365e+003	1.853235676e-009	4.088974365e+003	1.238364855e-009	4.088974365e+003	1.582443843e-009	4.088974365e+003	2.119691533e-009	4.088974365e+003	1.308795294e-009	4.088974365e+003	1.427880369e-009	4.088974365e+003	1.811544137e-009	4.088974365e+003	1.768540869e-009
4.089096680e+003	1.571374031e-009	4.089096680e+003	8.382096128e-010	4.089096680e+003	1.598320032e-009	4.089096680e+003	2.249096243e-009	4.089096680e+003	1.746133904e-009	4.089096680e+003	1.223415369e-009	4.089096680e+003	2.035557056e-009	4.089096680e+003	1.323066545e-009	4.089096680e+003	1.432830743e-009	4.089096680e+003	1.360289104e-009	4.089096680e+003	1.393246074e-009
4.089219238e+003	1.899495450e-009	4.089219238e+003	1.381542769e-009	4.089219238e+003	1.437019059e-009	4.089219238e+003	1.596270116e-009	4.089219238e+003	1.468134281e-009	4.089219238e+003	1.896381718e-009	4.089219238e+003	1.039198616e-009	4.089219238e+003	1.085791901e-009	4.089219238e+003	2.143142552e-009	4.089219238e+003	1.594292143e-009	4.089219238e+003	1.589424481e-009
4.089341553e+003	1.502843738e-009	4.089341553e+003	1.673254757e-009	4.089341553e+003	1.088796053e-009	4.089341553e+003	1.315989984e-009	4.089341553e+003	1.048504839e-009	4.089341553e+003	1.266656890e-009	4.089341553e+003	1.256275306e-009	4.089341553e+003	1.734197119e-009	4.089341553e+003	1.327932098e-009	4.089341553e+003	1.770651514e-009	4.089341553e+003	2.009789002e-009
4.089464111e+003	1.431979202e-009	4.089464111e+003	1.743713951e-009	4.089464111e+003	1.499103064e-009	4.089464111e+003	2.322088077e-009	4.089464111e+003	1.628049140e-009	4.089464111e+003	1.409101058e-009	4.089464111e+003	1.688075679e-009	4.089464111e+003	1.847379916e-009	4.089464111e+003	1.702713526e-009	4.089464111e+003	1.430289998e-009	4.089464111e+003	1.207598799e-009
4.089586426e+003	1.571520358e-009	4.089586426e+003	9.448566374e-010	4.089586426e+003	1.963014418e-009	4.089586426e+003	2.069215022e-009	4.089586426e+003	1.168010022e-009	4.089586426e+003	1.976808495e-009	4.089586426e+003	1.220354373e-009	4.089586426e+003	2.420539102e-009	4.089586426e+003	1.593799426e-009	4.089586426e+003	1.764215773e-009	4.089586426e+003	1.611944911e-009
4.089708984e+003	1.538628447e-009	4.089708984e+003	1.183914300e-009	4.089708984e+003	1.890659407e-009	4.089708984e+003	2.002691346e-009	4.089708984e+003	1.517438841e-009	4.089708984e+003	1.312179143e-009	4.089708984e+003	1.606770161e-009	4.089708984e+003	1.077763101e-009	4.089708984e+003	1.541670458e-009	4.089708984e+003	1.426029295e-009	4.089708984e+003	1.595129029e-009
4.089831299e+003	1.810829930e-009	4.089831299e+003	1.559808283e-009	4.089831299e+003	1.600062860e-009	4.089831299e+003	1.446071707e-009	4.089831299e+003	1.455893406e-009	4.089831299e+003	1.781528369e-009	4.089831299e+003	1.443831721e-009	4.089831299e+003	1.810480654e-009	4.089831299e+003	2.011907529e-009	4.089831299e+003	1.225173185e-009	4.089831299e+003	1.463199562e-009
4.089953857e+003	2.085254636e-009	4.089953857e+003	1.654554938e-009	4.089953857e+003	1.976411035e-009	4.089953857e+003	1.126939320e-009	4.089953857e+003	9.817686664e-010	4.089953857e+003	1.310469289e-009	4.089953857e+003	2.036799174e-009	4.089953857e+003	8.076810332e-010	4.089953857e+003	2.300544644e-009	4.089953857e+003	1.897868307e-009	4.089953857e+003	2.192234394e-009
4.090076172e+003	1.731592314e-009	4.090076172e+003	1.470679356e-009	4.090076172e+003	1.160427976e-009	4.090076172e+003	1.568307595e-009	4.090076172e+003	1.655556470e-009	4.090076172e+003	1.990899001e-009	4.090076172e+003	1.209920830e-009	4.090076172e+003	1.601017319e-009	4.090076172e+003	1.736811917e-009	4.090076172e+003	1.058102050e-009	4.090076172e+003	1.503218328e-009
4.090198730e+003	1.947140005e-009	4.090198730e+003	1.678495232e-009	4.090198730e+003	1.327279731e-009	4.090198730e+003	1.915666514e-009	4.090198730e+003	1.206477918e-009	4.090198730e+003	1.904405300e-009	4.090198730e+003	1.409038219e-009	4.090198730e+003	1.085628254e-009	4.090198730e+003	1.851705456e-009	4.090198730e+003	1.625559132e-009	4.090198730e+003	1.181218123e-009
4.090321045e+003	2.029533874e-009	4.090321045e+003	1.011075668e-009	4.090321045e+003	9.707211701e-010	4.090321045e+003	1.415470408e-009	4.090321045e+003	1.161031382e-009	4.090321045e+003	1.984070686e-009	4.090321045e+003	1.263415705e-009	4.090321045e+003	1.053640397e-009	4.090321045e+003	1.397446270e-009	4.090321045e+003	1.268375960e-009	4.090321045e+003	1.738562072e-009
4.090443604e+003	1.312756126e-009	4.090443604e+003	2.045121628e-009	4.090443604e+003	1.487492463e-009	4.090443604e+003	2.407793076e-009	4.090443604e+003	1.157888896e-009	4.090443604e+003	1.019701101e-009	4.090443604e+003	2.123318632e-009	4.090443604e+003	1.050956433e-009	4.090443604e+003	1.568141506e-009	4.090443604e+003	2.031975921e-009	4.090443604e+003	1.289966800e-009
4.090565918e+003	1.744192346e-009	4.090565918e+003	1.623784551e-009	4.090565918e+003	1.206658773e-009	4.090565918e+003	1.141144956e-009	4.090565918e+003	1.267603800e-009	4.090565918e+003	9.686520475e-010	4.090565918e+003	1.292237761e-009	4.090565918e+003	1.231114655e-009	4.090565918e+003	1.286523776e-009	4.090565918e+003	1.147453910e-009	4.090565918e+003	1.136391092e-009
4.090688477e+003	2.359213047e-009	4.090688477e+003	1.503172586e-009	4.090688477e+003	1.728038712e-009	4.090688477e+003	2.272946720e-009	4.090688477e+003	1.950861250e-009	4.090688477e+003	1.927861204e-009	4.090688477e+003	2.125326803e-009	4.090688477e+003	1.229557234e-009	4.090688477e+003	1.710252717e-009	4.090688477e+003	8.908488391e-010	4.090688477e+003	1.688692186e-009
4.090810791e+003	2.185942094e-009	4.090810791e+003	1.142952288e-009	4.090810791e+003	1.564006147e-009	4.090810791e+003	1.030611374e-009	4.090810791e+003	1.611154765e-009	4.090810791e+003	1.503806857e-009	4.090810791e+003	1.464789956e-009	4.090810791e+003	1.951131479e-009	4.090810791e+003	1.788438619e-009	4.090810791e+003	1.293672058e-009	4.090810791e+003	1.191320709e-009
4.090933350e+003	1.032490426e-009	4.090933350e+003	1.434763308e-009	4.090933350e+003	1.481885170e-009	4.090933350e+003	1.180617271e-009	4.090933350e+003	1.108551806e-009	4.090933350e+003	2.323937265e-009	4.090933350e+003	1.399504401e-009	4.090933350e+003	1.439141584e-009	4.090933350e+003	1.236212355e-009	4.090933350e+003	1.339952482e-009	4.090933350e+003	1.511745729e-009
4.091055664e+003	2.322587900e-009	4.091055664e+003	1.541130223e-009	4.091055664e+003	1.186015952e-009	4.091055664e+003	1.870956501e-009	4.091055664e+003	1.691848772e-009	4.091055664e+003	1.256138193e-009	4.091055664e+003	1.217498435e-009	4.091055664e+003	2.394939136e-009	4.091055664e+003	1.227926982e-009	4.091055664e+003	1.660385940e-009	4.091055664e+003	2.316832948e-009
4.091178223e+003	1.716343734e-009	4.091178223e+003	1.026640106e-009	4.091178223e+003	1.768225011e-009	4.091178223e+003	1.710340869e-009	4.091178223e+003	1.731250698e-009	4.091178223e+003	1.483557832e-009	4.091178223e+003	1.028217400e-009	4.091178223e+003	1.488998591e-009	4.091178223e+003	1.647795900e-009	4.091178223e+003	1.505489622e-009	4.091178223e+003	2.068140548e-009
4.091300781e+003	1.768885483e-009	4.091300781e+003	1.738240551e-009	4.091300781e+003	1.394593663e-009	4.091300781e+003	1.673257977e-009	4.091300781e+003	2.137545696e-009	4.091300781e+003	2.089983298e-009	4.091300781e+003	1.586583531e-009	4.091300781e+003	1.296321273e-009	4.091300781e+003	1.665092619e-009	4.091300781e+003	1.729882015e-009	4.091300781e+003	2.546073352e-009
4.091423096e+003	1.578249420e-009	4.091423096e+003	1.716317088e-009	4.091423096e+003	1.786677806e-009	4.091423096e+003	8.697944032e-010	4.091423096e+003	9.294977565e-010	4.091423096e+003	1.807123229e-009	4.091423096e+003	1.418811957e-009	4.091423096e+003	1.294800378e-009	4.091423096e+003	6.191507862e-010	4.091423096e+003	1.514370740e-009	4.091423096e+003	1.650591885e-009
4.091545654e+003	1.588669529e-009	4.091545654e+003	1.392996163e-009	4.091545654e+003	1.475964351e-009	4.091545654e+003	1.516945569e-009	4.091545654e+003	1.395557447e-009	4.091545654e+003	1.489088741e-009	4.091545654e+003	2.335626581e-009	4.091545654e+003	1.090921464e-009	4.091545654e+003	1.575155673e-009	4.091545654e+003	1.397758687e-009	4.091545654e+003	1.765399604e-009
4.091667969e+003	1.267702721e-009	4.091667969e+003	1.586222709e-009	4.091667969e+003	1.127356541e-009	4.091667969e+003	1.529994798e-009	4.091667969e+003	1.271614480e-009	4.091667969e+003	1.293403162e-009	4.091667969e+003	1.932418670e-009	4.091667969e+003	1.046713383e-009	4.091667969e+003	2.095960516e-009	4.091667969e+003	2.079298511e-009	4.091667969e+003	1.791362836e-009
4.091790527e+003	1.309015341e-009	4.091790527e+003	2.190751136e-009	4.091790527e+003	1.184337961e-009	4.091790527e+003	1.486526235e-009	4.091790527e+003	2.476290950e-009	4.091790527e+003	1.936245608e-009	4.091790527e+003	1.844027486e-009	4.091790527e+003	1.527232785e-009	4.091790527e+003	9.655118927e-010	4.091790527e+003	1.708060360e-009	4.091790527e+003	9.176717164e-010
4.091912842e+003	1.647285308e-009	4.091912842e+003	1.508894010e-009	4.091912842e+003	1.176993503e-009	4.091912842e+003	1.847708986e-009	4.091912842e+003	9.069463514e-010	4.091912842e+003	1.147428708e-009	4.091912842e+003	2.301871138e-009	4.091912842e+003	1.713917563e-009	4.091912842e+003	2.610553329e-009	4.091912842e+003	1.356868062e-009	4.091912842e+003	7.914553457e-010
4.092035400e+003	1.946063088e-009	4.092035400e+003	1.080976086e-009	4.092035400e+003	1.437026831e-009	4.092035400e+003	1.715955711e-009	4.092035400e+003	1.821796047e-009	4.092035400e+003	1.888935897e-009	4.092035400e+003	1.914929548e-009	4.092035400e+003	1.267274174e-009	4.092035400e+003	1.476680778e-009	4.092035400e+003	1.915112735e-009	4.092035400e+003	1.834329466e-009
4.092157715e+003	1.791313098e-009	4.092157715e+003	1.532407312e-009	4.092157715e+003	1.535846339e-009	4.092157715e+003	1.655340198e-009	4.092157715e+003	9.646845545e-010	4.092157715e+003	1.282285278e-009	4.092157715e+003	1.097177460e-009	4.092157715e+003	1.488965728e-009	4.092157715e+003	1.700329877e-009	4.092157715e+003	1.644307468e-009	4.092157715e+003	1.721173315e-009
4.092280273e+003	1.211060807e-009	4.092280273e+003	1.230296531e-009	4.092280273e+003	1.382692516e-009	4.092280273e+003	1.779734471e-009	4.092280273e+003	2.284568312e-009	4.092280273e+003	1.477121869e-009	4.092280273e+003	1.672937899e-009	4.092280273e+003	1.724469456e-009	4.092280273e+003	1.277141837e-009	4.092280273e+003	1.335551003e-009	4.092280273e+003	1.845734232e-009
4.092402588e+003	1.054358489e-009	4.092402588e+003	1.360889401e-009	4.092402588e+003	1.619762879e-009	4.092402588e+003	1.411394335e-009	4.092402588e+003	1.458779431e-009	4.092402588e+003	1.810448014e-009	4.092402588e+003	1.987388698e-009	4.092402588e+003	1.243328107e-009	4.092402588e+003	1.517110548e-009	4.092402588e+003	1.571389796e-009	4.092402588e+003	1.496027635e-009
4.092525146e+003	1.727013976e-009	4.092525146e+003	1.000623029e-009	4.092525146e+003	1.048239162e-009	4.092525146e+003	1.505099378e-009	4.092525146e+003	1.263789851e-009	4.092525146e+003	1.784741466e-009	4.092525146e+003	6.734227620e-010	4.092525146e+003	1.343777867e-009	4.092525146e+003	1.671362937e-009	4.092525146e+003	8.684294950e-010	4.092525146e+003	1.079276224e-009
4.092647461e+003	9.711431659e-010	4.092647461e+003	1.426662677e-009	4.092647461e+003	1.400661254e-009	4.092647461e+003	2.081610218e-009	4.092647461e+003	1.636756841e-009	4.092647461e+003	1.328032795e-009	4.092647461e+003	8.875468693e-010	4.092647461e+003	2.308891078e-009	4.092647461e+003	2.022864765e-009	4.092647461e+003	1.773831637e-009	4.092647461e+003	1.672985306e-009
4.092770020e+003	1.958405216e-009	4.092770020e+003	1.503568159e-009	4.092770020e+003	1.541387129e-009	4.092770020e+003	1.375323522e-009	4.092770020e+003	1.187230203e-009	4.092770020e+003	1.709543507e-009	4.092770020e+003	1.572037500e-009	4.092770020e+003	1.239470082e-009	4.092770020e+003	1.318504861e-009	4.092770020e+003	2.306693947e-009	4.092770020e+003	1.135856631e-009
4.092892334e+003	1.765080193e-009	4.092892334e+003	1.634401059e-009	4.092892334e+003	1.698224117e-009	4.092892334e+003	1.926419690e-009	4.092892334e+003	1.544514405e-009	4.092892334e+003	1.327139176e-009	4.092892334e+003	1.498719593e-009	4.092892334e+003	8.837428012e-010	4.092892334e+003	1.936441008e-009	4.092892334e+003	8.397506024e-010	4.092892334e+003	2.245845954e-009
4.093014893e+003	9.925605893e-010	4.093014893e+003	2.063290427e-009	4.093014893e+003	1.089400015e-009	4.093014893e+003	1.216067580e-009	4.093014893e+003	1.216515111e-009	4.093014893e+003	1.445111919e-009	4.093014893e+003	1.254352289e-009	4.093014893e+003	1.024322294e-009	4.093014893e+003	1.864131738e-009	4.093014893e+003	1.193605215e-009	4.093014893e+003	1.061156496e-009
4.093137207e+003	1.447800768e-009	4.093137207e+003	2.263805143e-009	4.093137207e+003	1.872254574e-009	4.093137207e+003	1.421736617e-009	4.093137207e+003	1.588774334e-009	4.093137207e+003	1.788274751e-009	4.093137207e+003	1.277992379e-009	4.093137207e+003	2.084486139e-009	4.093137207e+003	1.524536830e-009	4.093137207e+003	1.661005000e-009	4.093137207e+003	1.332596589e-009
4.093259766e+003	1.530095384e-009	4.093259766e+003	1.245583525e-009	4.093259766e+003	1.495222501e-009	4.093259766e+003	1.001554950e-009	4.093259766e+003	1.649223202e-009	4.093259766e+003	1.878702749e-009	4.093259766e+003	1.554321116e-009	4.093259766e+003	2.212476202e-009	4.093259766e+003	1.267759786e-009	4.093259766e+003	1.276795447e-009	4.093259766e+003	1.202599575e-009
4.093382080e+003	9.079838548e-010	4.093382080e+003	1.449317666e-009	4.093382080e+003	1.876525824e-009	4.093382080e+003	1.507968195e-009	4.093382080e+003	1.888032397e-009	4.093382080e+003	9.640004350e-010	4.093382080e+003	2.139765476e-009	4.093382080e+003	1.356184609e-009	4.093382080e+003	1.608652433e-009	4.093382080e+003	1.294633178e-009	4.093382080e+003	2.243761399e-009
4.093504639e+003	1.306187714e-009	4.093504639e+003	2.504585872e-009	4.093504639e+003	1.189643717e-009	4.093504639e+003	2.182239056e-009	4.093504639e+003	1.869426836e-009	4.093504639e+003	1.576058395e-009	4.093504639e+003	1.860239962e-009	4.093504639e+003	1.764930646e-009	4.093504639e+003	9.830806169e-010	4.093504639e+003	1.478248413e-009	4.093504639e+003	8.027251086e-010
4.093627197e+003	1.766649271e-009	4.093627197e+003	1.025384999e-009	4.093627197e+003	1.613931211e-009	4.093627197e+003	1.408999473e-009	4.093626953e+003	1.888170287e-009	4.093627197e+003	1.336870503e-009	4.093627197e+003	1.381856296e-009	4.093627197e+003	1.057710364e-009	4.093626953e+003	1.892414447e-009	4.093627197e+003	1.869518540e-009	4.093626953e+003	1.304186314e-009
4.093749512e+003	1.628505886e-009	4.093749512e+003	1.326699972e-009	4.093749512e+003	1.729402399e-009	4.093749512e+003	1.769819180e-009	4.093749512e+003	1.125331162e-009	4.093749512e+003	1.117937076e-009	4.093749512e+003	1.496513025e-009	4.093749512e+003	1.660096838e-009	4.093749512e+003	1.433280050e-009	4.093749512e+003	1.791526927e-009	4.093749512e+003	1.546247907e-009
4.093872070e+003	1.748820311e-009	4.093872070e+003	1.497930668e-009	4.093872070e+003	1.006253525e-009	4.093872070e+003	1.999709287e-009	4.093872070e+003	1.936942828e-009	4.093872070e+003	1.072866573e-009	4.093872070e+003	1.463473231e-009	4.093872070e+003	1.750398382e-009	4.093872070e+003	1.120030069e-009	4.093872070e+003	1.150367912e-009	4.093872070e+003	1.246120429e-009
4.093994385e+003	1.792468063e-009	4.093994385e+003	1.897775048e-009	4.093994385e+003	1.490565560e-009	4.093994385e+003	1.695735996e-009	4.093994385e+003	1.557294405e-009	4.093994385e+003	2.300993840e-009	4.093994385e+003	1.755643853e-009	4.093994385e+003	1.614223089e-009	4.093994385e+003	1.405480510e-009	4.093994385e+003	1.527865723e-009	4.093994385e+003	1.680187545e-009
4.094116943e+003	1.469872557e-009	4.094116943e+003	1.646497716e-009	4.094116943e+003	1.664681615e-009	4.094116943e+003	1.360802582e-009	4.094116943e+003	1.654478887e-009	4.094116943e+003	1.864270960e-009	4.094116943e+003	1.135901484e-009	4.094116943e+003	2.007931599e-009	4.094116943e+003	1.383489656e-009	4.094116943e+003	1.093564350e-009	4.094116943e+003	1.539777084e-009
4.094239258e+003	1.699596575e-009	4.094239258e+003	1.956359075e-009	4.094239258e+003	9.050675209e-010	4.094239258e+003	1.619721801e-009	4.094239258e+003	1.804754013e-009	4.094239258e+003	1.160889052e-009	4.094239258e+003	1.676110473e-009	4.094239258e+003	1.613199574e-009	4.094239258e+003	1.140431860e-009	4.094239258e+003	1.922104920e-009	4.094239258e+003	1.466168298e-009
4.094361816e+003	1.683266193e-009	4.094361816e+003	1.405735861e-009	4.094361816e+003	2.278467859e-009	4.094361816e+003	2.239887387e-009	4.094361816e+003	1.514079528e-009	4.094361816e+003	1.596021648e-009	4.094361816e+003	1.824055795e-009	4.094361816e+003	1.794608018e-009	4.094361816e+003	8.749598268e-010	4.094361816e+003	1.574801067e-009	4.094361816e+003	1.589425813e-009
4.094484131e+003	1.179152331e-009	4.094484131e+003	1.979306719e-009	4.094484131e+003	1.323358090e-009	4.094484131e+003	1.578923658e-009	4.094484131e+003	1.364526603e-009	4.094484131e+003	1.030319385e-009	4.094484131e+003	1.476072486e-009	4.094484131e+003	1.562426521e-009	4.094484131e+003	1.300840102e-009	4.094484131e+003	1.213020129e-009	4.094484131e+003	1.630601432e-009
4.094606689e+003	1.561564766e-009	4.094606689e+003	9.667014966e-010	4.094606689e+003	1.419906859e-009	4.094606689e+003	1.018514051e-009	4.094606689e+003	9.786985666e-010	4.094606689e+003	1.551968554e-009	4.094606689e+003	8.497772486e-010	4.094606689e+003	9.395147993e-010	4.094606689e+003	1.241591607e-009	4.094606689e+003	1.346561640e-009	4.094606689e+003	1.522870052e-009
4.094729004e+003	1.154240037e-009	4.094729004e+003	1.293403606e-009	4.094729004e+003	1.682601836e-009	4.094729004e+003	1.652384563e-009	4.094729004e+003	1.452635567e-009	4.094729004e+003	2.355525552e-009	4.094729004e+003	1.847489606e-009	4.094729004e+003	9.512850507e-010	4.094729004e+003	1.301749819e-009	4.094729004e+003	1.960435814e-009	4.094729004e+003	1.231437952e-009
4.094851563e+003	1.995595911e-009	4.094851563e+003	1.269475969e-009	4.094851563e+003	1.047346987e-009	4.094851563e+003	2.364431539e-009	4.094851563e+003	1.619360090e-009	4.094851563e+003	1.439488306e-009	4.094851563e+003	2.394713539e-009	4.094851563e+003	1.496323399e-009	4.094851563e+003	1.768424740e-009	4.094851563e+003	1.469477873e-009	4.094851563e+003	2.167679813e-009
4.094973877e+003	1.685147466e-009	4.094973877e+003	2.622812856e-009	4.094973877e+003	2.161971491e-009	4.094973877e+003	8.434032361e-010	4.094973877e+003	1.830746998e-009	4.094973877e+003	1.607458944e-009	4.094973877e+003	1.490152890e-009	4.094973877e+003	8.169129262e-010	4.094973877e+003	9.904387310e-010	4.094973877e+003	1.749391410e-009	4.094973877e+003	1.420657592e-009
4.095096436e+003	1.961303786e-009	4.095096436e+003	1.890585466e-009	4.095096436e+003	1.806646943e-009	4.095096436e+003	1.544585682e-009	4.095096436e+003	9.107144483e-010	4.095096436e+003	2.424902945e-009	4.095096436e+003	1.365549007e-009	4.095096436e+003	1.233981695e-009	4.095096436e+003	1.250553661e-009	4.095096436e+003	1.376585845e-009	4.095096436e+003	1.278211981e-009
4.095218750e+003	7.193845519e-010	4.095218750e+003	1.491959334e-009	4.095218750e+003	1.179996767e-009	4.095218750e+003	1.303755659e-009	4.095218750e+003	1.127856475e-009	4.095218750e+003	1.605058642e-009	4.095218750e+003	1.240441194e-009	4.095218750e+003	1.324928500e-009	4.095218750e+003	1.685651840e-009	4.095218750e+003	1.313454345e-009	4.095218750e+003	1.645676373e-009
4.095341309e+003	1.472341471e-009	4.095341309e+003	1.907013436e-009	4.095341309e+003	1.410988881e-009	4.095341309e+003	1.472569511e-009	4.095341309e+003	2.304167523e-009	4.095341309e+003	1.069563438e-009	4.095341309e+003	1.751200851e-009	4.095341309e+003	1.640985348e-009	4.095341309e+003	1.477095446e-009	4.095341309e+003	1.171113873e-009	4.095341309e+003	1.554944284e-009
4.095463623e+003	1.044254128e-009	4.095463623e+003	2.093300422e-009	4.095463623e+003	1.665654170e-009	4.095463623e+003	1.157284713e-009	4.095463623e+003	1.351515344e-009	4.095463623e+003	1.351447732e-009	4.095463623e+003	2.333341964e-009	4.095463623e+003	1.040747044e-009	4.095463623e+003	1.963895491e-009	4.095463623e+003	1.303332442e-009	4.095463623e+003	1.480618739e-009
4.095586182e+003	1.396185723e-009	4.095586182e+003	1.567597052e-009	4.095586182e+003	1.298243735e-009	4.095586182e+003	1.239738201e-009	4.095586182e+003	2.128622389e-009	4.095586182e+003	9.629740338e-010	4.095586182e+003	1.248501635e-009	4.095586182e+003	1.006593142e-009	4.095586182e+003	1.862165866e-009	4.095586182e+003	1.513590142e-009	4.095586182e+003	1.485258139e-009
4.095708496e+003	8.333828072e-010	4.095708496e+003	1.381124437e-009	4.095708496e+003	1.193017130e-009	4.095708496e+003	1.778952319e-009	4.095708496e+003	1.665451999e-009	4.095708496e+003	1.858102339e-009	4.095708496e+003	1.179019327e-009	4.095708496e+003	1.910380076e-009	4.095708496e+003	1.185489928e-009	4.095708496e+003	1.270544003e-009	4.095708496e+003	1.288843143e-009
4.095831055e+003	1.127479665e-009	4.095831055e+003	1.200578748e-009	4.095831055e+003	1.383734016e-009	4.095831055e+003	1.442949205e-009	4.095831055e+003	1.179130571e-009	4.095831055e+003	1.639070546e-009	4.095831055e+003	1.342595257e-009	4.095831055e+003	2.055832615e-009	4.095831055e+003	1.533178251e-009	4.095831055e+003	1.541650252e-009	4.095831055e+003	1.431158081e-009
4.095953369e+003	1.750346423e-009	4.095953369e+003	1.798016735e-009	4.095953369e+003	1.679546502e-009	4.095953369e+003	1.163011798e-009	4.095953369e+003	1.326228460e-009	4.095953369e+003	1.022853691e-009	4.095953369e+003	1.734165589e-009	4.095953369e+003	1.661928040e-009	4.095953369e+003	1.235582525e-009	4.095953369e+003	1.954464812e-009	4.095953369e+003	1.179148890e-009
4.096076172e+003	2.070062566e-009	4.096076172e+003	1.681589645e-009	4.096076172e+003	1.209126799e-009	4.096076172e+003	1.462426180e-009	4.096076172e+003	2.411838951e-009	4.096076172e+003	1.349264922e-009	4.096076172e+003	2.002238153e-009	4.096076172e+003	2.024227230e-009	4.096076172e+003	1.478348777e-009	4.096076172e+003	2.260285070e-009	4.096075684e+003	1.889606471e-009
4.096198242e+003	1.943077477e-009	4.096198242e+003	1.381028958e-009	4.096198242e+003	1.677986861e-009	4.096198242e+003	1.306384001e-009	4.096198242e+003	1.310001885e-009	4.096198242e+003	1.821398032e-009	4.096198242e+003	1.434911856e-009	4.096198242e+003	1.731898402e-009	4.096198242e+003	1.006050909e-009	4.096198242e+003	2.134299626e-009	4.096198242e+003	1.315675013e-009
4.096320801e+003	1.200545108e-009	4.096320801e+003	1.327181032e-009	4.096320801e+003	1.940153593e-009	4.096320801e+003	1.580736320e-009	4.096320801e+003	1.965964058e-009	4.096320801e+003	1.388079096e-009	4.096320801e+003	1.159133456e-009	4.096320801e+003	9.393826828e-010	4.096320801e+003	1.975064334e-009	4.096320801e+003	1.404904970e-009	4.096320801e+003	1.696339069e-009
4.096443359e+003	8.083184122e-010	4.096443359e+003	2.039315161e-009	4.096443359e+003	9.159775161e-010	4.096443359e+003	2.274045174e-009	4.096443359e+003	1.482729828e-009	4.096443359e+003	1.574063435e-009	4.096443359e+003	7.667805835e-010	4.096443359e+003	2.222421136e-009	4.096443359e+003	1.116783666e-009	4.096443359e+003	1.364036994e-009	4.096443359e+003	1.440268238e-009
4.096565918e+003	1.554985363e-009	4.096565918e+003	1.789017712e-009	4.096565918e+003	2.081959938e-009	4.096565918e+003	1.332484456e-009	4.096565918e+003	1.912072056e-009	4.096565918e+003	2.054565185e-009	4.096565918e+003	1.262760008e-009	4.096565918e+003	1.417191697e-009	4.096565918e+003	1.484429024e-009	4.096565918e+003	1.696780716e-009	4.096565918e+003	1.283769757e-009
4.096687988e+003	1.296850627e-009	4.096687988e+003	1.744158817e-009	4.096687988e+003	2.042898073e-009	4.096687988e+003	1.497713065e-009	4.096687988e+003	1.181937104e-009	4.096687988e+003	1.329493959e-009	4.096687988e+003	1.874154831e-009	4.096687988e+003	1.551664575e-009	4.096687988e+003	1.697251784e-009	4.096687988e+003	1.853117548e-009	4.096687988e+003	1.238804503e-009
4.096810547e+003	1.256266091e-009	4.096810547e+003	2.034380664e-009	4.096810547e+003	2.441227220e-009	4.096810547e+003	1.803905136e-009	4.096810547e+003	1.316012077e-009	4.096810547e+003	1.727537446e-009	4.096810547e+003	1.318508414e-009	4.096810547e+003	1.446600062e-009	4.096810547e+003	1.194815247e-009	4.096810547e+003	1.342290279e-009	4.096810547e+003	1.167434704e-009
4.096933105e+003	1.885638978e-009	4.096933105e+003	1.346672551e-009	4.096933105e+003	1.980049680e-009	4.096933105e+003	9.093000242e-010	4.096933105e+003	1.169611408e-009	4.096933105e+003	1.613439049e-009	4.096933105e+003	1.347517875e-009	4.096933105e+003	1.141362227e-009	4.096933105e+003	1.323426702e-009	4.096933105e+003	1.745105616e-009	4.096933105e+003	1.458481891e-009
4.097055664e+003	1.270195504e-009	4.097055664e+003	1.694756224e-009	4.097055664e+003	1.473370870e-009	4.097055664e+003	1.500776059e-009	4.097055664e+003	1.856679588e-009	4.097055664e+003	1.212812739e-009	4.097055664e+003	1.412629569e-009	4.097055664e+003	1.216572065e-009	4.097055664e+003	1.814424389e-009	4.097055664e+003	1.711722319e-009	4.097055664e+003	1.049034748e-009
4.097177734e+003	1.110946779e-009	4.097177734e+003	1.808360017e-009	4.097177734e+003	2.376061570e-009	4.097177734e+003	1.243115610e-009	4.097177734e+003	1.516414216e-009	4.097177734e+003	1.524372295e-009	4.097177734e+003	9.342441265e-010	4.097177734e+003	2.024150847e-009	4.097177734e+003	1.353387069e-009	4.097177734e+003	2.129884713e-009	4.097177734e+003	2.250830411e-009
4.097300293e+003	1.039778263e-009	4.097300293e+003	1.508825842e-009	4.097300293e+003	1.344601319e-009	4.097300293e+003	1.487512669e-009	4.097300293e+003	1.954631790e-009	4.097300293e+003	1.709787201e-009	4.097300293e+003	2.042379599e-009	4.097300293e+003	1.935554605e-009	4.097300293e+003	9.905957166e-010	4.097300293e+003	1.669319127e-009	4.097300293e+003	1.497492796e-009
4.097422852e+003	1.300763608e-009	4.097422852e+003	2.380603492e-009	4.097422852e+003	1.718983178e-009	4.097422852e+003	2.052024328e-009	4.097422852e+003	2.034111102e-009	4.097422852e+003	2.062900073e-009	4.097422852e+003	1.803636351e-009	4.097422852e+003	2.153738743e-009	4.097422852e+003	1.125971205e-009	4.097422852e+003	1.107738234e-009	4.097422852e+003	1.176595821e-009
4.097545410e+003	1.544836148e-009	4.097545410e+003	2.057365167e-009	4.097545410e+003	1.065435962e-009	4.097545410e+003	1.575405029e-009	4.097545410e+003	1.876327316e-009	4.097545410e+003	1.802905270e-009	4.097545410e+003	2.004893807e-009	4.097545410e+003	1.413262729e-009	4.097545410e+003	1.691231710e-009	4.097545410e+003	1.902165536e-009	4.097545410e+003	1.428575813e-009
4.097667480e+003	2.361228546e-009	4.097667480e+003	1.872030309e-009	4.097667480e+003	1.243409820e-009	4.097667480e+003	1.676906836e-009	4.097667480e+003	1.713204911e-009	4.097667480e+003	1.762081370e-009	4.097667480e+003	1.562916352e-009	4.097667480e+003	1.642055381e-009	4.097667480e+003	1.359056867e-009	4.097667480e+003	2.200168492e-009	4.097667480e+003	1.690136586e-009
4.097790039e+003	2.090876583e-009	4.097790039e+003	1.982144004e-009	4.097790039e+003	1.447169828e-009	4.097790039e+003	1.561972773e-009	4.097790039e+003	1.922286774e-009	4.097790039e+003	1.507543979e-009	4.097790039e+003	1.499207536e-009	4.097790039e+003	1.589521070e-009	4.097790039e+003	1.018230278e-009	4.097790039e+003	1.809343120e-009	4.097790039e+003	1.504248837e-009
4.097912598e+003	1.899331137e-009	4.097912598e+003	1.106407632e-009	4.097912598e+003	1.697115337e-009	4.097912598e+003	1.229205515e-009	4.097912598e+003	1.440158104e-009	4.097912598e+003	2.008727407e-009	4.097912598e+003	8.006603713e-010	4.097912598e+003	1.227456581e-009	4.097912598e+003	6.488464765e-010	4.097912598e+003	1.625648283e-009	4.097912598e+003	1.000341254e-009
4.098035156e+003	1.164686902e-009	4.098035156e+003	9.554567137e-010	4.098035156e+003	9.571611281e-010	4.098035156e+003	1.684019479e-009	4.098035156e+003	1.435348063e-009	4.098035156e+003	2.148012879e-009	4.098035156e+003	1.218960155e-009	4.098035156e+003	1.520188309e-009	4.098035156e+003	2.061545601e-009	4.098035156e+003	1.729146493e-009	4.098035156e+003	1.647578851e-009
4.098157227e+003	1.945008599e-009	4.098157227e+003	2.017142009e-009	4.098157227e+003	1.129700888e-009	4.098157227e+003	1.232360658e-009	4.098157227e+003	1.355547563e-009	4.098157227e+003	1.995186905e-009	4.098157227e+003	9.770361187e-010	4.098157227e+003	1.931700355e-009	4.098157227e+003	1.870144706e-009	4.098157227e+003	1.297354557e-009	4.098157227e+003	2.068881733e-009
4.098279785e+003	1.010154294e-009	4.098279785e+003	1.220736845e-009	4.098279785e+003	1.916391268e-009	4.098279785e+003	2.155499557e-009	4.098279785e+003	1.595705679e-009	4.098279785e+003	1.125617821e-009	4.098279785e+003	1.363731017e-009	4.098279785e+003	1.557453611e-009	4.098279785e+003	1.319958698e-009	4.098279785e+003	1.006223771e-009	4.098279785e+003	1.108196868e-009
4.098402344e+003	1.051862597e-009	4.098402344e+003	1.482710732e-009	4.098402344e+003	2.359910267e-009	4.098402344e+003	2.036899538e-009	4.098402344e+003	1.183832921e-009	4.098402344e+003	1.109778935e-009	4.098402344e+003	1.045780351e-009	4.098402344e+003	1.773937108e-009	4.098402344e+003	2.074669325e-009	4.098402344e+003	1.747887168e-009	4.098402344e+003	1.907667357e-009
4.098524902e+003	1.229972457e-009	4.098524902e+003	1.106903125e-009	4.098524902e+003	1.344623302e-009	4.098524902e+003	1.742861855e-009	4.098524902e+003	1.813247330e-009	4.098524902e+003	1.805688044e-009	4.098524902e+003	1.240688774e-009	4.098524902e+003	1.236365343e-009	4.098524902e+003	1.793980853e-009	4.098524902e+003	2.491289175e-009	4.098524902e+003	1.691935370e-009
4.098647461e+003	1.153887097e-009	4.098647461e+003	2.097509721e-009	4.098647461e+003	1.874016275e-009	4.098647461e+003	1.334416910e-009	4.098647461e+003	1.031913444e-009	4.098647461e+003	1.553540074e-009	4.098647461e+003	1.442633346e-009	4.098647461e+003	8.986643651e-010	4.098647461e+003	1.591867305e-009	4.098647461e+003	1.699232755e-009	4.098647461e+003	1.568784991e-009
4.098769531e+003	1.426303853e-009	4.098769531e+003	1.834259300e-009	4.098769531e+003	1.497317159e-009	4.098769531e+003	1.714348885e-009	4.098769531e+003	2.028058388e-009	4.098769531e+003	1.399922289e-009	4.098769531e+003	1.904855607e-009	4.098769531e+003	1.507872938e-009	4.098769531e+003	1.776666148e-009	4.098769531e+003	1.403997252e-009	4.098769531e+003	2.252089848e-009
4.098892090e+003	1.581321185e-009	4.098892090e+003	1.359242718e-009	4.098892090e+003	1.168724340e-009	4.098892090e+003	1.840379071e-009	4.098892090e+003	1.633432944e-009	4.098892090e+003	2.199737059e-009	4.098892090e+003	1.747403333e-009	4.098892090e+003	1.850972375e-009	4.098892090e+003	1.584699483e-009	4.098892090e+003	1.400892957e-009	4.098892090e+003	1.487355128e-009
4.099014648e+003	1.074699107e-009	4.099014648e+003	1.819751794e-009	4.099014648e+003	1.360262347e-009	4.099014648e+003	1.472748257e-009	4.099014648e+003	1.611423883e-009	4.099014648e+003	1.811340966e-009	4.099014648e+003	1.635237390e-009	4.099014648e+003	2.273826016e-009	4.099014648e+003	2.438090174e-009	4.099014648e+003	1.235338276e-009	4.099014648e+003	1.064322408e-009
4.099137207e+003	1.407284955e-009	4.099137207e+003	1.334313215e-009	4.099137207e+003	1.930900773e-009	4.099137207e+003	1.476748279e-009	4.099137207e+003	1.923460280e-009	4.099137207e+003	1.350377921e-009	4.099137207e+003	1.141186368e-009	4.099137207e+003	1.610896305e-009	4.099137207e+003	1.376550318e-009	4.099137207e+003	2.215016615e-009	4.099137207e+003	7.599829099e-010
4.099259277e+003	1.477517997e-009	4.099259277e+003	2.049078907e-009	4.099259277e+003	1.420153328e-009	4.099259277e+003	1.595322652e-009	4.099259277e+003	1.279004680e-009	4.099259277e+003	1.592857402e-009	4.099259277e+003	1.383869019e-009	4.099259277e+003	1.874067790e-009	4.099259277e+003	2.070309479e-009	4.099259277e+003	2.219272321e-009	4.099259277e+003	1.665670601e-009
4.099381836e+003	1.620773182e-009	4.099381836e+003	1.381304737e-009	4.099381836e+003	1.015378892e-009	4.099381836e+003	1.914338466e-009	4.099381836e+003	1.287728035e-009	4.099381836e+003	1.512863057e-009	4.099381836e+003	1.093597990e-009	4.099381836e+003	1.930256399e-009	4.099381836e+003	2.102912289e-009	4.099381836e+003	1.256339588e-009	4.099381836e+003	9.455355388e-010
4.099504395e+003	1.204078171e-009	4.099504395e+003	1.147534179e-009	4.099504395e+003	1.521106796e-009	4.099504395e+003	1.618235324e-009	4.099504395e+003	1.124512039e-009	4.099504395e+003	1.667758931e-009	4.099504395e+003	1.981274256e-009	4.099504395e+003	1.166940877e-009	4.099504395e+003	1.443326680e-009	4.099504395e+003	2.017723322e-009	4.099504395e+003	1.747944789e-009
4.099626953e+003	1.070445066e-009	4.099626953e+003	1.504975145e-009	4.099626953e+003	1.777496261e-009	4.099626953e+003	2.125840393e-009	4.099626953e+003	1.251421411e-009	4.099626953e+003	1.784966175e-009	4.099626953e+003	1.920470449e-009	4.099626953e+003	1.644047232e-009	4.099626953e+003	1.614288259e-009	4.099626953e+003	1.621051737e-009	4.099626953e+003	1.633323365e-009
4.099749023e+003	1.071144395e-009	4.099749023e+003	1.580431452e-009	4.099749023e+003	2.046253389e-009	4.099749023e+003	1.373704817e-009	4.099749023e+003	1.525132798e-009	4.099749023e+003	1.191474919e-009	4.099749023e+003	1.755886436e-009	4.099749023e+003	1.707299968e-009	4.099749023e+003	1.092147595e-009	4.099749023e+003	9.133420131e-010	4.099749023e+003	2.199417759e-009
4.099871582e+003	1.715675491e-009	4.099871582e+003	1.897795698e-009	4.099871582e+003	1.522315274e-009	4.099871582e+003	1.279311324e-009	4.099871582e+003	1.976733666e-009	4.099871582e+003	1.308169573e-009	4.099871582e+003	1.554371187e-009	4.099871582e+003	1.572330377e-009	4.099871582e+003	1.850505527e-009	4.099871582e+003	1.730353305e-009	4.099871582e+003	1.452689302e-009
4.099994141e+003	1.136218564e-009	4.099994141e+003	1.303577135e-009	4.099994141e+003	1.605449107e-009	4.099994141e+003	1.653881143e-009	4.099994141e+003	1.735548261e-009	4.099994141e+003	1.644703373e-009	4.099994141e+003	1.070204925e-009	4.099994141e+003	1.842891173e-009	4.099994141e+003	1.674855699e-009	4.099994141e+003	1.843227460e-009	4.099994141e+003	1.612249778e-009
4.100116699e+003	1.246404646e-009	4.100116699e+003	2.026266710e-009	4.100116699e+003	1.436978425e-009	4.100116699e+003	2.150058798e-009	4.100116699e+003	1.930579474e-009	4.100116699e+003	1.734633437e-009	4.100116699e+003	1.486987755e-009	4.100116699e+003	1.560251817e-009	4.100116699e+003	1.145322504e-009	4.100116699e+003	1.157304141e-009	4.100116699e+003	1.831636065e-009
4.100238770e+003	1.290270779e-009	4.100238770e+003	1.015406093e-009	4.100238770e+003	1.751481071e-009	4.100238770e+003	1.811463868e-009	4.100238770e+003	1.921488080e-009	4.100238770e+003	1.415461859e-009	4.100238770e+003	1.586167531e-009	4.100238770e+003	1.348758327e-009	4.100238770e+003	2.123145215e-009	4.100238770e+003	1.245381021e-009	4.100238770e+003	9.056990158e-010
4.100361328e+003	2.140860600e-009	4.100361328e+003	1.811413242e-009	4.100361328e+003	1.193495969e-009	4.100361328e+003	1.300576868e-009	4.100361328e+003	1.386929349e-009	4.100361328e+003	1.695499630e-009	4.100361328e+003	1.509586123e-009	4.100361328e+003	1.400324190e-009	4.100361328e+003	1.905107849e-009	4.100361328e+003	1.589510967e-009	4.100361328e+003	1.753834633e-009
4.100483887e+003	1.321161625e-009	4.100483887e+003	8.396242035e-010	4.100483887e+003	1.608141731e-009	4.100483887e+003	1.574319342e-009	4.100483887e+003	8.997028123e-010	4.100483887e+003	1.592189713e-009	4.100483887e+003	1.230221036e-009	4.100483887e+003	2.228490725e-009	4.100483887e+003	1.410911943e-009	4.100483887e+003	1.613814193e-009	4.100483887e+003	1.961486307e-009
4.100606445e+003	1.291287299e-009	4.100606445e+003	1.603129962e-009	4.100606445e+003	1.559148366e-009	4.100606445e+003	1.599153698e-009	4.100606445e+003	9.950026358e-010	4.100606445e+003	1.700215857e-009	4.100606445e+003	1.703204910e-009	4.100606445e+003	1.606065170e-009	4.100606445e+003	1.393929749e-009	4.100606445e+003	1.151363560e-009	4.100606445e+003	1.721981890e-009
4.100728516e+003	1.718187037e-009	4.100728516e+003	2.367162022e-009	4.100728516e+003	1.091103874e-009	4.100728516e+003	2.029923563e-009	4.100728516e+003	1.401829763e-009	4.100728516e+003	2.357332107e-009	4.100728516e+003	1.537553418e-009	4.100728516e+003	1.615770517e-009	4.100728516e+003	1.688462370e-009	4.100728516e+003	9.930798406e-010	4.100728516e+003	1.170918362e-009
4.100851074e+003	1.269172212e-009	4.100851074e+003	1.488535517e-009	4.100851074e+003	1.338215094e-009	4.100851074e+003	1.848655673e-009	4.100851074e+003	1.138853456e-009	4.100851074e+003	1.714678732e-009	4.100851074e+003	2.158332846e-009	4.100851074e+003	1.235925029e-009	4.100851074e+003	1.170190167e-009	4.100851074e+003	1.289239160e-009	4.100851074e+003	1.355003554e-009
4.100973633e+003	9.119275890e-010	4.100973633e+003	1.999977073e-009	4.100973633e+003	1.856360621e-009	4.100973633e+003	1.261893479e-009	4.100973633e+003	8.875883917e-010	4.100973633e+003	6.299210042e-010	4.100973633e+003	1.147786310e-009	4.100973633e+003	1.403663852e-009	4.100973633e+003	1.744692613e-009	4.100973633e+003	1.360753510e-009	4.100973633e+003	1.549335660e-009
4.101096191e+003	1.632819435e-009	4.101096191e+003	1.266038829e-009	4.101096191e+003	1.724713705e-009	4.101096191e+003	1.594196442e-009	4.101096191e+003	1.769543623e-009	4.101096191e+003	9.693714720e-010	4.101096191e+003	1.552712847e-009	4.101096191e+003	1.799137395e-009	4.101096191e+003	1.287072893e-009	4.101096191e+003	1.395031535e-009	4.101096191e+003	1.559662066e-009
4.101218750e+003	2.067210181e-009	4.101218750e+003	1.516269665e-009	4.101218750e+003	2.475263106e-009	4.101218750e+003	2.386345788e-009	4.101218750e+003	1.730573906e-009	4.101218750e+003	1.643767455e-009	4.101218750e+003	1.580066078e-009	4.101218750e+003	1.539484651e-009	4.101218750e+003	1.612633915e-009	4.101218750e+003	2.150856826e-009	4.101218750e+003	1.931052429e-009
4.101340820e+003	1.699802410e-009	4.101340820e+003	9.554658176e-010	4.101340820e+003	1.768653668e-009	4.101340820e+003	1.048598430e-009	4.101340820e+003	1.636423663e-009	4.101340820e+003	1.809946304e-009	4.101340820e+003	1.409039108e-009	4.101340820e+003	2.111479436e-009	4.101340820e+003	1.289579110e-009	4.101340820e+003	1.377322478e-009	4.101340820e+003	1.092097301e-009
4.101463379e+003	1.489717572e-009	4.101463379e+003	1.915341219e-009	4.101463379e+003	1.924238546e-009	4.101463379e+003	2.055209336e-009	4.101463379e+003	1.305183961e-009	4.101463379e+003	1.068183764e-009	4.101463379e+003	1.528411508e-009	4.101463379e+003	1.900688273e-009	4.101463379e+003	1.791404691e-009	4.101463379e+003	1.682706974e-009	4.101463379e+003	1.745865563e-009
4.101585938e+003	2.293492285e-009	4.101585938e+003	1.932768612e-009	4.101585938e+003	1.280424100e-009	4.101585938e+003	1.119725312e-009	4.101585938e+003	1.366492697e-009	4.101585938e+003	1.844557396e-009	4.101585938e+003	1.954351125e-009	4.101585938e+003	1.740469324e-009	4.101585938e+003	1.545690131e-009	4.101585938e+003	7.873505736e-010	4.101585938e+003	1.475644162e-009
4.101708496e+003	2.108005104e-009	4.101708496e+003	1.426800789e-009	4.101708496e+003	1.373341885e-009	4.101708496e+003	1.542789785e-009	4.101708496e+003	1.107949177e-009	4.101708496e+003	1.459436239e-009	4.101708496e+003	1.604143707e-009	4.101708496e+003	1.581433318e-009	4.101708496e+003	1.165179842e-009	4.101708496e+003	1.307031372e-009	4.101708496e+003	1.423561824e-009
4.101830566e+003	1.830107621e-009	4.101830566e+003	1.447303832e-009	4.101830566e+003	2.142903188e-009	4.101830566e+003	1.585694132e-009	4.101830566e+003	1.403951844e-009	4.101830566e+003	1.915040349e-009	4.101830566e+003	1.660172111e-009	4.101830566e+003	1.528580151e-009	4.101830566e+003	1.500677693e-009	4.101830566e+003	1.908519787e-009	4.101830566e+003	1.668296612e-009
4.101953125e+003	2.348726325e-009	4.101953125e+003	1.333743116e-009	4.101953125e+003	1.792355597e-009	4.101953125e+003	1.480637279e-009	4.101953125e+003	1.877179079e-009	4.101953125e+003	1.317448595e-009	4.101953125e+003	9.191123418e-010	4.101953125e+003	1.203601885e-009	4.101953125e+003	1.165453067e-009	4.101953125e+003	1.217405177e-009	4.101953125e+003	1.252990267e-009
4.102075684e+003	1.487343915e-009	4.102075684e+003	1.041308151e-009	4.102075684e+003	1.712620268e-009	4.102075684e+003	1.735380173e-009	4.102075684e+003	1.347122969e-009	4.102075684e+003	2.128002441e-009	4.102075684e+003	9.916736321e-010	4.102075684e+003	1.363859581e-009	4.102075684e+003	1.689559048e-009	4.102075684e+003	1.191929444e-009	4.102075684e+003	1.200599842e-009
4.102198242e+003	1.208241285e-009	4.102198242e+003	1.851637954e-009	4.102198242e+003	1.733090449e-009	4.102198242e+003	1.312489339e-009	4.102198242e+003	1.978635256e-009	4.102198242e+003	1.068650723e-009	4.102198242e+003	1.361102231e-009	4.102198242e+003	1.351035728e-009	4.102198242e+003	1.534742111e-009	4.102198242e+003	1.156157281e-009	4.102198242e+003	1.374569125e-009
4.102320313e+003	9.893755815e-010	4.102320313e+003	1.640053982e-009	4.102320313e+003	1.139066064e-009	4.102320313e+003	1.585093723e-009	4.102320313e+003	1.807668015e-009	4.102320313e+003	1.694358320e-009	4.102320313e+003	1.223090074e-009	4.102320313e+003	1.519018578e-009	4.102320313e+003	1.645584335e-009	4.102320313e+003	1.903940117e-009	4.102320313e+003	1.167690389e-009
4.102442871e+003	1.637778468e-009	4.102442871e+003	1.396780691e-009	4.102442871e+003	1.803509564e-009	4.102442871e+003	1.728708399e-009	4.102442871e+003	1.452452825e-009	4.102442871e+003	1.451584630e-009	4.102442871e+003	1.343595346e-009	4.102442871e+003	1.165054164e-009	4.102442871e+003	1.734687061e-009	4.102442871e+003	1.078011458e-009	4.102442871e+003	1.315199061e-009
4.102565430e+003	1.391148863e-009	4.102565430e+003	5.164910166e-010	4.102565430e+003	1.317022158e-009	4.102565430e+003	2.146426814e-009	4.102565430e+003	1.327876364e-009	4.102565430e+003	1.731077726e-009	4.102565430e+003	2.027944479e-009	4.102565430e+003	1.029938690e-009	4.102565430e+003	1.522491688e-009	4.102565430e+003	2.189998627e-009	4.102565430e+003	1.586666132e-009
4.102687988e+003	1.732526678e-009	4.102687988e+003	1.500133684e-009	4.102687988e+003	7.574395555e-010	4.102687988e+003	1.463279165e-009	4.102687988e+003	2.046520065e-009	4.102687988e+003	1.152016815e-009	4.102687988e+003	9.093912290e-010	4.102687988e+003	1.867672905e-009	4.102687988e+003	1.816201078e-009	4.102687988e+003	1.725938725e-009	4.102687988e+003	1.571214492e-009
4.102810059e+003	9.690740432e-010	4.102810059e+003	1.840682273e-009	4.102810059e+003	1.752764045e-009	4.102810059e+003	1.157695939e-009	4.102810059e+003	1.256646676e-009	4.102810059e+003	1.321935117e-009	4.102810059e+003	9.553343672e-010	4.102810059e+003	1.674506200e-009	4.102810059e+003	1.491290980e-009	4.102810059e+003	1.049942688e-009	4.102810059e+003	1.118408144e-009
4.102932617e+003	1.633813640e-009	4.102932617e+003	2.569173096e-009	4.102932617e+003	1.262872584e-009	4.102932617e+003	1.276735717e-009	4.102932617e+003	7.831245097e-010	4.102932617e+003	1.705380392e-009	4.102932617e+003	1.097573477e-009	4.102932617e+003	1.230358260e-009	4.102932617e+003	1.491774926e-009	4.102932617e+003	1.822527351e-009	4.102932617e+003	1.306827535e-009
4.103055176e+003	1.704482111e-009	4.103055176e+003	1.815230855e-009	4.103055176e+003	2.356330242e-009	4.103055176e+003	1.298837815e-009	4.103055176e+003	2.252147802e-009	4.103055176e+003	1.488119739e-009	4.103055176e+003	1.326051047e-009	4.103055176e+003	1.774192571e-009	4.103055176e+003	1.438149044e-009	4.103055176e+003	1.201956645e-009	4.103055176e+003	1.178574016e-009
4.103177734e+003	2.377893216e-009	4.103177734e+003	1.229718771e-009	4.103177734e+003	1.182096199e-009	4.103177734e+003	1.822625495e-009	4.103177734e+003	1.750588896e-009	4.103177734e+003	1.547511119e-009	4.103177734e+003	1.857845433e-009	4.103177734e+003	1.729617893e-009	4.103177734e+003	8.135252472e-010	4.103177734e+003	1.640350300e-009	4.103177734e+003	1.575473418e-009
4.103300293e+003	1.480888301e-009	4.103299805e+003	1.535158667e-009	4.103299805e+003	1.260226479e-009	4.103299805e+003	1.137573813e-009	4.103299805e+003	1.224927382e-009	4.103300293e+003	1.535033767e-009	4.103299805e+003	9.902580977e-010	4.103299805e+003	1.485313761e-009	4.103299805e+003	9.124902500e-010	4.103299805e+003	1.236966307e-009	4.103299805e+003	1.441058162e-009
4.103422363e+003	1.153590001e-009	4.103422363e+003	1.530371718e-009	4.103422363e+003	1.791332749e-009	4.103422363e+003	1.528150939e-009	4.103422363e+003	9.955247737e-010	4.103422363e+003	1.516767711e-009	4.103422363e+003	1.274271244e-009	4.103422363e+003	1.266993066e-009	4.103422363e+003	1.650572345e-009	4.103422363e+003	7.920963330e-010	4.103422363e+003	1.528346227e-009
4.103544922e+003	1.813926231e-009	4.103544922e+003	1.296626362e-009	4.103544922e+003	1.461978427e-009	4.103544922e+003	1.455593757e-009	4.103544922e+003	1.430023322e-009	4.103544922e+003	1.740382061e-009	4.103544922e+003	1.660591553e-009	4.103544922e+003	1.780838255e-009	4.103544922e+003	1.382179593e-009	4.103544922e+003	2.066801619e-009	4.103544922e+003	1.729775434e-009
4.103667480e+003	1.774911440e-009	4.103667480e+003	1.296220797e-009	4.103667480e+003	1.660792392e-009	4.103667480e+003	1.858239784e-009	4.103667480e+003	1.677077033e-009	4.103667480e+003	2.602776439e-009	4.103667480e+003	1.361453950e-009	4.103667480e+003	1.431619712e-009	4.103667480e+003	1.946914852e-009	4.103667480e+003	1.713188591e-009	4.103667480e+003	1.654610338e-009
4.103790039e+003	1.174107034e-009	4.103790039e+003	1.371042724e-009	4.103790039e+003	1.950422046e-009	4.103790039e+003	8.725238310e-010	4.103790039e+003	1.879358891e-009	4.103790039e+003	2.179158631e-009	4.103790039e+003	1.246177050e-009	4.103790039e+003	1.235106128e-009	4.103790039e+003	1.146217565e-009	4.103790039e+003	1.458081211e-009	4.103790039e+003	1.604340549e-009
4.103912109e+003	2.051790515e-009	4.103912109e+003	1.510205516e-009	4.103912109e+003	2.292989132e-009	4.103912109e+003	1.927412230e-009	4.103912109e+003	1.756457202e-009	4.103912109e+003	1.490145451e-009	4.103912109e+003	1.652686765e-009	4.103912109e+003	1.499315894e-009	4.103912109e+003	1.530877647e-009	4.103912109e+003	1.014324069e-009	4.103912109e+003	1.124725091e-009
4.104034668e+003	1.757072932e-009	4.104034668e+003	2.144768363e-009	4.104034668e+003	9.103505727e-010	4.104034668e+003	1.973380348e-009	4.104034668e+003	1.327915777e-009	4.104034668e+003	1.540066408e-009	4.104034668e+003	1.872281663e-009	4.104034668e+003	9.590660488e-010	4.104034668e+003	1.079136780e-009	4.104034668e+003	2.411282063e-009	4.104034668e+003	1.223209756e-009
4.104157227e+003	1.700892427e-009	4.104157227e+003	8.770883464e-010	4.104157227e+003	1.270083483e-009	4.104157227e+003	1.083568679e-009	4.104157227e+003	8.633166959e-010	4.104157227e+003	2.266144605e-009	4.104157227e+003	1.891395929e-009	4.104157227e+003	1.352485124e-009	4.104157227e+003	1.971288022e-009	4.104157227e+003	1.050596721e-009	4.104157227e+003	1.085103118e-009
4.104279785e+003	1.745914857e-009	4.104279785e+003	2.054947990e-009	4.104279785e+003	1.353995027e-009	4.104279785e+003	1.410683459e-009	4.104279785e+003	1.065449395e-009	4.104279785e+003	1.389948934e-009	4.104279785e+003	1.540292005e-009	4.104279785e+003	2.089229234e-009	4.104279785e+003	1.761975121e-009	4.104279785e+003	1.422522766e-009	4.104279785e+003	1.529879334e-009
4.104401855e+003	1.786603643e-009	4.104401855e+003	1.183211640e-009	4.104401855e+003	1.975225095e-009	4.104401855e+003	1.298179675e-009	4.104401855e+003	1.820552042e-009	4.104401855e+003	2.053001991e-009	4.104401855e+003	2.014833411e-009	4.104401855e+003	1.474746991e-009	4.104401855e+003	1.621900503e-009	4.104401855e+003	1.605082289e-009	4.104401855e+003	1.479803724e-009
4.104524414e+003	1.658614468e-009	4.104524414e+003	1.222226986e-009	4.104524414e+003	1.015439288e-009	4.104524414e+003	8.794153739e-010	4.104524414e+003	1.373150038e-009	4.104524414e+003	1.791279680e-009	4.104524414e+003	2.174885383e-009	4.104524414e+003	1.668975957e-009	4.104524414e+003	1.276113992e-009	4.104524414e+003	1.554956164e-009	4.104524414e+003	1.550499840e-009
4.104646973e+003	1.205539890e-009	4.104646973e+003	1.003786387e-009	4.104646973e+003	2.150212230e-009	4.104646973e+003	1.690801832e-009	4.104646973e+003	1.519092407e-009	4.104646973e+003	1.668739147e-009	4.104646973e+003	1.663248095e-009	4.104646973e+003	1.744782985e-009	4.104646973e+003	2.371559393e-009	4.104646973e+003	1.718347131e-009	4.104646973e+003	1.924750803e-009
4.104769531e+003	1.837342722e-009	4.104769531e+003	1.041931430e-009	4.104769531e+003	1.541548555e-009	4.104769531e+003	1.539319450e-009	4.104769531e+003	1.744755451e-009	4.104769531e+003	2.006826927e-009	4.104769531e+003	1.842114794e-009	4.104769531e+003	1.708567843e-009	4.104769531e+003	1.616087042e-009	4.104769531e+003	1.301272090e-009	4.104769531e+003	1.027522289e-009
4.104891602e+003	1.279028328e-009	4.104891602e+003	1.588039589e-009	4.104891602e+003	2.231779428e-009	4.104891602e+003	1.671449312e-009	4.104891602e+003	2.056432580e-009	4.104891602e+003	1.373838598e-009	4.104891602e+003	1.764951185e-009	4.104891602e+003	2.004014954e-009	4.104891602e+003	1.929497007e-009	4.104891602e+003	1.641259240e-009	4.104891602e+003	1.479103839e-009
4.105014160e+003	1.273934180e-009	4.105014160e+003	1.340840328e-009	4.105014160e+003	1.328284482e-009	4.105014160e+003	2.213010886e-009	4.105014160e+003	1.646196290e-009	4.105014160e+003	1.675464434e-009	4.105014160e+003	1.550169104e-009	4.105014160e+003	1.855130494e-009	4.105014160e+003	1.389524051e-009	4.105014160e+003	1.794581372e-009	4.105014160e+003	1.168051988e-009
4.105136719e+003	1.375455971e-009	4.105136719e+003	6.730278557e-010	4.105136719e+003	1.284327533e-009	4.105136719e+003	1.247548065e-009	4.105136719e+003	1.336618149e-009	4.105136719e+003	1.149620066e-009	4.105136719e+003	1.777949010e-009	4.105136719e+003	1.529930183e-009	4.105136719e+003	1.330838328e-009	4.105136719e+003	1.771244817e-009	4.105136719e+003	1.152828055e-009
4.105259277e+003	1.682117889e-009	4.105259277e+003	1.509906866e-009	4.105259277e+003	1.408993033e-009	4.105259277e+003	1.925182902e-009	4.105259277e+003	1.740441902e-009	4.105259277e+003	1.188740328e-009	4.105259277e+003	1.341099898e-009	4.105259277e+003	1.955732687e-009	4.105259277e+003	1.791164439e-009	4.105259277e+003	1.371515568e-009	4.105259277e+003	2.498954599e-009
4.105381348e+003	2.137420907e-009	4.105381348e+003	1.858117438e-009	4.105381348e+003	1.638380875e-009	4.105381348e+003	8.705671739e-010	4.105381348e+003	1.529388949e-009	4.105381348e+003	1.871755861e-009	4.105381348e+003	1.501120339e-009	4.105381348e+003	2.312527503e-009	4.105381348e+003	1.267003280e-009	4.105381348e+003	1.734321353e-009	4.105381348e+003	1.360829227e-009
4.105503906e+003	1.338935074e-009	4.105503906e+003	1.367108871e-009	4.105503906e+003	1.423020257e-009	4.105503906e+003	1.502487246e-009	4.105503906e+003	1.249063852e-009	4.105503906e+003	1.358220092e-009	4.105503906e+003	1.479661171e-009	4.105503906e+003	8.649558292e-010	4.105503906e+003	1.954861384e-009	4.105503906e+003	1.680229178e-009	4.105503906e+003	9.877110241e-010
4.105626465e+003	1.654205661e-009	4.105626465e+003	1.178199649e-009	4.105626465e+003	1.082132051e-009	4.105626465e+003	1.206340916e-009	4.105626465e+003	1.568463803e-009	4.105626465e+003	1.441896269e-009	4.105626465e+003	1.516537007e-009	4.105626465e+003	1.496134217e-009	4.105626465e+003	1.174016773e-009	4.105626465e+003	1.976516062e-009	4.105626465e+003	1.307959963e-009
4.105749023e+003	1.438205000e-009	4.105749023e+003	1.811995887e-009	4.105749023e+003	2.179690872e-009	4.105749023e+003	1.439032338e-009	4.105749023e+003	1.852665577e-009	4.105749023e+003	1.314742093e-009	4.105749023e+003	1.613242206e-009	4.105749023e+003	1.871242494e-009	4.105749023e+003	1.523680071e-009	4.105749023e+003	1.505266467e-009	4.105749023e+003	1.623274293e-009
4.105871582e+003	1.284009787e-009	4.105871582e+003	1.259780058e-009	4.105871582e+003	1.953589734e-009	4.105871582e+003	1.067177458e-009	4.105871582e+003	1.708999720e-009	4.105871582e+003	1.160799457e-009	4.105871582e+003	1.660083959e-009	4.105871582e+003	1.228073865e-009	4.105871582e+003	1.289436002e-009	4.105871582e+003	1.522178827e-009	4.105871582e+003	1.662874172e-009
4.105993652e+003	1.899583379e-009	4.105993652e+003	1.720314557e-009	4.105993652e+003	1.783486581e-009	4.105993652e+003	1.903123215e-009	4.105993652e+003	1.328865906e-009	4.105993652e+003	9.654054223e-010	4.105993652e+003	1.957005669e-009	4.105993652e+003	1.114088266e-009	4.105993652e+003	1.410813799e-009	4.105993652e+003	9.343203988e-010	4.105993652e+003	1.502288960e-009
4.106116211e+003	2.299121560e-009	4.106116211e+003	1.689240192e-009	4.106116211e+003	1.500525926e-009	4.106116211e+003	1.812091699e-009	4.106116211e+003	1.942183303e-009	4.106116211e+003	1.369928837e-009	4.106116211e+003	1.530376936e-009	4.106116211e+003	1.747697986e-009	4.106116211e+003	1.497880930e-009	4.106116211e+003	1.164526808e-009	4.106116211e+003	1.365222491e-009
4.106238770e+003	1.151667095e-009	4.106238770e+003	1.515638282e-009	4.106238770e+003	1.557578844e-009	4.106238770e+003	1.778191261e-009	4.106238770e+003	1.329792609e-009	4.106238770e+003	1.495655155e-009	4.106238770e+003	1.006529415e-009	4.106238770e+003	1.043522602e-009	4.106238770e+003	1.891614643e-009	4.106238770e+003	1.438764996e-009	4.106238770e+003	1.683164719e-009
4.106361328e+003	1.159976115e-009	4.106361328e+003	1.461831545e-009	4.106361328e+003	1.534487537e-009	4.106361328e+003	1.396231686e-009	4.106361328e+003	1.361973978e-009	4.106361328e+003	1.117623438e-009	4.106361328e+003	9.541928359e-010	4.106361328e+003	1.268648187e-009	4.106361328e+003	9.981289129e-010	4.106361328e+003	1.264281346e-009	4.106361328e+003	1.110564973e-009
4.106483398e+003	1.886617751e-009	4.106483398e+003	1.717059606e-009	4.106483398e+003	1.517206139e-009	4.106483398e+003	1.337954081e-009	4.106483398e+003	1.400310423e-009	4.106483398e+003	1.583279285e-009	4.106483398e+003	1.536898941e-009	4.106483398e+003	2.312858127e-009	4.106483398e+003	1.107827940e-009	4.106483398e+003	1.965677399e-009	4.106483398e+003	1.504832148e-009
4.106605957e+003	1.355445978e-009	4.106605957e+003	1.332932542e-009	4.106605957e+003	2.112058972e-009	4.106605957e+003	2.002327859e-009	4.106605957e+003	1.594060883e-009	4.106605957e+003	1.593821963e-009	4.106605957e+003	1.915505310e-009	4.106605957e+003	1.978290198e-009	4.106605957e+003	1.943696537e-009	4.106605957e+003	1.117858250e-009	4.106605957e+003	1.289431784e-009
4.106728516e+003	1.578056796e-009	4.106728516e+003	1.210924694e-009	4.106728516e+003	1.818040496e-009	4.106728516e+003	1.658286175e-009	4.106728516e+003	1.805383065e-009	4.106728516e+003	1.625587998e-009	4.106728516e+003	1.807951899e-009	4.106728516e+003	1.689684725e-009	4.106728516e+003	2.070061456e-009	4.106728516e+003	1.368488101e-009	4.106728516e+003	1.346846412e-009
4.106851074e+003	1.289480411e-009	4.106851074e+003	9.421922131e-010	4.106851074e+003	1.358631097e-009	4.106851074e+003	1.340998201e-009	4.106851074e+003	1.469871891e-009	4.106851074e+003	1.945440475e-009	4.106851074e+003	1.509102066e-009	4.106851074e+003	1.633731261e-009	4.106851074e+003	2.143279332e-009	4.106851074e+003	1.807064720e-009	4.106851074e+003	2.042770397e-009
4.106973145e+003	2.235185148e-009	4.106973145e+003	1.754182577e-009	4.106973145e+003	1.706298436e-009	4.106973145e+003	1.639158698e-009	4.106973145e+003	1.601577759e-009	4.106973145e+003	2.250795328e-009	4.106973145e+003	1.636189295e-009	4.106973145e+003	1.349223733e-009	4.106973145e+003	1.494416924e-009	4.106973145e+003	1.104180636e-009	4.106973145e+003	1.964611807e-009
4.107095703e+003	7.350540732e-010	4.107095703e+003	1.387140958e-009	4.107095703e+003	1.343192557e-009	4.107095703e+003	9.692959768e-010	4.107095703e+003	8.410497299e-010	4.107095703e+003	1.258653071e-009	4.107095703e+003	1.387233106e-009	4.107095703e+003	1.290637153e-009	4.107095703e+003	9.840318560e-010	4.107095703e+003	1.464509736e-009	4.107095703e+003	1.039857644e-009
4.107218262e+003	1.372180702e-009	4.107218262e+003	1.780501413e-009	4.107218262e+003	1.665306448e-009	4.107218262e+003	1.775954162e-009	4.107218262e+003	1.284302553e-009	4.107218262e+003	1.516735515e-009	4.107218262e+003	1.203319222e-009	4.107218262e+003	1.478738132e-009	4.107218262e+003	1.451056830e-009	4.107218262e+003	1.810014250e-009	4.107218262e+003	1.697451624e-009
4.107340820e+003	1.021114193e-009	4.107340820e+003	8.663084694e-010	4.107340820e+003	2.194249449e-009	4.107340820e+003	1.393971272e-009	4.107340820e+003	1.870051891e-009	4.107340820e+003	1.761950030e-009	4.107340820e+003	1.867938471e-009	4.107340820e+003	2.114326270e-009	4.107340820e+003	1.328782862e-009	4.107340820e+003	2.077826355e-009	4.107340820e+003	1.222033919e-009
4.107462891e+003	1.410572104e-009	4.107462891e+003	1.511592296e-009	4.107462891e+003	1.192989929e-009	4.107462891e+003	1.372356340e-009	4.107462891e+003	1.067990474e-009	4.107462891e+003	1.722879506e-009	4.107462891e+003	1.548827733e-009	4.107462891e+003	2.176170133e-009	4.107462891e+003	1.282997597e-009	4.107462891e+003	1.433036467e-009	4.107462891e+003	1.260414439e-009
4.107585449e+003	1.859832177e-009	4.107585449e+003	2.191665960e-009	4.107585449e+003	1.541496708e-009	4.107585449e+003	1.236857061e-009	4.107585449e+003	1.292141838e-009	4.107585449e+003	1.068693911e-009	4.107585449e+003	1.141524764e-009	4.107585449e+003	1.585481968e-009	4.107585449e+003	2.135390531e-009	4.107585449e+003	1.904503888e-009	4.107585449e+003	2.049618031e-009
4.107708008e+003	1.848043385e-009	4.107708008e+003	1.093046653e-009	4.107708008e+003	2.076403716e-009	4.107708008e+003	1.824252083e-009	4.107708008e+003	2.013150313e-009	4.107708008e+003	2.042721103e-009	4.107708008e+003	2.158435430e-009	4.107708008e+003	1.686401796e-009	4.107708008e+003	1.519164683e-009	4.107708008e+003	1.108322323e-009	4.107708008e+003	1.498097979e-009
4.107830566e+003	1.696624063e-009	4.107830566e+003	2.097450436e-009	4.107830566e+003	1.332743249e-009	4.107830566e+003	1.025198815e-009	4.107830566e+003	2.041463665e-009	4.107830566e+003	2.025590806e-009	4.107830566e+003	1.696382923e-009	4.107830566e+003	2.408217625e-009	4.107830566e+003	1.708536645e-009	4.107830566e+003	1.245190284e-009	4.107830566e+003	1.175586184e-009
4.107952637e+003	1.593548959e-009	4.107952637e+003	1.564289143e-009	4.107952637e+003	1.855656406e-009	4.107952637e+003	1.732692101e-009	4.107952637e+003	1.219497170e-009	4.107952637e+003	9.677068036e-010	4.107952637e+003	1.252336790e-009	4.107952637e+003	1.063280464e-009	4.107952637e+003	1.438964725e-009	4.107952637e+003	1.741835343e-009	4.107952637e+003	1.559531393e-009
4.108075195e+003	2.081728567e-009	4.108075195e+003	1.512439840e-009	4.108075195e+003	1.391723736e-009	4.108075195e+003	2.006744326e-009	4.108075195e+003	2.059006299e-009	4.108075195e+003	1.571223374e-009	4.108075195e+003	1.692867513e-009	4.108075195e+003	1.656307869e-009	4.108075195e+003	1.367572167e-009	4.108075195e+003	1.829535301e-009	4.108075195e+003	1.183891429e-009
4.108197754e+003	1.645533376e-009	4.108197754e+003	1.572696307e-009	4.108197754e+003	1.891477419e-009	4.108197754e+003	1.644196446e-009	4.108197754e+003	1.708135300e-009	4.108197754e+003	1.633980395e-009	4.108197754e+003	1.491896273e-009	4.108197754e+003	1.886988787e-009	4.108197754e+003	1.134805583e-009	4.108197754e+003	1.452072351e-009	4.108197754e+003	1.760501078e-009
4.108320313e+003	1.974761243e-009	4.108320313e+003	1.880688494e-009	4.108320313e+003	1.877143996e-009	4.108320313e+003	1.830960827e-009	4.108320313e+003	1.530539473e-009	4.108320313e+003	1.207321021e-009	4.108320313e+003	1.571050179e-009	4.108320313e+003	1.836223840e-009	4.108320313e+003	1.888618817e-009	4.108320313e+003	1.248719905e-009	4.108320313e+003	1.980569486e-009
4.108442871e+003	1.621380696e-009	4.108442871e+003	1.447893472e-009	4.108442871e+003	1.552438400e-009	4.108442871e+003	1.263305904e-009	4.108442871e+003	2.049008074e-009	4.108442871e+003	1.956118156e-009	4.108442871e+003	1.577377007e-009	4.108442871e+003	1.607098454e-009	4.108442871e+003	1.472558409e-009	4.108442871e+003	1.613807643e-009	4.108442871e+003	1.511752834e-009
4.108564941e+003	1.850204101e-009	4.108564941e+003	9.464082851e-010	4.108564941e+003	1.732116561e-009	4.108564941e+003	1.519446791e-009	4.108564941e+003	2.187574122e-009	4.108564941e+003	1.934048699e-009	4.108564941e+003	2.018854195e-009	4.108564941e+003	1.271886041e-009	4.108564941e+003	1.424104723e-009	4.108564941e+003	1.502092339e-009	4.108564941e+003	1.960098972e-009
4.108687500e+003	1.297002172e-009	4.108687500e+003	1.505547020e-009	4.108687500e+003	1.413313355e-009	4.108687500e+003	1.039335062e-009	4.108687500e+003	2.131198773e-009	4.108687500e+003	1.610625744e-009	4.108687500e+003	2.075056349e-009	4.108687500e+003	1.830857244e-009	4.108687500e+003	1.433794639e-009	4.108687500e+003	1.391455728e-009	4.108687500e+003	1.262758675e-009
4.108810059e+003	1.407585493e-009	4.108810059e+003	1.952380257e-009	4.108810059e+003	1.568697394e-009	4.108810059e+003	1.603168154e-009	4.108810059e+003	1.180688769e-009	4.108810059e+003	1.657728954e-009	4.108810059e+003	1.319549248e-009	4.108810059e+003	1.088324431e-009	4.108810059e+003	1.983595510e-009	4.108810059e+003	1.225982760e-009	4.108810059e+003	1.170985864e-009
4.108932617e+003	1.499750435e-009	4.108932617e+003	1.779514203e-009	4.108932617e+003	1.333354760e-009	4.108932617e+003	9.655989341e-010	4.108932617e+003	2.072460870e-009	4.108932617e+003	1.627761037e-009	4.108932617e+003	2.036513180e-009	4.108932617e+003	1.181869269e-009	4.108932617e+003	1.029382135e-009	4.108932617e+003	1.193072197e-009	4.108932617e+003	1.687838536e-009
4.109054688e+003	9.407500334e-010	4.109054688e+003	8.279837371e-010	4.109054688e+003	1.315817455e-009	4.109054688e+003	1.074268785e-009	4.109054688e+003	1.535817695e-009	4.109054688e+003	1.337306266e-009	4.109054688e+003	1.235784697e-009	4.109054688e+003	1.891923729e-009	4.109054688e+003	1.691913498e-009	4.109054688e+003	1.394050542e-009	4.109054688e+003	1.502667213e-009
4.109177246e+003	1.228624757e-009	4.109177246e+003	1.765819824e-009	4.109177246e+003	1.638701952e-009	4.109177246e+003	1.101058467e-009	4.109177246e+003	1.605650390e-009	4.109177246e+003	1.527844518e-009	4.109177246e+003	1.306784014e-009	4.109177246e+003	1.613600142e-009	4.109177246e+003	2.017460643e-009	4.109177246e+003	1.465504940e-009	4.109177246e+003	1.538084549e-009
4.109299805e+003	1.979894693e-009	4.109299805e+003	2.626387330e-009	4.109299805e+003	9.629539388e-010	4.109299805e+003	1.932854321e-009	4.109299805e+003	1.434940056e-009	4.109299805e+003	1.089959678e-009	4.109299805e+003	1.934309379e-009	4.109299805e+003	1.261838967e-009	4.109299805e+003	1.723220122e-009	4.109299805e+003	8.763238468e-010	4.109299805e+003	1.490220281e-009
4.109422363e+003	1.672669114e-009	4.109422363e+003	1.983214259e-009	4.109422363e+003	1.545391926e-009	4.109422363e+003	1.958699647e-009	4.109422363e+003	2.150416734e-009	4.109422363e+003	1.670816707e-009	4.109422363e+003	1.557622697e-009	4.109422363e+003	2.150076339e-009	4.109422363e+003	1.699193009e-009	4.109422363e+003	1.580562015e-009	4.109422363e+003	1.184038645e-009
4.109544434e+003	2.177388492e-009	4.109544434e+003	1.129300986e-009	4.109544434e+003	9.612824980e-010	4.109544434e+003	1.908102787e-009	4.109544434e+003	1.840813058e-009	4.109544434e+003	1.600220290e-009	4.109544434e+003	1.780334102e-009	4.109544434e+003	1.013370610e-009	4.109544434e+003	1.409208417e-009	4.109544434e+003	1.096135405e-009	4.109544434e+003	1.466537447e-009
4.109666992e+003	1.257195015e-009	4.109666992e+003	8.947062535e-010	4.109666992e+003	9.741312201e-010	4.109666992e+003	1.352156831e-009	4.109666992e+003	1.443710040e-009	4.109666992e+003	1.776782499e-009	4.109666992e+003	1.161060470e-009	4.109666992e+003	1.232325797e-009	4.109666992e+003	1.583055464e-009	4.109666992e+003	1.761821466e-009	4.109666992e+003	1.298748109e-009
4.109789551e+003	1.536424654e-009	4.109789551e+003	1.657966986e-009	4.109789551e+003	2.615631489e-009	4.109789551e+003	1.108943937e-009	4.109789551e+003	1.531317850e-009	4.109789551e+003	1.800643190e-009	4.109789551e+003	1.254394255e-009	4.109789551e+003	2.069736826e-009	4.109789551e+003	2.057174653e-009	4.109789551e+003	1.684556827e-009	4.109789551e+003	1.421052498e-009
4.109912109e+003	1.144161543e-009	4.109912109e+003	2.016502743e-009	4.109912109e+003	2.393007348e-009	4.109912109e+003	1.109592529e-009	4.109912109e+003	1.222792201e-009	4.109912109e+003	1.607023847e-009	4.109912109e+003	1.359322654e-009	4.109912109e+003	1.310063169e-009	4.109912109e+003	1.535330862e-009	4.109912109e+003	1.857169196e-009	4.109912109e+003	1.380260128e-009
4.110034180e+003	1.543315586e-009	4.110034180e+003	1.162905217e-009	4.110034180e+003	1.236428182e-009	4.110034180e+003	1.436415431e-009	4.110034180e+003	2.560123891e-009	4.110034180e+003	1.293281926e-009	4.110034180e+003	1.927860538e-009	4.110034180e+003	1.107408276e-009	4.110034180e+003	2.131166577e-009	4.110034180e+003	2.246986375e-009	4.110034180e+003	1.543705941e-009
4.110156738e+003	1.875714029e-009	4.110156738e+003	1.865849475e-009	4.110156738e+003	1.053256038e-009	4.110156738e+003	1.314350739e-009	4.110156738e+003	2.295724277e-009	4.110156738e+003	1.406985417e-009	4.110156738e+003	1.653003290e-009	4.110156738e+003	1.740305344e-009	4.110156738e+003	1.715307008e-009	4.110156738e+003	1.115838422e-009	4.110156738e+003	1.331380672e-009
4.110279297e+003	1.134593197e-009	4.110279297e+003	1.423321239e-009	4.110279297e+003	2.126132159e-009	4.110279297e+003	1.194249699e-009	4.110279297e+003	1.451933129e-009	4.110279297e+003	1.391077364e-009	4.110279297e+003	7.578836447e-010	4.110279297e+003	1.628563839e-009	4.110279297e+003	1.508633773e-009	4.110279297e+003	1.282973061e-009	4.110279297e+003	1.262869143e-009
4.110401855e+003	1.162156593e-009	4.110401855e+003	1.575631181e-009	4.110401855e+003	1.373802627e-009	4.110401855e+003	1.382380099e-009	4.110401855e+003	1.770320446e-009	4.110401855e+003	2.055459802e-009	4.110401855e+003	1.515582548e-009	4.110401855e+003	2.018091694e-009	4.110401855e+003	1.572004193e-009	4.110401855e+003	1.548643880e-009	4.110401855e+003	1.686166651e-009
4.110523926e+003	1.742200495e-009	4.110523926e+003	1.635337199e-009	4.110523926e+003	1.481772594e-009	4.110523926e+003	1.572626807e-009	4.110523926e+003	1.127004268e-009	4.110523926e+003	1.526478499e-009	4.110523926e+003	1.684458684e-009	4.110523926e+003	1.741713107e-009	4.110523926e+003	1.466682775e-009	4.110523926e+003	1.439379504e-009	4.110523926e+003	1.352680523e-009
4.110646484e+003	2.323385040e-009	4.110646484e+003	1.565647723e-009	4.110646484e+003	1.883768919e-009	4.110646484e+003	1.774779768e-009	4.110646484e+003	1.773264979e-009	4.110646484e+003	1.511073378e-009	4.110646484e+003	1.401051608e-009	4.110646484e+003	1.985453357e-009	4.110646484e+003	1.329510169e-009	4.110646484e+003	1.667706750e-009	4.110646484e+003	1.099931590e-009
4.110769043e+003	2.552349221e-009	4.110769043e+003	1.481639256e-009	4.110769043e+003	2.202076965e-009	4.110769043e+003	1.129987770e-009	4.110769043e+003	1.636618285e-009	4.110769043e+003	1.421657680e-009	4.110769043e+003	1.473375089e-009	4.110769043e+003	1.965664742e-009	4.110769043e+003	1.186690746e-009	4.110769043e+003	1.580221509e-009	4.110769043e+003	2.301455027e-009
4.110891602e+003	1.643663761e-009	4.110891602e+003	1.636119018e-009	4.110891602e+003	1.408499539e-009	4.110891602e+003	1.603658428e-009	4.110891602e+003	1.453833942e-009	4.110891602e+003	2.399773269e-009	4.110891602e+003	1.158477536e-009	4.110891602e+003	1.861012677e-009	4.110891602e+003	1.435760288e-009	4.110891602e+003	1.210271994e-009	4.110891602e+003	1.873676991e-009
4.111014160e+003	1.724747345e-009	4.111014160e+003	1.702148311e-009	4.111014160e+003	1.495726210e-009	4.111014160e+003	1.594046117e-009	4.111014160e+003	1.498950852e-009	4.111014160e+003	1.245062720e-009	4.111014160e+003	1.374217518e-009	4.111014160e+003	9.891668595e-010	4.111014160e+003	1.158920182e-009	4.111014160e+003	2.115348119e-009	4.111014160e+003	2.246981046e-009
4.111136230e+003	1.156229223e-009	4.111136230e+003	1.602813549e-009	4.111136230e+003	1.522855064e-009	4.111136230e+003	1.403037131e-009	4.111136230e+003	1.574309016e-009	4.111136230e+003	1.506415770e-009	4.111136230e+003	1.205403999e-009	4.111136230e+003	9.709454352e-010	4.111136230e+003	1.326384003e-009	4.111136230e+003	1.530885085e-009	4.111136230e+003	1.440164654e-009
4.111258789e+003	1.569108954e-009	4.111258789e+003	1.270822780e-009	4.111258789e+003	1.650666270e-009	4.111258789e+003	2.177498404e-009	4.111258789e+003	1.662992299e-009	4.111258789e+003	2.320801995e-009	4.111258789e+003	1.738969857e-009	4.111258789e+003	2.500528229e-009	4.111258789e+003	1.975967612e-009	4.111258789e+003	8.877205637e-010	4.111258789e+003	2.096771201e-009
4.111381348e+003	1.327046806e-009	4.111381348e+003	2.496625351e-009	4.111381348e+003	1.265891281e-009	4.111381348e+003	1.611087486e-009	4.111381348e+003	1.278704476e-009	4.111381348e+003	1.983700537e-009	4.111381348e+003	1.306913133e-009	4.111381348e+003	1.105156744e-009	4.111381348e+003	8.956020925e-010	4.111381348e+003	1.779414283e-009	4.111381348e+003	2.356923989e-009
4.111503906e+003	1.640129144e-009	4.111503906e+003	1.441791020e-009	4.111503906e+003	2.226373530e-009	4.111503906e+003	1.928230686e-009	4.111503906e+003	1.518586146e-009	4.111503906e+003	1.344930389e-009	4.111503906e+003	1.216493906e-009	4.111503906e+003	1.692051277e-009	4.111503906e+003	1.686906059e-009	4.111503906e+003	2.476948202e-009	4.111503906e+003	1.362806867e-009
4.111625977e+003	1.976908193e-009	4.111625977e+003	1.216810097e-009	4.111625977e+003	1.347197909e-009	4.111625977e+003	1.890654522e-009	4.111625977e+003	1.348685497e-009	4.111625977e+003	1.683016393e-009	4.111625977e+003	1.628952639e-009	4.111625977e+003	1.121103987e-009	4.111625977e+003	1.479610434e-009	4.111625977e+003	1.898594393e-009	4.111625977e+003	1.385608628e-009
4.111748535e+003	1.727798016e-009	4.111748535e+003	1.540781391e-009	4.111748535e+003	1.581034859e-009	4.111748535e+003	1.746954248e-009	4.111748535e+003	1.627125323e-009	4.111748535e+003	1.537718619e-009	4.111748535e+003	2.483089512e-009	4.111748535e+003	9.616052399e-010	4.111748535e+003	1.733196364e-009	4.111748535e+003	1.173877773e-009	4.111748535e+003	1.119721427e-009
4.111871094e+003	1.355129342e-009	4.111871094e+003	1.737015753e-009	4.111871094e+003	9.995949624e-010	4.111871094e+003	1.971253827e-009	4.111871094e+003	1.541032413e-009	4.111871094e+003	1.510860215e-009	4.111871094e+003	1.746226275e-009	4.111871094e+003	1.583922882e-009	4.111871094e+003	1.446999853e-009	4.111871094e+003	1.984364451e-009	4.111871094e+003	1.855208320e-009
4.111993652e+003	1.522901805e-009	4.111993652e+003	1.564171237e-009	4.111993652e+003	1.425878415e-009	4.111993652e+003	1.191565402e-009	4.111993652e+003	1.785473991e-009	4.111993652e+003	6.901039740e-010	4.111993652e+003	1.332441379e-009	4.111993652e+003	1.471818223e-009	4.111993652e+003	1.781124470e-009	4.111993652e+003	1.474216860e-009	4.111993652e+003	1.936077298e-009
4.112115723e+003	9.651518473e-010	4.112115723e+003	1.881559575e-009	4.112115723e+003	1.758373558e-009	4.112115723e+003	1.522730386e-009	4.112115723e+003	1.682635586e-009	4.112115723e+003	1.502093228e-009	4.112115723e+003	1.948430972e-009	4.112115723e+003	1.928378568e-009	4.112115723e+003	2.019969525e-009	4.112115723e+003	1.200357036e-009	4.112115723e+003	1.664120064e-009
4.112238281e+003	1.454991683e-009	4.112238281e+003	2.019738821e-009	4.112238281e+003	1.061387866e-009	4.112238281e+003	2.182964920e-009	4.112238281e+003	1.258376847e-009	4.112238281e+003	2.042494618e-009	4.112238281e+003	1.441910813e-009	4.112238281e+003	8.642476179e-010	4.112238281e+003	1.626957125e-009	4.112238281e+003	1.559428364e-009	4.112238281e+003	1.027431695e-009
4.112360840e+003	1.740126598e-009	4.112360840e+003	2.019158174e-009	4.112360840e+003	1.297998042e-009	4.112360840e+003	1.295527574e-009	4.112360840e+003	1.212109746e-009	4.112360840e+003	1.341537770e-009	4.112360840e+003	1.572660113e-009	4.112360840e+003	1.731522370e-009	4.112360840e+003	2.167915403e-009	4.112360840e+003	1.556251461e-009	4.112360840e+003	9.126991940e-010
4.112483398e+003	1.303396724e-009	4.112483398e+003	1.429242613e-009	4.112483398e+003	1.838663444e-009	4.112483398e+003	1.346756151e-009	4.112483398e+003	1.593477017e-009	4.112483398e+003	1.745404599e-009	4.112483398e+003	1.655161230e-009	4.112483398e+003	1.171117758e-009	4.112483398e+003	1.435971009e-009	4.112483398e+003	1.967030760e-009	4.112483398e+003	2.192054982e-009
4.112605469e+003	1.176804432e-009	4.112605469e+003	1.422832963e-009	4.112605469e+003	1.763437951e-009	4.112605469e+003	1.165060826e-009	4.112605469e+003	1.793120319e-009	4.112605469e+003	1.595788612e-009	4.112605469e+003	1.492498569e-009	4.112605469e+003	1.854324028e-009	4.112605469e+003	1.694009266e-009	4.112605469e+003	1.431389229e-009	4.112605469e+003	1.612679768e-009
4.112728027e+003	1.395338067e-009	4.112728027e+003	1.850588682e-009	4.112728027e+003	9.600972239e-010	4.112728027e+003	1.218546264e-009	4.112728027e+003	1.606347944e-009	4.112728027e+003	1.155258444e-009	4.112728027e+003	1.585368281e-009	4.112728027e+003	2.207661387e-009	4.112728027e+003	1.936888649e-009	4.112728027e+003	1.441003317e-009	4.112728027e+003	9.748356566e-010
4.112850586e+003	1.432798102e-009	4.112850586e+003	1.526375804e-009	4.112850586e+003	1.322080112e-009	4.112850586e+003	1.464698252e-009	4.112850586e+003	1.222836166e-009	4.112850586e+003	1.217715706e-009	4.112850586e+003	1.557076135e-009	4.112850586e+003	1.340328848e-009	4.112850586e+003	1.396984972e-009	4.112850586e+003	1.617486478e-009	4.112850586e+003	1.770756319e-009
4.112973145e+003	1.611531242e-009	4.112973145e+003	1.958430529e-009	4.112973145e+003	2.284419098e-009	4.112973145e+003	1.064915267e-009	4.112973145e+003	2.348994554e-009	4.112973145e+003	1.774363656e-009	4.112973145e+003	1.606227040e-009	4.112973145e+003	1.476033185e-009	4.112973145e+003	1.359629853e-009	4.112973145e+003	1.509690928e-009	4.112973145e+003	1.715408593e-009
4.113095703e+003	1.599471555e-009	4.113095215e+003	1.949147288e-009	4.113095215e+003	1.286477036e-009	4.113095703e+003	1.288561258e-009	4.113095215e+003	1.560702678e-009	4.113095703e+003	1.731769284e-009	4.113095215e+003	1.370153768e-009	4.113095215e+003	1.527904248e-009	4.113095215e+003	1.877337841e-009	4.113095215e+003	2.209753047e-009	4.113095215e+003	1.713054809e-009
4.113217773e+003	1.292824625e-009	4.113217773e+003	1.744459022e-009	4.113217773e+003	2.185254866e-009	4.113217773e+003	1.918762704e-009	4.113217773e+003	1.375539127e-009	4.113217773e+003	1.296644792e-009	4.113217773e+003	1.060171395e-009	4.113217773e+003	9.962030090e-010	4.113217773e+003	1.195571087e-009	4.113217773e+003	1.593563725e-009	4.113217773e+003	1.356606716e-009
4.113340332e+003	1.152316131e-009	4.113340332e+003	1.307867481e-009	4.113340332e+003	1.525181759e-009	4.113340332e+003	1.707762154e-009	4.113340332e+003	1.403374528e-009	4.113340332e+003	1.215458512e-009	4.113340332e+003	1.889946866e-009	4.113340332e+003	1.760188439e-009	4.113340332e+003	1.824682960e-009	4.113340332e+003	1.942872974e-009	4.113340332e+003	1.717818776e-009
4.113462891e+003	1.212100642e-009	4.113462891e+003	1.583222775e-009	4.113462891e+003	1.216376444e-009	4.113462891e+003	1.871269140e-009	4.113462891e+003	1.543114636e-009	4.113462891e+003	1.706519259e-009	4.113462891e+003	1.397052918e-009	4.113462891e+003	1.368068214e-009	4.113462891e+003	1.466441968e-009	4.113462891e+003	1.726737864e-009	4.113462891e+003	1.339592659e-009
4.113585449e+003	1.699651975e-009	4.113585449e+003	2.056564252e-009	4.113585449e+003	1.658772564e-009	4.113585449e+003	1.761949697e-009	4.113585449e+003	1.598338017e-009	4.113585449e+003	1.720324883e-009	4.113585449e+003	1.261490024e-009	4.113585449e+003	1.781526593e-009	4.113585449e+003	1.388875570e-009	4.113585449e+003	1.329178878e-009	4.113585449e+003	1.317689069e-009
4.113707520e+003	1.039677566e-009	4.113707520e+003	1.268005700e-009	4.113707520e+003	1.398919092e-009	4.113707520e+003	1.397719052e-009	4.113707520e+003	3.808080518e-010	4.113707520e+003	1.040588060e-009	4.113707520e+003	1.539378403e-009	4.113707520e+003	7.151119696e-010	4.113707520e+003	1.428796859e-009	4.113707520e+003	1.122825721e-009	4.113707520e+003	1.680103168e-009
4.113830078e+003	1.490648827e-009	4.113830078e+003	1.914447267e-009	4.113830078e+003	1.407042594e-009	4.113830078e+003	1.508501435e-009	4.113830078e+003	1.663186922e-009	4.113830078e+003	1.433325347e-009	4.113830078e+003	1.859358334e-009	4.113830078e+003	1.544286810e-009	4.113830078e+003	1.819739359e-009	4.113830078e+003	1.595007348e-009	4.113830078e+003	1.404378835e-009
4.113952637e+003	1.466261002e-009	4.113952637e+003	1.291580398e-009	4.113952637e+003	1.293673280e-009	4.113952637e+003	1.772416880e-009	4.113952637e+003	1.649105963e-009	4.113952637e+003	1.753190704e-009	4.113952637e+003	1.563467467e-009	4.113952637e+003	1.776117586e-009	4.113952637e+003	1.951580897e-009	4.113952637e+003	1.747019973e-009	4.113952637e+003	1.218116830e-009
4.114075195e+003	1.478792311e-009	4.114075195e+003	1.505137570e-009	4.114075195e+003	1.210455181e-009	4.114075195e+003	1.719688392e-009	4.114075195e+003	1.388582471e-009	4.114075195e+003	1.143400374e-009	4.114075195e+003	1.298975594e-009	4.114075195e+003	1.477655664e-009	4.114075195e+003	1.436696651e-009	4.114075195e+003	1.259251259e-009	4.114075195e+003	1.239017777e-009
4.114197266e+003	1.221906798e-009	4.114197266e+003	1.572653119e-009	4.114197266e+003	1.692149754e-009	4.114197266e+003	1.175154862e-009	4.114197266e+003	2.237736885e-009	4.114197266e+003	1.477218570e-009	4.114197266e+003	1.574147035e-009	4.114197266e+003	1.297125407e-009	4.114197266e+003	1.361242896e-009	4.114197266e+003	8.243000171e-010	4.114197266e+003	1.398267169e-009
4.114319824e+003	1.818890150e-009	4.114319824e+003	1.736886412e-009	4.114319824e+003	1.090897039e-009	4.114319824e+003	1.534241734e-009	4.114319824e+003	1.641596969e-009	4.114319824e+003	2.132061416e-009	4.114319824e+003	2.162769519e-009	4.114319824e+003	1.534352423e-009	4.114319824e+003	1.916126369e-009	4.114319824e+003	1.438073549e-009	4.114319824e+003	2.013780032e-009
4.114442383e+003	1.779007497e-009	4.114442383e+003	1.169925823e-009	4.114442383e+003	2.047488623e-009	4.114442383e+003	1.425733975e-009	4.114442383e+003	1.891870216e-009	4.114442383e+003	1.260867855e-009	4.114442383e+003	7.761379872e-010	4.114442383e+003	2.093406115e-009	4.114442383e+003	1.385779491e-009	4.114442383e+003	1.413866912e-009	4.114442383e+003	1.614978262e-009
4.114564941e+003	1.190688770e-009	4.114564941e+003	1.691216056e-009	4.114564941e+003	2.168748514e-009	4.114564941e+003	1.089636936e-009	4.114564941e+003	1.332627897e-009	4.114564941e+003	1.498695723e-009	4.114564941e+003	1.527771687e-009	4.114564941e+003	1.806370720e-009	4.114564941e+003	1.413889339e-009	4.114564941e+003	1.098818481e-009	4.114564941e+003	1.431594954e-009
4.114687012e+003	1.479714240e-009	4.114687012e+003	1.655987347e-009	4.114687012e+003	1.638475688e-009	4.114687012e+003	1.120799786e-009	4.114687012e+003	1.852375475e-009	4.114687012e+003	1.503302260e-009	4.114687012e+003	1.224650603e-009	4.114687012e+003	1.016918660e-009	4.114687012e+003	1.328675281e-009	4.114687012e+003	1.295093366e-009	4.114687012e+003	1.703174157e-009
4.114809570e+003	1.135368688e-009	4.114809570e+003	1.389195647e-009	4.114809570e+003	1.212198675e-009	4.114809570e+003	1.664822946e-009	4.114809570e+003	1.549891770e-009	4.114809570e+003	1.445634390e-009	4.114809570e+003	1.572628472e-009	4.114809570e+003	1.708811426e-009	4.114809570e+003	1.763067248e-009	4.114809570e+003	1.142274719e-009	4.114809570e+003	2.036167679e-009
4.114932129e+003	9.163182435e-010	4.114932129e+003	1.101351788e-009	4.114932129e+003	1.240815783e-009	4.114932129e+003	1.783567294e-009	4.114932129e+003	1.107877234e-009	4.114932129e+003	1.712646247e-009	4.114932129e+003	1.686482065e-009	4.114932129e+003	1.367937652e-009	4.114932129e+003	1.752781809e-009	4.114932129e+003	1.400756955e-009	4.114932129e+003	1.789543291e-009
4.115054688e+003	1.361620150e-009	4.115054688e+003	2.117736653e-009	4.115054688e+003	1.672418870e-009	4.115054688e+003	2.190389425e-009	4.115054688e+003	9.668733592e-010	4.115054688e+003	1.857300869e-009	4.115054688e+003	2.271093091e-009	4.115054688e+003	1.197364208e-009	4.115054688e+003	1.489377399e-009	4.115054688e+003	1.700861008e-009	4.115054688e+003	1.297604579e-009
4.115176758e+003	1.275933026e-009	4.115176758e+003	1.018828466e-009	4.115176758e+003	1.497243773e-009	4.115176758e+003	1.398762328e-009	4.115176758e+003	1.303166797e-009	4.115176758e+003	1.061654875e-009	4.115176758e+003	1.148473538e-009	4.115176758e+003	1.849064901e-009	4.115176758e+003	1.430755625e-009	4.115176758e+003	1.416728512e-009	4.115176758e+003	1.440610853e-009
4.115299316e+003	1.687867845e-009	4.115299316e+003	1.033740427e-009	4.115299316e+003	1.806767180e-009	4.115299316e+003	2.116059106e-009	4.115299316e+003	1.345778378e-009	4.115299316e+003	1.680503625e-009	4.115299316e+003	1.734275723e-009	4.115299316e+003	1.230477387e-009	4.115299316e+003	9.510090493e-010	4.115299316e+003	1.838662778e-009	4.115299316e+003	1.501949565e-009
4.115421875e+003	1.467825195e-009	4.115421875e+003	1.283134599e-009	4.115421875e+003	1.320582865e-009	4.115421875e+003	1.849717601e-009	4.115421875e+003	7.793876655e-010	4.115421875e+003	1.169071395e-009	4.115421875e+003	1.885147816e-009	4.115421875e+003	1.368784530e-009	4.115421875e+003	1.595184651e-009	4.115421875e+003	1.774691838e-009	4.115421875e+003	1.769535962e-009
4.115544434e+003	2.361072227e-009	4.115544434e+003	1.953440298e-009	4.115544434e+003	1.087109291e-009	4.115544434e+003	1.801017002e-009	4.115544434e+003	1.087297030e-009	4.115544434e+003	2.074779237e-009	4.115544434e+003	1.801073291e-009	4.115544434e+003	1.244332082e-009	4.115544434e+003	2.107237274e-009	4.115544434e+003	1.589087639e-009	4.115544434e+003	1.061578714e-009
4.115666992e+003	1.512637904e-009	4.115666992e+003	1.808612260e-009	4.115666992e+003	1.497822311e-009	4.115666992e+003	1.812568762e-009	4.115666992e+003	1.842653918e-009	4.115666992e+003	1.193040333e-009	4.115666992e+003	1.905912761e-009	4.115666992e+003	1.258152582e-009	4.115666992e+003	1.168459884e-009	4.115666992e+003	1.635990565e-009	4.115666992e+003	2.187800163e-009
4.115789063e+003	1.407263972e-009	4.115789063e+003	1.514738224e-009	4.115789063e+003	1.024254126e-009	4.115789063e+003	1.242666414e-009	4.115789063e+003	1.557457274e-009	4.115789063e+003	1.022074203e-009	4.115789063e+003	9.957928926e-010	4.115789063e+003	1.552319051e-009	4.115789063e+003	1.431122110e-009	4.115789063e+003	1.458861809e-009	4.115789063e+003	1.184201515e-009
4.115911621e+003	1.578038367e-009	4.115911621e+003	1.469729227e-009	4.115911621e+003	1.332083222e-009	4.115911621e+003	1.553684181e-009	4.115911621e+003	1.348052114e-009	4.115911621e+003	1.577954878e-009	4.115911621e+003	1.652199266e-009	4.115911621e+003	1.210436751e-009	4.115911621e+003	1.778111769e-009	4.115911621e+003	1.389889759e-009	4.115911621e+003	1.620801604e-009
4.116034180e+003	1.699940633e-009	4.116034180e+003	1.850830600e-009	4.116034180e+003	2.439755287e-009	4.116034180e+003	1.575238606e-009	4.116034180e+003	1.471472388e-009	4.116034180e+003	8.257221573e-010	4.116034180e+003	1.032888441e-009	4.116034180e+003	1.805454453e-009	4.116034180e+003	2.280799327e-009	4.116034180e+003	1.301353691e-009	4.116034180e+003	1.663697957e-009
4.116156738e+003	1.507422076e-009	4.116156738e+003	1.240250014e-009	4.116156738e+003	1.506984981e-009	4.116156738e+003	1.620304224e-009	4.116156738e+003	2.043756053e-009	4.116156738e+003	1.282266071e-009	4.116156738e+003	1.184971343e-009	4.116156738e+003	1.740147804e-009	4.116156738e+003	1.523403848e-009	4.116156738e+003	1.602173394e-009	4.116156738e+003	1.067552158e-009
4.116278809e+003	1.884494782e-009	4.116278809e+003	1.031958408e-009	4.116278809e+003	1.449307674e-009	4.116278809e+003	1.983500697e-009	4.116278809e+003	1.846242159e-009	4.116278809e+003	1.288561480e-009	4.116278809e+003	1.497398872e-009	4.116278809e+003	1.169830677e-009	4.116278809e+003	1.187630438e-009	4.116278809e+003	1.759321466e-009	4.116278809e+003	2.180861269e-009
4.116401367e+003	1.663856275e-009	4.116401367e+003	1.935151372e-009	4.116401367e+003	1.513834613e-009	4.116401367e+003	1.835046781e-009	4.116401367e+003	1.772499814e-009	4.116401367e+003	1.135643912e-009	4.116401367e+003	1.626115242e-009	4.116401367e+003	1.103239611e-009	4.116401367e+003	1.259541693e-009	4.116401367e+003	1.932721316e-009	4.116401367e+003	1.632934565e-009
4.116523926e+003	1.612354361e-009	4.116523926e+003	1.808876937e-009	4.116523926e+003	1.410595640e-009	4.116523926e+003	1.888638579e-009	4.116523926e+003	1.678506556e-009	4.116523926e+003	1.073378608e-009	4.116523926e+003	1.567630692e-009	4.116523926e+003	2.154176171e-009	4.116523926e+003	1.374501735e-009	4.116523926e+003	1.278556150e-009	4.116523926e+003	1.548948747e-009
4.116646484e+003	1.252632775e-009	4.116646484e+003	1.643620351e-009	4.116646484e+003	1.009921924e-009	4.116646484e+003	1.752810230e-009	4.116646484e+003	8.549351782e-010	4.116646484e+003	1.595340193e-009	4.116646484e+003	1.117693493e-009	4.116646484e+003	1.761729762e-009	4.116646484e+003	1.897255686e-009	4.116646484e+003	1.826051865e-009	4.116646484e+003	2.139473265e-009
4.116768555e+003	1.609381406e-009	4.116768555e+003	1.725408816e-009	4.116768555e+003	1.727762822e-009	4.116768555e+003	1.648261971e-009	4.116768555e+003	1.642561309e-009	4.116768555e+003	1.614986700e-009	4.116768555e+003	1.658537196e-009	4.116768555e+003	1.855558374e-009	4.116768555e+003	1.926707460e-009	4.116768555e+003	9.288049774e-010	4.116768555e+003	1.458312471e-009
4.116891113e+003	1.457611698e-009	4.116891113e+003	1.362767121e-009	4.116891113e+003	8.088128500e-010	4.116891113e+003	1.412725381e-009	4.116891113e+003	1.808113326e-009	4.116891113e+003	1.527525328e-009	4.116891113e+003	1.518885129e-009	4.116891113e+003	1.011398409e-009	4.116891113e+003	1.395047744e-009	4.116891113e+003	1.456230581e-009	4.116891113e+003	1.685635520e-009
4.117013672e+003	1.465518928e-009	4.117013672e+003	1.485398804e-009	4.117013672e+003	1.512468595e-009	4.117013672e+003	1.184956910e-009	4.117013672e+003	1.488632106e-009	4.117013672e+003	1.485053192e-009	4.117013672e+003	1.324005905e-009	4.117013672e+003	1.091569279e-009	4.117013672e+003	5.291247440e-010	4.117013672e+003	1.343881562e-009	4.117013672e+003	1.677058381e-009
4.117136230e+003	1.312210340e-009	4.117136230e+003	9.604513851e-010	4.117136230e+003	1.593284504e-009	4.117136230e+003	1.601368704e-009	4.117136230e+003	1.226803770e-009	4.117136230e+003	1.946353079e-009	4.117136230e+003	1.164603858e-009	4.117136230e+003	1.615309109e-009	4.117136230e+003	1.648277070e-009	4.117136230e+003	1.311800446e-009	4.117136230e+003	1.589220200e-009
4.117258301e+003	1.520399140e-009	4.117258301e+003	1.411276762e-009	4.117258301e+003	1.781021441e-009	4.117258301e+003	1.452739817e-009	4.117258301e+003	1.299236829e-009	4.117258301e+003	1.455866983e-009	4.117258301e+003	1.429592777e-009	4.117258301e+003	1.785985582e-009	4.117258301e+003	1.981031117e-009	4.117258301e+003	1.097189339e-009	4.117258301e+003	2.093441420e-009
4.117380859e+003	1.787263670e-009	4.117380859e+003	1.537369232e-009	4.117380859e+003	1.103626857e-009	4.117380859e+003	1.581611175e-009	4.117380859e+003	8.577680233e-010	4.117380859e+003	9.545496615e-010	4.117380859e+003	1.765581681e-009	4.117380859e+003	1.215902046e-009	4.117380859e+003	1.460219390e-009	4.117380859e+003	1.399722449e-009	4.117380859e+003	1.415555451e-009
4.117503418e+003	1.854220999e-009	4.117503418e+003	1.887454193e-009	4.117503418e+003	1.351951773e-009	4.117503418e+003	9.996172778e-010	4.117503418e+003	1.479775635e-009	4.117503418e+003	1.484912304e-009	4.117503418e+003	1.085928347e-009	4.117503418e+003	1.086787438e-009	4.117503418e+003	1.424023011e-009	4.117503418e+003	1.305082709e-009	4.117503418e+003	1.936862892e-009
4.117625977e+003	2.186430814e-009	4.117625977e+003	1.754218437e-009	4.117625977e+003	1.397052585e-009	4.117625977e+003	1.752439416e-009	4.117625977e+003	1.817411333e-009	4.117625977e+003	1.077496203e-009	4.117625977e+003	1.538173033e-009	4.117625977e+003	1.576298536e-009	4.117625977e+003	1.795889326e-009	4.117625977e+003	9.610520157e-010	4.117625977e+003	1.299654162e-009
4.117748047e+003	1.413090978e-009	4.117748047e+003	1.361497581e-009	4.117748047e+003	1.238989689e-009	4.117748047e+003	1.790930626e-009	4.117748047e+003	1.120645243e-009	4.117748047e+003	2.363670371e-009	4.117748047e+003	1.426360696e-009	4.117748047e+003	1.611747735e-009	4.117748047e+003	1.407748251e-009	4.117748047e+003	1.154543017e-009	4.117748047e+003	1.036400299e-009
4.117870605e+003	1.569559926e-009	4.117870605e+003	1.477049705e-009	4.117870605e+003	1.507191372e-009	4.117870605e+003	1.314197307e-009	4.117870605e+003	1.360780266e-009	4.117870605e+003	2.009318267e-009	4.117870605e+003	1.538967509e-009	4.117870605e+003	1.646080827e-009	4.117870605e+003	1.025939667e-009	4.117870605e+003	1.457602594e-009	4.117870605e+003	1.520684578e-009
4.117993164e+003	1.918152526e-009	4.117993164e+003	1.955742901e-009	4.117993164e+003	1.291408425e-009	4.117993164e+003	1.865516408e-009	4.117993164e+003	1.921667936e-009	4.117993164e+003	1.010761808e-009	4.117993164e+003	1.554966711e-009	4.117993164e+003	1.601658584e-009	4.117993164e+003	1.007632089e-009	4.117993164e+003	1.391655902e-009	4.117993164e+003	1.610620415e-009
4.118115723e+003	2.067731542e-009	4.118115723e+003	1.961311114e-009	4.118115723e+003	1.596868970e-009	4.118115723e+003	1.535792826e-009	4.118115723e+003	1.910964054e-009	4.118115723e+003	1.097851476e-009	4.118115723e+003	1.694556717e-009	4.118115723e+003	1.687209372e-009	4.118115723e+003	1.713452713e-009	4.118115723e+003	1.585310438e-009	4.118115723e+003	1.617915468e-009
4.118238281e+003	2.028097468e-009	4.118238281e+003	1.766711555e-009	4.118238281e+003	1.089562440e-009	4.118238281e+003	1.571556996e-009	4.118238281e+003	1.188124266e-009	4.118238281e+003	1.682123218e-009	4.118238281e+003	1.555281459e-009	4.118238281e+003	1.954479689e-009	4.118238281e+003	1.933284643e-009	4.118238281e+003	1.879786771e-009	4.118238281e+003	1.277016159e-009
4.118360352e+003	1.339580780e-009	4.118360352e+003	2.088471174e-009	4.118360352e+003	9.930346545e-010	4.118360352e+003	1.365753954e-009	4.118360352e+003	1.217677514e-009	4.118360352e+003	1.990791532e-009	4.118360352e+003	1.388969828e-009	4.118360352e+003	2.077881200e-009	4.118360352e+003	1.452954201e-009	4.118360352e+003	1.436085584e-009	4.118360352e+003	1.111357562e-009
4.118482910e+003	1.457295951e-009	4.118482910e+003	1.581475062e-009	4.118482910e+003	1.464260602e-009	4.118482910e+003	1.918428305e-009	4.118482910e+003	2.082546358e-009	4.118482910e+003	1.080582068e-009	4.118482910e+003	1.554369411e-009	4.118482910e+003	1.181711839e-009	4.118482910e+003	1.118853565e-009	4.118482910e+003	1.733257982e-009	4.118482910e+003	1.551118234e-009
4.118605469e+003	1.886315770e-009	4.118605469e+003	2.037563673e-009	4.118605469e+003	1.562758700e-009	4.118605469e+003	2.335542870e-009	4.118605469e+003	1.119436988e-009	4.118605469e+003	1.944382433e-009	4.118605469e+003	1.179301878e-009	4.118605469e+003	1.545915063e-009	4.118605469e+003	1.979343134e-009	4.118605469e+003	1.794067339e-009	4.118605469e+003	1.592405874e-009
4.118728027e+003	1.653147730e-009	4.118728027e+003	1.718977849e-009	4.118728027e+003	2.004504562e-009	4.118728027e+003	1.209624623e-009	4.118728027e+003	2.579808367e-009	4.118728027e+003	1.450865539e-009	4.118728027e+003	8.286157871e-010	4.118728027e+003	1.307716269e-009	4.118728027e+003	1.291532659e-009	4.118728027e+003	1.405659922e-009	4.118728027e+003	1.637894154e-009
4.118850098e+003	1.417381212e-009	4.118850098e+003	1.914130410e-009	4.118850098e+003	1.467578281e-009	4.118850098e+003	1.637203484e-009	4.118850098e+003	1.442354125e-009	4.118850098e+003	1.419808493e-009	4.118850098e+003	1.938782246e-009	4.118850098e+003	2.358365281e-009	4.118850098e+003	1.220725077e-009	4.118850098e+003	1.458674403e-009	4.118850098e+003	1.400947802e-009
4.118972656e+003	1.105091241e-009	4.118972656e+003	9.193452111e-010	4.118972656e+003	1.668511884e-009	4.118972656e+003	2.088997864e-009	4.118972656e+003	1.525352289e-009	4.118972656e+003	1.460150112e-009	4.118972656e+003	1.733195476e-009	4.118972656e+003	1.164511487e-009	4.118972656e+003	1.121537641e-009	4.118972656e+003	1.580768960e-009	4.118972656e+003	1.987501719e-009
4.119095215e+003	1.722495591e-009	4.119095215e+003	1.344053757e-009	4.119095215e+003	1.886406586e-009	4.119095215e+003	1.072375966e-009	4.119095215e+003	1.571409336e-009	4.119095215e+003	1.182284715e-009	4.119095215e+003	8.680753338e-010	4.119095215e+003	1.240794911e-009	4.119095215e+003	1.239288672e-009	4.119095215e+003	1.938494254e-009	4.119095215e+003	1.484807166e-009
4.119217773e+003	2.071452121e-009	4.119217773e+003	1.559464002e-009	4.119217773e+003	1.695821816e-009	4.119217773e+003	1.209306322e-009	4.119217773e+003	1.434008801e-009	4.119217773e+003	1.893414536e-009	4.119217773e+003	2.320992953e-009	4.119217773e+003	1.877799916e-009	4.119217773e+003	1.372677749e-009	4.119217773e+003	1.819758233e-009	4.119217773e+003	1.537227234e-009
4.119339844e+003	1.474895095e-009	4.119339844e+003	1.399419247e-009	4.119339844e+003	1.377972403e-009	4.119339844e+003	1.359133139e-009	4.119339844e+003	1.544171790e-009	4.119339844e+003	1.528493665e-009	4.119339844e+003	1.572068919e-009	4.119339844e+003	1.204018552e-009	4.119339844e+003	2.074665550e-009	4.119339844e+003	2.339040739e-009	4.119339844e+003	9.900005260e-010
4.119462402e+003	9.787176625e-010	4.119462402e+003	1.268458116e-009	4.119462402e+003	1.614906986e-009	4.119462402e+003	1.500425451e-009	4.119462402e+003	1.527882598e-009	4.119462402e+003	1.604466116e-009	4.119462402e+003	1.185132770e-009	4.119462402e+003	1.674641648e-009	4.119462402e+003	1.064468735e-009	4.119462402e+003	1.780575354e-009	4.119462402e+003	1.976917074e-009
4.119584961e+003	1.255931248e-009	4.119584961e+003	9.247503319e-010	4.119584961e+003	1.967867425e-009	4.119584961e+003	1.846624964e-009	4.119584961e+003	1.329396593e-009	4.119584961e+003	1.486574308e-009	4.119584961e+003	1.004387351e-009	4.119584961e+003	1.036430497e-009	4.119584961e+003	2.292727785e-009	4.119584961e+003	2.041578018e-009	4.119584961e+003	1.244803816e-009
4.119707520e+003	9.825614766e-010	4.119707520e+003	1.807295869e-009	4.119707520e+003	1.710389719e-009	4.119707520e+003	1.250027415e-009	4.119707520e+003	1.457870380e-009	4.119707520e+003	1.606124345e-009	4.119707520e+003	2.089934892e-009	4.119707520e+003	1.046641884e-009	4.119707520e+003	1.148535267e-009	4.119707520e+003	1.827921259e-009	4.119707520e+003	1.176580167e-009
4.119829590e+003	6.713656298e-010	4.119829590e+003	1.478568934e-009	4.119829590e+003	1.600866661e-009	4.119829590e+003	1.360206170e-009	4.119829590e+003	1.417186035e-009	4.119829590e+003	1.552981965e-009	4.119829590e+003	1.097752778e-009	4.119829590e+003	1.308971820e-009	4.119829590e+003	1.193997234e-009	4.119829590e+003	1.521210602e-009	4.119829590e+003	1.337514877e-009
4.119952148e+003	1.536220928e-009	4.119952148e+003	8.968538134e-010	4.119952148e+003	1.551179518e-009	4.119952148e+003	9.344256480e-010	4.119952148e+003	1.662325610e-009	4.119952148e+003	1.523395077e-009	4.119952148e+003	1.672027738e-009	4.119952148e+003	1.941439676e-009	4.119952148e+003	1.126984284e-009	4.119952148e+003	1.416589512e-009	4.119952148e+003	2.162760193e-009
4.120074707e+003	1.312176590e-009	4.120074707e+003	1.272591144e-009	4.120074707e+003	2.163611290e-009	4.120074707e+003	1.077592238e-009	4.120074707e+003	1.048869769e-009	4.120074707e+003	1.708357011e-009	4.120074707e+003	9.729586026e-010	4.120074707e+003	1.399843574e-009	4.120074707e+003	8.474450586e-010	4.120074707e+003	1.561854646e-009	4.120074707e+003	1.590528931e-009
4.120197266e+003	2.446595149e-009	4.120197266e+003	1.160543106e-009	4.120197266e+003	1.321642684e-009	4.120197266e+003	1.809576378e-009	4.120197266e+003	1.573023489e-009	4.120197266e+003	1.142392736e-009	4.120197266e+003	1.260307525e-009	4.120197266e+003	1.357390644e-009	4.120197266e+003	1.419449780e-009	4.120197266e+003	1.637694758e-009	4.120197266e+003	1.264649607e-009
4.120319336e+003	2.000860588e-009	4.120319336e+003	1.915396508e-009	4.120319336e+003	1.510664149e-009	4.120319336e+003	1.815874007e-009	4.120319336e+003	2.030905000e-009	4.120319336e+003	1.484479983e-009	4.120319336e+003	1.354665269e-009	4.120319336e+003	1.782521353e-009	4.120319336e+003	9.186338912e-010	4.120319336e+003	1.742943789e-009	4.120319336e+003	1.204978672e-009
4.120441895e+003	1.260759053e-009	4.120441895e+003	2.093270224e-009	4.120441895e+003	1.315938469e-009	4.120441895e+003	1.211853951e-009	4.120441895e+003	1.294509500e-009	4.120441895e+003	1.362516322e-009	4.120441895e+003	1.914169934e-009	4.120441895e+003	2.117056086e-009	4.120441895e+003	1.387809756e-009	4.120441895e+003	1.561952678e-009	4.120441895e+003	1.627829316e-009
4.120564453e+003	1.597967647e-009	4.120564453e+003	1.660972138e-009	4.120564453e+003	1.582631803e-009	4.120564453e+003	1.582398435e-009	4.120564453e+003	9.708689408e-010	4.120564453e+003	2.077517713e-009	4.120564453e+003	1.515080728e-009	4.120564453e+003	1.942602523e-009	4.120564453e+003	1.031230878e-009	4.120564453e+003	1.497063473e-009	4.120564453e+003	1.349241940e-009
4.120687012e+003	1.826945928e-009	4.120687012e+003	1.895313462e-009	4.120687012e+003	1.962316309e-009	4.120687012e+003	1.498692725e-009	4.120687012e+003	1.453831611e-009	4.120687012e+003	1.452928555e-009	4.120687012e+003	1.114369153e-009	4.120687012e+003	1.390178972e-009	4.120687012e+003	1.497227564e-009	4.120687012e+003	1.532513894e-009	4.120687012e+003	8.878814350e-010
4.120809570e+003	1.937526140e-009	4.120809570e+003	1.448427045e-009	4.120809570e+003	1.575054753e-009	4.120809570e+003	1.586271892e-009	4.120809570e+003	1.066963851e-009	4.120809570e+003	1.297736585e-009	4.120809570e+003	1.517104997e-009	4.120809570e+003	1.520017001e-009	4.120809570e+003	1.936470317e-009	4.120809570e+003	1.427225449e-009	4.120809570e+003	1.405713435e-009
4.120931641e+003	1.436353481e-009	4.120931641e+003	1.862529686e-009	4.120931641e+003	1.390969007e-009	4.120931641e+003	1.816344075e-009	4.120931641e+003	1.405083938e-009	4.120931641e+003	1.485724765e-009	4.120931641e+003	1.290821006e-009	4.120931641e+003	2.308581770e-009	4.120931641e+003	1.298340435e-009	4.120931641e+003	8.741869451e-010	4.120931641e+003	1.533067784e-009
4.121054199e+003	1.517659776e-009	4.121054199e+003	1.434589891e-009	4.121054199e+003	1.079368928e-009	4.121054199e+003	1.227025925e-009	4.121054199e+003	1.462183263e-009	4.121054199e+003	1.483992484e-009	4.121054199e+003	2.005348776e-009	4.121054199e+003	2.259434861e-009	4.121054199e+003	1.028751750e-009	4.121054199e+003	9.336649232e-010	4.121054199e+003	1.772264113e-009
4.121176758e+003	1.683477246e-009	4.121176758e+003	1.249534254e-009	4.121176758e+003	1.871689248e-009	4.121176758e+003	1.526126225e-009	4.121176758e+003	1.596898613e-009	4.121176758e+003	1.398075877e-009	4.121176758e+003	1.177464903e-009	4.121176758e+003	1.013202855e-009	4.121176758e+003	2.516784336e-009	4.121176758e+003	9.543174029e-010	4.121176758e+003	1.554761320e-009
4.121299316e+003	1.499289581e-009	4.121299316e+003	1.273600891e-009	4.121299316e+003	1.302944308e-009	4.121299316e+003	1.961066198e-009	4.121299316e+003	1.546123229e-009	4.121299316e+003	1.909516767e-009	4.121299316e+003	1.488746793e-009	4.121299316e+003	2.092203744e-009	4.121299316e+003	7.705355798e-010	4.121299316e+003	1.929200577e-009	4.121299316e+003	1.479273259e-009
4.121421387e+003	1.473207112e-009	4.121421387e+003	1.328258503e-009	4.121421387e+003	1.896144797e-009	4.121421387e+003	2.027523038e-009	4.121421387e+003	1.774898784e-009	4.121421387e+003	1.669854366e-009	4.121421387e+003	1.731208066e-009	4.121421387e+003	2.042377600e-009	4.121421387e+003	1.391429860e-009	4.121421387e+003	1.107864467e-009	4.121421387e+003	1.025898255e-009
4.121543945e+003	1.038741870e-009	4.121543945e+003	1.146625350e-009	4.121543945e+003	8.203744351e-010	4.121543945e+003	1.591513032e-009	4.121543945e+003	1.671482841e-009	4.121543945e+003	1.507753922e-009	4.121543945e+003	1.111300274e-009	4.121543945e+003	1.336088795e-009	4.121543945e+003	1.375039305e-009	4.121543945e+003	1.639451130e-009	4.121543945e+003	8.535792628e-010
4.121666504e+003	1.636913605e-009	4.121666504e+003	1.689949403e-009	4.121666504e+003	1.121513993e-009	4.121666504e+003	1.527202698e-009	4.121666504e+003	1.674766992e-009	4.121666504e+003	1.675207528e-009	4.121666504e+003	1.289703788e-009	4.121666504e+003	1.829869256e-009	4.121666504e+003	1.344019229e-009	4.121666504e+003	1.675454109e-009	4.121666504e+003	1.313957831e-009
4.121789063e+003	1.487523882e-009	4.121789063e+003	1.729303256e-009	4.121789063e+003	1.299673147e-009	4.121789063e+003	2.264232135e-009	4.121789063e+003	1.357871038e-009	4.121789063e+003	1.135150973e-009	4.121789063e+003	1.210837208e-009	4.121789063e+003	1.620893308e-009	4.121789063e+003	1.820528839e-009	4.121789063e+003	9.562685088e-010	4.121789063e+003	1.233564362e-009
4.121911133e+003	1.888727175e-009	4.121911133e+003	1.199114474e-009	4.121911133e+003	1.724293597e-009	4.121911133e+003	1.240243463e-009	4.121911133e+003	1.816756745e-009	4.121911133e+003	1.566850982e-009	4.121911133e+003	1.567344476e-009	4.121911133e+003	1.749589695e-009	4.121911133e+003	1.329995669e-009	4.121911133e+003	1.265488492e-009	4.121911133e+003	1.598340016e-009
4.122033691e+003	1.674476224e-009	4.122033691e+003	1.312193021e-009	4.122033691e+003	8.596812151e-010	4.122033691e+003	1.777648251e-009	4.122033691e+003	1.301698638e-009	4.122033691e+003	1.706366271e-009	4.122033691e+003	1.157469343e-009	4.122033691e+003	1.489701140e-009	4.122033691e+003	1.736634836e-009	4.122033691e+003	2.079791894e-009	4.122033691e+003	1.439693920e-009
4.122156250e+003	1.046458253e-009	4.122156250e+003	1.331446953e-009	4.122156250e+003	1.870429589e-009	4.122156250e+003	1.391270543e-009	4.122156250e+003	1.489247725e-009	4.122156250e+003	1.291730833e-009	4.122156250e+003	1.716599640e-009	4.122156250e+003	1.759178581e-009	4.122156250e+003	1.474342759e-009	4.122156250e+003	1.314964471e-009	4.122156250e+003	1.091990276e-009
4.122278809e+003	1.846062747e-009	4.122278809e+003	1.719306697e-009	4.122278809e+003	1.363501201e-009	4.122278809e+003	1.064651034e-009	4.122278809e+003	1.749935863e-009	4.122278809e+003	8.968538689e-010	4.122278809e+003	1.538489891e-009	4.122278809e+003	1.402479688e-009	4.122278809e+003	1.799476124e-009	4.122278809e+003	1.464359412e-009	4.122278809e+003	1.431274543e-009
4.122400879e+003	1.928122551e-009	4.122400879e+003	1.389156234e-009	4.122400879e+003	1.666787486e-009	4.122400879e+003	1.062939847e-009	4.122400879e+003	1.362946755e-009	4.122400879e+003	1.345009770e-009	4.122400879e+003	1.664429705e-009	4.122400879e+003	1.346340150e-009	4.122400879e+003	1.705655173e-009	4.122400879e+003	1.154326412e-009	4.122400879e+003	1.317521314e-009
4.122523438e+003	1.705386943e-009	4.122523438e+003	1.755992574e-009	4.122523438e+003	1.818969864e-009	4.122523438e+003	9.862101136e-010	4.122523438e+003	1.771055635e-009	4.122523438e+003	2.671040056e-009	4.122523438e+003	1.093708013e-009	4.122523438e+003	1.569224750e-009	4.122523438e+003	1.964438612e-009	4.122523438e+003	1.275050177e-009	4.122523438e+003	1.698077789e-009
4.122645996e+003	1.276191930e-009	4.122645996e+003	9.854312921e-010	4.122645996e+003	9.929156386e-010	4.122645996e+003	7.364228671e-010	4.122645996e+003	1.653148396e-009	4.122645996e+003	1.620448553e-009	4.122645996e+003	1.924404414e-009	4.122645996e+003	1.454951382e-009	4.122645996e+003	1.527279525e-009	4.122645996e+003	1.015948548e-009	4.122645996e+003	1.409540817e-009
4.122768555e+003	1.683159279e-009	4.122768555e+003	1.623586821e-009	4.122768555e+003	1.597056043e-009	4.122768555e+003	1.836922503e-009	4.122768555e+003	1.271135641e-009	4.122768555e+003	2.300735380e-009	4.122768555e+003	1.763933888e-009	4.122768555e+003	1.489592893e-009	4.122768555e+003	1.784506209e-009	4.122768555e+003	1.280727635e-009	4.122768555e+003	1.559132712e-009
4.122891113e+003	1.493614121e-009	4.122891113e+003	1.313085307e-009	4.122891113e+003	1.862450860e-009	4.122891113e+003	1.740025790e-009	4.122890625e+003	1.725873111e-009	4.122891113e+003	1.765413038e-009	4.122891113e+003	1.688030049e-009	4.122890625e+003	1.527395432e-009	4.122890625e+003	1.453380860e-009	4.122890625e+003	1.177182685e-009	4.122890625e+003	1.959497453e-009
4.123013184e+003	2.003181399e-009	4.123013184e+003	1.153562468e-009	4.123013184e+003	1.595787502e-009	4.123013184e+003	1.450679465e-009	4.123013184e+003	1.832222929e-009	4.123013184e+003	1.274691463e-009	4.123013184e+003	1.373984926e-009	4.123013184e+003	1.697034513e-009	4.123013184e+003	1.569756214e-009	4.123013184e+003	1.614627210e-009	4.123013184e+003	1.174223274e-009
4.123135742e+003	1.803545424e-009	4.123135742e+003	1.660212412e-009	4.123135742e+003	1.653234549e-009	4.123135742e+003	1.515524040e-009	4.123135742e+003	1.676201955e-009	4.123135742e+003	1.584585463e-009	4.123135742e+003	1.254611526e-009	4.123135742e+003	1.033847896e-009	4.123135742e+003	1.368836378e-009	4.123135742e+003	8.555147146e-010	4.123135742e+003	1.664379967e-009
4.123258301e+003	9.781260246e-010	4.123258301e+003	1.757278989e-009	4.123258301e+003	1.296150742e-009	4.123258301e+003	1.840122943e-009	4.123258301e+003	1.792689441e-009	4.123258301e+003	1.740962374e-009	4.123258301e+003	2.029062030e-009	4.123258301e+003	2.536595600e-009	4.123258301e+003	1.364943381e-009	4.123258301e+003	1.695756091e-009	4.123258301e+003	1.297351115e-009
4.123380859e+003	1.581293874e-009	4.123380859e+003	1.600781729e-009	4.123380859e+003	1.567612706e-009	4.123380859e+003	1.301248553e-009	4.123380859e+003	1.369557356e-009	4.123380859e+003	1.533529748e-009	4.123380859e+003	1.132161254e-009	4.123380859e+003	1.312200015e-009	4.123380859e+003	1.600643174e-009	4.123380859e+003	1.540824024e-009	4.123380859e+003	1.726701782e-009
4.123502930e+003	1.326730725e-009	4.123502930e+003	1.441245456e-009	4.123502930e+003	2.003498256e-009	4.123502930e+003	1.555573670e-009	4.123502930e+003	1.923379012e-009	4.123502930e+003	2.345542649e-009	4.123502930e+003	2.319629155e-009	4.123502930e+003	1.633556623e-009	4.123502930e+003	7.227098919e-010	4.123502930e+003	1.607709410e-009	4.123502930e+003	1.778776793e-009
4.123625488e+003	2.203894622e-009	4.123625488e+003	2.159271206e-009	4.123625488e+003	1.172175135e-009	4.123625488e+003	1.656242143e-009	4.123625488e+003	1.248482984e-009	4.123625488e+003	1.326958432e-009	4.123625488e+003	1.183098175e-009	4.123625488e+003	8.954281205e-010	4.123625488e+003	1.326826315e-009	4.123625488e+003	1.050871945e-009	4.123625488e+003	1.467459820e-009
4.123748047e+003	1.318156140e-009	4.123748047e+003	9.575672477e-010	4.123748047e+003	2.070279947e-009	4.123748047e+003	1.812118788e-009	4.123748047e+003	1.086306378e-009	4.123748047e+003	1.317348453e-009	4.123748047e+003	1.129435212e-009	4.123748047e+003	1.402262306e-009	4.123748047e+003	1.217019596e-009	4.123748047e+003	1.371456615e-009	4.123748047e+003	1.527235449e-009
4.123870605e+003	1.055623366e-009	4.123870605e+003	1.344821365e-009	4.123870605e+003	1.101809421e-009	4.123870605e+003	8.294637754e-010	4.123870605e+003	1.375913938e-009	4.123870605e+003	1.430312202e-009	4.123870605e+003	1.863440735e-009	4.123870605e+003	1.488193457e-009	4.123870605e+003	1.492456492e-009	4.123870605e+003	1.342931877e-009	4.123870605e+003	1.217934753e-009
4.123992676e+003	1.718810316e-009	4.123992676e+003	1.230793245e-009	4.123992676e+003	1.753961976e-009	4.123992676e+003	1.757105239e-009	4.123992676e+003	1.576514919e-009	4.123992676e+003	1.316110665e-009	4.123992676e+003	1.488550283e-009	4.123992676e+003	1.191723942e-009	4.123992676e+003	1.794267290e-009	4.123992676e+003	1.388440474e-009	4.123992676e+003	7.389536760e-010
4.124115234e+003	1.180178621e-009	4.124115234e+003	1.224307100e-009	4.124115234e+003	1.515724435e-009	4.124115234e+003	1.384534931e-009	4.124115234e+003	1.627042390e-009	4.124115234e+003	1.280592521e-009	4.124115234e+003	1.136942651e-009	4.124115234e+003	1.528161264e-009	4.124115234e+003	1.650958814e-009	4.124115234e+003	1.476314959e-009	4.124115234e+003	1.241757253e-009
4.124237793e+003	1.255169746e-009	4.124237793e+003	1.137568262e-009	4.124237793e+003	1.342633449e-009	4.124237793e+003	1.059802801e-009	4.124237793e+003	1.111552295e-009	4.124237793e+003	1.098924618e-009	4.124237793e+003	1.501995528e-009	4.124237793e+003	1.243379066e-009	4.124237793e+003	1.833325380e-009	4.124237793e+003	1.620910739e-009	4.124237793e+003	1.955254847e-009
4.124360352e+003	1.311468267e-009	4.124360352e+003	1.465197297e-009	4.124360352e+003	1.989266751e-009	4.124360352e+003	1.754571044e-009	4.124360352e+003	1.954232998e-009	4.124360352e+003	1.656679460e-009	4.124360352e+003	7.440731919e-010	4.124360352e+003	1.410230044e-009	4.124360352e+003	1.834034147e-009	4.124360352e+003	1.113252490e-009	4.124360352e+003	1.724391629e-009
4.124482422e+003	1.430964569e-009	4.124482422e+003	1.967628505e-009	4.124482422e+003	1.578529529e-009	4.124482422e+003	1.526921145e-009	4.124482422e+003	1.365394575e-009	4.124482422e+003	1.569710917e-009	4.124482422e+003	1.301562080e-009	4.124482422e+003	1.346191714e-009	4.124482422e+003	1.268293803e-009	4.124482422e+003	1.755650958e-009	4.124482422e+003	2.494905393e-009
4.124604980e+003	1.131844285e-009	4.124604980e+003	1.807536232e-009	4.124604980e+003	2.147531486e-009	4.124604980e+003	1.512107994e-009	4.124604980e+003	1.649159365e-009	4.124604980e+003	8.442960220e-010	4.124604980e+003	1.736617961e-009	4.124604980e+003	1.557621254e-009	4.124604980e+003	1.168890873e-009	4.124604980e+003	1.495470414e-009	4.124604980e+003	1.353065437e-009
4.124727539e+003	1.316999287e-009	4.124727539e+003	1.170443631e-009	4.124727539e+003	1.259102933e-009	4.124727539e+003	1.356700752e-009	4.124727539e+003	1.339035549e-009	4.124727539e+003	1.429008134e-009	4.124727539e+003	2.062693349e-009	4.124727539e+003	1.330063615e-009	4.124727539e+003	1.502451497e-009	4.124727539e+003	8.721931510e-010	4.124727539e+003	1.297637331e-009
4.124850098e+003	2.126910870e-009	4.124850098e+003	1.637275537e-009	4.124850098e+003	1.702041064e-009	4.124850098e+003	1.461536558e-009	4.124850098e+003	9.378837706e-010	4.124850098e+003	1.429380614e-009	4.124850098e+003	1.996738108e-009	4.124850098e+003	1.679847594e-009	4.124850098e+003	1.618700618e-009	4.124850098e+003	1.927736859e-009	4.124850098e+003	1.135793126e-009
4.124972168e+003	1.855072540e-009	4.124972168e+003	1.411800121e-009	4.124972168e+003	1.719040243e-009	4.124972168e+003	1.696668583e-009	4.124972168e+003	1.383191339e-009	4.124972168e+003	2.132400034e-009	4.124972168e+003	1.483165923e-009	4.124972168e+003	1.879054690e-009	4.124972168e+003	1.379283132e-009	4.124972168e+003	1.292444596e-009	4.124972168e+003	1.293557594e-009
4.125094727e+003	1.410324746e-009	4.125094727e+003	1.305226038e-009	4.125094727e+003	2.043566871e-009	4.125094727e+003	1.319754639e-009	4.125094727e+003	1.356240120e-009	4.125094727e+003	1.263612215e-009	4.125094727e+003	1.516189285e-009	4.125094727e+003	9.674521184e-010	4.125094727e+003	1.354496071e-009	4.125094727e+003	2.125114751e-009	4.125094727e+003	1.707271546e-009
4.125217285e+003	1.244934489e-009	4.125217285e+003	1.182316689e-009	4.125217285e+003	1.661851989e-009	4.125217285e+003	1.634474223e-009	4.125217285e+003	1.405108918e-009	4.125217285e+003	1.255798021e-009	4.125217285e+003	1.204877864e-009	4.125217285e+003	2.020711154e-009	4.125217285e+003	1.294840124e-009	4.125217285e+003	1.102080094e-009	4.125217285e+003	2.057089832e-009
4.125339844e+003	1.348964829e-009	4.125339844e+003	1.271298289e-009	4.125339844e+003	1.390477400e-009	4.125339844e+003	1.016384643e-009	4.125339844e+003	1.167947183e-009	4.125339844e+003	1.160019747e-009	4.125339844e+003	1.262386307e-009	4.125339844e+003	1.297087104e-009	4.125339844e+003	1.134146999e-009	4.125339844e+003	1.722522791e-009	4.125339844e+003	1.284143680e-009
4.125462402e+003	1.092396618e-009	4.125462402e+003	1.487996615e-009	4.125462402e+003	1.669183014e-009	4.125462402e+003	1.163659724e-009	4.125462402e+003	1.461889942e-009	4.125462402e+003	1.075080802e-009	4.125462402e+003	1.297147945e-009	4.125462402e+003	1.059270116e-009	4.125462402e+003	1.778577507e-009	4.125462402e+003	1.441027853e-009	4.125462402e+003	1.903206259e-009
4.125584473e+003	1.600888311e-009	4.125584473e+003	1.583225107e-009	4.125584473e+003	1.480719547e-009	4.125584473e+003	1.436534447e-009	4.125584473e+003	8.677756291e-010	4.125584473e+003	1.773963976e-009	4.125584473e+003	1.338472333e-009	4.125584473e+003	2.104551644e-009	4.125584473e+003	8.844372457e-010	4.125584473e+003	1.021830287e-009	4.125584473e+003	1.688207241e-009
4.125707031e+003	7.384962641e-010	4.125707031e+003	1.589194554e-009	4.125707031e+003	1.605502953e-009	4.125707031e+003	1.291327711e-009	4.125707031e+003	1.996656396e-009	4.125707031e+003	1.986962372e-009	4.125707031e+003	1.632872171e-009	4.125707031e+003	1.793950655e-009	4.125707031e+003	1.054366927e-009	4.125707031e+003	1.518096648e-009	4.125707031e+003	1.765900537e-009
4.125829590e+003	1.554360973e-009	4.125829590e+003	1.081107981e-009	4.125829590e+003	1.693753027e-009	4.125829590e+003	2.078201833e-009	4.125829590e+003	1.558735696e-009	4.125829590e+003	1.351905365e-009	4.125829590e+003	1.298261387e-009	4.125829590e+003	1.923965431e-009	4.125829590e+003	1.470387367e-009	4.125829590e+003	1.461972543e-009	4.125829590e+003	1.272843497e-009
4.125952148e+003	1.440747521e-009	4.125952148e+003	1.717227138e-009	4.125952148e+003	7.524177947e-010	4.125952148e+003	1.475723543e-009	4.125952148e+003	1.885214873e-009	4.125952148e+003	1.807379912e-009	4.125952148e+003	1.445829123e-009	4.125952148e+003	1.219104373e-009	4.125952148e+003	1.132070104e-009	4.125952148e+003	2.647064123e-009	4.125952148e+003	1.747506917e-009
4.126074219e+003	1.282144835e-009	4.126074219e+003	1.340058620e-009	4.126074219e+003	8.744788227e-010	4.126074219e+003	2.271321131e-009	4.126074219e+003	1.345976997e-009	4.126074219e+003	1.952349837e-009	4.126074219e+003	1.916922621e-009	4.126074219e+003	1.632877167e-009	4.126074219e+003	1.335736743e-009	4.126074219e+003	1.335047073e-009	4.126074219e+003	1.510284675e-009
4.126196777e+003	1.355109025e-009	4.126196777e+003	1.693321816e-009	4.126196777e+003	1.061656874e-009	4.126196777e+003	1.568165042e-009	4.126196777e+003	1.626104917e-009	4.126196777e+003	1.708352904e-009	4.126196777e+003	2.406768340e-009	4.126196777e+003	9.442959747e-010	4.126196777e+003	1.423897333e-009	4.126196777e+003	7.711974392e-010	4.126196777e+003	1.879360001e-009
4.126319336e+003	1.599103294e-009	4.126319336e+003	1.468546063e-009	4.126319336e+003	1.377946868e-009	4.126319336e+003	1.373377745e-009	4.126319336e+003	1.229033209e-009	4.126319336e+003	1.042341546e-009	4.126319336e+003	1.112198666e-009	4.126319336e+003	1.483289824e-009	4.126319336e+003	1.774156821e-009	4.126319336e+003	1.042633424e-009	4.126319336e+003	1.029519359e-009
4.126441895e+003	1.132267946e-009	4.126441895e+003	1.116414183e-009	4.126441895e+003	1.788606485e-009	4.126441895e+003	1.740742883e-009	4.126441895e+003	1.108888981e-009	4.126441895e+003	2.255532650e-009	4.126441895e+003	1.850060438e-009	4.126441895e+003	1.513043912e-009	4.126441895e+003	1.635393709e-009	4.126441895e+003	1.004968886e-009	4.126441895e+003	1.628881807e-009
4.126563965e+003	1.350111800e-009	4.126563965e+003	1.363215207e-009	4.126563965e+003	1.757836432e-009	4.126563965e+003	1.310189623e-009	4.126563965e+003	1.601872301e-009	4.126563965e+003	1.641193181e-009	4.126563965e+003	1.562243002e-009	4.126563965e+003	1.849019937e-009	4.126563965e+003	1.803400984e-009	4.126563965e+003	2.430513346e-009	4.126563965e+003	1.260792359e-009
4.126686523e+003	8.866189449e-010	4.126686523e+003	1.733787225e-009	4.126686523e+003	1.409165229e-009	4.126686523e+003	1.108937830e-009	4.126686523e+003	1.006945083e-009	4.126686523e+003	1.146632789e-009	4.126686523e+003	1.330710653e-009	4.126686523e+003	1.764441593e-009	4.126686523e+003	2.202410476e-009	4.126686523e+003	9.887877184e-010	4.126686523e+003	9.834882908e-010
4.126809082e+003	1.640324210e-009	4.126809082e+003	2.091085305e-009	4.126809082e+003	1.617888823e-009	4.126809082e+003	1.522303061e-009	4.126809082e+003	1.500734870e-009	4.126809082e+003	1.462056365e-009	4.126809082e+003	1.822016316e-009	4.126809082e+003	1.663104321e-009	4.126809082e+003	1.529307014e-009	4.126809082e+003	1.650953929e-009	4.126809082e+003	1.881680811e-009
4.126931641e+003	1.088941715e-009	4.126931641e+003	2.166700597e-009	4.126931641e+003	2.494946028e-009	4.126931641e+003	1.200986088e-009	4.126931641e+003	1.639065439e-009	4.126931641e+003	1.275903716e-009	4.126931641e+003	1.677748052e-009	4.126931641e+003	1.017074425e-009	4.126931641e+003	1.891152790e-009	4.126931641e+003	1.701495500e-009	4.126931641e+003	1.968861296e-009
4.127053711e+003	1.446695541e-009	4.127053711e+003	1.496092472e-009	4.127053711e+003	1.087935630e-009	4.127053711e+003	1.267260408e-009	4.127053711e+003	1.473301592e-009	4.127053711e+003	1.732526678e-009	4.127053711e+003	1.312414954e-009	4.127053711e+003	1.314538034e-009	4.127053711e+003	1.710754982e-009	4.127053711e+003	1.212696943e-009	4.127053711e+003	1.535049421e-009
4.127176270e+003	1.495964241e-009	4.127176270e+003	1.512226455e-009	4.127176270e+003	1.411025852e-009	4.127176270e+003	8.080096592e-010	4.127176270e+003	1.416704642e-009	4.127176270e+003	1.680391715e-009	4.127176270e+003	1.398503535e-009	4.127176270e+003	1.576919595e-009	4.127176270e+003	1.715776854e-009	4.127176270e+003	1.500901514e-009	4.127176270e+003	1.549220863e-009
4.127298828e+003	1.339401368e-009	4.127298828e+003	1.286027840e-009	4.127298828e+003	1.285934581e-009	4.127298828e+003	9.713377880e-010	4.127298828e+003	1.249960135e-009	4.127298828e+003	1.371224467e-009	4.127298828e+003	1.525640947e-009	4.127298828e+003	1.536506256e-009	4.127298828e+003	1.366850522e-009	4.127298828e+003	1.490484514e-009	4.127298828e+003	2.626945550e-009
4.127421387e+003	1.776241376e-009	4.127421387e+003	1.802068716e-009	4.127421387e+003	1.478024481e-009	4.127421387e+003	1.160188834e-009	4.127421387e+003	1.069721534e-009	4.127421387e+003	1.735827704e-009	4.127421387e+003	1.315906384e-009	4.127421387e+003	1.591727083e-009	4.127421387e+003	1.776766512e-009	4.127421387e+003	8.980926558e-010	4.127421387e+003	1.629564816e-009
4.127543457e+003	1.102324454e-009	4.127543457e+003	1.282508655e-009	4.127543457e+003	1.311385112e-009	4.127543457e+003	1.548507655e-009	4.127543457e+003	1.421108453e-009	4.127543457e+003	1.119366821e-009	4.127543457e+003	1.529709026e-009	4.127543457e+003	1.402079230e-009	4.127543457e+003	1.897453306e-009	4.127543457e+003	2.070072780e-009	4.127543457e+003	1.034259123e-009
4.127666016e+003	1.941559802e-009	4.127666016e+003	1.637262770e-009	4.127666016e+003	1.507745373e-009	4.127666016e+003	1.545936712e-009	4.127666016e+003	1.968759156e-009	4.127666016e+003	1.766727431e-009	4.127666016e+003	1.481445855e-009	4.127666016e+003	1.174477071e-009	4.127666016e+003	1.197574151e-009	4.127666016e+003	1.229073066e-009	4.127666016e+003	1.245552550e-009
4.127788574e+003	1.329006905e-009	4.127788574e+003	1.555748641e-009	4.127788574e+003	1.597178723e-009	4.127788574e+003	1.709259290e-009	4.127788574e+003	9.865049888e-010	4.127788574e+003	1.690571239e-009	4.127788574e+003	1.560698570e-009	4.127788574e+003	1.586087595e-009	4.127788574e+003	9.747543883e-010	4.127788574e+003	1.250634596e-009	4.127788574e+003	1.507556635e-009
4.127911133e+003	1.310022424e-009	4.127911133e+003	1.014090922e-009	4.127911133e+003	1.261136418e-009	4.127911133e+003	1.142681838e-009	4.127911133e+003	1.182436038e-009	4.127911133e+003	2.329763049e-009	4.127911133e+003	1.370877634e-009	4.127911133e+003	1.592690646e-009	4.127911133e+003	1.193828925e-009	4.127911133e+003	1.846725772e-009	4.127911133e+003	1.185705756e-009
4.128033691e+003	1.481304968e-009	4.128033691e+003	9.256802547e-010	4.128033691e+003	1.827812235e-009	4.128033691e+003	1.383461012e-009	4.128033691e+003	2.036687707e-009	4.128033691e+003	1.782952119e-009	4.128033691e+003	1.694523633e-009	4.128033691e+003	1.576257236e-009	4.128033691e+003	1.468819621e-009	4.128033691e+003	1.735081412e-009	4.128033691e+003	1.748327594e-009
4.128155762e+003	1.741451983e-009	4.128155762e+003	2.124939114e-009	4.128155762e+003	1.200566646e-009	4.128155762e+003	1.726501941e-009	4.128155762e+003	9.872966888e-010	4.128155762e+003	1.231773794e-009	4.128155762e+003	1.382464698e-009	4.128155762e+003	1.450096820e-009	4.128155762e+003	2.250237108e-009	4.128155762e+003	1.600393484e-009	4.128155762e+003	1.629938184e-009
4.128278320e+003	2.004833632e-009	4.128278320e+003	1.621233148e-009	4.128278320e+003	1.624893997e-009	4.128278320e+003	1.377731595e-009	4.128278320e+003	1.360639268e-009	4.128278320e+003	1.617734391e-009	4.128278320e+003	1.303744113e-009	4.128278320e+003	1.329086730e-009	4.128278320e+003	1.984262088e-009	4.128278320e+003	1.934026050e-009	4.128278320e+003	1.423777984e-009
4.128400879e+003	1.247400294e-009	4.128400879e+003	1.311999398e-009	4.128400879e+003	1.118943160e-009	4.128400879e+003	1.423108631e-009	4.128400879e+003	1.294902630e-009	4.128400879e+003	1.319347631e-009	4.128400879e+003	1.003274241e-009	4.128400879e+003	1.814959072e-009	4.128400879e+003	8.724613809e-010	4.128400879e+003	1.502495905e-009	4.128400879e+003	1.241260983e-009
4.128523438e+003	2.004811206e-009	4.128523438e+003	1.509752878e-009	4.128523438e+003	2.055462467e-009	4.128523438e+003	1.209013334e-009	4.128523438e+003	1.523056570e-009	4.128523438e+003	1.659820614e-009	4.128523438e+003	1.298301466e-009	4.128523438e+003	9.280234359e-010	4.128523438e+003	1.516587744e-009	4.128523438e+003	1.557537210e-009	4.128523438e+003	1.396937566e-009
4.128645508e+003	1.617663892e-009	4.128645508e+003	1.851287457e-009	4.128645508e+003	1.682364803e-009	4.128645508e+003	9.648524202e-010	4.128645508e+003	1.825761431e-009	4.128645508e+003	7.204517538e-010	4.128645508e+003	1.440704112e-009	4.128645508e+003	1.478746015e-009	4.128645508e+003	1.083446444e-009	4.128645508e+003	1.587358578e-009	4.128645508e+003	1.403690941e-009
4.128768066e+003	1.494748214e-009	4.128768066e+003	2.015929201e-009	4.128768066e+003	1.772937686e-009	4.128768066e+003	1.417779227e-009	4.128768066e+003	1.673762684e-009	4.128768066e+003	2.374053620e-009	4.128768066e+003	9.724606675e-010	4.128768066e+003	1.089665691e-009	4.128768066e+003	1.949357564e-009	4.128768066e+003	1.978584185e-009	4.128768066e+003	1.174435105e-009
4.128890625e+003	1.336323052e-009	4.128890625e+003	9.017674940e-010	4.128890625e+003	1.651888626e-009	4.128890625e+003	1.441620823e-009	4.128890625e+003	1.516425985e-009	4.128890625e+003	1.162422381e-009	4.128890625e+003	1.464009136e-009	4.128890625e+003	2.254350484e-009	4.128890625e+003	1.525965021e-009	4.128890625e+003	1.346910028e-009	4.128890625e+003	1.540756744e-009
4.129013184e+003	1.454117382e-009	4.129013184e+003	2.007976896e-009	4.129013184e+003	1.152125839e-009	4.129013184e+003	1.872155542e-009	4.129013184e+003	1.125844418e-009	4.129013184e+003	1.317691845e-009	4.129013184e+003	1.426338159e-009	4.129013184e+003	1.255359816e-009	4.129013184e+003	1.109624281e-009	4.129013184e+003	1.773486802e-009	4.129013184e+003	1.278950279e-009
4.129135254e+003	1.588939536e-009	4.129135254e+003	1.806114369e-009	4.129135254e+003	1.646786152e-009	4.129135254e+003	1.339096389e-009	4.129135254e+003	1.770701474e-009	4.129135254e+003	1.434981578e-009	4.129135254e+003	1.428561491e-009	4.129135254e+003	1.600017008e-009	4.129135254e+003	9.557908909e-010	4.129135254e+003	2.051695258e-009	4.129135254e+003	1.516786696e-009
4.129257813e+003	1.275425321e-009	4.129257813e+003	1.316569631e-009	4.129257813e+003	1.566024088e-009	4.129257813e+003	1.779071668e-009	4.129257813e+003	1.541398120e-009	4.129257813e+003	1.815278927e-009	4.129257813e+003	1.455459087e-009	4.129257813e+003	1.297071450e-009	4.129257813e+003	1.591696885e-009	4.129257813e+003	1.411652684e-009	4.129257813e+003	1.159240814e-009
4.129380371e+003	1.209835343e-009	4.129380371e+003	1.189349508e-009	4.129380371e+003	1.359776958e-009	4.129380371e+003	1.317439713e-009	4.129380371e+003	1.256152737e-009	4.129380371e+003	1.564567476e-009	4.129380371e+003	1.562143859e-009	4.129380371e+003	1.407715389e-009	4.129380371e+003	1.025006857e-009	4.129380371e+003	2.315541758e-009	4.129380371e+003	9.323953831e-010
[truncated: 47,946 more rows]
