# Supplementary material for: On-chip wavelength division multiplexing filters using extremely efficient gate-driven silicon microring resonator array
Source: Sci Rep. 2023 Mar 31;13:5269. doi: 10.1038/s41598-023-32313-0 (PMC10066274; doi:10.1038/s41598-023-32313-0)
Supplement: Supplementary file 1 — Supplementary Information. [file 41598_2023_32313_MOESM1_ESM.zip › WDM_datasets/Spectra for field-effect mobility characterization_0_-0.5_-4V.txt]

3.999958496e+003	1.104259906e-009	3.999958496e+003	1.223093182e-009	3.999958496e+003	8.611419910e-010	3.999958496e+003	7.227271559e-010	3.999958496e+003	8.391519701e-010	3.999958496e+003	1.023764074e-009	3.999958496e+003	9.308686599e-010	3.999958496e+003	1.234944480e-009	3.999958496e+003	1.450926712e-009
4.000081055e+003	1.125905591e-009	4.000081055e+003	9.613020380e-010	4.000081055e+003	8.251326844e-010	4.000081055e+003	8.271875962e-010	4.000081055e+003	1.376949998e-009	4.000081055e+003	1.050115550e-009	4.000081055e+003	8.261824003e-010	4.000081055e+003	9.006155266e-010	4.000081055e+003	1.083968804e-009
4.000203369e+003	7.571444027e-010	4.000203369e+003	7.196221952e-010	4.000203369e+003	1.291765250e-009	4.000203369e+003	6.779417028e-010	4.000203369e+003	1.089175750e-009	4.000203369e+003	7.689393011e-010	4.000203369e+003	6.086623983e-010	4.000203369e+003	7.789179302e-010	4.000203369e+003	1.610904188e-009
4.000325928e+003	7.596873686e-010	4.000325928e+003	7.571719363e-010	4.000325928e+003	1.323536503e-009	4.000325928e+003	8.118141714e-010	4.000325928e+003	1.055932120e-009	4.000325928e+003	8.012781549e-010	4.000325928e+003	1.046313147e-009	4.000325928e+003	1.306473374e-009	4.000325928e+003	1.218964818e-009
4.000448242e+003	1.083913626e-009	4.000448242e+003	9.265512801e-010	4.000448242e+003	1.295350716e-009	4.000448242e+003	9.387852717e-010	4.000448242e+003	7.510934097e-010	4.000448242e+003	6.477612891e-010	4.000448242e+003	9.070866835e-010	4.000448242e+003	9.048953808e-010	4.000448242e+003	6.828166366e-010
4.000570801e+003	8.393940543e-010	4.000570801e+003	6.097025662e-010	4.000570801e+003	1.061500887e-009	4.000570801e+003	1.126722826e-009	4.000570801e+003	5.332144171e-010	4.000570801e+003	9.173468096e-010	4.000570801e+003	6.039143630e-010	4.000570801e+003	1.006700612e-009	4.000570801e+003	9.159725756e-010
4.000693359e+003	1.236291070e-009	4.000693359e+003	8.791351536e-010	4.000693359e+003	1.101237990e-009	4.000693359e+003	1.083297341e-009	4.000693359e+003	7.648103817e-010	4.000693359e+003	1.126703286e-009	4.000693359e+003	9.288424474e-010	4.000693359e+003	1.235144542e-009	4.000693359e+003	8.821192665e-010
4.000815674e+003	1.181491682e-009	4.000815674e+003	1.029473728e-009	4.000815674e+003	1.125661564e-009	4.000815674e+003	9.379346189e-010	4.000815674e+003	8.009640173e-010	4.000815674e+003	6.356162818e-010	4.000815674e+003	9.794590694e-010	4.000815674e+003	1.157469010e-009	4.000815674e+003	1.024598628e-009
4.000938232e+003	1.274464867e-009	4.000938232e+003	9.733989170e-010	4.000938232e+003	8.477927804e-010	4.000938232e+003	8.951674957e-010	4.000938232e+003	7.796744916e-010	4.000938232e+003	8.674355678e-010	4.000938232e+003	1.014912376e-009	4.000938232e+003	1.223891988e-009	4.000938232e+003	1.058596100e-009
4.001060547e+003	1.327437493e-009	4.001060547e+003	1.579278597e-009	4.001060547e+003	8.979649246e-010	4.001060547e+003	4.415175447e-010	4.001060547e+003	1.246520998e-009	4.001060547e+003	9.405166645e-010	4.001060547e+003	1.142008266e-009	4.001060547e+003	1.555170437e-009	4.001060547e+003	1.000260541e-009
4.001183105e+003	1.102223424e-009	4.001183105e+003	1.238523617e-009	4.001183105e+003	8.889960990e-010	4.001183105e+003	6.335331149e-010	4.001183105e+003	7.058351681e-010	4.001183105e+003	1.307837838e-009	4.001183105e+003	9.252453248e-010	4.001183105e+003	1.111599590e-009	4.001183105e+003	9.895745334e-010
4.001305420e+003	6.217091841e-010	4.001305420e+003	6.478706460e-010	4.001305420e+003	1.017438134e-009	4.001305420e+003	9.229901288e-010	4.001305420e+003	1.068364952e-009	4.001305420e+003	7.280707703e-010	4.001305420e+003	7.505879807e-010	4.001305420e+003	1.147540174e-009	4.001305420e+003	7.480353559e-010
4.001427979e+003	5.822464733e-010	4.001427979e+003	5.358221644e-010	4.001427979e+003	7.223305842e-010	4.001427979e+003	6.857817647e-010	4.001427979e+003	1.107521075e-009	4.001427979e+003	1.042005815e-009	4.001427979e+003	8.928414674e-010	4.001427979e+003	1.351568968e-009	4.001427979e+003	8.469417390e-010
4.001550293e+003	1.199675803e-009	4.001550293e+003	8.174117494e-010	4.001550293e+003	1.046259746e-009	4.001550293e+003	8.459257184e-010	4.001550293e+003	1.180458620e-009	4.001550293e+003	1.162431817e-009	4.001550293e+003	6.091185889e-010	4.001550293e+003	1.107024028e-009	4.001550293e+003	1.033534702e-009
4.001672852e+003	8.828315301e-010	4.001672852e+003	8.049236833e-010	4.001672852e+003	9.665311884e-010	4.001672852e+003	1.111579273e-009	4.001672852e+003	9.946866664e-010	4.001672852e+003	9.001958623e-010	4.001672852e+003	5.643202017e-010	4.001672852e+003	5.952721094e-010	4.001672852e+003	9.447019833e-010
4.001795166e+003	8.418092889e-010	4.001795166e+003	1.104800806e-009	4.001795166e+003	8.833231924e-010	4.001795166e+003	1.071613132e-009	4.001795166e+003	9.458194228e-010	4.001795166e+003	7.955691106e-010	4.001795166e+003	8.626723225e-010	4.001795166e+003	5.830775862e-010	4.001795166e+003	1.155051721e-009
4.001917725e+003	1.042454012e-009	4.001917725e+003	9.172020365e-010	4.001917725e+003	1.088528045e-009	4.001917725e+003	8.933830897e-010	4.001917725e+003	8.580844368e-010	4.001917725e+003	9.308320226e-010	4.001917725e+003	1.422124529e-009	4.001917725e+003	7.016831560e-010	4.001917725e+003	1.097483771e-009
4.002040039e+003	1.080293965e-009	4.002040039e+003	8.143174468e-010	4.002040039e+003	6.673739339e-010	4.002040039e+003	5.576059059e-010	4.002040039e+003	1.140380346e-009	4.002040039e+003	1.060998400e-009	4.002040039e+003	1.076106204e-009	4.002040039e+003	6.868548508e-010	4.002040039e+003	1.394255267e-009
4.002162598e+003	9.438942961e-010	4.002162598e+003	9.540598311e-010	4.002162598e+003	6.635343386e-010	4.002162598e+003	8.847075850e-010	4.002162598e+003	1.055562193e-009	4.002162598e+003	1.145533446e-009	4.002162598e+003	6.989013257e-010	4.002162598e+003	1.280636042e-009	4.002162598e+003	1.066254307e-009
4.002284912e+003	9.984688631e-010	4.002284912e+003	1.295085039e-009	4.002284912e+003	9.622589392e-010	4.002284912e+003	8.075805025e-010	4.002284912e+003	1.071238542e-009	4.002284912e+003	8.696742770e-010	4.002284912e+003	9.525308320e-010	4.002284912e+003	1.565974794e-009	4.002284912e+003	1.089960122e-009
4.002407471e+003	9.851297555e-010	4.002407471e+003	8.474977942e-010	4.002407471e+003	9.018146230e-010	4.002407471e+003	1.129855431e-009	4.002407471e+003	9.037776083e-010	4.002407471e+003	7.946664993e-010	4.002407471e+003	1.257801752e-009	4.002407471e+003	1.248460668e-009	4.002407471e+003	1.122560933e-009
4.002529785e+003	1.046118636e-009	4.002529785e+003	8.956364539e-010	4.002529785e+003	1.253816495e-009	4.002529785e+003	1.182510423e-009	4.002529785e+003	9.590397365e-010	4.002529785e+003	9.692531222e-010	4.002529785e+003	1.574155029e-009	4.002529785e+003	9.433026582e-010	4.002529785e+003	8.707631283e-010
4.002652344e+003	7.537266922e-010	4.002652344e+003	1.102033576e-009	4.002652344e+003	1.223033230e-009	4.002652344e+003	8.473554636e-010	4.002652344e+003	1.400133232e-009	4.002652344e+003	1.566741625e-009	4.002652344e+003	1.572006525e-009	4.002652344e+003	7.822518744e-010	4.002652344e+003	1.005946770e-009
4.002774658e+003	9.702197934e-010	4.002774658e+003	7.843054539e-010	4.002774658e+003	6.666336927e-010	4.002774658e+003	1.066990163e-009	4.002774658e+003	1.127965166e-009	4.002774658e+003	1.499167790e-009	4.002774658e+003	1.018423679e-009	4.002774658e+003	1.313767650e-009	4.002774658e+003	1.029129892e-009
4.002897217e+003	8.302167842e-010	4.002897217e+003	8.434766774e-010	4.002897217e+003	1.013668149e-009	4.002897217e+003	1.339371614e-009	4.002897217e+003	7.720634687e-010	4.002897217e+003	1.065930455e-009	4.002897217e+003	8.337438517e-010	4.002897217e+003	1.141139516e-009	4.002897217e+003	1.205203937e-009
4.003019775e+003	1.077666512e-009	4.003019775e+003	8.478764357e-010	4.003019531e+003	1.373133496e-009	4.003019775e+003	1.230647917e-009	4.003019531e+003	9.680491964e-010	4.003019531e+003	6.832737154e-010	4.003019531e+003	9.836409465e-010	4.003019775e+003	7.902582477e-010	4.003019775e+003	1.342502665e-009
4.003142090e+003	1.428246854e-009	4.003142090e+003	1.186568954e-009	4.003142090e+003	1.129985328e-009	4.003142090e+003	1.018526929e-009	4.003142090e+003	1.106688852e-009	4.003142090e+003	9.937063394e-010	4.003142090e+003	1.163800611e-009	4.003142090e+003	7.230448462e-010	4.003142090e+003	1.235208047e-009
4.003264648e+003	1.359200530e-009	4.003264648e+003	1.151451934e-009	4.003264648e+003	1.364048985e-009	4.003264648e+003	9.963344594e-010	4.003264648e+003	1.015778794e-009	4.003264648e+003	1.451404663e-009	4.003264648e+003	7.761502552e-010	4.003264648e+003	1.059814791e-009	4.003264648e+003	9.214696783e-010
4.003386963e+003	8.252687422e-010	4.003386963e+003	7.802505309e-010	4.003386963e+003	1.044348830e-009	4.003386963e+003	9.204022544e-010	4.003386963e+003	1.200587962e-009	4.003386963e+003	1.375836889e-009	4.003386963e+003	8.026769804e-010	4.003386963e+003	1.220394785e-009	4.003386963e+003	8.758991865e-010
4.003509521e+003	1.021618679e-009	4.003509521e+003	1.101442493e-009	4.003509521e+003	7.502324872e-010	4.003509521e+003	8.143232200e-010	4.003509521e+003	1.298070651e-009	4.003509521e+003	7.422928938e-010	4.003509521e+003	9.897602737e-010	4.003509521e+003	8.275556351e-010	4.003509521e+003	1.112270720e-009
4.003631836e+003	1.301752706e-009	4.003631836e+003	1.162909213e-009	4.003631836e+003	6.582077106e-010	4.003631836e+003	1.412983508e-009	4.003631836e+003	6.616885928e-010	4.003631836e+003	7.991938777e-010	4.003631836e+003	7.695719617e-010	4.003631836e+003	1.095725732e-009	4.003631836e+003	9.835580128e-010
4.003754395e+003	1.206178379e-009	4.003754395e+003	1.088676482e-009	4.003754395e+003	9.608515095e-010	4.003754395e+003	1.320646037e-009	4.003754395e+003	1.078016343e-009	4.003754395e+003	1.038011344e-009	4.003754395e+003	1.039275332e-009	4.003754395e+003	9.504185217e-010	4.003754395e+003	8.245580330e-010
4.003876709e+003	1.087669510e-009	4.003876709e+003	1.112637205e-009	4.003876709e+003	1.294415131e-009	4.003876709e+003	7.713319983e-010	4.003876709e+003	1.506347047e-009	4.003876709e+003	9.603716711e-010	4.003876709e+003	1.134702332e-009	4.003876709e+003	9.442903126e-010	4.003876709e+003	6.613818382e-010
4.003999268e+003	1.050742937e-009	4.003999268e+003	7.931748036e-010	4.003999268e+003	1.244337855e-009	4.003999268e+003	9.685253710e-010	4.003999268e+003	1.171020170e-009	4.003999268e+003	7.926142520e-010	4.003999268e+003	9.716143445e-010	4.003999268e+003	9.903426967e-010	4.003999268e+003	7.178679873e-010
4.004121582e+003	1.000537098e-009	4.004121582e+003	3.847263064e-010	4.004121582e+003	1.132736571e-009	4.004121582e+003	8.878551228e-010	4.004121582e+003	8.604381097e-010	4.004121582e+003	8.571425236e-010	4.004121582e+003	7.737787633e-010	4.004121582e+003	8.406611518e-010	4.004121582e+003	9.169475734e-010
4.004244141e+003	1.143033113e-009	4.004244141e+003	6.704544142e-010	4.004244141e+003	1.055106225e-009	4.004244141e+003	1.003160777e-009	4.004244141e+003	9.885762209e-010	4.004244141e+003	9.932462630e-010	4.004244141e+003	9.454749206e-010	4.004244141e+003	7.274060243e-010	4.004244141e+003	1.007247286e-009
4.004366455e+003	9.245059163e-010	4.004366455e+003	1.249273240e-009	4.004366455e+003	7.566535731e-010	4.004366455e+003	9.120357247e-010	4.004366455e+003	1.093553581e-009	4.004366455e+003	1.028039098e-009	4.004366455e+003	9.882928920e-010	4.004366455e+003	9.206040374e-010	4.004366455e+003	8.836598120e-010
4.004489014e+003	1.008340744e-009	4.004489014e+003	1.275561878e-009	4.004489014e+003	9.957139557e-010	4.004489014e+003	5.810875670e-010	4.004489014e+003	1.002085415e-009	4.004489014e+003	7.325184348e-010	4.004489014e+003	1.043926390e-009	4.004489014e+003	7.537508395e-010	4.004489014e+003	9.720987348e-010
4.004611328e+003	9.730105610e-010	4.004611328e+003	1.315864639e-009	4.004611328e+003	4.803025200e-010	4.004611328e+003	8.006013075e-010	4.004611328e+003	8.992762091e-010	4.004611328e+003	7.543179414e-010	4.004611328e+003	6.775253136e-010	4.004611328e+003	1.234390368e-009	4.004611328e+003	1.324256593e-009
4.004733887e+003	8.813229591e-010	4.004733887e+003	1.183432352e-009	4.004733887e+003	7.236640731e-010	4.004733887e+003	1.089914714e-009	4.004733887e+003	9.908812659e-010	4.004733887e+003	8.918495387e-010	4.004733887e+003	9.103972576e-010	4.004733887e+003	1.384046988e-009	4.004733887e+003	1.325772270e-009
4.004856201e+003	9.058176431e-010	4.004856201e+003	1.284142459e-009	4.004856201e+003	5.114361712e-010	4.004856201e+003	1.327129184e-009	4.004856201e+003	1.074204170e-009	4.004856201e+003	1.341555200e-009	4.004856201e+003	1.394553251e-009	4.004856201e+003	1.292643992e-009	4.004856201e+003	1.063266253e-009
4.004978760e+003	1.476700429e-009	4.004978760e+003	8.739287627e-010	4.004978760e+003	1.237139835e-009	4.004978760e+003	1.351727064e-009	4.004978760e+003	1.171441610e-009	4.004978760e+003	1.546466066e-009	4.004978760e+003	1.643875813e-009	4.004978760e+003	1.059870747e-009	4.004978760e+003	5.999093444e-010
4.005101074e+003	1.092539725e-009	4.005101074e+003	1.250730741e-009	4.005101074e+003	1.292745133e-009	4.005101074e+003	1.188368071e-009	4.005101074e+003	9.687424196e-010	4.005101074e+003	1.086981727e-009	4.005101074e+003	1.038548803e-009	4.005101074e+003	9.752367802e-010	4.005101074e+003	6.739308556e-010
4.005223633e+003	1.012127160e-009	4.005223633e+003	1.388634541e-009	4.005223633e+003	9.651808242e-010	4.005223633e+003	1.126330029e-009	4.005223633e+003	1.060596722e-009	4.005223633e+003	1.123093618e-009	4.005223633e+003	9.896038433e-010	4.005223633e+003	1.069756839e-009	4.005223633e+003	9.972425108e-010
4.005345947e+003	7.405184799e-010	4.005345947e+003	1.320830001e-009	4.005345947e+003	9.806848666e-010	4.005345947e+003	8.855796096e-010	4.005345947e+003	7.505934763e-010	4.005345947e+003	1.306950770e-009	4.005345947e+003	1.445155440e-009	4.005345947e+003	1.221857615e-009	4.005345947e+003	1.047363640e-009
4.005468506e+003	1.031255636e-009	4.005468506e+003	1.259375160e-009	4.005468506e+003	1.231697189e-009	4.005468506e+003	9.650258370e-010	4.005468506e+003	1.078961809e-009	4.005468506e+003	9.975280602e-010	4.005468506e+003	9.813432289e-010	4.005468506e+003	1.366965097e-009	4.005468506e+003	1.432016727e-009
4.005591064e+003	9.461958994e-010	4.005591064e+003	1.179567777e-009	4.005591064e+003	1.078677481e-009	4.005591064e+003	9.695696468e-010	4.005591064e+003	1.409731887e-009	4.005591064e+003	1.016148388e-009	4.005591064e+003	8.897323989e-010	4.005591064e+003	1.157195562e-009	4.005591064e+003	1.364811708e-009
4.005713379e+003	7.414237002e-010	4.005713379e+003	1.086677970e-009	4.005713379e+003	1.133871996e-009	4.005713379e+003	9.255353151e-010	4.005713379e+003	9.773072351e-010	4.005713379e+003	1.164612851e-009	4.005713379e+003	9.260162637e-010	4.005713379e+003	1.023313989e-009	4.005713379e+003	1.486010537e-009
4.005835938e+003	5.139371151e-010	4.005835938e+003	1.243332548e-009	4.005835938e+003	1.527378113e-009	4.005835938e+003	9.059920036e-010	4.005835938e+003	8.405993124e-010	4.005835938e+003	1.379489301e-009	4.005835938e+003	9.640335197e-010	4.005835938e+003	8.487004988e-010	4.005835938e+003	1.113353298e-009
4.005958252e+003	9.351019958e-010	4.005958252e+003	1.401286531e-009	4.005958252e+003	1.476582079e-009	4.005958252e+003	8.983709887e-010	4.005958252e+003	6.271722586e-010	4.005958252e+003	1.120618598e-009	4.005958252e+003	1.174217501e-009	4.005958252e+003	9.021741687e-010	4.005958252e+003	9.808355239e-010
4.006080811e+003	9.612358687e-010	4.006080811e+003	8.294819276e-010	4.006080811e+003	1.190727295e-009	4.006080811e+003	1.076236655e-009	4.006080811e+003	8.943636387e-010	4.006080811e+003	9.035852067e-010	4.006080811e+003	1.125780136e-009	4.006080811e+003	1.011427164e-009	4.006080811e+003	1.000906580e-009
4.006203125e+003	7.654226697e-010	4.006203125e+003	1.016526752e-009	4.006203125e+003	9.531341272e-010	4.006203125e+003	1.117038795e-009	4.006203125e+003	9.427759684e-010	4.006203125e+003	7.587830919e-010	4.006203125e+003	1.007937289e-009	4.006203125e+003	7.003532199e-010	4.006203125e+003	9.411031954e-010
4.006325684e+003	7.216820475e-010	4.006325684e+003	1.201542754e-009	4.006325684e+003	9.635809928e-010	4.006325684e+003	1.089226376e-009	4.006325684e+003	7.334458041e-010	4.006325684e+003	7.076886299e-010	4.006325684e+003	9.525981115e-010	4.006325684e+003	9.444272031e-010	4.006325684e+003	1.085214141e-009
4.006447998e+003	7.488027975e-010	4.006447998e+003	1.080058709e-009	4.006447998e+003	1.031250974e-009	4.006447998e+003	1.184971121e-009	4.006447998e+003	7.720930562e-010	4.006447998e+003	8.643403215e-010	4.006447998e+003	9.100196152e-010	4.006447998e+003	6.936567987e-010	4.006447998e+003	9.639692378e-010
4.006570557e+003	8.384985484e-010	4.006570557e+003	1.139601746e-009	4.006570557e+003	1.282691731e-009	4.006570557e+003	9.474386831e-010	4.006570557e+003	7.241536815e-010	4.006570557e+003	1.097873570e-009	4.006570557e+003	7.378671008e-010	4.006570557e+003	7.894522258e-010	4.006570557e+003	1.266453942e-009
4.006692871e+003	1.282234985e-009	4.006692871e+003	9.775558141e-010	4.006692871e+003	9.457583605e-010	4.006692871e+003	1.243038006e-009	4.006692871e+003	6.860679247e-010	4.006692871e+003	1.086071899e-009	4.006692871e+003	1.049115350e-009	4.006692871e+003	5.850432916e-010	4.006692871e+003	1.205500477e-009
4.006815430e+003	1.341997513e-009	4.006815430e+003	6.890444881e-010	4.006815430e+003	1.274535921e-009	4.006815430e+003	9.247285715e-010	4.006815430e+003	8.514850491e-010	4.006815430e+003	1.021246976e-009	4.006815430e+003	9.575191751e-010	4.006815430e+003	8.682934372e-010	4.006815430e+003	9.897802578e-010
4.006937744e+003	1.156715279e-009	4.006937744e+003	8.233335680e-010	4.006937744e+003	9.420876301e-010	4.006937744e+003	9.477443275e-010	4.006937744e+003	8.505313676e-010	4.006937744e+003	1.241364234e-009	4.006937744e+003	7.817343439e-010	4.006937744e+003	9.402507661e-010	4.006937744e+003	7.308192940e-010
4.007060303e+003	5.096709166e-010	4.007060303e+003	9.209550345e-010	4.007060303e+003	7.587092066e-010	4.007060303e+003	7.091022769e-010	4.007060303e+003	9.877556550e-010	4.007060303e+003	1.338163913e-009	4.007060303e+003	7.650727274e-010	4.007060303e+003	6.967760813e-010	4.007060303e+003	7.767019805e-010
4.007182617e+003	7.258563195e-010	4.007182617e+003	8.250750638e-010	4.007182617e+003	1.254801041e-009	4.007182617e+003	9.187496874e-010	4.007182617e+003	7.675198255e-010	4.007182617e+003	1.314933828e-009	4.007182617e+003	6.381179474e-010	4.007182617e+003	6.786172735e-010	4.007182617e+003	7.644724298e-010
4.007305176e+003	7.857521855e-010	4.007305176e+003	1.003430672e-009	4.007305176e+003	1.173935615e-009	4.007305176e+003	1.090922241e-009	4.007305176e+003	1.058759524e-009	4.007305176e+003	9.689629099e-010	4.007305176e+003	1.005831085e-009	4.007305176e+003	5.835829597e-010	4.007305176e+003	8.397389450e-010
4.007427490e+003	8.768540893e-010	4.007427490e+003	1.001789429e-009	4.007427490e+003	6.795528584e-010	4.007427490e+003	1.000952543e-009	4.007427490e+003	7.958764203e-010	4.007427490e+003	7.309923222e-010	4.007427490e+003	8.863773604e-010	4.007427490e+003	6.558733001e-010	4.007427490e+003	7.767789190e-010
4.007550049e+003	8.967335208e-010	4.007550049e+003	7.340125174e-010	4.007550049e+003	7.431721905e-010	4.007550049e+003	7.138751812e-010	4.007550049e+003	1.113434345e-009	4.007550049e+003	7.732819940e-010	4.007550049e+003	6.505422312e-010	4.007550049e+003	5.571187400e-010	4.007550049e+003	1.032112396e-009
4.007672363e+003	1.089314083e-009	4.007672363e+003	3.731076836e-010	4.007672363e+003	6.973362443e-010	4.007672363e+003	7.089119847e-010	4.007672363e+003	1.308141928e-009	4.007672363e+003	7.844402350e-010	4.007672363e+003	6.516863715e-010	4.007672363e+003	5.365758393e-010	4.007672363e+003	9.793050815e-010
4.007794922e+003	1.382343906e-009	4.007794922e+003	6.553734222e-010	4.007794922e+003	7.352553566e-010	4.007794922e+003	8.005537899e-010	4.007794922e+003	1.019705209e-009	4.007794922e+003	8.341636826e-010	4.007794922e+003	1.013318207e-009	4.007794922e+003	6.571704847e-010	4.007794922e+003	1.392321369e-009
4.007917480e+003	1.507514447e-009	4.007917480e+003	9.429051984e-010	4.007917480e+003	5.522393653e-010	4.007917480e+003	7.908972366e-010	4.007917480e+003	8.853768274e-010	4.007917236e+003	6.941797692e-010	4.007917480e+003	1.027083751e-009	4.007917480e+003	1.062711363e-009	4.007917480e+003	1.547009965e-009
4.008039795e+003	1.067833044e-009	4.008039795e+003	1.114979220e-009	4.008039795e+003	8.491500836e-010	4.008039795e+003	8.471015001e-010	4.008039795e+003	7.759565768e-010	4.008039795e+003	6.219693649e-010	4.008039795e+003	4.264793796e-010	4.008039795e+003	1.093959145e-009	4.008039795e+003	1.341325828e-009
4.008162354e+003	6.154594057e-010	4.008162354e+003	1.127513971e-009	4.008162354e+003	8.895732484e-010	4.008162354e+003	1.191433174e-009	4.008162354e+003	7.414805991e-010	4.008162354e+003	9.520155775e-010	4.008162354e+003	6.900617855e-010	4.008162354e+003	9.596273776e-010	4.008162354e+003	1.079905831e-009
4.008284668e+003	6.739549474e-010	4.008284668e+003	1.179305431e-009	4.008284668e+003	9.901338638e-010	4.008284668e+003	1.469502409e-009	4.008284668e+003	7.123457380e-010	4.008284668e+003	1.158334095e-009	4.008284668e+003	6.605304637e-010	4.008284668e+003	6.998179813e-010	4.008284668e+003	1.382165382e-009
4.008407227e+003	9.893053043e-010	4.008407227e+003	7.560035375e-010	4.008407227e+003	7.639217592e-010	4.008407227e+003	1.560182761e-009	4.008407227e+003	7.312352390e-010	4.008407227e+003	1.220520462e-009	4.008407227e+003	9.063594320e-010	4.008407227e+003	1.046732812e-009	4.008407227e+003	1.322499998e-009
4.008529541e+003	1.143738104e-009	4.008529541e+003	6.446492229e-010	4.008529541e+003	1.022039897e-009	4.008529541e+003	1.055459165e-009	4.008529541e+003	1.104410896e-009	4.008529541e+003	1.030242780e-009	4.008529541e+003	1.060299404e-009	4.008529541e+003	1.069674571e-009	4.008529541e+003	1.077734235e-009
4.008652100e+003	1.226443502e-009	4.008652100e+003	8.240942928e-010	4.008652100e+003	8.298345344e-010	4.008652100e+003	9.899551179e-010	4.008652100e+003	1.132764327e-009	4.008652100e+003	7.019015369e-010	4.008652100e+003	5.901693023e-010	4.008652100e+003	5.760178445e-010	4.008652100e+003	1.204196298e-009
4.008774414e+003	1.203889544e-009	4.008774414e+003	1.098556357e-009	4.008774414e+003	1.417842954e-009	4.008774414e+003	1.164697894e-009	4.008774414e+003	8.039947597e-010	4.008774414e+003	1.070640576e-009	4.008774414e+003	8.670212326e-010	4.008774414e+003	8.254226747e-010	4.008774414e+003	1.044976772e-009
4.008896973e+003	9.786899069e-010	4.008896973e+003	8.804518226e-010	4.008896973e+003	1.356056600e-009	4.008896973e+003	8.720896227e-010	4.008896973e+003	8.616588554e-010	4.008896973e+003	8.671848239e-010	4.008896973e+003	1.040549757e-009	4.008896973e+003	8.118292705e-010	4.008896973e+003	9.714279381e-010
4.009019287e+003	1.153487861e-009	4.009019287e+003	6.840575884e-010	4.009019287e+003	1.131795324e-009	4.009019287e+003	8.869404100e-010	4.009019287e+003	8.374111404e-010	4.009019287e+003	7.819068171e-010	4.009019287e+003	1.075251665e-009	4.009019287e+003	1.248620096e-009	4.009019287e+003	7.758000353e-010
4.009141846e+003	1.389953375e-009	4.009141846e+003	9.370527687e-010	4.009141846e+003	1.112917425e-009	4.009141846e+003	9.806319090e-010	4.009141846e+003	8.413074681e-010	4.009141846e+003	1.117824722e-009	4.009141846e+003	1.155599949e-009	4.009141846e+003	9.597905803e-010	4.009141846e+003	1.121884807e-009
4.009264160e+003	1.267202454e-009	4.009264160e+003	1.322170262e-009	4.009264160e+003	1.154194629e-009	4.009264160e+003	8.325160006e-010	4.009264160e+003	1.171158170e-009	4.009264160e+003	1.141358452e-009	4.009264160e+003	1.446467612e-009	4.009264160e+003	1.018095275e-009	4.009264160e+003	1.005280859e-009
4.009386719e+003	9.186513217e-010	4.009386719e+003	1.395918270e-009	4.009386719e+003	1.529355309e-009	4.009386719e+003	1.101884806e-009	4.009386719e+003	1.112240189e-009	4.009386719e+003	1.190192833e-009	4.009386719e+003	1.019010654e-009	4.009386719e+003	1.444821263e-009	4.009386719e+003	8.391506379e-010
4.009509033e+003	9.308768756e-010	4.009509033e+003	9.121839395e-010	4.009509033e+003	1.498065560e-009	4.009509033e+003	1.083951262e-009	4.009509033e+003	1.109045633e-009	4.009509033e+003	1.229880531e-009	4.009509033e+003	7.793459211e-010	4.009509033e+003	1.541628158e-009	4.009509033e+003	7.803344637e-010
4.009631592e+003	9.612983742e-010	4.009631592e+003	9.751937036e-010	4.009631592e+003	1.233276925e-009	4.009631592e+003	1.230230029e-009	4.009631592e+003	1.159103813e-009	4.009631592e+003	8.588486589e-010	4.009631592e+003	7.179305483e-010	4.009631592e+003	1.484469325e-009	4.009631592e+003	9.539560253e-010
4.009753906e+003	1.074571432e-009	4.009753906e+003	8.335719892e-010	4.009753906e+003	1.188303678e-009	4.009753906e+003	1.105959546e-009	4.009753906e+003	9.389565792e-010	4.009753906e+003	7.640363897e-010	4.009753906e+003	1.129504934e-009	4.009753906e+003	1.532209248e-009	4.009753906e+003	1.465753185e-009
4.009876465e+003	8.354572034e-010	4.009876465e+003	8.259665729e-010	4.009876465e+003	8.955806652e-010	4.009876465e+003	9.185168182e-010	4.009876465e+003	1.097491653e-009	4.009876465e+003	1.198156019e-009	4.009876465e+003	1.172541064e-009	4.009876465e+003	1.059235255e-009	4.009876465e+003	1.347404299e-009
4.009998779e+003	7.665366120e-010	4.009998779e+003	5.257311253e-010	4.009998779e+003	9.954738145e-010	4.009998779e+003	9.901924836e-010	4.009998779e+003	1.248310566e-009	4.009998779e+003	1.016216555e-009	4.009998779e+003	1.260909821e-009	4.009998779e+003	1.078799161e-009	4.009998779e+003	8.643428195e-010
4.010121338e+003	1.295776264e-009	4.010121338e+003	8.158793086e-010	4.010121338e+003	1.090439294e-009	4.010121338e+003	9.216418739e-010	4.010121338e+003	1.097672064e-009	4.010121338e+003	8.835945309e-010	4.010121338e+003	1.208453115e-009	4.010121338e+003	1.129035754e-009	4.010121338e+003	6.133296093e-010
4.010243652e+003	1.135345928e-009	4.010243652e+003	1.049781040e-009	4.010243652e+003	1.273750883e-009	4.010243652e+003	7.149469350e-010	4.010243652e+003	1.366777913e-009	4.010243652e+003	9.856341299e-010	4.010243652e+003	1.030037278e-009	4.010243896e+003	9.711461635e-010	4.010243652e+003	3.389122316e-010
4.010366211e+003	9.140944113e-010	4.010366211e+003	8.575353760e-010	4.010366211e+003	1.260077265e-009	4.010366211e+003	7.696693283e-010	4.010366211e+003	1.388004267e-009	4.010366211e+003	1.097215097e-009	4.010366211e+003	1.303253949e-009	4.010366211e+003	8.784972749e-010	4.010366211e+003	5.524451452e-010
4.010488770e+003	7.767883559e-010	4.010488770e+003	1.118132698e-009	4.010488770e+003	1.236276526e-009	4.010488770e+003	8.702127907e-010	4.010488770e+003	1.458659526e-009	4.010488770e+003	1.477953093e-009	4.010488770e+003	1.292097318e-009	4.010488770e+003	8.718725186e-010	4.010488770e+003	8.296853760e-010
4.010611084e+003	1.007660511e-009	4.010611084e+003	1.029756613e-009	4.010611084e+003	1.310573983e-009	4.010611084e+003	1.188743659e-009	4.010611084e+003	1.199477739e-009	4.010611084e+003	1.141824524e-009	4.010611084e+003	1.078293232e-009	4.010611084e+003	1.222785428e-009	4.010611084e+003	9.862983763e-010
4.010733643e+003	1.136253980e-009	4.010733643e+003	7.337991881e-010	4.010733643e+003	1.469569910e-009	4.010733643e+003	7.790088019e-010	4.010733643e+003	1.281051820e-009	4.010733643e+003	6.964850363e-010	4.010733643e+003	1.091359114e-009	4.010733643e+003	1.076951195e-009	4.010733643e+003	1.450554121e-009
4.010855957e+003	7.912982491e-010	4.010855957e+003	7.640964528e-010	4.010855957e+003	8.542693775e-010	4.010855957e+003	8.219180336e-010	4.010855957e+003	1.347613465e-009	4.010855957e+003	8.865459478e-010	4.010855957e+003	9.590582772e-010	4.010855957e+003	8.347257330e-010	4.010855957e+003	1.124083382e-009
4.010978516e+003	1.012411821e-009	4.010978516e+003	6.070282055e-010	4.010978516e+003	1.099064506e-009	4.010978516e+003	9.859302263e-010	4.010978516e+003	9.463669848e-010	4.010978516e+003	7.175135486e-010	4.010978516e+003	6.478796943e-010	4.010978516e+003	1.290030083e-009	4.010978516e+003	1.257986382e-009
4.011100830e+003	9.611671459e-010	4.011100830e+003	9.836068626e-010	4.011100830e+003	9.869175477e-010	4.011100830e+003	8.266033413e-010	4.011100830e+003	1.164182195e-009	4.011100830e+003	7.480811526e-010	4.011100830e+003	5.999314379e-010	4.011100830e+003	1.263930294e-009	4.011100830e+003	1.530833127e-009
4.011223389e+003	9.386703637e-010	4.011223389e+003	8.300583554e-010	4.011223389e+003	7.242864086e-010	4.011223389e+003	9.038140791e-010	4.011223389e+003	1.289921281e-009	4.011223389e+003	6.699646948e-010	4.011223389e+003	7.184209894e-010	4.011223389e+003	8.686468767e-010	4.011223389e+003	1.120601389e-009
4.011345703e+003	1.039018538e-009	4.011345703e+003	8.773812787e-010	4.011345703e+003	9.717772143e-010	4.011345703e+003	8.425997677e-010	4.011345703e+003	1.204380484e-009	4.011345703e+003	7.468748398e-010	4.011345703e+003	7.825128323e-010	4.011345703e+003	1.035598829e-009	4.011345703e+003	6.474388248e-010
4.011468262e+003	6.469841884e-010	4.011468262e+003	1.140189054e-009	4.011468262e+003	1.157625995e-009	4.011468262e+003	1.288785856e-009	4.011468262e+003	1.290411666e-009	4.011468262e+003	7.522322210e-010	4.011468262e+003	1.013304662e-009	4.011468262e+003	9.621780039e-010	4.011468262e+003	7.609818886e-010
4.011590576e+003	8.601717671e-010	4.011590576e+003	1.329761412e-009	4.011590576e+003	7.305199778e-010	4.011590576e+003	1.023970908e-009	4.011590576e+003	1.194642274e-009	4.011590576e+003	6.686082243e-010	4.011590576e+003	1.141329364e-009	4.011590576e+003	1.006920214e-009	4.011590576e+003	7.685496684e-010
4.011713135e+003	9.876883755e-010	4.011713135e+003	1.365541791e-009	4.011713135e+003	4.865924330e-010	4.011713135e+003	1.132891891e-009	4.011713135e+003	8.631899640e-010	4.011713135e+003	9.037468551e-010	4.011713135e+003	8.220838454e-010	4.011713135e+003	1.001440597e-009	4.011713135e+003	7.906386656e-010
4.011835449e+003	9.325968886e-010	4.011835449e+003	1.232818736e-009	4.011835449e+003	8.283881359e-010	4.011835449e+003	1.391381121e-009	4.011835449e+003	9.786872424e-010	4.011835449e+003	1.324530374e-009	4.011835449e+003	8.475646296e-010	4.011835449e+003	1.295804131e-009	4.011835449e+003	1.021662643e-009
4.011958008e+003	1.095773139e-009	4.011958008e+003	8.824271869e-010	4.011958008e+003	1.000309391e-009	4.011958008e+003	9.630949371e-010	4.011958008e+003	1.106318703e-009	4.011958008e+003	6.663645746e-010	4.011958008e+003	8.212365787e-010	4.011958008e+003	1.195675225e-009	4.011958008e+003	9.395698664e-010
4.012080322e+003	1.344269585e-009	4.012080322e+003	5.511001100e-010	4.012080322e+003	8.940994056e-010	4.012080322e+003	7.054306583e-010	4.012080322e+003	8.879502689e-010	4.012080322e+003	6.705527800e-010	4.012080322e+003	8.805812191e-010	4.012080322e+003	6.927737828e-010	4.012080322e+003	1.242931313e-009
4.012202881e+003	9.939390422e-010	4.012202881e+003	5.877065501e-010	4.012202881e+003	1.049523690e-009	4.012202881e+003	8.800844498e-010	4.012202881e+003	5.747288201e-010	4.012202881e+003	9.560301439e-010	4.012202881e+003	1.291816765e-009	4.012202881e+003	9.236003073e-010	4.012202881e+003	1.064801580e-009
4.012325195e+003	1.078682921e-009	4.012325195e+003	8.157753917e-010	4.012325195e+003	1.089154433e-009	4.012325195e+003	6.604133351e-010	4.012325195e+003	8.354355541e-010	4.012325195e+003	9.490239705e-010	4.012325195e+003	8.970412746e-010	4.012325195e+003	1.024804575e-009	4.012325195e+003	9.258674938e-010
4.012447754e+003	1.204803146e-009	4.012447754e+003	8.565699261e-010	4.012447754e+003	1.387902793e-009	4.012447754e+003	6.847162837e-010	4.012447754e+003	1.205166966e-009	4.012447754e+003	9.671740075e-010	4.012447754e+003	9.107112287e-010	4.012447754e+003	9.889858932e-010	4.012447754e+003	6.982291967e-010
4.012570068e+003	9.023880532e-010	4.012570068e+003	5.668532310e-010	4.012570068e+003	5.714288487e-010	4.012570068e+003	8.721956490e-010	4.012570068e+003	1.170067154e-009	4.012570068e+003	9.539972146e-010	4.012570068e+003	1.148346529e-009	4.012570068e+003	5.056586261e-010	4.012570068e+003	7.871893692e-010
4.012692627e+003	8.981181909e-010	4.012692627e+003	9.967503489e-010	4.012692627e+003	9.956231395e-010	4.012692627e+003	8.635805959e-010	4.012692627e+003	1.172915765e-009	4.012692627e+003	7.264481239e-010	4.012692627e+003	8.354589243e-010	4.012692627e+003	9.461319506e-010	4.012692627e+003	6.870621849e-010
4.012815186e+003	8.816490871e-010	4.012815186e+003	1.302678188e-009	4.012815186e+003	8.050168865e-010	4.012815186e+003	8.293895570e-010	4.012815186e+003	9.791418787e-010	4.012815186e+003	9.824885350e-010	4.012815186e+003	9.001464574e-010	4.012815186e+003	1.135125438e-009	4.012815186e+003	4.810802867e-010
4.012937500e+003	8.088553161e-010	4.012937500e+003	1.057719579e-009	4.012937500e+003	8.464884904e-010	4.012937500e+003	1.164115471e-009	4.012937500e+003	8.948510266e-010	4.012937500e+003	1.141212902e-009	4.012937500e+003	1.123169446e-009	4.012937500e+003	1.077724132e-009	4.012937500e+003	9.396606826e-010
4.013060059e+003	9.394516276e-010	4.013060059e+003	8.499554949e-010	4.013060059e+003	8.051255773e-010	4.013060059e+003	1.303416042e-009	4.013060059e+003	1.416499362e-009	4.013060059e+003	8.358517767e-010	4.013060059e+003	8.639357563e-010	4.013060059e+003	4.541168830e-010	4.013060059e+003	1.201262978e-009
4.013182373e+003	9.270082479e-010	4.013182373e+003	1.142757222e-009	4.013182373e+003	9.770447784e-010	4.013182373e+003	9.365050957e-010	4.013182373e+003	1.294682028e-009	4.013182373e+003	9.839496995e-010	4.013182373e+003	7.106605304e-010	4.013182373e+003	8.641573568e-010	4.013182373e+003	1.275412886e-009
4.013304932e+003	7.614544550e-010	4.013304932e+003	1.112926973e-009	4.013304932e+003	1.140523231e-009	4.013304932e+003	1.015784679e-009	4.013304932e+003	7.880762709e-010	4.013304932e+003	9.597443951e-010	4.013304932e+003	9.803139411e-010	4.013304932e+003	9.833619474e-010	4.013304932e+003	1.111790549e-009
4.013427246e+003	1.076470357e-009	4.013427246e+003	9.752380015e-010	4.013427246e+003	1.058277244e-009	4.013427246e+003	1.123641846e-009	4.013427246e+003	8.673465834e-010	4.013427246e+003	1.208661948e-009	4.013427246e+003	8.794522333e-010	4.013427246e+003	7.110815825e-010	4.013427246e+003	9.503099418e-010
4.013549805e+003	1.477268974e-009	4.013549805e+003	9.093426567e-010	4.013549805e+003	8.561845677e-010	4.013549805e+003	9.700389381e-010	4.013549805e+003	1.366850633e-009	4.013549805e+003	1.446875730e-009	4.013549805e+003	1.028089280e-009	4.013549805e+003	9.653197131e-010	4.013549805e+003	9.667256995e-010
4.013672119e+003	1.070561084e-009	4.013672119e+003	9.161130743e-010	4.013672119e+003	1.335620503e-009	4.013672119e+003	9.467459039e-010	4.013672119e+003	8.699420628e-010	4.013672119e+003	1.341969758e-009	4.013672119e+003	9.472643780e-010	4.013672119e+003	8.406972341e-010	4.013672119e+003	8.409630214e-010
4.013794678e+003	7.293748938e-010	4.013794678e+003	8.739677315e-010	4.013794678e+003	7.864667251e-010	4.013794678e+003	1.261466154e-009	4.013794678e+003	5.343261944e-010	4.013794678e+003	1.081325252e-009	4.013794678e+003	8.248000616e-010	4.013794678e+003	7.569461724e-010	4.013794678e+003	1.096185698e-009
4.013916992e+003	6.381432605e-010	4.013916992e+003	7.690926229e-010	4.013916992e+003	7.742030350e-010	4.013916992e+003	1.187552279e-009	4.013916992e+003	9.596430317e-010	4.013916992e+003	5.856424790e-010	4.013916992e+003	9.892107133e-010	4.013916992e+003	1.010318162e-009	4.013916992e+003	1.357467583e-009
4.014039551e+003	7.906459376e-010	4.014039551e+003	6.714062084e-010	4.014039551e+003	1.233036229e-009	4.014039551e+003	1.452533871e-009	4.014039551e+003	1.042974929e-009	4.014039551e+003	8.818978325e-010	4.014039551e+003	1.281208917e-009	4.014039551e+003	1.072877232e-009	4.014039551e+003	1.258253279e-009
4.014161865e+003	8.202331592e-010	4.014161865e+003	8.002963847e-010	4.014161865e+003	1.090305513e-009	4.014161865e+003	1.059341614e-009	4.014161865e+003	7.080575570e-010	4.014161865e+003	5.961027782e-010	4.014161865e+003	1.219070178e-009	4.014161865e+003	8.945105212e-010	4.014161865e+003	1.085808554e-009
4.014284424e+003	7.901023169e-010	4.014284424e+003	1.093173774e-009	4.014284424e+003	1.195950339e-009	4.014284424e+003	1.269851113e-009	4.014284424e+003	1.491541113e-009	4.014284424e+003	8.812013341e-010	4.014284424e+003	1.270888950e-009	4.014284424e+003	1.313231635e-009	4.014284424e+003	7.177681782e-010
4.014406738e+003	8.005967556e-010	4.014406738e+003	9.325371586e-010	4.014406738e+003	1.421994300e-009	4.014406738e+003	1.126540083e-009	4.014406738e+003	1.264153004e-009	4.014406738e+003	1.354157675e-009	4.014406738e+003	1.065194932e-009	4.014406738e+003	9.354866881e-010	4.014406738e+003	7.315417716e-010
4.014529297e+003	7.593853879e-010	4.014529297e+003	1.216325374e-009	4.014529297e+003	1.434035224e-009	4.014529297e+003	7.037805894e-010	4.014529297e+003	7.118252654e-010	4.014529297e+003	7.517361733e-010	4.014529297e+003	8.577981103e-010	4.014529297e+003	1.071824740e-009	4.014529297e+003	7.041637828e-010
4.014651611e+003	1.075309841e-009	4.014651611e+003	8.868762946e-010	4.014651611e+003	1.090644686e-009	4.014651611e+003	4.175332025e-010	4.014651611e+003	1.034353936e-009	4.014651611e+003	8.651669936e-010	4.014651611e+003	8.138424379e-010	4.014651611e+003	9.258937506e-010	4.014651611e+003	9.353134933e-010
4.014774170e+003	7.028783666e-010	4.014774170e+003	6.696403987e-010	4.014774170e+003	1.001936312e-009	4.014774170e+003	2.412109956e-010	4.014774170e+003	1.124969340e-009	4.014774170e+003	1.170382902e-009	4.014774170e+003	9.520525479e-010	4.014774170e+003	9.041420390e-010	4.014774170e+003	7.656222323e-010
4.014896484e+003	6.725895396e-010	4.014896484e+003	1.173778741e-009	4.014896484e+003	9.147408941e-010	4.014896484e+003	6.842545974e-010	4.014896484e+003	9.816307767e-010	4.014896484e+003	1.153175999e-009	4.014896484e+003	9.550104041e-010	4.014896484e+003	1.026729368e-009	4.014896484e+003	8.318795652e-010
4.015019043e+003	6.463304891e-010	4.015019043e+003	1.354520274e-009	4.015019043e+003	7.039428485e-010	4.015019043e+003	7.861526430e-010	4.015019043e+003	8.966474785e-010	4.015019043e+003	9.775885657e-010	4.015019043e+003	8.001032614e-010	4.015019043e+003	7.542395042e-010	4.015019043e+003	1.199959465e-009
4.015141357e+003	9.076072671e-010	4.015141357e+003	1.012604445e-009	4.015141357e+003	1.081271406e-009	4.015141357e+003	9.665827028e-010	4.015141357e+003	1.114981329e-009	4.015141357e+003	6.202412473e-010	4.015141357e+003	8.439863253e-010	4.015141602e+003	9.481381236e-010	4.015141357e+003	1.364918623e-009
4.015263916e+003	9.811987889e-010	4.015263916e+003	5.780566026e-010	4.015263916e+003	9.631567766e-010	4.015263916e+003	1.104939806e-009	4.015263916e+003	8.286056286e-010	4.015263916e+003	8.256973993e-010	4.015263916e+003	8.602256130e-010	4.015263916e+003	7.027152193e-010	4.015263916e+003	1.026731922e-009
4.015386475e+003	1.070786015e-009	4.015386475e+003	7.087294085e-010	4.015386475e+003	1.170894603e-009	4.015386475e+003	8.065802470e-010	4.015386475e+003	1.004932138e-009	4.015386475e+003	8.170029098e-010	4.015386475e+003	5.421476601e-010	4.015386475e+003	9.678491342e-010	4.015386475e+003	6.861596846e-010
4.015508789e+003	1.227505764e-009	4.015508789e+003	1.112459347e-009	4.015508789e+003	1.133174998e-009	4.015508789e+003	6.458637514e-010	4.015508789e+003	9.549457891e-010	4.015508789e+003	8.452236133e-010	4.015508789e+003	1.031502661e-009	4.015508789e+003	8.593669110e-010	4.015508789e+003	9.606714313e-010
4.015631348e+003	1.214455758e-009	4.015631348e+003	1.361492585e-009	4.015631348e+003	8.050433098e-010	4.015631348e+003	8.475323776e-010	4.015631348e+003	1.249055193e-009	4.015631348e+003	7.013152281e-010	4.015631348e+003	1.190345711e-009	4.015631348e+003	7.224977838e-010	4.015631348e+003	1.001621897e-009
4.015753662e+003	9.809283386e-010	4.015753662e+003	5.450202512e-010	4.015753662e+003	8.322186829e-010	4.015753662e+003	9.898700748e-010	4.015753662e+003	1.226725055e-009	4.015753662e+003	6.365060146e-010	4.015753662e+003	1.043290565e-009	4.015753662e+003	7.265179014e-010	4.015753662e+003	1.015282969e-009
4.015876221e+003	6.133855646e-010	4.015876221e+003	1.047648523e-009	4.015876221e+003	8.809437624e-010	4.015876221e+003	7.894507270e-010	4.015876221e+003	8.401625506e-010	4.015876221e+003	7.099612009e-010	4.015876221e+003	8.695527076e-010	4.015876221e+003	1.089556223e-009	4.015876221e+003	7.666188795e-010
4.015998535e+003	7.437166438e-010	4.015998535e+003	9.883552865e-010	4.015998535e+003	9.873938334e-010	4.015998535e+003	1.007437911e-009	4.015998535e+003	1.085272205e-009	4.015998535e+003	8.617852543e-010	4.015998535e+003	9.767477938e-010	4.015998535e+003	1.096960633e-009	4.015998535e+003	8.138342777e-010
4.016121094e+003	7.289161497e-010	4.016121094e+003	1.054308529e-009	4.016121094e+003	1.225388013e-009	4.016121094e+003	8.872475532e-010	4.016121094e+003	1.175129771e-009	4.016121094e+003	1.050388665e-009	4.016121094e+003	8.805238205e-010	4.016121094e+003	1.208395051e-009	4.016121094e+003	8.669915341e-010
4.016243408e+003	6.696184718e-010	4.016243408e+003	8.931567708e-010	4.016243408e+003	8.792793160e-010	4.016243408e+003	8.090405013e-010	4.016243408e+003	1.147720474e-009	4.016243408e+003	1.277805639e-009	4.016243408e+003	1.176710618e-009	4.016243408e+003	1.467125421e-009	4.016243408e+003	9.091173370e-010
4.016365967e+003	6.759426907e-010	4.016365967e+003	1.590701793e-009	4.016365967e+003	1.044018316e-009	4.016365967e+003	8.299871901e-010	4.016365967e+003	1.002157690e-009	4.016365967e+003	7.534601276e-010	4.016365967e+003	8.958958020e-010	4.016365967e+003	1.474686928e-009	4.016365967e+003	9.291936109e-010
4.016488281e+003	9.011877355e-010	4.016488281e+003	1.580252373e-009	4.016488281e+003	1.167861696e-009	4.016488281e+003	9.391442068e-010	4.016488281e+003	1.201637234e-009	4.016488281e+003	8.337444624e-010	4.016488281e+003	8.209730673e-010	4.016488281e+003	1.115546766e-009	4.016488281e+003	1.149371598e-009
4.016610840e+003	6.295536870e-010	4.016610840e+003	1.517615367e-009	4.016610840e+003	1.204419453e-009	4.016610840e+003	1.038261921e-009	4.016610840e+003	1.133988237e-009	4.016610840e+003	8.198068335e-010	4.016610840e+003	4.067454429e-010	4.016610840e+003	1.193382615e-009	4.016610840e+003	1.064825006e-009
4.016733154e+003	6.122082286e-010	4.016733154e+003	1.474372513e-009	4.016733154e+003	1.097247959e-009	4.016733154e+003	7.420714043e-010	4.016733154e+003	6.918543516e-010	4.016733154e+003	1.115901371e-009	4.016733154e+003	7.978195327e-010	4.016733154e+003	1.288626872e-009	4.016733154e+003	1.033526820e-009
4.016855713e+003	1.153095952e-009	4.016855713e+003	1.223583235e-009	4.016855713e+003	7.198256990e-010	4.016855713e+003	1.136305605e-009	4.016855713e+003	8.325481970e-010	4.016855713e+003	1.011361217e-009	4.016855713e+003	8.542390129e-010	4.016855713e+003	7.451131379e-010	4.016855713e+003	9.087672836e-010
4.016978027e+003	1.082918866e-009	4.016978027e+003	1.088334645e-009	4.016978027e+003	9.928434741e-010	4.016978027e+003	1.838566965e-009	4.016978027e+003	8.883885849e-010	4.016978027e+003	1.057376076e-009	4.016978027e+003	7.146132019e-010	4.016978027e+003	8.304623655e-010	4.016978027e+003	9.775052989e-010
4.017100586e+003	6.925080509e-010	4.017100586e+003	1.275719086e-009	4.017100586e+003	1.250100135e-009	4.017100586e+003	1.312517095e-009	4.017100586e+003	1.047154585e-009	4.017100586e+003	1.070715294e-009	4.017100586e+003	9.455661809e-010	4.017100586e+003	7.294910787e-010	4.017100586e+003	1.130321503e-009
4.017222900e+003	9.466599726e-010	4.017222900e+003	1.120869730e-009	4.017222900e+003	1.187932419e-009	4.017222900e+003	9.679816948e-010	4.017222900e+003	6.625696658e-010	4.017222900e+003	1.040574960e-009	4.017222900e+003	8.824807551e-010	4.017222900e+003	9.834323356e-010	4.017222900e+003	1.156401086e-009
4.017345459e+003	8.175504718e-010	4.017345459e+003	1.034403008e-009	4.017345459e+003	1.086057355e-009	4.017345459e+003	8.716581346e-010	4.017345459e+003	8.926943074e-010	4.017345459e+003	8.752868985e-010	4.017345459e+003	1.204287003e-009	4.017345459e+003	8.436067955e-010	4.017345459e+003	1.080389000e-009
4.017467773e+003	1.074342282e-009	4.017467773e+003	9.211734708e-010	4.017467773e+003	8.095905613e-010	4.017467773e+003	8.848494715e-010	4.017467773e+003	9.346745600e-010	4.017467773e+003	1.075090461e-009	4.017467773e+003	1.165941566e-009	4.017467773e+003	1.029548780e-009	4.017467773e+003	6.597593027e-010
4.017590332e+003	1.263158800e-009	4.017590332e+003	1.097717806e-009	4.017590332e+003	1.139444206e-009	4.017590332e+003	7.305867022e-010	4.017590332e+003	8.384850037e-010	4.017590332e+003	1.007952832e-009	4.017590332e+003	9.251242550e-010	4.017590332e+003	1.002623762e-009	4.017590332e+003	1.016945528e-009
4.017712891e+003	7.382796041e-010	4.017712891e+003	9.682186164e-010	4.017712891e+003	1.060792898e-009	4.017712891e+003	6.418007792e-010	4.017712891e+003	9.734699713e-010	4.017712891e+003	1.366378233e-009	4.017712891e+003	1.000038496e-009	4.017712891e+003	1.116735815e-009	4.017712891e+003	8.091076142e-010
4.017835205e+003	9.112031130e-010	4.017835205e+003	1.068054645e-009	4.017835205e+003	8.965272968e-010	4.017835205e+003	6.674061304e-010	4.017835205e+003	1.192223320e-009	4.017835205e+003	1.226531210e-009	4.017835205e+003	9.180687321e-010	4.017835205e+003	1.137894667e-009	4.017835205e+003	6.934935404e-010
4.017957764e+003	9.636911269e-010	4.017957764e+003	1.040444841e-009	4.017957764e+003	1.073400702e-009	4.017957764e+003	8.452272771e-010	4.017957764e+003	1.321596166e-009	4.017957764e+003	9.717874283e-010	4.017957764e+003	8.127356566e-010	4.017957764e+003	9.180565752e-010	4.017957764e+003	4.378410967e-010
4.018080078e+003	8.024490517e-010	4.018080078e+003	1.000703853e-009	4.018080078e+003	1.007899542e-009	4.018080078e+003	1.310461850e-009	4.018080078e+003	1.279703898e-009	4.018080078e+003	7.437923055e-010	4.018080078e+003	8.868849544e-010	4.018080078e+003	8.667386808e-010	4.018080078e+003	8.797617634e-010
4.018202637e+003	8.544365215e-010	4.018202637e+003	9.457311601e-010	4.018202637e+003	8.360315218e-010	4.018202637e+003	1.178537157e-009	4.018202637e+003	1.109121017e-009	4.018202637e+003	7.582547923e-010	4.018202637e+003	1.232253410e-009	4.018202637e+003	6.619295667e-010	4.018202637e+003	1.110323833e-009
4.018324951e+003	8.930034490e-010	4.018324951e+003	1.047145037e-009	4.018324951e+003	1.217097756e-009	4.018324951e+003	7.142372249e-010	4.018324951e+003	8.204210644e-010	4.018324951e+003	5.257094204e-010	4.018324951e+003	1.308262276e-009	4.018324951e+003	8.385779293e-010	4.018324951e+003	1.140459838e-009
4.018447510e+003	1.144940920e-009	4.018447510e+003	1.144180639e-009	4.018447510e+003	1.273051997e-009	4.018447510e+003	9.858195371e-010	4.018447510e+003	6.134921460e-010	4.018447510e+003	8.294631093e-010	4.018447510e+003	1.038695241e-009	4.018447510e+003	7.966460269e-010	4.018447510e+003	8.663846862e-010
4.018569824e+003	1.134860872e-009	4.018569824e+003	9.314147231e-010	4.018569824e+003	9.048723437e-010	4.018569824e+003	1.154581875e-009	4.018569824e+003	1.185042842e-009	4.018569824e+003	9.477481022e-010	4.018569824e+003	1.151807871e-009	4.018569824e+003	1.028073848e-009	4.018569824e+003	7.620798992e-010
4.018692383e+003	1.393018922e-009	4.018692383e+003	7.923630085e-010	4.018692383e+003	9.018817915e-010	4.018692383e+003	1.014418993e-009	4.018692383e+003	1.106700842e-009	4.018692383e+003	1.100798230e-009	4.018692383e+003	1.076231437e-009	4.018692383e+003	8.970188481e-010	4.018692383e+003	3.650646452e-010
4.018814697e+003	1.068522604e-009	4.018814697e+003	7.587700468e-010	4.018814697e+003	8.891040681e-010	4.018814697e+003	9.340842544e-010	4.018814697e+003	1.075334710e-009	4.018814697e+003	1.303308461e-009	4.018814697e+003	1.435725205e-009	4.018814697e+003	1.413106077e-009	4.018814697e+003	6.948061571e-010
4.018937256e+003	7.502542476e-010	4.018937256e+003	8.724092559e-010	4.018937256e+003	8.389642869e-010	4.018937256e+003	9.465995765e-010	4.018937256e+003	1.023945373e-009	4.018937256e+003	1.344963141e-009	4.018937256e+003	1.266999283e-009	4.018937256e+003	1.021494000e-009	4.018937256e+003	8.847770849e-010
4.019059570e+003	1.325854870e-009	4.019059570e+003	8.782157224e-010	4.019059570e+003	6.801899599e-010	4.019059570e+003	9.184175087e-010	4.019059570e+003	9.408924750e-010	4.019059570e+003	8.231111903e-010	4.019059570e+003	1.100907032e-009	4.019059570e+003	6.891296978e-010	4.019059570e+003	6.732467916e-010
4.019182129e+003	1.328150812e-009	4.019182129e+003	9.545176871e-010	4.019182129e+003	1.241212355e-009	4.019182129e+003	6.359334725e-010	4.019182129e+003	6.238489170e-010	4.019182129e+003	7.950120007e-010	4.019182129e+003	1.181813869e-009	4.019182129e+003	6.761874949e-010	4.019182129e+003	7.584319839e-010
4.019304443e+003	9.705659609e-010	4.019304443e+003	8.018862241e-010	4.019304443e+003	1.151091111e-009	4.019304443e+003	1.130923577e-009	4.019304443e+003	8.694441833e-010	4.019304443e+003	8.591593548e-010	4.019304443e+003	1.540477079e-009	4.019304443e+003	1.001559058e-009	4.019304443e+003	7.962214776e-010
4.019427002e+003	9.193987793e-010	4.019427002e+003	9.405055623e-010	4.019427002e+003	9.518724697e-010	4.019427002e+003	9.009931690e-010	4.019427002e+003	1.221347468e-009	4.019427002e+003	9.269542356e-010	4.019427002e+003	1.081561729e-009	4.019427002e+003	6.784293682e-010	4.019427002e+003	8.087202019e-010
4.019549316e+003	7.319742035e-010	4.019549316e+003	1.293714691e-009	4.019549316e+003	1.071407407e-009	4.019549316e+003	4.820918664e-010	4.019549316e+003	7.903317445e-010	4.019549316e+003	5.800131486e-010	4.019549316e+003	1.102247071e-009	4.019549316e+003	5.056103869e-010	4.019549316e+003	8.327392109e-010
4.019671875e+003	6.902060590e-010	4.019671875e+003	1.414814155e-009	4.019671875e+003	1.229714219e-009	4.019671875e+003	1.095914359e-009	4.019671875e+003	6.315578616e-010	4.019671875e+003	8.115885741e-010	4.019671875e+003	1.323366194e-009	4.019671875e+003	5.803236780e-010	4.019671875e+003	1.002922412e-009
4.019794189e+003	9.539243839e-010	4.019794189e+003	1.285246576e-009	4.019794189e+003	1.290314189e-009	4.019794189e+003	7.961961646e-010	4.019794189e+003	1.366884828e-009	4.019794189e+003	8.255313100e-010	4.019794189e+003	1.301913688e-009	4.019794189e+003	7.302966565e-010	4.019794189e+003	8.614431946e-010
4.019916748e+003	9.898412090e-010	4.019916748e+003	1.306590391e-009	4.019916748e+003	1.525290894e-009	4.019916748e+003	8.359326009e-010	4.019916748e+003	1.750555145e-009	4.019916748e+003	9.813565516e-010	4.019916748e+003	1.226462820e-009	4.019916748e+003	1.243431802e-009	4.019916748e+003	9.527539868e-010
4.020039307e+003	1.109007886e-009	4.020039307e+003	1.056566834e-009	4.020039063e+003	9.756452313e-010	4.020039063e+003	7.601553276e-010	4.020039063e+003	1.236539315e-009	4.020039063e+003	7.920121781e-010	4.020039063e+003	1.172376751e-009	4.020039307e+003	1.132444805e-009	4.020039063e+003	1.068612643e-009
4.020161621e+003	1.255884285e-009	4.020161621e+003	1.293435137e-009	4.020161621e+003	8.761981696e-010	4.020161621e+003	1.083909296e-009	4.020161621e+003	5.092742894e-010	4.020161621e+003	5.108962697e-010	4.020161621e+003	1.026614682e-009	4.020161621e+003	7.864295326e-010	4.020161621e+003	7.886925002e-010
4.020284180e+003	1.124131122e-009	4.020284180e+003	1.035908026e-009	4.020284180e+003	8.211385460e-010	4.020284180e+003	1.126143512e-009	4.020284180e+003	8.563138532e-010	4.020284180e+003	7.783029221e-010	4.020284180e+003	7.720314943e-010	4.020284180e+003	1.174029207e-009	4.020284180e+003	7.374009181e-010
4.020406494e+003	1.299411800e-009	4.020406494e+003	8.572536569e-010	4.020406494e+003	1.129104810e-009	4.020406494e+003	1.686927265e-009	4.020406494e+003	7.122928913e-010	4.020406494e+003	5.650094281e-010	4.020406494e+003	8.452855638e-010	4.020406494e+003	1.243478764e-009	4.020406494e+003	7.885258002e-010
4.020529053e+003	1.167061892e-009	4.020529053e+003	8.514521865e-010	4.020529053e+003	1.026565832e-009	4.020529053e+003	2.049039383e-009	4.020529053e+003	9.698715164e-010	4.020529053e+003	7.174367211e-010	4.020529053e+003	7.185726458e-010	4.020529053e+003	8.160156439e-010	4.020529053e+003	8.461752965e-010
4.020651367e+003	1.062296362e-009	4.020651367e+003	9.793005296e-010	4.020651367e+003	9.575196191e-010	4.020651367e+003	1.721986331e-009	4.020651367e+003	1.188322329e-009	4.020651367e+003	7.284214898e-010	4.020651367e+003	9.722648242e-010	4.020651367e+003	5.075962428e-010	4.020651367e+003	8.991037359e-010
4.020773926e+003	1.145109785e-009	4.020773926e+003	1.162340668e-009	4.020773926e+003	8.198588475e-010	4.020773926e+003	9.997870309e-010	4.020773926e+003	9.891913955e-010	4.020773926e+003	1.007005701e-009	4.020773926e+003	1.109188186e-009	4.020773926e+003	7.992212447e-010	4.020773926e+003	8.361555337e-010
4.020896240e+003	1.129659810e-009	4.020896240e+003	6.120846052e-010	4.020896240e+003	1.102115732e-009	4.020896240e+003	9.373980481e-010	4.020896240e+003	8.110482286e-010	4.020896240e+003	1.108566905e-009	4.020896240e+003	7.944087055e-010	4.020896240e+003	9.590113148e-010	4.020896240e+003	1.006639438e-009
4.021018799e+003	1.217803303e-009	4.021018799e+003	6.785217943e-010	4.021018799e+003	6.758713034e-010	4.021018799e+003	1.168174557e-009	4.021018799e+003	7.510594924e-010	4.021018799e+003	1.012091633e-009	4.021018799e+003	5.795969260e-010	4.021018799e+003	8.731665391e-010	4.021018799e+003	1.420147444e-009
4.021141113e+003	1.133096283e-009	4.021141113e+003	1.226279300e-009	4.021141113e+003	6.217933946e-010	4.021141113e+003	1.203398714e-009	4.021141113e+003	8.819531772e-010	4.021141113e+003	6.449247802e-010	4.021141113e+003	7.481976150e-010	4.021141113e+003	7.920510359e-010	4.021141113e+003	1.415333850e-009
4.021263672e+003	1.222069446e-009	4.021263672e+003	1.139945915e-009	4.021263672e+003	8.950108987e-010	4.021263672e+003	7.126447765e-010	4.021263672e+003	1.257543292e-009	4.021263672e+003	1.006670636e-009	4.021263672e+003	7.550055581e-010	4.021263672e+003	8.141888275e-010	4.021263672e+003	1.106905012e-009
4.021385986e+003	7.495670751e-010	4.021385986e+003	8.590230749e-010	4.021385986e+003	8.926548389e-010	4.021385986e+003	6.122546359e-010	4.021385986e+003	7.148026060e-010	4.021385986e+003	1.441261221e-009	4.021385986e+003	6.748430703e-010	4.021385986e+003	1.059745292e-009	4.021385986e+003	7.346194209e-010
4.021508545e+003	5.822820559e-010	4.021508545e+003	9.468460460e-010	4.021508545e+003	6.249027407e-010	4.021508545e+003	6.546832521e-010	4.021508545e+003	8.235915283e-010	4.021508545e+003	1.493996038e-009	4.021508545e+003	9.367334686e-010	4.021508545e+003	7.393152202e-010	4.021508545e+003	8.806899099e-010
4.021630859e+003	7.202669572e-010	4.021630859e+003	9.629479436e-010	4.021630859e+003	1.140645023e-009	4.021630859e+003	8.083860803e-010	4.021630859e+003	1.029753061e-009	4.021630859e+003	1.219856882e-009	4.021630859e+003	1.098288460e-009	4.021630859e+003	1.194805144e-009	4.021630859e+003	1.142737016e-009
4.021753418e+003	8.291275444e-010	4.021753418e+003	8.680490216e-010	4.021753418e+003	1.143955264e-009	4.021753418e+003	8.917784844e-010	4.021753418e+003	1.341567413e-009	4.021753418e+003	1.012901096e-009	4.021753418e+003	1.252219883e-009	4.021753418e+003	1.203947497e-009	4.021753418e+003	7.523336953e-010
4.021875732e+003	9.258118161e-010	4.021875732e+003	8.123920980e-010	4.021875732e+003	9.389232725e-010	4.021875732e+003	1.084732637e-009	4.021875732e+003	9.017820379e-010	4.021875732e+003	1.225225810e-009	4.021875732e+003	1.117916204e-009	4.021875732e+003	1.213598999e-009	4.021875732e+003	1.021956075e-009
4.021998291e+003	8.408180263e-010	4.021998291e+003	9.136194024e-010	4.021998291e+003	8.052141176e-010	4.021998291e+003	1.320303200e-009	4.021998291e+003	8.650261063e-010	4.021998291e+003	7.933442236e-010	4.021998291e+003	7.556406056e-010	4.021998291e+003	1.123782734e-009	4.021998291e+003	1.266319272e-009
4.022120605e+003	7.692008697e-010	4.022120605e+003	9.628965403e-010	4.022120605e+003	7.768392041e-010	4.022120605e+003	1.106809644e-009	4.022120605e+003	1.478775213e-009	4.022120605e+003	6.242572570e-010	4.022120605e+003	1.040994402e-009	4.022120605e+003	7.658574330e-010	4.022120605e+003	9.572458382e-010
4.022243164e+003	6.600950897e-010	4.022243164e+003	9.850033011e-010	4.022243164e+003	8.250641836e-010	4.022243164e+003	8.574363441e-010	4.022243164e+003	9.872928031e-010	4.022243164e+003	6.310260092e-010	4.022243164e+003	1.045180609e-009	4.022243164e+003	1.217773327e-009	4.022243164e+003	6.372019579e-010
4.022365479e+003	6.904596339e-010	4.022365479e+003	1.055275645e-009	4.022365479e+003	8.309555821e-010	4.022365479e+003	1.108256598e-009	4.022365479e+003	4.846441026e-010	4.022365479e+003	7.625431953e-010	4.022365479e+003	1.346964207e-009	4.022365479e+003	8.263693063e-010	4.022365479e+003	8.375610761e-010
4.022488037e+003	8.717576105e-010	4.022488037e+003	9.107647969e-010	4.022488037e+003	7.200741670e-010	4.022488037e+003	9.398155587e-010	4.022488037e+003	9.291917791e-010	4.022488037e+003	1.078572565e-009	4.022488037e+003	1.206912681e-009	4.022488037e+003	1.164856656e-009	4.022488037e+003	8.976169252e-010
4.022610596e+003	9.400727974e-010	4.022610596e+003	1.150003759e-009	4.022610596e+003	6.759736659e-010	4.022610596e+003	1.302896679e-009	4.022610596e+003	1.191757137e-009	4.022610596e+003	1.118750426e-009	4.022610596e+003	1.228743218e-009	4.022610596e+003	9.905464227e-010	4.022610596e+003	8.836453236e-010
4.022732910e+003	1.055301402e-009	4.022732910e+003	1.272085659e-009	4.022732910e+003	8.090634274e-010	4.022732910e+003	1.419218965e-009	4.022732910e+003	1.060975197e-009	4.022732910e+003	8.049168554e-010	4.022732910e+003	1.390792703e-009	4.022732910e+003	8.233404514e-010	4.022732910e+003	8.595594791e-010
4.022855469e+003	9.730779515e-010	4.022855469e+003	9.717742167e-010	4.022855469e+003	1.175263775e-009	4.022855469e+003	1.076677081e-009	4.022855469e+003	8.141589625e-010	4.022855469e+003	9.822699321e-010	4.022855469e+003	1.316040943e-009	4.022855469e+003	7.642903532e-010	4.022855469e+003	8.738661461e-010
4.022977783e+003	1.046736586e-009	4.022977783e+003	1.050509346e-009	4.022977783e+003	1.058169885e-009	4.022977783e+003	1.264748972e-009	4.022977783e+003	8.045080158e-010	4.022977783e+003	7.415494885e-010	4.022977783e+003	9.808157619e-010	4.022977783e+003	8.051413980e-010	4.022977783e+003	1.236033387e-009
4.023100342e+003	1.207947853e-009	4.023100342e+003	1.047056664e-009	4.023100342e+003	6.944397279e-010	4.023100342e+003	9.973913917e-010	4.023100342e+003	1.049337728e-009	4.023100342e+003	8.280087727e-010	4.023100342e+003	1.165334496e-009	4.023100342e+003	9.620677588e-010	4.023100342e+003	1.281378448e-009
4.023222656e+003	1.063089394e-009	4.023222656e+003	1.040988185e-009	4.023222656e+003	6.420967646e-010	4.023222656e+003	6.814663833e-010	4.023222656e+003	7.451764761e-010	4.023222656e+003	1.058799604e-009	4.023222656e+003	1.081874035e-009	4.023222656e+003	1.010699413e-009	4.023222656e+003	8.610947511e-010
4.023345215e+003	7.855249229e-010	4.023345215e+003	1.088146018e-009	4.023345215e+003	8.330023893e-010	4.023345215e+003	6.946850317e-010	4.023345215e+003	9.845018134e-010	4.023345215e+003	1.181049258e-009	4.023345215e+003	7.189757123e-010	4.023345215e+003	9.029078041e-010	4.023345215e+003	8.344633318e-010
4.023467529e+003	1.051144949e-009	4.023467529e+003	7.931484913e-010	4.023467529e+003	9.870738671e-010	4.023467529e+003	6.447395395e-010	4.023467529e+003	9.122885780e-010	4.023467529e+003	9.639871124e-010	4.023467529e+003	8.394095974e-010	4.023467529e+003	1.162934860e-009	4.023467529e+003	1.120944892e-009
4.023590088e+003	9.965803738e-010	4.023590088e+003	9.945917423e-010	4.023590088e+003	1.251049375e-009	4.023590088e+003	8.421429110e-010	4.023590088e+003	1.162565377e-009	4.023590088e+003	9.435989767e-010	4.023590088e+003	9.233444564e-010	4.023590088e+003	1.104259795e-009	4.023590088e+003	8.328568391e-010
4.023712402e+003	9.824380198e-010	4.023712402e+003	7.819127013e-010	4.023712402e+003	1.172408504e-009	4.023712402e+003	8.234801174e-010	4.023712402e+003	1.380613845e-009	4.023712402e+003	9.981394600e-010	4.023712402e+003	8.615025915e-010	4.023712402e+003	9.559905090e-010	4.023712402e+003	6.267331099e-010
4.023834961e+003	9.763313491e-010	4.023834961e+003	9.066415396e-010	4.023834961e+003	9.996525829e-010	4.023834961e+003	1.078862999e-009	4.023834961e+003	8.892412917e-010	4.023834961e+003	1.265096250e-009	4.023834961e+003	1.005809214e-009	4.023834961e+003	1.001962846e-009	4.023834961e+003	1.060024957e-009
4.023957275e+003	7.421456227e-010	4.023957275e+003	1.137601457e-009	4.023957275e+003	1.007633088e-009	4.023957275e+003	1.341926237e-009	4.023957275e+003	9.586801353e-010	4.023957275e+003	1.277518868e-009	4.023957275e+003	1.043100162e-009	4.023957275e+003	7.646860922e-010	4.023957275e+003	1.207993594e-009
4.024079834e+003	8.606892421e-010	4.024079834e+003	9.042608329e-010	4.024079834e+003	1.039308417e-009	4.024079834e+003	1.228612212e-009	4.024079834e+003	1.207575040e-009	4.024079834e+003	1.046970399e-009	4.024079834e+003	7.749338393e-010	4.024079834e+003	1.063297006e-009	4.024079834e+003	8.992529499e-010
4.024202148e+003	6.289090915e-010	4.024202148e+003	8.830955411e-010	4.024202148e+003	9.304496618e-010	4.024202148e+003	1.045571074e-009	4.024202148e+003	1.198890764e-009	4.024202148e+003	8.134186102e-010	4.024202148e+003	1.181840403e-009	4.024202148e+003	9.001945855e-010	4.024202148e+003	1.016542406e-009
4.024324707e+003	8.168624110e-010	4.024324707e+003	1.287385643e-009	4.024324707e+003	7.479063480e-010	4.024324707e+003	1.043546582e-009	4.024324707e+003	7.900999299e-010	4.024324707e+003	7.456076867e-010	4.024324707e+003	9.958959213e-010	4.024324707e+003	1.042172237e-009	4.024324707e+003	7.897545951e-010
4.024447021e+003	1.209391143e-009	4.024447021e+003	1.363408386e-009	4.024447021e+003	8.215630953e-010	4.024447021e+003	6.843846601e-010	4.024447021e+003	7.042822991e-010	4.024447021e+003	8.077840064e-010	4.024447021e+003	5.717040175e-010	4.024447021e+003	7.907385302e-010	4.024447021e+003	5.487927335e-010
4.024569580e+003	1.285837992e-009	4.024569580e+003	8.525202211e-010	4.024569580e+003	1.129579652e-009	4.024569580e+003	8.185226941e-010	4.024569580e+003	9.155307623e-010	4.024569580e+003	7.392890189e-010	4.024569580e+003	4.910786777e-010	4.024569580e+003	7.378435085e-010	4.024569580e+003	6.018147647e-010
4.024691895e+003	1.028115149e-009	4.024691895e+003	1.173803610e-009	4.024691895e+003	9.822437308e-010	4.024691895e+003	7.020052317e-010	4.024691895e+003	1.061630228e-009	4.024691895e+003	5.602437958e-010	4.024691895e+003	7.645847844e-010	4.024691895e+003	9.537133305e-010	4.024691895e+003	1.083514611e-009
4.024814453e+003	8.423416964e-010	4.024814453e+003	1.129017213e-009	4.024814453e+003	1.001383088e-009	4.024814453e+003	1.184962684e-009	4.024814453e+003	1.322639553e-009	4.024814453e+003	8.060621615e-010	4.024814453e+003	9.196027273e-010	4.024814453e+003	1.306104558e-009	4.024814453e+003	1.364001911e-009
4.024937012e+003	1.052343324e-009	4.024937012e+003	8.400414808e-010	4.024936768e+003	9.630810593e-010	4.024936768e+003	1.182839049e-009	4.024936768e+003	1.093423685e-009	4.024936768e+003	9.326224237e-010	4.024936768e+003	9.723717387e-010	4.024937012e+003	1.113229064e-009	4.024937012e+003	7.388322731e-010
4.025059326e+003	1.036152164e-009	4.025059326e+003	9.883007746e-010	4.025059326e+003	7.818095615e-010	4.025059326e+003	7.267534907e-010	4.025059326e+003	8.923070616e-010	4.025059326e+003	1.198082300e-009	4.025059326e+003	8.809716845e-010	4.025059326e+003	8.288150721e-010	4.025059326e+003	9.741372153e-010
4.025181885e+003	1.005985739e-009	4.025181885e+003	8.947436680e-010	4.025181885e+003	5.588171037e-010	4.025181885e+003	9.350352714e-010	4.025181885e+003	1.057774757e-009	4.025181885e+003	1.349684697e-009	4.025181885e+003	8.298388088e-010	4.025181885e+003	1.001976280e-009	4.025181885e+003	9.980504201e-010
4.025304199e+003	1.477850176e-009	4.025304199e+003	1.108669934e-009	4.025304199e+003	6.381922768e-010	4.025304199e+003	1.066430277e-009	4.025304199e+003	8.876743784e-010	4.025304199e+003	9.792539002e-010	4.025304199e+003	6.794457774e-010	4.025304199e+003	1.554246731e-009	4.025304199e+003	9.149189739e-010
4.025426758e+003	1.300702102e-009	4.025426758e+003	1.156767904e-009	4.025426758e+003	6.745301540e-010	4.025426758e+003	8.028310794e-010	4.025426758e+003	7.976132532e-010	4.025426758e+003	9.226225339e-010	4.025426758e+003	7.222938359e-010	4.025426758e+003	1.378585579e-009	4.025426758e+003	5.372250977e-010
4.025549072e+003	1.256316495e-009	4.025549072e+003	1.330297872e-009	4.025549072e+003	9.394055533e-010	4.025549072e+003	8.019673259e-010	4.025549072e+003	9.455176642e-010	4.025549072e+003	1.297494667e-009	4.025549072e+003	6.383234497e-010	4.025549072e+003	1.073411915e-009	4.025549072e+003	1.033032770e-009
4.025671631e+003	1.002893990e-009	4.025671631e+003	1.020437734e-009	4.025671631e+003	7.095552479e-010	4.025671631e+003	1.130186500e-009	4.025671631e+003	9.803008405e-010	4.025671631e+003	1.456779475e-009	4.025671631e+003	8.812907071e-010	4.025671631e+003	8.391377593e-010	4.025671631e+003	9.825525948e-010
4.025793945e+003	8.796373629e-010	4.025793945e+003	8.653545658e-010	4.025793945e+003	7.075091069e-010	4.025793945e+003	1.035823538e-009	4.025793945e+003	9.659920641e-010	4.025793945e+003	1.174959130e-009	4.025793945e+003	7.129231649e-010	4.025793945e+003	9.457098438e-010	4.025793945e+003	1.074424216e-009
4.025916504e+003	9.241777899e-010	4.025916504e+003	1.158587892e-009	4.025916504e+003	7.257930368e-010	4.025916504e+003	1.114804582e-009	4.025916504e+003	9.324280237e-010	4.025916504e+003	1.036979613e-009	4.025916504e+003	8.971053345e-010	4.025916504e+003	9.807092916e-010	4.025916504e+003	1.259295668e-009
4.026038818e+003	6.240185590e-010	4.026038818e+003	1.156502893e-009	4.026038818e+003	5.764039801e-010	4.026038818e+003	1.183750098e-009	4.026038818e+003	1.099949465e-009	4.026038818e+003	9.580404248e-010	4.026038818e+003	8.762157111e-010	4.026038818e+003	9.926074407e-010	4.026038818e+003	1.138654615e-009
4.026161377e+003	6.426360000e-010	4.026161377e+003	1.106655545e-009	4.026161377e+003	9.513353438e-010	4.026161377e+003	9.211718610e-010	4.026161377e+003	8.587363043e-010	4.026161377e+003	9.733216455e-010	4.026161377e+003	7.826244652e-010	4.026161377e+003	9.637318721e-010	4.026161377e+003	8.653326389e-010
4.026283691e+003	5.797435310e-010	4.026283691e+003	1.253667170e-009	4.026283691e+003	1.161531538e-009	4.026283691e+003	5.000180270e-010	4.026283691e+003	9.015885261e-010	4.026283691e+003	9.072005369e-010	4.026283691e+003	8.298171039e-010	4.026283691e+003	1.144480843e-009	4.026283691e+003	7.507504063e-010
4.026406250e+003	1.216783896e-009	4.026406250e+003	1.148020345e-009	4.026406250e+003	9.611448304e-010	4.026406250e+003	7.566420268e-010	4.026406250e+003	7.530253643e-010	4.026406250e+003	1.054396015e-009	4.026406250e+003	8.884861180e-010	4.026406250e+003	1.391810223e-009	4.026406250e+003	7.017524895e-010
4.026528564e+003	1.038026110e-009	4.026528564e+003	8.620101299e-010	4.026528564e+003	1.079831224e-009	4.026528564e+003	6.759364735e-010	4.026528564e+003	9.520703115e-010	4.026528564e+003	8.429630327e-010	4.026528564e+003	6.280572173e-010	4.026528564e+003	1.298910646e-009	4.026528564e+003	8.033633203e-010
4.026651123e+003	1.300175967e-009	4.026651123e+003	7.740265651e-010	4.026651123e+003	7.858919071e-010	4.026651123e+003	7.813055203e-010	4.026651123e+003	1.265090699e-009	4.026651123e+003	1.000229122e-009	4.026651123e+003	1.353007484e-009	4.026651123e+003	1.249849335e-009	4.026651123e+003	6.498989680e-010
4.026773438e+003	1.260623494e-009	4.026773438e+003	9.494918185e-010	4.026773438e+003	7.252640710e-010	4.026773438e+003	8.657378703e-010	4.026773438e+003	1.187339005e-009	4.026773438e+003	8.644022720e-010	4.026773438e+003	9.979220783e-010	4.026773438e+003	1.249415016e-009	4.026773438e+003	4.971487111e-010
4.026895996e+003	9.372550513e-010	4.026895996e+003	1.142896333e-009	4.026895996e+003	7.969557791e-010	4.026895996e+003	8.598227130e-010	4.026895996e+003	1.231866054e-009	4.026895996e+003	1.083669487e-009	4.026895996e+003	1.216008960e-009	4.026895996e+003	7.707707250e-010	4.026895996e+003	6.576713618e-010
4.027018311e+003	1.051797538e-009	4.027018311e+003	9.562894920e-010	4.027018311e+003	8.784146743e-010	4.027018311e+003	7.949467196e-010	4.027018311e+003	1.337503774e-009	4.027018311e+003	8.834840637e-010	4.027018311e+003	9.584020244e-010	4.027018311e+003	8.349365643e-010	4.027018311e+003	7.467506613e-010
4.027140869e+003	1.575547581e-009	4.027140869e+003	9.343800178e-010	4.027140869e+003	7.088780674e-010	4.027140869e+003	9.794216549e-010	4.027140869e+003	1.151719609e-009	4.027140869e+003	9.949420177e-010	4.027140869e+003	1.003699013e-009	4.027140869e+003	1.082625878e-009	4.027140869e+003	1.264928495e-009
4.027263184e+003	8.478563962e-010	4.027263184e+003	8.410314112e-010	4.027263184e+003	8.527165640e-010	4.027263184e+003	5.199232711e-010	4.027263184e+003	9.983992522e-010	4.027263184e+003	8.230353621e-010	4.027263184e+003	1.280652584e-009	4.027263184e+003	1.181133857e-009	4.027263184e+003	1.212563716e-009
4.027385742e+003	6.520420870e-010	4.027385742e+003	6.782175932e-010	4.027385742e+003	9.973201154e-010	4.027385742e+003	4.123932307e-010	4.027385742e+003	1.217236756e-009	4.027385742e+003	7.596376306e-010	4.027385742e+003	6.317388279e-010	4.027385742e+003	9.309192861e-010	4.027385742e+003	9.576158755e-010
4.027508301e+003	9.928416977e-010	4.027508301e+003	4.851992697e-010	4.027508301e+003	9.417491231e-010	4.027508301e+003	1.041065789e-009	4.027508301e+003	7.788574230e-010	4.027508301e+003	7.814093261e-010	4.027508301e+003	6.805484509e-010	4.027508301e+003	5.527767688e-010	4.027508301e+003	7.429417637e-010
4.027630615e+003	9.807450407e-010	4.027630615e+003	1.166389318e-009	4.027630615e+003	1.189023879e-009	4.027630615e+003	1.298887109e-009	4.027630615e+003	8.050787814e-010	4.027630615e+003	8.878163205e-010	4.027630615e+003	7.287088155e-010	4.027630615e+003	8.014723885e-010	4.027630615e+003	9.389812261e-010
4.027753174e+003	1.108158010e-009	4.027753174e+003	1.034516584e-009	4.027753174e+003	1.062998689e-009	4.027753174e+003	1.119812687e-009	4.027753174e+003	8.650981598e-010	4.027753174e+003	7.525205459e-010	4.027753174e+003	1.039295650e-009	4.027753174e+003	8.585524514e-010	4.027753174e+003	5.330062502e-010
4.027875488e+003	7.664551771e-010	4.027875488e+003	9.177120730e-010	4.027875488e+003	8.873788926e-010	4.027875488e+003	1.174652708e-009	4.027875488e+003	9.552557634e-010	4.027875488e+003	9.995194672e-010	4.027875488e+003	1.163723673e-009	4.027875488e+003	1.096561064e-009	4.027875488e+003	7.434408089e-010
4.027998047e+003	5.596402231e-010	4.027998047e+003	1.107826053e-009	4.027998047e+003	1.269276795e-009	4.027998047e+003	9.711295101e-010	4.027998047e+003	1.043451880e-009	4.027998047e+003	1.106831404e-009	4.027998047e+003	1.033270136e-009	4.027998047e+003	1.118821147e-009	4.027998047e+003	6.964281929e-010
4.028120361e+003	6.993980395e-010	4.028120361e+003	1.106201242e-009	4.028120361e+003	1.187336451e-009	4.028120361e+003	9.055948214e-010	4.028120361e+003	7.011208836e-010	4.028120361e+003	7.858091400e-010	4.028120361e+003	1.217864587e-009	4.028120361e+003	1.523408066e-009	4.028120361e+003	9.707719073e-010
4.028242920e+003	1.033389263e-009	4.028242920e+003	8.309903876e-010	4.028242920e+003	7.953979697e-010	4.028242920e+003	9.117367417e-010	4.028242920e+003	8.587047740e-010	4.028242920e+003	6.631277194e-010	4.028242920e+003	8.659929995e-010	4.028242920e+003	1.272324357e-009	4.028242920e+003	9.028489067e-010
4.028365234e+003	9.479967922e-010	4.028365234e+003	8.434430376e-010	4.028365234e+003	9.280314295e-010	4.028365234e+003	8.639923776e-010	4.028365234e+003	4.991608793e-010	4.028365234e+003	7.275621772e-010	4.028365234e+003	1.056709609e-009	4.028365234e+003	7.670500901e-010	4.028365234e+003	1.025414087e-009
4.028487793e+003	5.704208772e-010	4.028487793e+003	9.868775797e-010	4.028487793e+003	1.327085108e-009	4.028487793e+003	8.173995925e-010	4.028487793e+003	7.337898622e-010	4.028487793e+003	1.006121519e-009	4.028487793e+003	1.185152088e-009	4.028487793e+003	8.936270612e-010	4.028487793e+003	1.036012831e-009
4.028610107e+003	7.009143266e-010	4.028610107e+003	1.080605161e-009	4.028610107e+003	1.511179626e-009	4.028610107e+003	1.318483100e-009	4.028610107e+003	5.946788062e-010	4.028610107e+003	9.855786187e-010	4.028610107e+003	6.179598500e-010	4.028610107e+003	8.633938009e-010	4.028610107e+003	8.721723899e-010
4.028732666e+003	9.491442077e-010	4.028732666e+003	1.054079823e-009	4.028732666e+003	1.271935113e-009	4.028732666e+003	1.429995566e-009	4.028732666e+003	9.062715023e-010	4.028732666e+003	8.652284444e-010	4.028732666e+003	9.418857916e-010	4.028732666e+003	1.078136136e-009	4.028732666e+003	9.945718693e-010
4.028854980e+003	8.624289616e-010	4.028854980e+003	1.108411696e-009	4.028854980e+003	1.068719668e-009	4.028854980e+003	1.098041547e-009	4.028854980e+003	7.288314952e-010	4.028854980e+003	9.893591502e-010	4.028854980e+003	9.594826045e-010	4.028854980e+003	8.315675371e-010	4.028854980e+003	1.435784602e-009
4.028977539e+003	8.588836309e-010	4.028977539e+003	9.551345270e-010	4.028977539e+003	1.324695575e-009	4.028977539e+003	9.449342420e-010	4.028977539e+003	3.704950235e-010	4.028977539e+003	1.063393262e-009	4.028977539e+003	8.339349766e-010	4.028977539e+003	9.116905564e-010	4.028977539e+003	1.107436920e-009
4.029099854e+003	9.045564298e-010	4.029099854e+003	7.703647720e-010	4.029099854e+003	1.296103891e-009	4.029099854e+003	1.215375245e-009	4.029099854e+003	7.087054277e-010	4.029099854e+003	7.871567287e-010	4.029099854e+003	1.004860417e-009	4.029099854e+003	1.095162960e-009	4.029099854e+003	9.607522555e-010
4.029222412e+003	6.504438654e-010	4.029222412e+003	8.408189145e-010	4.029222412e+003	1.060040056e-009	4.029222412e+003	8.553942554e-010	4.029222412e+003	1.110241343e-009	4.029222412e+003	1.097847480e-009	4.029222412e+003	7.803017676e-010	4.029222412e+003	1.005454053e-009	4.029222412e+003	7.681532077e-010
4.029344727e+003	1.018367946e-009	4.029344727e+003	8.323257639e-010	4.029344727e+003	8.723556877e-010	4.029344727e+003	8.915609917e-010	4.029344727e+003	1.080922685e-009	4.029344727e+003	1.150107121e-009	4.029344727e+003	7.463098473e-010	4.029344727e+003	1.186669873e-009	4.029344727e+003	7.460432272e-010
4.029467285e+003	7.469030949e-010	4.029467285e+003	7.058260088e-010	4.029467285e+003	1.031807417e-009	4.029467285e+003	1.002074312e-009	4.029467285e+003	9.632191711e-010	4.029467285e+003	8.738754720e-010	4.029467285e+003	7.257691115e-010	4.029467285e+003	1.679586248e-009	4.029467285e+003	9.348829488e-010
4.029589600e+003	7.412699343e-010	4.029589600e+003	8.497094695e-010	4.029589600e+003	1.087884227e-009	4.029589600e+003	6.188884405e-010	4.029589600e+003	8.625610781e-010	4.029589600e+003	1.003007344e-009	4.029589600e+003	8.674819196e-010	4.029589600e+003	1.596045407e-009	4.029589600e+003	9.086371655e-010
4.029712158e+003	9.184482619e-010	4.029712158e+003	9.949882029e-010	4.029712158e+003	8.389700601e-010	4.029712158e+003	7.593974338e-010	4.029712158e+003	1.149059736e-009	4.029712158e+003	7.765039167e-010	4.029712158e+003	6.832660548e-010	4.029712158e+003	8.773032856e-010	4.029712158e+003	6.648707696e-010
4.029834717e+003	9.861467198e-010	4.029834717e+003	1.088955925e-009	4.029834473e+003	7.607439123e-010	4.029834717e+003	4.872373616e-010	4.029834473e+003	4.952747101e-010	4.029834473e+003	9.171383097e-010	4.029834717e+003	8.337487367e-010	4.029834717e+003	5.500279121e-010	4.029834717e+003	5.545152670e-010
4.029957031e+003	9.616906160e-010	4.029957031e+003	8.989971545e-010	4.029957031e+003	8.342068702e-010	4.029957031e+003	1.089949908e-009	4.029957031e+003	7.958727011e-010	4.029957031e+003	1.004338501e-009	4.029957031e+003	9.465017659e-010	4.029957031e+003	8.345137914e-010	4.029957031e+003	6.615389903e-010
4.030079590e+003	5.887304533e-010	4.030079590e+003	6.307528944e-010	4.030079590e+003	8.082811642e-010	4.030079590e+003	9.667312506e-010	4.030079590e+003	8.609184476e-010	4.030079590e+003	8.040770827e-010	4.030079590e+003	9.253846578e-010	4.030079590e+003	8.173796084e-010	4.030079590e+003	8.657320416e-010
4.030201904e+003	8.243201122e-010	4.030201904e+003	8.088745784e-010	4.030201904e+003	7.877158370e-010	4.030201904e+003	5.279767179e-010	4.030201904e+003	1.099321967e-009	4.030201904e+003	7.464652230e-010	4.030201904e+003	9.263403378e-010	4.030201904e+003	7.297186189e-010	4.030201904e+003	9.726353056e-010
4.030324463e+003	8.870939538e-010	4.030324463e+003	5.667615821e-010	4.030324463e+003	1.030324603e-009	4.030324463e+003	8.414355324e-010	4.030324463e+003	8.846838262e-010	4.030324463e+003	9.220397224e-010	4.030324463e+003	1.181845177e-009	4.030324463e+003	7.860080919e-010	4.030324463e+003	7.784996536e-010
4.030446777e+003	1.050952103e-009	4.030446777e+003	8.379843486e-010	4.030446777e+003	9.336108553e-010	4.030446777e+003	9.179729754e-010	4.030446777e+003	1.373500647e-009	4.030446777e+003	1.185751386e-009	4.030446777e+003	9.151196467e-010	4.030446777e+003	4.825375099e-010	4.030446777e+003	9.168424353e-010
4.030569336e+003	1.079866752e-009	4.030569336e+003	9.124016542e-010	4.030569336e+003	8.132086116e-010	4.030569336e+003	1.369550917e-009	4.030569336e+003	1.575190534e-009	4.030569336e+003	9.946180546e-010	4.030569336e+003	9.250709643e-010	4.030569336e+003	6.857862611e-010	4.030569336e+003	1.009795247e-009
4.030691650e+003	1.069309752e-009	4.030691650e+003	6.532467345e-010	4.030691650e+003	7.865081364e-010	4.030691650e+003	1.185603837e-009	4.030691650e+003	1.099348279e-009	4.030691650e+003	9.170720294e-010	4.030691650e+003	7.441164906e-010	4.030691650e+003	7.803873103e-010	4.030691650e+003	9.028697789e-010
4.030814209e+003	1.044275444e-009	4.030814209e+003	7.489501797e-010	4.030814209e+003	1.045429410e-009	4.030814209e+003	1.156681195e-009	4.030814209e+003	1.024162866e-009	4.030814209e+003	1.058570898e-009	4.030814209e+003	8.823216047e-010	4.030814209e+003	7.277619618e-010	4.030814209e+003	7.193717289e-010
4.030936523e+003	6.355002635e-010	4.030936523e+003	7.551503312e-010	4.030936523e+003	1.085943890e-009	4.030936523e+003	5.714537732e-010	4.030936523e+003	1.030187491e-009	4.030936523e+003	1.106982839e-009	4.030936523e+003	4.441237655e-010	4.030936523e+003	8.928734974e-010	4.030936523e+003	9.290467284e-010
4.031059082e+003	1.155229690e-009	4.031059082e+003	9.777414434e-010	4.031059082e+003	7.950946013e-010	4.031059082e+003	7.719555550e-010	4.031059082e+003	6.678029796e-010	4.031059082e+003	1.482831746e-009	4.031059082e+003	8.039466315e-010	4.031059082e+003	9.972166426e-010	4.031059082e+003	8.990074796e-010
4.031181396e+003	1.267308924e-009	4.031181396e+003	8.903905946e-010	4.031181396e+003	8.639763904e-010	4.031181396e+003	5.139569881e-010	4.031181396e+003	8.680169361e-010	4.031181396e+003	1.410889516e-009	4.031181396e+003	8.252635242e-010	4.031181396e+003	1.135908367e-009	4.031181396e+003	7.418198833e-010
4.031303955e+003	1.052124943e-009	4.031303955e+003	9.191257755e-010	4.031303955e+003	1.132823502e-009	4.031303955e+003	9.055702299e-010	4.031303955e+003	8.032381982e-010	4.031303955e+003	9.979423954e-010	4.031303955e+003	8.884993297e-010	4.031303955e+003	7.810295743e-010	4.031303955e+003	1.065395439e-009
4.031426270e+003	7.318321504e-010	4.031426270e+003	1.044082487e-009	4.031426270e+003	1.260196170e-009	4.031426270e+003	1.195342825e-009	4.031426270e+003	7.753199194e-010	4.031426270e+003	7.991574624e-010	4.031426270e+003	1.083624634e-009	4.031426270e+003	1.137704930e-009	4.031426270e+003	9.607971085e-010
4.031548828e+003	7.455711604e-010	4.031548828e+003	7.619279652e-010	4.031548828e+003	9.336161844e-010	4.031548828e+003	7.642320665e-010	4.031548828e+003	9.573570825e-010	4.031548828e+003	5.534185332e-010	4.031548828e+003	9.339212736e-010	4.031548828e+003	8.227918902e-010	4.031548828e+003	1.001842387e-009
4.031671143e+003	7.249447709e-010	4.031671143e+003	8.675813956e-010	4.031671143e+003	6.584918721e-010	4.031671143e+003	1.300479724e-009	4.031671143e+003	1.023492402e-009	4.031671143e+003	9.312087212e-010	4.031671143e+003	1.135797567e-009	4.031671143e+003	1.079514367e-009	4.031671143e+003	5.251456492e-010
4.031793701e+003	8.194533385e-010	4.031793701e+003	7.379788447e-010	4.031793701e+003	9.071885465e-010	4.031793701e+003	1.121945536e-009	4.031793701e+003	9.917133781e-010	4.031793701e+003	5.980377860e-010	4.031793701e+003	1.109003889e-009	4.031793701e+003	9.977760840e-010	4.031793701e+003	7.841599592e-010
4.031916016e+003	9.185620597e-010	4.031916016e+003	8.066545765e-010	4.031916016e+003	9.827291203e-010	4.031916016e+003	1.315496045e-009	4.031916016e+003	7.329546414e-010	4.031916016e+003	7.570048477e-010	4.031916016e+003	1.129138893e-009	4.031916016e+003	1.204173761e-009	4.031916016e+003	1.232339564e-009
4.032038574e+003	8.540126939e-010	4.032038574e+003	5.668069902e-010	4.032038574e+003	8.724433953e-010	4.032038574e+003	7.656843493e-010	4.032038574e+003	5.721210172e-010	4.032038574e+003	6.718199330e-010	4.032038574e+003	1.476676781e-009	4.032038574e+003	9.877976215e-010	4.032038574e+003	1.438654862e-009
4.032160889e+003	7.885095354e-010	4.032160889e+003	7.871536201e-010	4.032160889e+003	7.228567189e-010	4.032160889e+003	7.625985954e-010	4.032160889e+003	7.119339007e-010	4.032160889e+003	8.637994209e-010	4.032160889e+003	1.338248512e-009	4.032160889e+003	8.540851915e-010	4.032160889e+003	1.075541767e-009
4.032283447e+003	1.060118104e-009	4.032283447e+003	1.058967913e-009	4.032283447e+003	1.059627941e-009	4.032283447e+003	9.507642451e-010	4.032283447e+003	1.244519598e-009	4.032283447e+003	7.678179759e-010	4.032283447e+003	9.038306215e-010	4.032283447e+003	1.042182673e-009	4.032283447e+003	1.182081433e-009
4.032406006e+003	1.012370410e-009	4.032406006e+003	7.472911179e-010	4.032406006e+003	1.253006476e-009	4.032406006e+003	7.097706312e-010	4.032406006e+003	9.608281948e-010	4.032406006e+003	6.516093776e-010	4.032406006e+003	7.883455000e-010	4.032406006e+003	8.126049278e-010	4.032406006e+003	8.988820244e-010
4.032528320e+003	9.412656210e-010	4.032528320e+003	9.603865481e-010	4.032528320e+003	8.922609318e-010	4.032528320e+003	9.232508091e-010	4.032528320e+003	9.253215416e-010	4.032528320e+003	6.670788366e-010	4.032528320e+003	7.916673428e-010	4.032528320e+003	8.146566199e-010	4.032528320e+003	6.766345817e-010
4.032650879e+003	1.208670830e-009	4.032650879e+003	1.230647251e-009	4.032650879e+003	7.658896850e-010	4.032650879e+003	1.021579377e-009	4.032650879e+003	9.431931902e-010	4.032650879e+003	8.948771724e-010	4.032650879e+003	8.282996511e-010	4.032650879e+003	7.615882369e-010	4.032650879e+003	8.433970744e-010
4.032773193e+003	1.018114704e-009	4.032773193e+003	8.839186605e-010	4.032773193e+003	7.258069701e-010	4.032773193e+003	1.042335662e-009	4.032773193e+003	7.659292089e-010	4.032773193e+003	1.001445482e-009	4.032773193e+003	1.087305579e-009	4.032773193e+003	8.997946277e-010	4.032773193e+003	8.671884877e-010
4.032895752e+003	8.452357148e-010	4.032895752e+003	7.426132487e-010	4.032895752e+003	1.172002273e-009	4.032895752e+003	1.047699150e-009	4.032895752e+003	7.808856894e-010	4.032895752e+003	8.240933491e-010	4.032895752e+003	1.026740470e-009	4.032895752e+003	1.048626852e-009	4.032895752e+003	8.635847037e-010
4.033018066e+003	8.044539479e-010	4.033018066e+003	4.928464858e-010	4.033018066e+003	8.255400252e-010	4.033018066e+003	9.562340919e-010	4.033018066e+003	7.525686740e-010	4.033018066e+003	8.707776167e-010	4.033018066e+003	8.154808495e-010	4.033018066e+003	9.157145597e-010	4.033018066e+003	7.043614580e-010
4.033140625e+003	1.020614704e-009	4.033140625e+003	8.774751481e-010	4.033140625e+003	1.069793698e-009	4.033140625e+003	6.794703689e-010	4.033140625e+003	1.021918883e-009	4.033140625e+003	1.170371355e-009	4.033140625e+003	5.701767392e-010	4.033140625e+003	7.617466102e-010	4.033140625e+003	7.723695572e-010
4.033262939e+003	8.222537651e-010	4.033262939e+003	1.091026824e-009	4.033262939e+003	1.149008888e-009	4.033262939e+003	1.238714575e-009	4.033262939e+003	1.044400344e-009	4.033262939e+003	1.143656947e-009	4.033262939e+003	8.393304940e-010	4.033262939e+003	6.138813347e-010	4.033262939e+003	8.956468345e-010
4.033385498e+003	1.000851402e-009	4.033385498e+003	1.331841193e-009	4.033385498e+003	8.829922904e-010	4.033385498e+003	1.446782361e-009	4.033385498e+003	9.436682546e-010	4.033385498e+003	7.805282531e-010	4.033385498e+003	9.273574686e-010	4.033385498e+003	1.021073559e-009	4.033385498e+003	9.094823783e-010
4.033507813e+003	1.007446460e-009	4.033507813e+003	1.013731099e-009	4.033507813e+003	8.083899106e-010	4.033507813e+003	1.212956846e-009	4.033507813e+003	8.956148045e-010	4.033507813e+003	4.859050939e-010	4.033507813e+003	9.920891886e-010	4.033507813e+003	8.113156258e-010	4.033507813e+003	1.029159646e-009
4.033630371e+003	1.006872141e-009	4.033630371e+003	9.983106564e-010	4.033630371e+003	9.253692812e-010	4.033630371e+003	8.537766050e-010	4.033630371e+003	9.358184228e-010	4.033630371e+003	8.456650380e-010	4.033630371e+003	8.615486102e-010	4.033630371e+003	5.859339125e-010	4.033630371e+003	1.275758388e-009
4.033752686e+003	1.084292989e-009	4.033752686e+003	6.744519387e-010	4.033752686e+003	9.386441624e-010	4.033752686e+003	9.112947619e-010	4.033752686e+003	1.079902390e-009	4.033752686e+003	8.390287909e-010	4.033752686e+003	6.830792598e-010	4.033752686e+003	5.491080368e-010	4.033752686e+003	1.020851292e-009
4.033875244e+003	1.115936121e-009	4.033875244e+003	7.297619731e-010	4.033875244e+003	9.181381211e-010	4.033875244e+003	9.183588889e-010	4.033875244e+003	1.310165532e-009	4.033875244e+003	7.165649740e-010	4.033875244e+003	9.407206125e-010	4.033875244e+003	1.209086498e-009	4.033875244e+003	7.259584045e-010
4.033997559e+003	9.008038759e-010	4.033997559e+003	7.120715684e-010	4.033997559e+003	8.705095533e-010	4.033997559e+003	8.872229063e-010	4.033997559e+003	1.375577763e-009	4.033997559e+003	1.125322613e-009	4.033997559e+003	7.455128181e-010	4.033997559e+003	1.291919238e-009	4.033997559e+003	5.239974010e-010
4.034120117e+003	1.112573478e-009	4.034120117e+003	8.267926899e-010	4.034120117e+003	7.110559364e-010	4.034120117e+003	7.653970790e-010	4.034120117e+003	1.036348674e-009	4.034120117e+003	1.292958074e-009	4.034120117e+003	7.569627702e-010	4.034120117e+003	1.141193695e-009	4.034120117e+003	7.616465791e-010
4.034242432e+003	1.209000788e-009	4.034242432e+003	1.287746687e-009	4.034242432e+003	1.258177562e-009	4.034242432e+003	8.967880882e-010	4.034242432e+003	9.663920775e-010	4.034242432e+003	1.012889661e-009	4.034242432e+003	8.816307684e-010	4.034242432e+003	1.123885651e-009	4.034242432e+003	1.109776160e-009
4.034364990e+003	1.240879288e-009	4.034364990e+003	1.111959747e-009	4.034364990e+003	1.194099264e-009	4.034364990e+003	8.724363454e-010	4.034364990e+003	8.767740423e-010	4.034364990e+003	7.128275192e-010	4.034364990e+003	1.073911071e-009	4.034364990e+003	9.441362137e-010	4.034364990e+003	7.058752471e-010
4.034487305e+003	8.378431282e-010	4.034487305e+003	1.096324809e-009	4.034487305e+003	7.144894676e-010	4.034487305e+003	9.034366033e-010	4.034487305e+003	7.622721343e-010	4.034487305e+003	1.013418127e-009	4.034487305e+003	1.028528041e-009	4.034487305e+003	7.305501204e-010	4.034487305e+003	1.295697993e-009
4.034609863e+003	7.130147028e-010	4.034609863e+003	9.867294759e-010	4.034609863e+003	8.185402911e-010	4.034609863e+003	8.957849462e-010	4.034609863e+003	7.014426817e-010	4.034609863e+003	7.208417752e-010	4.034609863e+003	9.099455633e-010	4.034609863e+003	1.180272990e-009	4.034609863e+003	1.003765182e-009
4.034732422e+003	8.253934758e-010	4.034732422e+003	1.244662928e-009	4.034732422e+003	8.705841603e-010	4.034732422e+003	6.395022289e-010	4.034732422e+003	7.037884164e-010	4.034732178e+003	5.790380952e-010	4.034732422e+003	1.085845525e-009	4.034732422e+003	5.650874768e-010	4.034732422e+003	1.229197300e-009
4.034854736e+003	9.761506048e-010	4.034854736e+003	1.227436819e-009	4.034854736e+003	1.103844904e-009	4.034854736e+003	9.026216996e-010	4.034854736e+003	9.842539006e-010	4.034854736e+003	1.028729990e-009	4.034854736e+003	1.063133581e-009	4.034854736e+003	1.062130606e-009	4.034854736e+003	9.296397541e-010
4.034977295e+003	8.507403115e-010	4.034977295e+003	8.902750759e-010	4.034977295e+003	6.238274342e-010	4.034977295e+003	8.602993318e-010	4.034977295e+003	5.479535159e-010	4.034977295e+003	1.021800089e-009	4.034977295e+003	8.073058888e-010	4.034977295e+003	1.076631340e-009	4.034977295e+003	9.969252091e-010
4.035099609e+003	1.229213398e-009	4.035099609e+003	6.950148790e-010	4.035099609e+003	2.872993787e-010	4.035099609e+003	9.619606223e-010	4.035099609e+003	7.976055372e-010	4.035099609e+003	7.690993953e-010	4.035099609e+003	9.648137844e-010	4.035099609e+003	1.040900588e-009	4.035099609e+003	1.139140227e-009
4.035222168e+003	9.503248188e-010	4.035222168e+003	5.992708552e-010	4.035222168e+003	6.050904222e-010	4.035222168e+003	8.941871132e-010	4.035222168e+003	5.083301002e-010	4.035222168e+003	7.583034756e-010	4.035222168e+003	1.302275621e-009	4.035222168e+003	1.231999280e-009	4.035222168e+003	9.345717533e-010
4.035344482e+003	5.873757591e-010	4.035344482e+003	7.382371936e-010	4.035344482e+003	7.531931745e-010	4.035344482e+003	7.637361854e-010	4.035344482e+003	9.721190519e-010	4.035344482e+003	7.500820520e-010	4.035344482e+003	1.233359526e-009	4.035344482e+003	1.215490153e-009	4.035344482e+003	8.125375928e-010
4.035467041e+003	7.674913483e-010	4.035467041e+003	1.317248421e-009	4.035467041e+003	8.274383956e-010	4.035467041e+003	1.226667434e-009	4.035467041e+003	1.055113219e-009	4.035467041e+003	7.443056171e-010	4.035467041e+003	7.779336619e-010	4.035467041e+003	8.354607561e-010	4.035467041e+003	9.245306187e-010
4.035589355e+003	6.591697743e-010	4.035589355e+003	1.301176833e-009	4.035589355e+003	8.981428934e-010	4.035589355e+003	1.085126766e-009	4.035589355e+003	7.368676780e-010	4.035589355e+003	1.048581111e-009	4.035589355e+003	8.391604078e-010	4.035589355e+003	9.968244008e-010	4.035589355e+003	1.203103284e-009
4.035711914e+003	8.381052519e-010	4.035711914e+003	9.885446905e-010	4.035711914e+003	1.176129860e-009	4.035711914e+003	8.299911314e-010	4.035711914e+003	5.559310789e-010	4.035711914e+003	8.855302602e-010	4.035711914e+003	7.694215820e-010	4.035711914e+003	1.203647404e-009	4.035711914e+003	9.857751282e-010
4.035834229e+003	8.670609231e-010	4.035834229e+003	8.531224616e-010	4.035834229e+003	1.468235200e-009	4.035834229e+003	7.796073231e-010	4.035834229e+003	5.818398541e-010	4.035834229e+003	1.014425655e-009	4.035834229e+003	8.443091781e-010	4.035834229e+003	1.142606787e-009	4.035834229e+003	8.379076322e-010
4.035956787e+003	9.453108296e-010	4.035956787e+003	5.154140448e-010	4.035956787e+003	1.132804295e-009	4.035956787e+003	9.004478829e-010	4.035956787e+003	7.652511402e-010	4.035956787e+003	1.060709520e-009	4.035956787e+003	5.049919927e-010	4.035956787e+003	7.867019258e-010	4.035956787e+003	1.288363527e-009
4.036079102e+003	1.039647701e-009	4.036079102e+003	7.534725621e-010	4.036079102e+003	7.518058953e-010	4.036079102e+003	8.832648501e-010	4.036079102e+003	6.722057355e-010	4.036079102e+003	9.520247923e-010	4.036079102e+003	5.562753036e-010	4.036079102e+003	6.769590999e-010	4.036079102e+003	1.259564342e-009
4.036201660e+003	1.090531332e-009	4.036201660e+003	1.126982507e-009	4.036201660e+003	6.072069514e-010	4.036201660e+003	9.261976186e-010	4.036201660e+003	5.045011076e-010	4.036201660e+003	1.087716917e-009	4.036201660e+003	9.092794850e-010	4.036201660e+003	6.367066319e-010	4.036201660e+003	1.110809555e-009
4.036323975e+003	7.742034791e-010	4.036323975e+003	1.320594523e-009	4.036323975e+003	7.055307449e-010	4.036323975e+003	7.637675492e-010	4.036323975e+003	5.096958411e-010	4.036323975e+003	9.296444725e-010	4.036323975e+003	8.153768216e-010	4.036323975e+003	8.445845134e-010	4.036323975e+003	9.096489118e-010
4.036446533e+003	1.036195907e-009	4.036446533e+003	1.294982455e-009	4.036446533e+003	7.529773471e-010	4.036446533e+003	7.181283901e-010	4.036446533e+003	9.617325825e-010	4.036446533e+003	8.821887110e-010	4.036446533e+003	8.442859190e-010	4.036446533e+003	9.900912312e-010	4.036446533e+003	8.178122068e-010
4.036568848e+003	9.612367569e-010	4.036568848e+003	8.085882519e-010	4.036568848e+003	6.546739262e-010	4.036568848e+003	7.732073870e-010	4.036568848e+003	1.055088905e-009	4.036568848e+003	8.858664913e-010	4.036568848e+003	9.695740877e-010	4.036568848e+003	7.573787708e-010	4.036568848e+003	9.941104606e-010
4.036691406e+003	1.095501689e-009	4.036691406e+003	6.893555726e-010	4.036691406e+003	7.831348348e-010	4.036691406e+003	9.383258615e-010	4.036691406e+003	9.734147932e-010	4.036691406e+003	5.840977146e-010	4.036691406e+003	1.289718887e-009	4.036691406e+003	7.012050385e-010	4.036691406e+003	7.555461257e-010
4.036813721e+003	1.385306092e-009	4.036813721e+003	9.121782774e-010	4.036813721e+003	8.964106124e-010	4.036813721e+003	7.604549213e-010	4.036813721e+003	1.261892368e-009	4.036813721e+003	1.078467871e-009	4.036813721e+003	1.043749753e-009	4.036813721e+003	6.938457031e-010	4.036813721e+003	8.086156744e-010
4.036936279e+003	1.448628550e-009	4.036936279e+003	8.034879428e-010	4.036936279e+003	9.901454101e-010	4.036936279e+003	1.020764695e-009	4.036936279e+003	1.620065859e-009	4.036936279e+003	1.180879949e-009	4.036936279e+003	8.323327028e-010	4.036936279e+003	6.709947598e-010	4.036936279e+003	8.808386798e-010
4.037058594e+003	1.156133744e-009	4.037058594e+003	1.269839456e-009	4.037058594e+003	1.175519238e-009	4.037058594e+003	9.596711203e-010	4.037058594e+003	1.366086466e-009	4.037058594e+003	1.398132832e-009	4.037058594e+003	7.679961667e-010	4.037058838e+003	1.225451185e-009	4.037058594e+003	1.151474582e-009
4.037181152e+003	1.502448499e-009	4.037181152e+003	8.150685682e-010	4.037181152e+003	8.517893058e-010	4.037181152e+003	8.625223313e-010	4.037181152e+003	9.680104496e-010	4.037181152e+003	1.331136756e-009	4.037181152e+003	9.117135380e-010	4.037181152e+003	1.251677428e-009	4.037181152e+003	1.098072411e-009
4.037303711e+003	1.323849474e-009	4.037303711e+003	7.583126904e-010	4.037303711e+003	7.209176589e-010	4.037303711e+003	9.349748753e-010	4.037303711e+003	1.283024798e-009	4.037303711e+003	1.208106060e-009	4.037303711e+003	1.011774664e-009	4.037303711e+003	1.043284903e-009	4.037303711e+003	9.237585141e-010
4.037426025e+003	8.321695555e-010	4.037426025e+003	1.159787266e-009	4.037426025e+003	8.076017077e-010	4.037426025e+003	1.280272222e-009	4.037426025e+003	1.149991102e-009	4.037426025e+003	9.117460675e-010	4.037426025e+003	7.341031116e-010	4.037426025e+003	1.098249047e-009	4.037426025e+003	1.168612429e-009
4.037548584e+003	9.168714676e-010	4.037548584e+003	1.137839045e-009	4.037548584e+003	1.158841023e-009	4.037548584e+003	9.055223238e-010	4.037548584e+003	9.344820473e-010	4.037548584e+003	1.190685772e-009	4.037548584e+003	5.877394682e-010	4.037548584e+003	1.090737611e-009	4.037548584e+003	1.102469005e-009
4.037670898e+003	1.107921643e-009	4.037670898e+003	9.993584849e-010	4.037670898e+003	1.069748623e-009	4.037670898e+003	1.004561656e-009	4.037670898e+003	7.802962165e-010	4.037670898e+003	1.301933117e-009	4.037670898e+003	7.791959300e-010	4.037670898e+003	7.639291977e-010	4.037670898e+003	9.602701967e-010
4.037793457e+003	1.108245939e-009	4.037793457e+003	1.288181339e-009	4.037793457e+003	1.177795195e-009	4.037793457e+003	1.337951860e-009	4.037793457e+003	1.104374148e-009	4.037793457e+003	9.987384253e-010	4.037793457e+003	6.545265996e-010	4.037793457e+003	4.186520852e-010	4.037793457e+003	9.963487813e-010
4.037915771e+003	1.040545095e-009	4.037915771e+003	1.247130732e-009	4.037915771e+003	9.694602898e-010	4.037915771e+003	1.482553746e-009	4.037915771e+003	1.295280661e-009	4.037915771e+003	8.277226127e-010	4.037915771e+003	8.459921652e-010	4.037915771e+003	5.499236622e-010	4.037915771e+003	8.137166496e-010
4.038038330e+003	1.013649276e-009	4.038038330e+003	1.318422149e-009	4.038038330e+003	6.711868838e-010	4.038038330e+003	9.515045418e-010	4.038038330e+003	8.452223921e-010	4.038038330e+003	1.060824095e-009	4.038038330e+003	9.090975195e-010	4.038038330e+003	1.006609907e-009	4.038038330e+003	7.502814481e-010
4.038160645e+003	7.950406444e-010	4.038160645e+003	7.789289214e-010	4.038160645e+003	8.167794774e-010	4.038160645e+003	1.130482596e-009	4.038160645e+003	9.958129876e-010	4.038160645e+003	1.054988874e-009	4.038160645e+003	7.613219499e-010	4.038160645e+003	7.447091277e-010	4.038160645e+003	8.322987854e-010
4.038283203e+003	7.309520211e-010	4.038283203e+003	6.190104540e-010	4.038283203e+003	8.889928793e-010	4.038283203e+003	9.816040203e-010	4.038283203e+003	7.059769436e-010	4.038283203e+003	7.059988150e-010	4.038283203e+003	1.139539130e-009	4.038283203e+003	5.806903292e-010	4.038283203e+003	7.083156839e-010
4.038405518e+003	5.400554448e-010	4.038405518e+003	6.722675194e-010	4.038405518e+003	7.729922813e-010	4.038405518e+003	9.867056061e-010	4.038405518e+003	5.697991523e-010	4.038405518e+003	7.015380499e-010	4.038405518e+003	1.023635288e-009	4.038405518e+003	1.133341865e-009	4.038405518e+003	8.461933376e-010
4.038528076e+003	9.076574492e-010	4.038528076e+003	6.845856659e-010	4.038528076e+003	9.720697580e-010	4.038528076e+003	9.645135801e-010	4.038528076e+003	8.129123485e-010	4.038528076e+003	9.603221551e-010	4.038528076e+003	9.841560900e-010	4.038528076e+003	1.080573742e-009	4.038528076e+003	9.495150222e-010
4.038650391e+003	8.577594746e-010	4.038650391e+003	7.104036803e-010	4.038650391e+003	1.016124407e-009	4.038650391e+003	5.322561836e-010	4.038650391e+003	1.070639466e-009	4.038650391e+003	1.036834063e-009	4.038650391e+003	1.091677082e-009	4.038650391e+003	8.514044469e-010	4.038650391e+003	9.924793209e-010
4.038772949e+003	6.197719005e-010	4.038772949e+003	5.866519492e-010	4.038772949e+003	8.610238633e-010	4.038772949e+003	7.236608535e-010	4.038772949e+003	1.124591420e-009	4.038772949e+003	9.823390990e-010	4.038772949e+003	6.186806623e-010	4.038772949e+003	1.381688874e-009	4.038772949e+003	9.341505347e-010
4.038895264e+003	1.033063302e-009	4.038895264e+003	8.466755630e-010	4.038895264e+003	5.295476835e-010	4.038895264e+003	7.943491975e-010	4.038895264e+003	9.073936602e-010	4.038895264e+003	8.680593466e-010	4.038895264e+003	8.987792732e-010	4.038895264e+003	8.943430996e-010	4.038895264e+003	7.456474882e-010
4.039017822e+003	9.848480920e-010	4.039017822e+003	1.001138505e-009	4.039017822e+003	6.900231497e-010	4.039017822e+003	7.121285228e-010	4.039017822e+003	7.503181410e-010	4.039017822e+003	8.287019404e-010	4.039017822e+003	1.017367635e-009	4.039017822e+003	5.812980652e-010	4.039017822e+003	6.851849643e-010
4.039140137e+003	6.949599229e-010	4.039140137e+003	8.702075727e-010	4.039140137e+003	9.753673424e-010	4.039140137e+003	9.426477376e-010	4.039140137e+003	3.822181738e-010	4.039140137e+003	7.095227739e-010	4.039140137e+003	9.248272703e-010	4.039140137e+003	1.439837249e-009	4.039140137e+003	7.466893770e-010
4.039262695e+003	9.134990542e-010	4.039262695e+003	5.016318472e-010	4.039262695e+003	9.558912550e-010	4.039262695e+003	7.930420209e-010	4.039262695e+003	7.626978493e-010	4.039262695e+003	8.205563451e-010	4.039262695e+003	7.940400559e-010	4.039262695e+003	1.267455474e-009	4.039262695e+003	1.093990343e-009
4.039385010e+003	1.175324615e-009	4.039385010e+003	4.409426713e-010	4.039385010e+003	1.095599611e-009	4.039385010e+003	6.425562860e-010	4.039385010e+003	9.810351420e-010	4.039385010e+003	9.174687121e-010	4.039385010e+003	9.735249273e-010	4.039385010e+003	1.084419554e-009	4.039385010e+003	1.011027151e-009
4.039507568e+003	1.241598269e-009	4.039507568e+003	6.506965522e-010	4.039507568e+003	1.212413392e-009	4.039507568e+003	1.078000134e-009	4.039507568e+003	8.219064873e-010	4.039507568e+003	1.076426281e-009	4.039507568e+003	9.193962813e-010	4.039507568e+003	8.389377526e-010	4.039507568e+003	9.235188725e-010
4.039630127e+003	1.071583378e-009	4.039630127e+003	4.672817688e-010	4.039630127e+003	1.141949979e-009	4.039630127e+003	8.563936227e-010	4.039630127e+003	7.400912660e-010	4.039630127e+003	8.879343372e-010	4.039630127e+003	7.153900805e-010	4.039630127e+003	6.771656014e-010	4.039630127e+003	5.583838392e-010
4.039752441e+003	7.105213640e-010	4.039752441e+003	7.806516544e-010	4.039752441e+003	1.353803181e-009	4.039752441e+003	5.819202342e-010	4.039752441e+003	5.409727111e-010	4.039752441e+003	9.857815675e-010	4.039752441e+003	7.762557819e-010	4.039752441e+003	1.110234238e-009	4.039752441e+003	7.559329274e-010
4.039875000e+003	1.062259058e-009	4.039875000e+003	8.362452952e-010	4.039875000e+003	1.697107899e-009	4.039875000e+003	4.683930466e-010	4.039875000e+003	8.295241161e-010	4.039875000e+003	6.648516737e-010	4.039875000e+003	8.663250672e-010	4.039875000e+003	8.056563749e-010	4.039875000e+003	7.979286676e-010
4.039997314e+003	1.053089504e-009	4.039997314e+003	9.007720680e-010	4.039997314e+003	1.500885305e-009	4.039997314e+003	7.085715903e-010	4.039997314e+003	9.997704886e-010	4.039997314e+003	7.289740478e-010	4.039997314e+003	1.092704816e-009	4.039997314e+003	5.949862825e-010	4.039997314e+003	8.164688370e-010
4.040119873e+003	8.656673711e-010	4.040119873e+003	1.007291583e-009	4.040119873e+003	1.079504153e-009	4.040119873e+003	9.436541548e-010	4.040119873e+003	1.001006056e-009	4.040119873e+003	8.811000263e-010	4.040119873e+003	1.133182104e-009	4.040119873e+003	6.864049884e-010	4.040119873e+003	7.026769167e-010
4.040242188e+003	7.909405908e-010	4.040242188e+003	9.923207811e-010	4.040242188e+003	8.648225469e-010	4.040242188e+003	9.748916119e-010	4.040242188e+003	1.050136644e-009	4.040242188e+003	7.011520253e-010	4.040242188e+003	1.005097561e-009	4.040242188e+003	1.116197468e-009	4.040242188e+003	1.148825923e-009
4.040364746e+003	7.053979068e-010	4.040364746e+003	1.045016407e-009	4.040364746e+003	5.931810043e-010	4.040364746e+003	9.318006366e-010	4.040364746e+003	8.249230743e-010	4.040364746e+003	7.909523037e-010	4.040364746e+003	1.264163330e-009	4.040364746e+003	1.059248689e-009	4.040364746e+003	1.032127384e-009
4.040487061e+003	1.045985298e-009	4.040487061e+003	1.000195815e-009	4.040487061e+003	6.937251329e-010	4.040487061e+003	1.014803575e-009	4.040487061e+003	9.258128708e-010	4.040487061e+003	8.507596294e-010	4.040487061e+003	9.238705911e-010	4.040487061e+003	9.511584853e-010	4.040487061e+003	6.730966895e-010
4.040609619e+003	1.085934342e-009	4.040609619e+003	7.690196813e-010	4.040609619e+003	6.847444278e-010	4.040609619e+003	1.105757153e-009	4.040609619e+003	6.857150958e-010	4.040609619e+003	9.881025997e-010	4.040609619e+003	6.487658744e-010	4.040609619e+003	9.244432997e-010	4.040609619e+003	8.871492985e-010
4.040731934e+003	1.025056484e-009	4.040731934e+003	5.484473986e-010	4.040731934e+003	8.427405440e-010	4.040731934e+003	8.299498311e-010	4.040731934e+003	8.364954840e-010	4.040731934e+003	6.136663400e-010	4.040731934e+003	8.191966550e-010	4.040731934e+003	9.175504245e-010	4.040731934e+003	1.380897174e-009
4.040854492e+003	7.878416253e-010	4.040854492e+003	9.745046992e-010	4.040854492e+003	1.155462392e-009	4.040854492e+003	8.621527381e-010	4.040854492e+003	8.503596161e-010	4.040854492e+003	5.271142967e-010	4.040854492e+003	8.793799577e-010	4.040854492e+003	1.010727169e-009	4.040854492e+003	1.167907659e-009
4.040976807e+003	1.035034614e-009	4.040976807e+003	1.050911025e-009	4.040976807e+003	1.225285651e-009	4.040976807e+003	8.666369289e-010	4.040976807e+003	8.892898085e-010	4.040976807e+003	1.303231634e-009	4.040976807e+003	6.960614862e-010	4.040976807e+003	6.046280698e-010	4.040976807e+003	8.234938842e-010
4.041099365e+003	1.063449773e-009	4.041099365e+003	1.009522910e-009	4.041099365e+003	1.317852827e-009	4.041099365e+003	8.061530887e-010	4.041099365e+003	1.409877215e-009	4.041099365e+003	1.403676397e-009	4.041099365e+003	1.128447336e-009	4.041099365e+003	7.290090198e-010	4.041099365e+003	4.675944076e-010
4.041221680e+003	1.098281466e-009	4.041221680e+003	8.052540301e-010	4.041221680e+003	1.003502947e-009	4.041221680e+003	9.025862835e-010	4.041221680e+003	9.832069603e-010	4.041221680e+003	8.820638664e-010	4.041221680e+003	1.342851164e-009	4.041221680e+003	1.069731526e-009	4.041221680e+003	6.511328698e-010
4.041344238e+003	6.698701593e-010	4.041344238e+003	7.324968410e-010	4.041344238e+003	7.574180727e-010	4.041344238e+003	8.036541432e-010	4.041344238e+003	1.128406368e-009	4.041344238e+003	1.101331693e-009	4.041344238e+003	9.832502590e-010	4.041344238e+003	1.095763702e-009	4.041344238e+003	9.242970833e-010
4.041466553e+003	8.274612107e-010	4.041466553e+003	8.815368990e-010	4.041466553e+003	9.122015920e-010	4.041466553e+003	7.531102963e-010	4.041466553e+003	8.517442862e-010	4.041466553e+003	8.392874729e-010	4.041466553e+003	6.674085173e-010	4.041466553e+003	7.168534100e-010	4.041466553e+003	1.175318731e-009
4.041589111e+003	7.388488710e-010	4.041589111e+003	1.235518243e-009	4.041589111e+003	7.854148443e-010	4.041589111e+003	6.685387244e-010	4.041589111e+003	1.172850705e-009	4.041589111e+003	1.218702805e-009	4.041589111e+003	8.867784840e-010	4.041589111e+003	8.175110588e-010	4.041589111e+003	1.025306728e-009
4.041711426e+003	7.992430606e-010	4.041711426e+003	8.601399037e-010	4.041711426e+003	5.686338622e-010	4.041711426e+003	7.820291081e-010	4.041711426e+003	1.091522428e-009	4.041711426e+003	9.930946065e-010	4.041711426e+003	1.057384513e-009	4.041711426e+003	9.311869609e-010	4.041711426e+003	6.793298701e-010
4.041833984e+003	8.096914250e-010	4.041833984e+003	6.399948904e-010	4.041833984e+003	8.593586398e-010	4.041833984e+003	8.785407402e-010	4.041833984e+003	5.717676332e-010	4.041833984e+003	9.499465659e-010	4.041833984e+003	8.654875150e-010	4.041833984e+003	6.652335904e-010	4.041833984e+003	8.642403460e-010
4.041956299e+003	7.425279835e-010	4.041956299e+003	9.982872307e-010	4.041956299e+003	1.243041892e-009	4.041956299e+003	6.371406736e-010	4.041956299e+003	7.081399356e-010	4.041956299e+003	9.501596177e-010	4.041956299e+003	8.554598696e-010	4.041956543e+003	1.135150307e-009	4.041956299e+003	9.901511833e-010
4.042078857e+003	8.149032560e-010	4.042078857e+003	9.874535634e-010	4.042078857e+003	9.280476942e-010	4.042078857e+003	7.643658484e-010	4.042078857e+003	8.868124013e-010	4.042078857e+003	8.536567009e-010	4.042078857e+003	8.423524100e-010	4.042078857e+003	1.171692743e-009	4.042078857e+003	6.657800422e-010
4.042201416e+003	1.018289120e-009	4.042201416e+003	1.188669052e-009	4.042201416e+003	9.580998217e-010	4.042201416e+003	1.197930977e-009	4.042201416e+003	6.122271023e-010	4.042201416e+003	8.821572917e-010	4.042201416e+003	5.949226667e-010	4.042201416e+003	5.057566033e-010	4.042201416e+003	8.718396005e-010
4.042323730e+003	1.079957124e-009	4.042323730e+003	1.158165008e-009	4.042323730e+003	1.205193167e-009	4.042323730e+003	1.591983767e-009	4.042323730e+003	8.875145063e-010	4.042323730e+003	1.125612381e-009	4.042323730e+003	8.703001098e-010	4.042323730e+003	5.550417348e-010	4.042323730e+003	8.810356333e-010
4.042446289e+003	9.397689293e-010	4.042446289e+003	8.875321034e-010	4.042446289e+003	1.201508448e-009	4.042446289e+003	1.253861570e-009	4.042446289e+003	9.053268690e-010	4.042446289e+003	1.274260031e-009	4.042446289e+003	9.015513891e-010	4.042446289e+003	4.848489943e-010	4.042446289e+003	7.886745701e-010
4.042568604e+003	6.384427986e-010	4.042568604e+003	1.017087303e-009	4.042568604e+003	1.081270184e-009	4.042568604e+003	8.475641855e-010	4.042568604e+003	9.029393344e-010	4.042568604e+003	9.194196515e-010	4.042568604e+003	9.903491360e-010	4.042568604e+003	7.066706664e-010	4.042568604e+003	9.254980116e-010
4.042691162e+003	9.370214604e-010	4.042691162e+003	8.361220050e-010	4.042691162e+003	8.041691202e-010	4.042691162e+003	1.450397913e-009	4.042691162e+003	9.744579588e-010	4.042691162e+003	6.242319439e-010	4.042691162e+003	7.268756708e-010	4.042691162e+003	8.544002172e-010	4.042691162e+003	8.647327299e-010
4.042813477e+003	7.971611149e-010	4.042813477e+003	8.956805297e-010	4.042813477e+003	7.682127712e-010	4.042813477e+003	1.152310025e-009	4.042813477e+003	1.085334822e-009	4.042813477e+003	6.151590903e-010	4.042813477e+003	7.925557988e-010	4.042813477e+003	7.791331469e-010	4.042813477e+003	1.012926076e-009
4.042936035e+003	8.399160811e-010	4.042936035e+003	7.310173578e-010	4.042936035e+003	8.320385492e-010	4.042936035e+003	1.102892777e-009	4.042936035e+003	9.614440355e-010	4.042936035e+003	9.767080478e-010	4.042936035e+003	1.288375628e-009	4.042936035e+003	8.215976233e-010	4.042936035e+003	9.604358420e-010
4.043058350e+003	9.679350654e-010	4.043058350e+003	7.308736949e-010	4.043058350e+003	8.183354550e-010	4.043058350e+003	9.811625956e-010	4.043058350e+003	8.278527308e-010	4.043058350e+003	7.268607938e-010	4.043058350e+003	7.560663207e-010	4.043058350e+003	1.016318141e-009	4.043058350e+003	1.092067548e-009
4.043180908e+003	7.267215163e-010	4.043180908e+003	5.749495879e-010	4.043180908e+003	5.736829345e-010	4.043180908e+003	9.718065241e-010	4.043180908e+003	9.557051817e-010	4.043180908e+003	7.909896071e-010	4.043180908e+003	6.895035654e-010	4.043180908e+003	8.459294931e-010	4.043180908e+003	1.109059844e-009
4.043303223e+003	7.201305108e-010	4.043303223e+003	7.432011118e-010	4.043303223e+003	1.007634864e-009	4.043303223e+003	1.091767232e-009	4.043303223e+003	6.986802248e-010	4.043303223e+003	5.277618897e-010	4.043303223e+003	7.482912068e-010	4.043303223e+003	9.784694166e-010	4.043303223e+003	1.091158941e-009
4.043425781e+003	8.363194581e-010	4.043425781e+003	8.396872642e-010	4.043425781e+003	9.798929446e-010	4.043425781e+003	9.089071162e-010	4.043425781e+003	6.685171861e-010	4.043425781e+003	7.226348409e-010	4.043425781e+003	8.973785603e-010	4.043425781e+003	9.257960509e-010	4.043425781e+003	9.367538967e-010
4.043548096e+003	5.442083451e-010	4.043548096e+003	7.027714521e-010	4.043548096e+003	8.677111807e-010	4.043548096e+003	9.210561203e-010	4.043548096e+003	7.661693502e-010	4.043548096e+003	9.652472155e-010	4.043548096e+003	9.850297245e-010	4.043548096e+003	8.902352744e-010	4.043548096e+003	8.061870616e-010
4.043670654e+003	7.261967139e-010	4.043670654e+003	7.382667255e-010	4.043670654e+003	8.068503088e-010	4.043670654e+003	6.960830801e-010	4.043670654e+003	1.115695647e-009	4.043670654e+003	1.042455677e-009	4.043670654e+003	8.614545743e-010	4.043670654e+003	1.319061083e-009	4.043670654e+003	6.887005966e-010
4.043792969e+003	6.804552477e-010	4.043792969e+003	8.212326930e-010	4.043792969e+003	9.301993065e-010	4.043792969e+003	7.968831151e-010	4.043792969e+003	1.102464231e-009	4.043792969e+003	7.760655452e-010	4.043792969e+003	9.147670954e-010	4.043792969e+003	1.290417995e-009	4.043792969e+003	7.015950598e-010
4.043915527e+003	8.359238857e-010	4.043915527e+003	1.132882899e-009	4.043915527e+003	9.331161399e-010	4.043915527e+003	9.842796578e-010	4.043915527e+003	8.121698869e-010	4.043915527e+003	6.511288730e-010	4.043915527e+003	8.879362245e-010	4.043915527e+003	7.867649865e-010	4.043915527e+003	1.004501482e-009
4.044037842e+003	8.722096934e-010	4.044037842e+003	1.027632979e-009	4.044037842e+003	1.083589440e-009	4.044037842e+003	1.048141018e-009	4.044037842e+003	6.431613020e-010	4.044037842e+003	7.357934262e-010	4.044037842e+003	1.332124855e-009	4.044037842e+003	1.097432811e-009	4.044037842e+003	1.301378449e-009
4.044160400e+003	1.011496109e-009	4.044160400e+003	7.161068405e-010	4.044160400e+003	8.595179568e-010	4.044160400e+003	9.903756704e-010	4.044160400e+003	9.401006640e-010	4.044160400e+003	6.508799610e-010	4.044160400e+003	1.068856004e-009	4.044160400e+003	1.057565702e-009	4.044160400e+003	9.462979289e-010
4.044282715e+003	1.268337102e-009	4.044282715e+003	7.758637621e-010	4.044282715e+003	7.878851460e-010	4.044282715e+003	9.848110105e-010	4.044282715e+003	9.457126193e-010	4.044282715e+003	7.558961790e-010	4.044282715e+003	8.208357882e-010	4.044282715e+003	6.422833931e-010	4.044282715e+003	6.897462046e-010
4.044405273e+003	1.018826801e-009	4.044405273e+003	7.464718843e-010	4.044405273e+003	9.237894893e-010	4.044405273e+003	1.042962938e-009	4.044405273e+003	7.253458389e-010	4.044405273e+003	9.672820322e-010	4.044405273e+003	9.282882241e-010	4.044405273e+003	7.865900153e-010	4.044405273e+003	6.348986337e-010
4.044527832e+003	1.065193267e-009	4.044527832e+003	6.848278056e-010	4.044527832e+003	8.919107120e-010	4.044527832e+003	1.276239892e-009	4.044527832e+003	8.773734517e-010	4.044527832e+003	8.285407915e-010	4.044527832e+003	1.229202851e-009	4.044527832e+003	1.073483746e-009	4.044527832e+003	6.216189785e-010
4.044650146e+003	1.057275711e-009	4.044650146e+003	9.683114310e-010	4.044650146e+003	1.000035277e-009	4.044650146e+003	7.961483139e-010	4.044650146e+003	8.305384158e-010	4.044650146e+003	7.730854290e-010	4.044650146e+003	8.315513833e-010	4.044650146e+003	1.313970599e-009	4.044650146e+003	6.226162363e-010
4.044772705e+003	1.072523625e-009	4.044772705e+003	1.011355444e-009	4.044772705e+003	1.071681299e-009	4.044772705e+003	4.419171418e-010	4.044772705e+003	1.212739131e-009	4.044772705e+003	6.024814536e-010	4.044772705e+003	1.016069562e-009	4.044772705e+003	9.062898210e-010	4.044772705e+003	8.688775810e-010
4.044895020e+003	1.160905039e-009	4.044895020e+003	8.467339052e-010	4.044895020e+003	1.367719493e-009	4.044895020e+003	5.938420311e-010	4.044895020e+003	9.822865854e-010	4.044895020e+003	7.560165827e-010	4.044895020e+003	1.218566359e-009	4.044895020e+003	6.134069364e-010	4.044895020e+003	7.362638832e-010
4.045017578e+003	1.142509087e-009	4.045017578e+003	6.244780804e-010	4.045017578e+003	7.843787841e-010	4.045017578e+003	9.133687695e-010	4.045017578e+003	8.759449277e-010	4.045017578e+003	1.201187150e-009	4.045017578e+003	7.329900575e-010	4.045017578e+003	7.856275630e-010	4.045017578e+003	1.390695892e-009
4.045139893e+003	8.381806360e-010	4.045139893e+003	6.397161689e-010	4.045139893e+003	5.502984179e-010	4.045139893e+003	9.560198189e-010	4.045139893e+003	1.048968468e-009	4.045139893e+003	1.233923075e-009	4.045139893e+003	1.072326339e-009	4.045139893e+003	1.166793995e-009	4.045139893e+003	1.610396150e-009
4.045262451e+003	8.444085431e-010	4.045262451e+003	7.583993988e-010	4.045262451e+003	1.114073389e-009	4.045262451e+003	9.761166320e-010	4.045262451e+003	1.084445866e-009	4.045262451e+003	8.718453737e-010	4.045262451e+003	1.450521703e-009	4.045262451e+003	1.371998182e-009	4.045262451e+003	1.286091122e-009
4.045384766e+003	9.623949415e-010	4.045384766e+003	1.055823762e-009	4.045384766e+003	1.278828488e-009	4.045384766e+003	9.068764628e-010	4.045384766e+003	1.178752762e-009	4.045384766e+003	8.629221226e-010	4.045384766e+003	1.194251031e-009	4.045384766e+003	9.502917342e-010	4.045384766e+003	1.171732378e-009
4.045507324e+003	1.153834805e-009	4.045507324e+003	7.410673741e-010	4.045507324e+003	8.399914653e-010	4.045507324e+003	8.034836130e-010	4.045507324e+003	8.539259300e-010	4.045507324e+003	7.125055546e-010	4.045507324e+003	9.479103058e-010	4.045507324e+003	8.781588234e-010	4.045507324e+003	1.002758876e-009
4.045629639e+003	9.059937800e-010	4.045629639e+003	8.562039966e-010	4.045629639e+003	7.439426297e-010	4.045629639e+003	1.175973763e-009	4.045629639e+003	1.553213891e-009	4.045629639e+003	1.259877425e-009	4.045629639e+003	7.291192095e-010	4.045629639e+003	8.261323292e-010	4.045629639e+003	1.273295802e-009
4.045752197e+003	1.176302056e-009	4.045752197e+003	9.253973698e-010	4.045752197e+003	8.135764284e-010	4.045752197e+003	1.321063148e-009	4.045752197e+003	9.225331610e-010	4.045752197e+003	1.650864889e-009	4.045752197e+003	6.098140326e-010	4.045752197e+003	7.496578358e-010	4.045752197e+003	9.951938162e-010
4.045874512e+003	1.003778172e-009	4.045874512e+003	7.295556381e-010	4.045874512e+003	6.189180835e-010	4.045874512e+003	9.685015012e-010	4.045874512e+003	7.970802907e-010	4.045874512e+003	1.254999660e-009	4.045874512e+003	1.046478126e-009	4.045874512e+003	8.217999614e-010	4.045874512e+003	1.014776041e-009
4.045997070e+003	5.864257413e-010	4.045997070e+003	6.818448028e-010	4.045997070e+003	7.745225017e-010	4.045997070e+003	7.570967187e-010	4.045997070e+003	9.037356974e-010	4.045997070e+003	8.384223316e-010	4.045997070e+003	9.865223083e-010	4.045997070e+003	7.326503293e-010	4.045997070e+003	1.271480032e-009
4.046119385e+003	7.854021322e-010	4.046119385e+003	8.678230912e-010	4.046119385e+003	8.752185088e-010	4.046119385e+003	9.230475273e-010	4.046119385e+003	9.879491669e-010	4.046119385e+003	8.129250051e-010	4.046119385e+003	1.076000067e-009	4.046119385e+003	6.795278784e-010	4.046119385e+003	6.116757101e-010
4.046241943e+003	8.181363365e-010	4.046241943e+003	8.587678346e-010	4.046241943e+003	1.199281452e-009	4.046241943e+003	8.883297986e-010	4.046241943e+003	7.877837827e-010	4.046241943e+003	1.137403283e-009	4.046241943e+003	1.333059663e-009	4.046241943e+003	5.357062016e-010	4.046241943e+003	5.709679396e-010
4.046364258e+003	1.093625968e-009	4.046364258e+003	1.006583594e-009	4.046364258e+003	1.112906545e-009	4.046364258e+003	4.538697473e-010	4.046364258e+003	8.487730518e-010	4.046364258e+003	9.579693705e-010	4.046364258e+003	1.313930187e-009	4.046364258e+003	5.990267726e-010	4.046364258e+003	9.656958566e-010
4.046486816e+003	1.106062131e-009	4.046486816e+003	1.329108268e-009	4.046486816e+003	1.135492478e-009	4.046486816e+003	7.033275629e-010	4.046486816e+003	1.001822958e-009	4.046486816e+003	7.406220082e-010	4.046486816e+003	9.727892936e-010	4.046486816e+003	8.231903492e-010	4.046486816e+003	1.227563717e-009
4.046609131e+003	8.760983050e-010	4.046609131e+003	1.423985152e-009	4.046609131e+003	8.829371123e-010	4.046609131e+003	8.380262595e-010	4.046609131e+003	9.816262247e-010	4.046609131e+003	8.596927614e-010	4.046609131e+003	8.689435282e-010	4.046609131e+003	7.964465754e-010	4.046609131e+003	1.230423874e-009
4.046731689e+003	9.230254894e-010	4.046731689e+003	1.247585590e-009	4.046731689e+003	8.062461254e-010	4.046731689e+003	1.088244050e-009	4.046731689e+003	9.447400640e-010	4.046731689e+003	8.533690976e-010	4.046731689e+003	9.545739754e-010	4.046731689e+003	7.425663417e-010	4.046731689e+003	9.779534960e-010
4.046854248e+003	9.583128735e-010	4.046854248e+003	7.371891431e-010	4.046854004e+003	6.526520990e-010	4.046854004e+003	6.744786951e-010	4.046854004e+003	9.926346412e-010	4.046854004e+003	1.109131564e-009	4.046854004e+003	8.797900186e-010	4.046854248e+003	1.010977968e-009	4.046854004e+003	1.169953356e-009
4.046976563e+003	8.389201556e-010	4.046976563e+003	1.098725111e-009	4.046976563e+003	1.034522468e-009	4.046976563e+003	5.814383419e-010	4.046976563e+003	9.699007153e-010	4.046976563e+003	1.242913217e-009	4.046976563e+003	7.805197599e-010	4.046976563e+003	6.372357086e-010	4.046976563e+003	8.603479040e-010
4.047099121e+003	9.239716769e-010	4.047099121e+003	7.686198344e-010	4.047099121e+003	1.099607738e-009	4.047099121e+003	9.311326710e-010	4.047099121e+003	8.559653542e-010	4.047099121e+003	1.422721718e-009	4.047099121e+003	7.112232470e-010	4.047099121e+003	1.067644195e-009	4.047099121e+003	6.766845417e-010
4.047221436e+003	7.839957017e-010	4.047221436e+003	9.877825224e-010	4.047221436e+003	7.046726536e-010	4.047221436e+003	1.025052820e-009	4.047221436e+003	6.780643824e-010	4.047221436e+003	1.377226555e-009	4.047221436e+003	1.120890269e-009	4.047221436e+003	1.329887311e-009	4.047221436e+003	8.851513411e-010
4.047343994e+003	9.817600066e-010	4.047343994e+003	7.391899315e-010	4.047343994e+003	7.639130439e-010	4.047343994e+003	9.319777172e-010	4.047343994e+003	7.625076681e-010	4.047343994e+003	1.229907842e-009	4.047343994e+003	1.098835578e-009	4.047343994e+003	1.271902583e-009	4.047343994e+003	1.100026625e-009
4.047466309e+003	6.135342234e-010	4.047466309e+003	5.523169699e-010	4.047466309e+003	9.605219953e-010	4.047466309e+003	8.748451963e-010	4.047466309e+003	7.657722789e-010	4.047466309e+003	8.934742945e-010	4.047466309e+003	7.635626575e-010	4.047466309e+003	7.138352687e-010	4.047466309e+003	7.316951489e-010
4.047588867e+003	9.433008819e-010	4.047588867e+003	6.867690860e-010	4.047588867e+003	8.611330538e-010	4.047588867e+003	1.020134532e-009	4.047588867e+003	8.355497960e-010	4.047588867e+003	1.047910536e-009	4.047588867e+003	9.945700929e-010	4.047588867e+003	5.861954810e-010	4.047588867e+003	6.972792344e-010
4.047711182e+003	8.673705643e-010	4.047711182e+003	6.273410125e-010	4.047711182e+003	7.778761524e-010	4.047711182e+003	1.335474509e-009	4.047711182e+003	1.141592820e-009	4.047711182e+003	9.063857442e-010	4.047711182e+003	1.274333084e-009	4.047711182e+003	7.009566816e-010	4.047711182e+003	5.790298796e-010
4.047833740e+003	7.698647830e-010	4.047833740e+003	7.798960922e-010	4.047833740e+003	6.526327812e-010	4.047833740e+003	1.447474363e-009	4.047833740e+003	7.366344201e-010	4.047833740e+003	7.962345783e-010	4.047833740e+003	1.015052820e-009	4.047833740e+003	1.061794430e-009	4.047833740e+003	3.959710893e-010
4.047956055e+003	8.142017061e-010	4.047956055e+003	9.823876157e-010	4.047956055e+003	6.885825798e-010	4.047956055e+003	1.160976537e-009	4.047956055e+003	7.043535755e-010	4.047956055e+003	8.579252864e-010	4.047956055e+003	9.263161904e-010	4.047956055e+003	6.365742933e-010	4.047956055e+003	8.642761506e-010
4.048078613e+003	1.132572147e-009	4.048078613e+003	1.123324211e-009	4.048078613e+003	9.428150483e-010	4.048078613e+003	8.890700953e-010	4.048078613e+003	5.308065654e-010	4.048078613e+003	8.521793826e-010	4.048078613e+003	9.232383746e-010	4.048078613e+003	7.842221317e-010	4.048078613e+003	9.231596043e-010
4.048200928e+003	8.011470931e-010	4.048200928e+003	5.879034481e-010	4.048200928e+003	1.115810222e-009	4.048200928e+003	8.003867014e-010	4.048200928e+003	5.457576613e-010	4.048200928e+003	7.642624311e-010	4.048200928e+003	1.005540984e-009	4.048200928e+003	1.047208209e-009	4.048200928e+003	1.028866103e-009
4.048323486e+003	6.163822230e-010	4.048323486e+003	7.236748978e-010	4.048323486e+003	6.947597497e-010	4.048323486e+003	8.018679054e-010	4.048323486e+003	4.861681613e-010	4.048323486e+003	8.788663131e-010	4.048323486e+003	9.645531041e-010	4.048323486e+003	9.958881497e-010	4.048323486e+003	9.649036015e-010
4.048445801e+003	9.379621524e-010	4.048445801e+003	7.078564401e-010	4.048445801e+003	1.198306676e-009	4.048445801e+003	8.893675241e-010	4.048445801e+003	5.532798109e-010	4.048445801e+003	1.031396635e-009	4.048445801e+003	8.701141474e-010	4.048445801e+003	1.133354965e-009	4.048445801e+003	1.031248975e-009
4.048568359e+003	9.237636767e-010	4.048568359e+003	8.927178441e-010	4.048568359e+003	1.333876898e-009	4.048568359e+003	7.433989535e-010	4.048568359e+003	6.958403298e-010	4.048568359e+003	1.276321604e-009	4.048568359e+003	1.120664117e-009	4.048568359e+003	9.171242654e-010	4.048568359e+003	6.549265019e-010
4.048690674e+003	5.680906301e-010	4.048690674e+003	8.950341024e-010	4.048690674e+003	9.405293211e-010	4.048690674e+003	8.538998952e-010	4.048690674e+003	5.204415787e-010	4.048690674e+003	1.285890838e-009	4.048690674e+003	1.126270521e-009	4.048690674e+003	8.678391339e-010	4.048690674e+003	8.562986986e-010
4.048813232e+003	8.592120904e-010	4.048813232e+003	6.325100443e-010	4.048813232e+003	1.018883644e-009	4.048813232e+003	7.233320609e-010	4.048813232e+003	7.489799891e-010	4.048813232e+003	8.984863409e-010	4.048813232e+003	8.996367540e-010	4.048813232e+003	9.553638991e-010	4.048813232e+003	1.144523476e-009
4.048935547e+003	1.110616599e-009	4.048935547e+003	1.000222793e-009	4.048935547e+003	1.126736593e-009	4.048935547e+003	8.755199343e-010	4.048935547e+003	9.413215762e-010	4.048935547e+003	9.091644104e-010	4.048935547e+003	6.234129324e-010	4.048935547e+003	1.053907073e-009	4.048935547e+003	1.650935055e-009
4.049058105e+003	9.025325487e-010	4.049058105e+003	6.438932165e-010	4.049058105e+003	8.802611418e-010	4.049058105e+003	6.695570764e-010	4.049058105e+003	9.452010286e-010	4.049058105e+003	9.418060776e-010	4.049058105e+003	7.612097064e-010	4.049058105e+003	9.234509268e-010	4.049058105e+003	1.448828946e-009
4.049180420e+003	7.352344289e-010	4.049180420e+003	5.756264354e-010	4.049180420e+003	7.401667612e-010	4.049180420e+003	5.546791360e-010	4.049180420e+003	8.803323626e-010	4.049180420e+003	5.228132927e-010	4.049180420e+003	8.644605032e-010	4.049180420e+003	8.689737818e-010	4.049180420e+003	1.258004700e-009
4.049302979e+003	6.716499024e-010	4.049302979e+003	5.622767807e-010	4.049302979e+003	6.493653948e-010	4.049302979e+003	6.933985608e-010	4.049302979e+003	8.341221047e-010	4.049302979e+003	8.419260289e-010	4.049302979e+003	7.791189360e-010	4.049302979e+003	9.997321859e-010	4.049302979e+003	1.399805938e-009
4.049425537e+003	8.074083624e-010	4.049425537e+003	3.455378483e-010	4.049425537e+003	9.429669268e-010	4.049425537e+003	5.145580628e-010	4.049425537e+003	8.270028551e-010	4.049425537e+003	6.936382024e-010	4.049425537e+003	1.439683261e-009	4.049425537e+003	9.391526445e-010	4.049425537e+003	1.215475720e-009
4.049547852e+003	6.595198276e-010	4.049547852e+003	1.044637599e-009	4.049547852e+003	8.764839410e-010	4.049547852e+003	8.143812846e-010	4.049547852e+003	8.850419841e-010	4.049547852e+003	9.684094637e-010	4.049547852e+003	1.210786360e-009	4.049547852e+003	1.041365105e-009	4.049547852e+003	8.189004475e-010
4.049670410e+003	1.059092702e-009	4.049670410e+003	9.267311363e-010	4.049670410e+003	9.420587643e-010	4.049670410e+003	8.508211358e-010	4.049670410e+003	8.244529504e-010	4.049670410e+003	9.361766917e-010	4.049670410e+003	9.316615257e-010	4.049670410e+003	1.075789124e-009	4.049670410e+003	6.281565823e-010
4.049792725e+003	9.319317540e-010	4.049792725e+003	1.095959767e-009	4.049792725e+003	9.305289317e-010	4.049792725e+003	7.370150601e-010	4.049792725e+003	6.650739404e-010	4.049792725e+003	6.963508103e-010	4.049792725e+003	8.686759645e-010	4.049792725e+003	8.730562384e-010	4.049792725e+003	1.188609211e-009
4.049915283e+003	1.017128048e-009	4.049915283e+003	1.127799298e-009	4.049915283e+003	4.899888273e-010	4.049915283e+003	5.203555364e-010	4.049915283e+003	8.210515046e-010	4.049915283e+003	7.035215188e-010	4.049915283e+003	1.003697458e-009	4.049915283e+003	1.015921680e-009	4.049915283e+003	1.225917701e-009
4.050037598e+003	9.826768288e-010	4.050037598e+003	1.252795978e-009	4.050037598e+003	5.321308949e-010	4.050037598e+003	6.529040641e-010	4.050037598e+003	8.882585223e-010	4.050037598e+003	7.200606222e-010	4.050037598e+003	9.287006719e-010	4.050037598e+003	9.668833512e-010	4.050037598e+003	9.826103264e-010
4.050160156e+003	8.360920845e-010	4.050160156e+003	1.103621194e-009	4.050160156e+003	1.038257813e-009	4.050160156e+003	8.537969776e-010	4.050160156e+003	1.150229245e-009	4.050160156e+003	8.652713546e-010	4.050160156e+003	6.901103577e-010	4.050160156e+003	9.984417737e-010	4.050160156e+003	1.391262106e-009
4.050282471e+003	7.260457235e-010	4.050282471e+003	5.983252782e-010	4.050282471e+003	1.257237314e-009	4.050282471e+003	1.153029561e-009	4.050282471e+003	9.311989513e-010	4.050282471e+003	1.012917750e-009	4.050282471e+003	1.044261011e-009	4.050282471e+003	9.363960718e-010	4.050282471e+003	9.255584632e-010
4.050405029e+003	1.027516960e-009	4.050405029e+003	5.676392134e-010	4.050405029e+003	8.993124578e-010	4.050405029e+003	1.173009245e-009	4.050405029e+003	1.230609170e-009	4.050405029e+003	5.690363736e-010	4.050405029e+003	8.634066240e-010	4.050405029e+003	9.727711969e-010	4.050405029e+003	6.063636815e-010
4.050527344e+003	7.826255199e-010	4.050527344e+003	8.360608317e-010	4.050527344e+003	4.715198232e-010	4.050527344e+003	6.949824605e-010	4.050527344e+003	1.366601499e-009	4.050527344e+003	6.092487626e-010	4.050527344e+003	5.315702323e-010	4.050527344e+003	1.277625450e-009	4.050527344e+003	6.832112653e-010
4.050649902e+003	6.438242162e-010	4.050649902e+003	7.342557673e-010	4.050649902e+003	6.246967388e-010	4.050649902e+003	5.205761378e-010	4.050649902e+003	1.340709210e-009	4.050649902e+003	8.394628881e-010	4.050649902e+003	8.053002154e-010	4.050649902e+003	1.300110131e-009	4.050649902e+003	1.053272247e-009
4.050772217e+003	8.920841288e-010	4.050772217e+003	7.795867285e-010	4.050772217e+003	8.644955307e-010	4.050772217e+003	8.206884061e-010	4.050772217e+003	1.032561592e-009	4.050772217e+003	8.327562528e-010	4.050772217e+003	1.042269382e-009	4.050772217e+003	9.482196139e-010	4.050772217e+003	9.059233363e-010
4.050894775e+003	8.310553357e-010	4.050894775e+003	1.092903323e-009	4.050894775e+003	1.078260481e-009	4.050894775e+003	6.532152597e-010	4.050894775e+003	1.122223092e-009	4.050894775e+003	9.024832548e-010	4.050894775e+003	8.250001793e-010	4.050894775e+003	6.435055266e-010	4.050894775e+003	7.306030780e-010
4.051017090e+003	8.160656040e-010	4.051017090e+003	9.898820652e-010	4.051017090e+003	1.016154494e-009	4.051017090e+003	1.174792152e-009	4.051017090e+003	1.018074181e-009	4.051017090e+003	9.362904896e-010	4.051017090e+003	8.447152422e-010	4.051017090e+003	1.053004239e-009	4.051017090e+003	1.267207561e-009
4.051139648e+003	1.191817534e-009	4.051139648e+003	9.479801388e-010	4.051139648e+003	1.006164929e-009	4.051139648e+003	1.062411603e-009	4.051139648e+003	9.245050281e-010	4.051139648e+003	1.205736400e-009	4.051139648e+003	6.494684235e-010	4.051139648e+003	1.163608099e-009	4.051139648e+003	1.008795159e-009
4.051261963e+003	1.043291453e-009	4.051261963e+003	1.282473017e-009	4.051261963e+003	7.617907971e-010	4.051261963e+003	8.809175611e-010	4.051261963e+003	6.751332826e-010	4.051261963e+003	1.167536734e-009	4.051261963e+003	8.304213428e-010	4.051261963e+003	8.590719247e-010	4.051261963e+003	8.434734577e-010
4.051384521e+003	7.691950965e-010	4.051384521e+003	7.564788240e-010	4.051384521e+003	8.685577813e-010	4.051384521e+003	1.173574571e-009	4.051384521e+003	5.848947437e-010	4.051384521e+003	7.987290829e-010	4.051384521e+003	1.037263053e-009	4.051384521e+003	9.786107480e-010	4.051384521e+003	7.222222265e-010
4.051506836e+003	6.525037732e-010	4.051506836e+003	9.860573469e-010	4.051506836e+003	8.489717263e-010	4.051506836e+003	1.064805910e-009	4.051506836e+003	5.868909803e-010	4.051506836e+003	7.684579084e-010	4.051506836e+003	1.084687784e-009	4.051506836e+003	1.064307420e-009	4.051506836e+003	1.268639749e-009
4.051629395e+003	7.964849336e-010	4.051629395e+003	1.295518359e-009	4.051629395e+003	8.256764161e-010	4.051629395e+003	1.196921340e-009	4.051629395e+003	9.429631520e-010	4.051629395e+003	8.343338798e-010	4.051629395e+003	8.913980665e-010	4.051629395e+003	1.152505424e-009	4.051629395e+003	1.005340478e-009
4.051751953e+003	7.808611535e-010	4.051751953e+003	1.007911754e-009	4.051751709e+003	9.268073531e-010	4.051751709e+003	1.142896666e-009	4.051751709e+003	1.242232095e-009	4.051751709e+003	3.906680812e-010	4.051751709e+003	8.538680873e-010	4.051751953e+003	7.331778518e-010	4.051751953e+003	5.842656914e-010
4.051874268e+003	6.939157027e-010	4.051874268e+003	6.839155353e-010	4.051874268e+003	4.922830477e-010	4.051874268e+003	1.097935409e-009	4.051874268e+003	8.266823892e-010	4.051874268e+003	1.094259128e-009	4.051874268e+003	8.995679202e-010	4.051874268e+003	6.521985729e-010	4.051874268e+003	4.747915949e-010
4.051996826e+003	1.187484666e-009	4.051996826e+003	5.022355865e-010	4.051996826e+003	9.200974427e-010	4.051996826e+003	7.343083364e-010	4.051996826e+003	7.094140275e-010	4.051996826e+003	1.187266840e-009	4.051996826e+003	9.507602483e-010	4.051996826e+003	6.667691399e-010	4.051996826e+003	5.343390730e-010
4.052119141e+003	1.248226411e-009	4.052119141e+003	8.229188997e-010	4.052119141e+003	1.109549119e-009	4.052119141e+003	6.955639398e-010	4.052119141e+003	9.031936865e-010	4.052119141e+003	8.402128993e-010	4.052119141e+003	9.319006677e-010	4.052119141e+003	5.167457573e-010	4.052119141e+003	7.187451745e-010
4.052241699e+003	9.976498516e-010	4.052241699e+003	7.337402907e-010	4.052241699e+003	1.319229059e-009	4.052241699e+003	1.054970222e-009	4.052241699e+003	7.710067584e-010	4.052241699e+003	1.118719450e-009	4.052241699e+003	7.188800666e-010	4.052241699e+003	5.195895936e-010	4.052241699e+003	1.074080935e-009
4.052364014e+003	8.499775883e-010	4.052364014e+003	7.214594477e-010	4.052364014e+003	1.289759632e-009	4.052364014e+003	8.486241154e-010	4.052364014e+003	6.319439971e-010	4.052364014e+003	1.019621165e-009	4.052364014e+003	7.100808275e-010	4.052364014e+003	7.151512715e-010	4.052364014e+003	7.787416823e-010
4.052486572e+003	8.654232886e-010	4.052486572e+003	6.582844825e-010	4.052486572e+003	8.525508632e-010	4.052486572e+003	8.805542406e-010	4.052486572e+003	7.817876901e-010	4.052486572e+003	8.640325677e-010	4.052486572e+003	7.441512961e-010	4.052486572e+003	9.684090196e-010	4.052486572e+003	8.689946540e-010
4.052608887e+003	8.884908920e-010	4.052608887e+003	7.984458650e-010	4.052608887e+003	6.851661460e-010	4.052608887e+003	9.511689214e-010	4.052608887e+003	8.663904594e-010	4.052608887e+003	5.415303761e-010	4.052608887e+003	5.589547714e-010	4.052608887e+003	9.999346906e-010	4.052608887e+003	8.771515181e-010
4.052731445e+003	1.001637773e-009	4.052731445e+003	6.723512302e-010	4.052731445e+003	6.827140520e-010	4.052731445e+003	6.017184528e-010	4.052731445e+003	9.952852986e-010	4.052731445e+003	1.014347051e-009	4.052731445e+003	8.015612063e-010	4.052731445e+003	1.039312969e-009	4.052731445e+003	7.904001342e-010
4.052853760e+003	9.692492364e-010	4.052853760e+003	7.759463627e-010	4.052853760e+003	7.585841399e-010	4.052853760e+003	8.351766501e-010	4.052853760e+003	8.246526240e-010	4.052853760e+003	7.663715218e-010	4.052853760e+003	1.266007743e-009	4.052853760e+003	7.448764383e-010	4.052853760e+003	1.086734813e-009
4.052976318e+003	7.690880710e-010	4.052976318e+003	1.030581176e-009	4.052976318e+003	5.869325026e-010	4.052976318e+003	8.024533815e-010	4.052976318e+003	5.875189779e-010	4.052976318e+003	6.872586389e-010	4.052976318e+003	1.042279041e-009	4.052976318e+003	7.324345019e-010	4.052976318e+003	1.326260324e-009
4.053098633e+003	8.283231323e-010	4.053098633e+003	1.048639509e-009	4.053098633e+003	6.436889355e-010	4.053098633e+003	7.294874149e-010	4.053098633e+003	5.331757813e-010	4.053098633e+003	6.861098911e-010	4.053098633e+003	9.030832193e-010	4.053098633e+003	8.626369064e-010	4.053098633e+003	5.897075050e-010
4.053221191e+003	5.559083749e-010	4.053221191e+003	9.796593536e-010	4.053221191e+003	7.114241973e-010	4.053221191e+003	8.173618449e-010	4.053221191e+003	7.077018416e-010	4.053221191e+003	7.438109573e-010	4.053221191e+003	1.046559062e-009	4.053221191e+003	7.551011483e-010	4.053221191e+003	7.985977435e-010
4.053343506e+003	8.209576352e-010	4.053343506e+003	1.099817681e-009	4.053343506e+003	5.231581834e-010	4.053343506e+003	6.882959203e-010	4.053343506e+003	7.110068645e-010	4.053343506e+003	1.156103768e-009	4.053343506e+003	1.142524519e-009	4.053343506e+003	8.132844953e-010	4.053343506e+003	9.041100646e-010
4.053466064e+003	8.236211158e-010	4.053466064e+003	1.072548272e-009	4.053466064e+003	6.245970963e-010	4.053466064e+003	9.721985439e-010	4.053466064e+003	6.184545098e-010	4.053466064e+003	1.080636358e-009	4.053466064e+003	1.044241027e-009	4.053466064e+003	9.969466364e-010	4.053466064e+003	6.215234438e-010
4.053588379e+003	1.010786899e-009	4.053588379e+003	7.956219017e-010	4.053588379e+003	8.020643594e-010	4.053588379e+003	6.330425073e-010	4.053588379e+003	5.634010480e-010	4.053588379e+003	9.791258915e-010	4.053588379e+003	7.826866377e-010	4.053588379e+003	1.106210790e-009	4.053588379e+003	4.876301030e-010
4.053710938e+003	8.465601553e-010	4.053710938e+003	7.410603242e-010	4.053710938e+003	7.555787107e-010	4.053710938e+003	6.594170210e-010	4.053710938e+003	5.617605270e-010	4.053710938e+003	1.052185672e-009	4.053710938e+003	6.528811380e-010	4.053710938e+003	9.558722702e-010	4.053710938e+003	7.078799213e-010
4.053833252e+003	1.123058646e-009	4.053833252e+003	5.738375886e-010	4.053833252e+003	7.291161563e-010	4.053833252e+003	7.868237728e-010	4.053833252e+003	7.479670217e-010	4.053833252e+003	6.357204763e-010	4.053833252e+003	7.403749280e-010	4.053833252e+003	9.491244457e-010	4.053833252e+003	8.488374448e-010
4.053955811e+003	1.285947238e-009	4.053955811e+003	5.702648909e-010	4.053955811e+003	8.011453168e-010	4.053955811e+003	1.238697367e-009	4.053955811e+003	8.102533644e-010	4.053955811e+003	1.007790296e-009	4.053955811e+003	5.333714581e-010	4.053955811e+003	1.035289521e-009	4.053955811e+003	9.321672323e-010
4.054078125e+003	7.344998498e-010	4.054078125e+003	9.357840058e-010	4.054078125e+003	1.004550776e-009	4.054078125e+003	9.125096234e-010	4.054078125e+003	1.203103728e-009	4.054078125e+003	1.196877042e-009	4.054078125e+003	1.075921907e-009	4.054078125e+003	1.088580781e-009	4.054078125e+003	9.316417637e-010
4.054200684e+003	5.909472356e-010	4.054200684e+003	8.770921767e-010	4.054200684e+003	9.427554293e-010	4.054200684e+003	9.634363307e-010	4.054200684e+003	1.426162521e-009	4.054200684e+003	1.077710254e-009	4.054200684e+003	1.192026811e-009	4.054200684e+003	9.821569114e-010	4.054200684e+003	1.027273822e-009
4.054323242e+003	1.040052267e-009	4.054323242e+003	7.495756793e-010	4.054323242e+003	3.721230823e-010	4.054323242e+003	7.570228888e-010	4.054323242e+003	1.071688405e-009	4.054323242e+003	9.444103277e-010	4.054323242e+003	9.933462941e-010	4.054323242e+003	1.043982789e-009	4.054323242e+003	1.022911422e-009
4.054445557e+003	9.663632117e-010	4.054445557e+003	4.606413029e-010	4.054445557e+003	9.917024979e-010	4.054445557e+003	7.109831057e-010	4.054445557e+003	8.262541762e-010	4.054445557e+003	7.711995487e-010	4.054445557e+003	6.876378911e-010	4.054445557e+003	9.907477061e-010	4.054445557e+003	1.238400049e-009
4.054568115e+003	6.422574694e-010	4.054568115e+003	7.552338199e-010	4.054568115e+003	8.090356718e-010	4.054568115e+003	6.777245432e-010	4.054568115e+003	6.709481304e-010	4.054568115e+003	8.443620803e-010	4.054568115e+003	8.123864359e-010	4.054568115e+003	7.925980983e-010	4.054568115e+003	9.775676935e-010
4.054690430e+003	5.884656651e-010	4.054690430e+003	9.187971495e-010	4.054690430e+003	1.066675082e-009	4.054690430e+003	1.013784279e-009	4.054690430e+003	8.225390369e-010	4.054690430e+003	6.683127940e-010	4.054690430e+003	1.324709009e-009	4.054690430e+003	8.496519044e-010	4.054690430e+003	7.298463500e-010
4.054812988e+003	5.153237281e-010	4.054812988e+003	9.817230362e-010	4.054812988e+003	9.328219308e-010	4.054812988e+003	8.951146491e-010	4.054812988e+003	8.429973386e-010	4.054812988e+003	6.468439118e-010	4.054812988e+003	1.202425381e-009	4.054812988e+003	8.259312678e-010	4.054812988e+003	1.023588547e-009
4.054935303e+003	7.196506724e-010	4.054935303e+003	8.104838467e-010	4.054935303e+003	9.404829138e-010	4.054935303e+003	4.694552524e-010	4.054935303e+003	9.839675741e-010	4.054935303e+003	7.231441557e-010	4.054935303e+003	1.320712539e-009	4.054935303e+003	7.945963887e-010	4.054935303e+003	7.000463542e-010
4.055057861e+003	6.591049373e-010	4.055057861e+003	1.031756458e-009	4.055057861e+003	6.846624934e-010	4.055057861e+003	5.571701989e-010	4.055057861e+003	9.419491853e-010	4.055057861e+003	6.908236760e-010	4.055057861e+003	9.707855630e-010	4.055057861e+003	1.190648802e-009	4.055057861e+003	9.146386981e-010
4.055180176e+003	8.562175968e-010	4.055180176e+003	1.067658850e-009	4.055180176e+003	6.485997850e-010	4.055180176e+003	6.283870646e-010	4.055180176e+003	9.012498525e-010	4.055180176e+003	5.971408368e-010	4.055180176e+003	9.021154379e-010	4.055180176e+003	1.112609893e-009	4.055180176e+003	1.243081971e-009
4.055302734e+003	7.571360761e-010	4.055302734e+003	7.252107248e-010	4.055302734e+003	8.768690773e-010	4.055302734e+003	7.296528937e-010	4.055302734e+003	7.961992177e-010	4.055302734e+003	6.167750755e-010	4.055302734e+003	1.038645170e-009	4.055302734e+003	6.414412890e-010	4.055302734e+003	1.116529869e-009
4.055425049e+003	7.229609689e-010	4.055425049e+003	5.091975730e-010	4.055425049e+003	6.873014935e-010	4.055425049e+003	6.041741551e-010	4.055425049e+003	7.237128119e-010	4.055425049e+003	7.641108302e-010	4.055425049e+003	1.083127144e-009	4.055425049e+003	5.439195760e-010	4.055425049e+003	1.092527291e-009
4.055547607e+003	9.923087907e-010	4.055547607e+003	8.565942955e-010	4.055547607e+003	6.423714893e-010	4.055547607e+003	6.007868647e-010	4.055547607e+003	8.017112529e-010	4.055547607e+003	1.103168668e-009	4.055547607e+003	1.017383733e-009	4.055547607e+003	6.848696055e-010	4.055547607e+003	7.383238465e-010
4.055669922e+003	7.644995192e-010	4.055669922e+003	9.686210722e-010	4.055669922e+003	7.920837319e-010	4.055669922e+003	7.878936947e-010	4.055669922e+003	8.614862712e-010	4.055669922e+003	9.532891143e-010	4.055669922e+003	8.898060067e-010	4.055669922e+003	4.602054848e-010	4.055669922e+003	7.686362657e-010
4.055792480e+003	1.006997707e-009	4.055792480e+003	8.503821536e-010	4.055792480e+003	7.630598375e-010	4.055792480e+003	7.159940418e-010	4.055792480e+003	7.759800025e-010	4.055792480e+003	8.566912735e-010	4.055792480e+003	7.342528252e-010	4.055792480e+003	9.139012325e-010	4.055792480e+003	1.006021266e-009
4.055914795e+003	9.597312944e-010	4.055914795e+003	7.290291149e-010	4.055914795e+003	9.342268070e-010	4.055914795e+003	9.395174638e-010	4.055914795e+003	1.084651147e-009	4.055914795e+003	5.782352375e-010	4.055914795e+003	6.807237551e-010	4.055914795e+003	8.801859797e-010	4.055914795e+003	9.778550192e-010
4.056037354e+003	9.943885715e-010	4.056037354e+003	7.623041642e-010	4.056037354e+003	8.510641081e-010	4.056037354e+003	1.158944274e-009	4.056037354e+003	1.015110551e-009	4.056037354e+003	5.067409825e-010	4.056037354e+003	7.877256070e-010	4.056037354e+003	7.112382350e-010	4.056037354e+003	6.521343465e-010
4.056159668e+003	1.006991268e-009	4.056159668e+003	6.314098133e-010	4.056159668e+003	1.020283524e-009	4.056159668e+003	6.596505009e-010	4.056159668e+003	9.840456228e-010	4.056159668e+003	1.158245944e-009	4.056159668e+003	5.878167952e-010	4.056159668e+003	9.186757466e-010	4.056159668e+003	5.696222383e-010
4.056282227e+003	1.020635354e-009	4.056282227e+003	6.623867566e-010	4.056282227e+003	6.931475394e-010	4.056282227e+003	7.498755505e-010	4.056282227e+003	7.166042759e-010	4.056282227e+003	9.952544344e-010	4.056282227e+003	6.280684306e-010	4.056282227e+003	9.170841309e-010	4.056282227e+003	7.233064148e-010
4.056404541e+003	1.361727286e-009	4.056404541e+003	7.780153743e-010	4.056404541e+003	7.534785573e-010	4.056404541e+003	8.269368523e-010	4.056404541e+003	6.069815761e-010	4.056404541e+003	7.793287127e-010	4.056404541e+003	6.307425138e-010	4.056404541e+003	8.874294077e-010	4.056404541e+003	9.366700748e-010
4.056527100e+003	1.195662569e-009	4.056527100e+003	7.428390680e-010	4.056527100e+003	9.327932871e-010	4.056527100e+003	8.491511383e-010	4.056527100e+003	9.015514446e-010	4.056527100e+003	1.096483015e-009	4.056527100e+003	9.246882704e-010	4.056527100e+003	8.878338065e-010	4.056527100e+003	9.311924010e-010
4.056649658e+003	6.715906165e-010	4.056649658e+003	7.735348473e-010	4.056649414e+003	9.277144608e-010	4.056649658e+003	8.587718869e-010	4.056649414e+003	1.052488430e-009	4.056649414e+003	1.222032142e-009	4.056649414e+003	8.045128452e-010	4.056649658e+003	9.836654824e-010	4.056649658e+003	8.000450302e-010
4.056771973e+003	4.930494346e-010	4.056771973e+003	9.350887842e-010	4.056771973e+003	8.938010332e-010	4.056771973e+003	6.804319330e-010	4.056771973e+003	1.083258150e-009	4.056771973e+003	7.549036951e-010	4.056771973e+003	9.839411508e-010	4.056771973e+003	8.250335415e-010	4.056771973e+003	9.699790970e-010
4.056894531e+003	8.091306514e-010	4.056894531e+003	1.047584686e-009	4.056894531e+003	1.110355918e-009	4.056894531e+003	8.764681758e-010	4.056894531e+003	9.947098700e-010	4.056894531e+003	8.017996822e-010	4.056894531e+003	9.578696725e-010	4.056894531e+003	7.816587377e-010	4.056894531e+003	9.229189080e-010
4.057016846e+003	8.683860853e-010	4.057016846e+003	1.373005487e-009	4.057016846e+003	1.144713990e-009	4.057016846e+003	1.019882068e-009	4.057016846e+003	9.768739151e-010	4.057016846e+003	8.544724928e-010	4.057016846e+003	1.130882832e-009	4.057016846e+003	5.611721643e-010	4.057016846e+003	9.056647099e-010
4.057139404e+003	8.077370994e-010	4.057139404e+003	1.022505192e-009	4.057139404e+003	1.298301799e-009	4.057139404e+003	1.010897033e-009	4.057139404e+003	9.448440919e-010	4.057139404e+003	8.615318459e-010	4.057139404e+003	1.203635414e-009	4.057139404e+003	7.159613458e-010	4.057139404e+003	5.986750540e-010
4.057261719e+003	6.686544096e-010	4.057261719e+003	9.393158473e-010	4.057261719e+003	1.364811042e-009	4.057261719e+003	1.023164442e-009	4.057261719e+003	6.694200749e-010	4.057261719e+003	9.193468209e-010	4.057261719e+003	1.171074127e-009	4.057261719e+003	8.433890253e-010	4.057261719e+003	7.504304955e-010
4.057384277e+003	8.379334449e-010	4.057384277e+003	1.086255863e-009	4.057384277e+003	1.253181003e-009	4.057384277e+003	9.736143003e-010	4.057384277e+003	7.260672619e-010	4.057384277e+003	1.098144131e-009	4.057384277e+003	1.013950590e-009	4.057384277e+003	6.049069579e-010	4.057384277e+003	1.102859915e-009
4.057506592e+003	8.372417759e-010	4.057506592e+003	1.284677142e-009	4.057506592e+003	8.158531628e-010	4.057506592e+003	7.834993210e-010	4.057506592e+003	1.078266032e-009	4.057506592e+003	1.166112096e-009	4.057506592e+003	9.671973222e-010	4.057506592e+003	1.044840658e-009	4.057506592e+003	7.590467144e-010
4.057629150e+003	7.692994020e-010	4.057629150e+003	1.101550073e-009	4.057629150e+003	6.949503195e-010	4.057629150e+003	9.754711483e-010	4.057629150e+003	1.284447104e-009	4.057629150e+003	6.531938879e-010	4.057629150e+003	9.746559115e-010	4.057629150e+003	8.892153125e-010	4.057629150e+003	1.034218378e-009
4.057751465e+003	7.600699514e-010	4.057751465e+003	9.209573659e-010	4.057751465e+003	9.250248900e-010	4.057751465e+003	6.916422435e-010	4.057751465e+003	7.796586710e-010	4.057751465e+003	8.014341968e-010	4.057751465e+003	6.831966659e-010	4.057751465e+003	7.538497049e-010	4.057751465e+003	9.506768706e-010
4.057874023e+003	1.009841877e-009	4.057874023e+003	9.310454629e-010	4.057874023e+003	1.070703859e-009	4.057874023e+003	8.935721607e-010	4.057874023e+003	1.134704997e-009	4.057874023e+003	7.890804676e-010	4.057874023e+003	4.360443673e-010	4.057874023e+003	9.056145278e-010	4.057874023e+003	1.015275197e-009
4.057996338e+003	9.632512565e-010	4.057996338e+003	7.667690372e-010	4.057996338e+003	9.181073679e-010	4.057996338e+003	1.242313807e-009	4.057996338e+003	8.991619116e-010	4.057996338e+003	1.006388528e-009	4.057996338e+003	6.545896603e-010	4.057996338e+003	8.198678403e-010	4.057996338e+003	1.051549292e-009
4.058118896e+003	1.102516189e-009	4.058118896e+003	9.487282071e-010	4.058118896e+003	8.820691955e-010	4.058118896e+003	1.038650943e-009	4.058118896e+003	1.043522491e-009	4.058118896e+003	8.827970577e-010	4.058118896e+003	9.754618224e-010	4.058118896e+003	1.200322508e-009	4.058118896e+003	7.208388331e-010
4.058241211e+003	1.120564419e-009	4.058241211e+003	6.291129284e-010	4.058241211e+003	1.420488061e-009	4.058241211e+003	9.780301014e-010	4.058241211e+003	8.223980941e-010	4.058241211e+003	6.304739508e-010	4.058241211e+003	9.102163467e-010	4.058241211e+003	7.920070155e-010	4.058241211e+003	4.974462509e-010
4.058363770e+003	1.118272364e-009	4.058363770e+003	7.711335459e-010	4.058363770e+003	1.598694177e-009	4.058363770e+003	8.793563100e-010	4.058363770e+003	1.010486694e-009	4.058363770e+003	7.051741413e-010	4.058363770e+003	9.631010434e-010	4.058363770e+003	6.379342055e-010	4.058363770e+003	7.322610296e-010
4.058486084e+003	8.021670550e-010	4.058486084e+003	1.024661578e-009	4.058486084e+003	1.125414095e-009	4.058486084e+003	1.175914366e-009	4.058486084e+003	8.669002738e-010	4.058486084e+003	7.152296533e-010	4.058486084e+003	1.131146177e-009	4.058486084e+003	9.285025526e-010	4.058486084e+003	8.783422878e-010
4.058608643e+003	9.744530738e-010	4.058608643e+003	7.258422752e-010	4.058608643e+003	7.554982751e-010	4.058608643e+003	1.036312924e-009	4.058608643e+003	1.061202570e-009	4.058608643e+003	9.558348557e-010	4.058608643e+003	9.840843695e-010	4.058608643e+003	9.524632194e-010	4.058608643e+003	8.916726801e-010
4.058730957e+003	9.394867106e-010	4.058730957e+003	4.037653267e-010	4.058730957e+003	6.243605633e-010	4.058730957e+003	1.021785767e-009	4.058730957e+003	1.002277483e-009	4.058730957e+003	9.129033640e-010	4.058730957e+003	8.757243819e-010	4.058730957e+003	1.023111817e-009	4.058730957e+003	8.269217533e-010
4.058853516e+003	7.910275213e-010	4.058853516e+003	7.123270862e-010	4.058853516e+003	6.512252404e-010	4.058853516e+003	7.034541838e-010	4.058853516e+003	9.374695464e-010	4.058853516e+003	1.168805497e-009	4.058853516e+003	1.191722943e-009	4.058853516e+003	9.094032194e-010	4.058853516e+003	1.088456991e-009
4.058975830e+003	6.900861549e-010	4.058975830e+003	9.163468317e-010	4.058975830e+003	6.292945054e-010	4.058975830e+003	7.653168099e-010	4.058975830e+003	6.462503310e-010	4.058975830e+003	1.078954259e-009	4.058975830e+003	1.244870762e-009	4.058975830e+003	8.976348553e-010	4.058975830e+003	9.433116510e-010
4.059098389e+003	1.089300983e-009	4.059098389e+003	1.010708739e-009	4.059098389e+003	9.552156843e-010	4.059098389e+003	1.021485452e-009	4.059098389e+003	8.535431806e-010	4.059098389e+003	1.114116688e-009	4.059098389e+003	1.047484766e-009	4.059098389e+003	8.288043030e-010	4.059098389e+003	5.578699169e-010
4.059220947e+003	1.431502805e-009	4.059220947e+003	1.329407584e-009	4.059220947e+003	8.938920715e-010	4.059220947e+003	1.149570772e-009	4.059220947e+003	8.769333038e-010	4.059220947e+003	8.900538084e-010	4.059220947e+003	1.021072449e-009	4.059220947e+003	5.071528197e-010	4.059220947e+003	8.217183600e-010
4.059343262e+003	9.643569276e-010	4.059343262e+003	1.135014083e-009	4.059343262e+003	7.624944565e-010	4.059343262e+003	7.970126226e-010	4.059343262e+003	7.127966550e-010	4.059343262e+003	9.410712210e-010	4.059343262e+003	1.168543262e-009	4.059343262e+003	7.441284811e-010	4.059343262e+003	9.022773084e-010
4.059465820e+003	8.361881743e-010	4.059465820e+003	1.185088805e-009	4.059465820e+003	5.866848118e-010	4.059465820e+003	1.060861843e-009	4.059465820e+003	9.658659428e-010	4.059465820e+003	8.255889306e-010	4.059465820e+003	1.006661754e-009	4.059465820e+003	7.387949696e-010	4.059465820e+003	9.376048826e-010
4.059588135e+003	7.683065850e-010	4.059588135e+003	1.268293581e-009	4.059588135e+003	5.880178566e-010	4.059588135e+003	9.783623911e-010	4.059588135e+003	1.112931081e-009	4.059588135e+003	7.180014361e-010	4.059588135e+003	1.295983432e-009	4.059588135e+003	4.145392640e-010	4.059588135e+003	9.284439328e-010
4.059710693e+003	9.285152092e-010	4.059710693e+003	9.456443406e-010	4.059710693e+003	9.266739598e-010	4.059710693e+003	9.554068647e-010	4.059710693e+003	8.216218816e-010	4.059710693e+003	6.732502889e-010	4.059710693e+003	1.291965090e-009	4.059710693e+003	6.628294025e-010	4.059710693e+003	1.288666174e-009
4.059833008e+003	8.101797566e-010	4.059833008e+003	6.886430315e-010	4.059833008e+003	6.424521470e-010	4.059833008e+003	9.903174947e-010	4.059833008e+003	7.202022867e-010	4.059833008e+003	8.513811323e-010	4.059833008e+003	8.631949600e-010	4.059833008e+003	8.441197186e-010	4.059833008e+003	1.033090835e-009
4.059955566e+003	8.044226951e-010	4.059955566e+003	6.885234605e-010	4.059955566e+003	8.829011411e-010	4.059955566e+003	4.752664373e-010	4.059955566e+003	1.187962173e-009	4.059955566e+003	7.851980732e-010	4.059955566e+003	1.165247343e-009	4.059955566e+003	8.430691700e-010	4.059955566e+003	6.911708428e-010
4.060077881e+003	6.074014069e-010	4.060077881e+003	8.938842444e-010	4.060077881e+003	8.502468174e-010	4.060077881e+003	4.220524763e-010	4.060077881e+003	1.073133471e-009	4.060077881e+003	7.545665759e-010	4.060077881e+003	1.380313086e-009	4.060077881e+003	9.837045623e-010	4.060077881e+003	5.100761480e-010
4.060200439e+003	6.889199766e-010	4.060200439e+003	1.117056669e-009	4.060200439e+003	9.865749329e-010	4.060200439e+003	9.084984431e-010	4.060200439e+003	1.018101381e-009	4.060200439e+003	7.112707645e-010	4.060200439e+003	5.804717262e-010	4.060200439e+003	9.619159913e-010	4.060200439e+003	7.796690515e-010
4.060322754e+003	1.158900420e-009	4.060322754e+003	7.609894381e-010	4.060322754e+003	1.330231370e-009	4.060322754e+003	1.236767022e-009	4.060322754e+003	9.869556283e-010	4.060322754e+003	7.968047888e-010	4.060322754e+003	5.918126544e-010	4.060322754e+003	7.808389491e-010	4.060322754e+003	7.635215238e-010
4.060445313e+003	1.051553622e-009	4.060445313e+003	5.358781197e-010	4.060445313e+003	8.941901664e-010	4.060445313e+003	1.032975483e-009	4.060445313e+003	8.598650125e-010	4.060445313e+003	1.058567678e-009	4.060445313e+003	1.017528173e-009	4.060445313e+003	9.787278765e-010	4.060445313e+003	8.887008351e-010
4.060567627e+003	8.702779053e-010	4.060567627e+003	9.767360254e-010	4.060567627e+003	7.091671139e-010	4.060567627e+003	9.223756203e-010	4.060567627e+003	7.779524802e-010	4.060567627e+003	1.169721986e-009	4.060567627e+003	1.367253644e-009	4.060567627e+003	1.163256935e-009	4.060567627e+003	1.026201679e-009
4.060690186e+003	9.490878083e-010	4.060690186e+003	1.042446018e-009	4.060690186e+003	7.693780613e-010	4.060690186e+003	9.061364992e-010	4.060690186e+003	6.677208231e-010	4.060690186e+003	1.002244288e-009	4.060690186e+003	1.382964743e-009	4.060690186e+003	8.907622973e-010	4.060690186e+003	1.011601913e-009
4.060812500e+003	6.431898902e-010	4.060812500e+003	9.663624345e-010	4.060812500e+003	8.855653988e-010	4.060812500e+003	9.577665327e-010	4.060812500e+003	9.718802430e-010	4.060812500e+003	9.311947879e-010	4.060812500e+003	1.009934247e-009	4.060812500e+003	7.966370896e-010	4.060812500e+003	1.200659683e-009
4.060935059e+003	9.841076842e-010	4.060935059e+003	9.827596514e-010	4.060935059e+003	8.424665410e-010	4.060935059e+003	1.267637106e-009	4.060935059e+003	1.553199680e-009	4.060935059e+003	8.350819480e-010	4.060935059e+003	7.851672090e-010	4.060935059e+003	1.160187502e-009	4.060935059e+003	1.117459569e-009
4.061057373e+003	1.005747041e-009	4.061057373e+003	1.454468213e-009	4.061057373e+003	1.070816880e-009	4.061057373e+003	1.157038354e-009	4.061057373e+003	1.322942311e-009	4.061057373e+003	1.060904031e-009	4.061057373e+003	1.092596680e-009	4.061057373e+003	1.242776104e-009	4.061057373e+003	9.440269677e-010
4.061179932e+003	8.629489345e-010	4.061179932e+003	9.242560606e-010	4.061179932e+003	1.069972666e-009	4.061179932e+003	9.566243353e-010	4.061179932e+003	8.910577276e-010	4.061179932e+003	9.949704394e-010	4.061179932e+003	1.197618893e-009	4.061179932e+003	1.435844554e-009	4.061179932e+003	4.781168794e-010
4.061302246e+003	1.102527514e-009	4.061302246e+003	6.168947575e-010	4.061302246e+003	1.158389384e-009	4.061302246e+003	1.036148389e-009	4.061302246e+003	8.560325782e-010	4.061302246e+003	8.134686813e-010	4.061302246e+003	8.488190706e-010	4.061302246e+003	1.333450350e-009	4.061302246e+003	8.602057955e-010
4.061424805e+003	8.135506713e-010	4.061424805e+003	8.468344359e-010	4.061424805e+003	9.187397509e-010	4.061424805e+003	1.192454024e-009	4.061424805e+003	1.327814636e-009	4.061424805e+003	7.498974219e-010	4.061424805e+003	9.864672412e-010	4.061424805e+003	6.993209900e-010	4.061424805e+003	9.659187894e-010
4.061547363e+003	6.723447910e-010	4.061547363e+003	7.883675934e-010	4.061547363e+003	8.945016394e-010	4.061547363e+003	7.276151348e-010	4.061547363e+003	1.381953774e-009	4.061547119e+003	9.265408996e-010	4.061547363e+003	1.280956341e-009	4.061547363e+003	7.976339589e-010	4.061547363e+003	8.991185019e-010
4.061669678e+003	4.538331100e-010	4.061669678e+003	6.069788561e-010	4.061669678e+003	9.578478011e-010	4.061669678e+003	7.771351895e-010	4.061669678e+003	1.077848033e-009	4.061669678e+003	8.787113259e-010	4.061669678e+003	1.281008633e-009	4.061669678e+003	4.746658067e-010	4.061669678e+003	8.608860291e-010
4.061792236e+003	8.482560765e-010	4.061792236e+003	7.059836049e-010	4.061792236e+003	4.094739825e-010	4.061792236e+003	6.220381432e-010	4.061792236e+003	8.312135980e-010	4.061792236e+003	6.553327880e-010	4.061792236e+003	1.063771626e-009	4.061792236e+003	9.298086190e-010	4.061792236e+003	9.172789750e-010
4.061914551e+003	1.071733369e-009	4.061914551e+003	7.286998782e-010	4.061914551e+003	1.151875040e-009	4.061914551e+003	7.626798082e-010	4.061914551e+003	1.070356359e-009	4.061914551e+003	5.173609319e-010	4.061914551e+003	8.474346780e-010	4.061914551e+003	8.936007490e-010	4.061914551e+003	7.710547201e-010
4.062037109e+003	1.097116065e-009	4.062037109e+003	7.044501094e-010	4.062037109e+003	1.415679796e-009	4.062037109e+003	9.284268354e-010	4.062037109e+003	9.699805403e-010	4.062037109e+003	4.892112826e-010	4.062037109e+003	1.122478666e-009	4.062037109e+003	8.161681331e-010	4.062037109e+003	6.835523814e-010
4.062159424e+003	8.779139082e-010	4.062159424e+003	6.322515289e-010	4.062159424e+003	9.688350122e-010	4.062159424e+003	6.050414059e-010	4.062159424e+003	7.559368131e-010	4.062159424e+003	9.246812205e-010	4.062159424e+003	8.916193339e-010	4.062159424e+003	8.728988088e-010	4.062159424e+003	1.039640152e-009
4.062281982e+003	6.622761228e-010	4.062281982e+003	7.445541406e-010	4.062281982e+003	6.148203613e-010	4.062281982e+003	7.084960951e-010	4.062281982e+003	8.033572141e-010	4.062281982e+003	1.012800510e-009	4.062281982e+003	9.659258948e-010	4.062281982e+003	8.974445076e-010	4.062281982e+003	1.151058027e-009
4.062404297e+003	8.701246945e-010	4.062404297e+003	5.743554521e-010	4.062404297e+003	6.877801662e-010	4.062404297e+003	8.035536125e-010	4.062404297e+003	1.014797135e-009	4.062404297e+003	1.036889352e-009	4.062404297e+003	7.864388585e-010	4.062404297e+003	6.901323957e-010	4.062404297e+003	7.367264021e-010
4.062526855e+003	1.212982381e-009	4.062526855e+003	8.063683055e-010	4.062526855e+003	7.480377429e-010	4.062526855e+003	8.851596123e-010	4.062526855e+003	1.070839306e-009	4.062526855e+003	1.175499365e-009	4.062526855e+003	8.555872677e-010	4.062526855e+003	7.578830896e-010	4.062526855e+003	6.531364338e-010
4.062649170e+003	1.297028485e-009	4.062649170e+003	1.131400973e-009	4.062649170e+003	9.251105992e-010	4.062649170e+003	9.633558395e-010	4.062649170e+003	9.853613481e-010	4.062649170e+003	1.176288289e-009	4.062649170e+003	8.682091712e-010	4.062649170e+003	6.668072206e-010	4.062649170e+003	8.468637458e-010
4.062771729e+003	8.990991285e-010	4.062771729e+003	8.137104324e-010	4.062771729e+003	8.570830157e-010	4.062771729e+003	8.011696306e-010	4.062771729e+003	1.109162984e-009	4.062771729e+003	8.368000737e-010	4.062771729e+003	8.915931882e-010	4.062771729e+003	9.062292583e-010	4.062771729e+003	8.147506003e-010
4.062894043e+003	6.362976257e-010	4.062894043e+003	6.877493575e-010	4.062894043e+003	9.467857609e-010	4.062894043e+003	8.624696513e-010	4.062894043e+003	1.376147751e-009	4.062894043e+003	4.648859631e-010	4.062894043e+003	9.410315860e-010	4.062894043e+003	9.475155105e-010	4.062894043e+003	9.912184407e-010
4.063016602e+003	7.168305394e-010	4.063016602e+003	5.123361180e-010	4.063016602e+003	1.082611223e-009	4.063016602e+003	6.854933843e-010	4.063016602e+003	1.264178429e-009	4.063016602e+003	8.389937634e-010	4.063016602e+003	8.180956468e-010	4.063016602e+003	1.045714515e-009	4.063016602e+003	9.645207966e-010
4.063138916e+003	5.863385333e-010	4.063138916e+003	8.937219298e-010	4.063138916e+003	8.891531400e-010	4.063138916e+003	1.092187119e-009	4.063138916e+003	9.737963769e-010	4.063138916e+003	7.047514239e-010	4.063138916e+003	7.517570455e-010	4.063138916e+003	9.581956339e-010	4.063138916e+003	5.177249740e-010
4.063261475e+003	7.718641837e-010	4.063261475e+003	8.590107514e-010	4.063261475e+003	8.461836787e-010	4.063261475e+003	7.819366821e-010	4.063261475e+003	7.018863823e-010	4.063261475e+003	7.421900317e-010	4.063261475e+003	8.790416728e-010	4.063261475e+003	8.727601974e-010	4.063261475e+003	5.261366898e-010
4.063383789e+003	8.380267036e-010	4.063383789e+003	7.297543125e-010	4.063383789e+003	8.641390936e-010	4.063383789e+003	1.087709811e-009	4.063383789e+003	7.461872786e-010	4.063383789e+003	8.935411855e-010	4.063383789e+003	8.240478855e-010	4.063383789e+003	9.557009628e-010	4.063383789e+003	5.354809929e-010
4.063506348e+003	7.619558318e-010	4.063506348e+003	5.663141067e-010	4.063506348e+003	8.546609531e-010	4.063506348e+003	1.546142769e-009	4.063506348e+003	1.094236368e-009	4.063506348e+003	7.064905327e-010	4.063506348e+003	7.449648121e-010	4.063506348e+003	1.029881846e-009	4.063506348e+003	7.616835496e-010
4.063628662e+003	7.736803975e-010	4.063628662e+003	1.157972718e-009	4.063628662e+003	6.948946418e-010	4.063628662e+003	1.511712755e-009	4.063628662e+003	9.512576282e-010	4.063628662e+003	6.632682736e-010	4.063628662e+003	9.263298462e-010	4.063628662e+003	9.972261905e-010	4.063628662e+003	9.579600446e-010
4.063751221e+003	6.785454976e-010	4.063751221e+003	1.289006346e-009	4.063751221e+003	1.240135328e-009	4.063751221e+003	1.302750685e-009	4.063751221e+003	8.220845671e-010	4.063751221e+003	1.230083813e-009	4.063751221e+003	9.075579732e-010	4.063751221e+003	6.008049058e-010	4.063751221e+003	7.694941906e-010
4.063873535e+003	6.405810327e-010	4.063873535e+003	1.071304268e-009	4.063873535e+003	8.845559840e-010	4.063873535e+003	1.419202755e-009	4.063873535e+003	9.514131705e-010	4.063873535e+003	1.237863256e-009	4.063873535e+003	1.202145827e-009	4.063873535e+003	9.024478942e-010	4.063873535e+003	9.771655707e-010
4.063996094e+003	1.107981817e-009	4.063996094e+003	1.030964092e-009	4.063996094e+003	9.314023997e-010	4.063996094e+003	1.278480100e-009	4.063996094e+003	1.085295409e-009	4.063996094e+003	7.983449457e-010	4.063996094e+003	1.240706982e-009	4.063996094e+003	8.488177383e-010	4.063996094e+003	8.551558905e-010
4.064118652e+003	1.217277057e-009	4.064118652e+003	8.835992493e-010	4.064118652e+003	9.045083016e-010	4.064118652e+003	9.354595987e-010	4.064118652e+003	1.207092870e-009	4.064118652e+003	6.906981098e-010	4.064118652e+003	9.429876879e-010	4.064118652e+003	9.639397058e-010	4.064118652e+003	1.344597655e-009
4.064240967e+003	9.287475788e-010	4.064240967e+003	9.493733577e-010	4.064240967e+003	6.421305154e-010	4.064240967e+003	8.750457581e-010	4.064240967e+003	1.096293945e-009	4.064240967e+003	8.120554784e-010	4.064240967e+003	1.056552956e-009	4.064240967e+003	1.020366236e-009	4.064240967e+003	7.597982798e-010
4.064363525e+003	1.296683316e-009	4.064363525e+003	7.552586334e-010	4.064363525e+003	6.696926347e-010	4.064363525e+003	5.347827181e-010	4.064363525e+003	8.155776610e-010	4.064363525e+003	8.598773360e-010	4.064363525e+003	8.675101748e-010	4.064363525e+003	9.087969821e-010	4.064363525e+003	7.512199751e-010
4.064485840e+003	1.381789017e-009	4.064485840e+003	7.389845402e-010	4.064485840e+003	1.015614814e-009	4.064485840e+003	8.891010705e-010	4.064485840e+003	7.764245358e-010	4.064485840e+003	1.059121568e-009	4.064485840e+003	6.939292474e-010	4.064485840e+003	1.026886687e-009	4.064485840e+003	8.414273167e-010
4.064608398e+003	9.235064380e-010	4.064608398e+003	9.487581831e-010	4.064608398e+003	8.713857413e-010	4.064608398e+003	7.857709483e-010	4.064608398e+003	7.750191044e-010	4.064608398e+003	1.267351335e-009	4.064608398e+003	9.593006389e-010	4.064608398e+003	8.852351630e-010	4.064608398e+003	9.012938174e-010
4.064730713e+003	9.138748647e-010	4.064730713e+003	7.673051639e-010	4.064730713e+003	8.268329910e-010	4.064730713e+003	9.204553786e-010	4.064730713e+003	1.074031086e-009	4.064730713e+003	9.963002645e-010	4.064730713e+003	9.851399696e-010	4.064730713e+003	7.324590379e-010	4.064730713e+003	8.357980974e-010
4.064853271e+003	8.035847543e-010	4.064853271e+003	5.933805669e-010	4.064853271e+003	8.574105870e-010	4.064853271e+003	5.990573038e-010	4.064853271e+003	1.202751676e-009	4.064853271e+003	7.519558309e-010	4.064853271e+003	8.972060317e-010	4.064853271e+003	6.553645404e-010	4.064853271e+003	7.482971465e-010
4.064975586e+003	7.699584303e-010	4.064975586e+003	5.164602634e-010	4.064975586e+003	7.136009006e-010	4.064975586e+003	5.948298520e-010	4.064975586e+003	9.910554599e-010	4.064975586e+003	8.765423387e-010	4.064975586e+003	6.691761034e-010	4.064975586e+003	5.992532581e-010	4.064975586e+003	6.527060559e-010
4.065098145e+003	8.494480674e-010	4.065098145e+003	7.557622306e-010	4.065098145e+003	7.996081020e-010	4.065098145e+003	7.520971623e-010	4.065098145e+003	4.701889433e-010	4.065098145e+003	8.290556575e-010	4.065098145e+003	9.059317740e-010	4.065098145e+003	5.131280401e-010	4.065098145e+003	6.450284751e-010
4.065220459e+003	1.064515920e-009	4.065220459e+003	1.031429941e-009	4.065220459e+003	9.340140883e-010	4.065220459e+003	6.444491607e-010	4.065220459e+003	8.651036554e-010	4.065220459e+003	9.274433999e-010	4.065220459e+003	1.083395484e-009	4.065220459e+003	6.724478196e-010	4.065220459e+003	7.498964227e-010
4.065343018e+003	1.009463513e-009	4.065343018e+003	1.322404630e-009	4.065343018e+003	1.566010099e-009	4.065343018e+003	5.486565646e-010	4.065343018e+003	7.496069876e-010	4.065343018e+003	8.131971763e-010	4.065343018e+003	1.180703424e-009	4.065343018e+003	7.777113398e-010	4.065343018e+003	8.300339860e-010
4.065465332e+003	6.306120626e-010	4.065465332e+003	1.070111222e-009	4.065465332e+003	1.263500971e-009	4.065465332e+003	6.559335852e-010	4.065465332e+003	9.640067633e-010	4.065465332e+003	7.368853305e-010	4.065465332e+003	1.241316383e-009	4.065465332e+003	1.068600985e-009	4.065465332e+003	8.293596365e-010
4.065587891e+003	7.216583997e-010	4.065587891e+003	6.760315086e-010	4.065587891e+003	9.824996372e-010	4.065587891e+003	1.238440461e-009	4.065587891e+003	9.670343415e-010	4.065587891e+003	8.956337894e-010	4.065587891e+003	8.459039025e-010	4.065587891e+003	9.041475901e-010	4.065587891e+003	1.003058969e-009
4.065710205e+003	1.118341753e-009	4.065710205e+003	5.220152643e-010	4.065710205e+003	7.846432948e-010	4.065710205e+003	9.387800537e-010	4.065710205e+003	7.335099750e-010	4.065710205e+003	7.536346547e-010	4.065710205e+003	7.395432045e-010	4.065710205e+003	4.829416866e-010	4.065710205e+003	1.139965788e-009
4.065832764e+003	1.217344781e-009	4.065832764e+003	8.519810968e-010	4.065832764e+003	9.571945458e-010	4.065832764e+003	5.668908121e-010	4.065832764e+003	9.418432700e-010	4.065832764e+003	7.372612520e-010	4.065832764e+003	6.097756189e-010	4.065832764e+003	1.044276887e-009	4.065832764e+003	7.870675778e-010
4.065955078e+003	9.472714835e-010	4.065955078e+003	9.567857617e-010	4.065955078e+003	1.123494076e-009	4.065955078e+003	8.061795675e-010	4.065955078e+003	7.635820309e-010	4.065955078e+003	8.128202000e-010	4.065955078e+003	9.295728631e-010	4.065955078e+003	1.463386190e-009	4.065955078e+003	7.433136329e-010
4.066077637e+003	6.028398336e-010	4.066077637e+003	9.391397660e-010	4.066077637e+003	1.210227807e-009	4.066077637e+003	1.107266501e-009	4.066077637e+003	8.851249733e-010	4.066077637e+003	7.163303839e-010	4.066077637e+003	1.098082736e-009	4.066077637e+003	9.058071515e-010	4.066077637e+003	7.858251272e-010
4.066199951e+003	8.067186363e-010	4.066199951e+003	4.849448065e-010	4.066199951e+003	6.992075252e-010	4.066199951e+003	1.062754329e-009	4.066199951e+003	7.160037008e-010	4.066199951e+003	8.095649706e-010	4.066199951e+003	7.380820399e-010	4.066199951e+003	6.534131014e-010	4.066199951e+003	1.010795891e-009
4.066322510e+003	7.157046067e-010	4.066322510e+003	6.125495111e-010	4.066322510e+003	1.058982790e-009	4.066322510e+003	6.236881567e-010	4.066322510e+003	5.479131593e-010	4.066322510e+003	5.781224388e-010	4.066322510e+003	8.819576180e-010	4.066322510e+003	8.464095536e-010	4.066322510e+003	8.198060009e-010
4.066445068e+003	1.069814237e-009	4.066445068e+003	7.715044714e-010	4.066445068e+003	1.245006209e-009	4.066445068e+003	8.781841365e-010	4.066445068e+003	6.970299338e-010	4.066445068e+003	1.051166598e-009	4.066445068e+003	6.385953433e-010	4.066445068e+003	5.607427300e-010	4.066445068e+003	7.404581948e-010
4.066567383e+003	9.100712961e-010	4.066567383e+003	8.839208809e-010	4.066567383e+003	9.590646055e-010	4.066567383e+003	1.002692929e-009	4.066567383e+003	8.492059833e-010	4.066567383e+003	1.135960659e-009	4.066567383e+003	7.921247547e-010	4.066567383e+003	8.773344828e-010	4.066567383e+003	7.355012155e-010
4.066689941e+003	7.482956477e-010	4.066689941e+003	4.700753675e-010	4.066689941e+003	8.297330045e-010	4.066689941e+003	1.084148882e-009	4.066689941e+003	7.754374920e-010	4.066689941e+003	1.173677044e-009	4.066689941e+003	8.011221131e-010	4.066689941e+003	6.479760617e-010	4.066689941e+003	1.025069696e-009
4.066812256e+003	8.542223040e-010	4.066812256e+003	1.090046164e-009	4.066812256e+003	8.919894268e-010	4.066812256e+003	8.698148313e-010	4.066812256e+003	1.095084912e-009	4.066812256e+003	8.207196034e-010	4.066812256e+003	8.333141399e-010	4.066812256e+003	7.375862698e-010	4.066812256e+003	1.063814370e-009
4.066934814e+003	7.912793198e-010	4.066934814e+003	1.128085625e-009	4.066934814e+003	8.955564623e-010	4.066934814e+003	7.450675077e-010	4.066934814e+003	1.235154756e-009	4.066934814e+003	3.277640381e-010	4.066934814e+003	8.170586985e-010	4.066934814e+003	5.292441485e-010	4.066934814e+003	1.030618146e-009
4.067057129e+003	7.783563238e-010	4.067057129e+003	1.076769451e-009	4.067057129e+003	8.773410332e-010	4.067057129e+003	6.771988526e-010	4.067057129e+003	1.125272542e-009	4.067057129e+003	6.841346378e-010	4.067057129e+003	8.847030886e-010	4.067057129e+003	8.572839660e-010	4.067057129e+003	1.080064371e-009
4.067179688e+003	8.296887066e-010	4.067179688e+003	9.363210207e-010	4.067179688e+003	9.283855351e-010	4.067179688e+003	6.911088923e-010	4.067179688e+003	9.942580093e-010	4.067179688e+003	7.036858318e-010	4.067179688e+003	9.621983210e-010	4.067179688e+003	6.711888823e-010	4.067179688e+003	8.686535935e-010
4.067302002e+003	8.546973129e-010	4.067302002e+003	1.176059250e-009	4.067302002e+003	7.624961218e-010	4.067302002e+003	6.355991289e-010	4.067302002e+003	9.189835559e-010	4.067302002e+003	7.845099570e-010	4.067302002e+003	9.851769400e-010	4.067302002e+003	8.246727190e-010	4.067302002e+003	5.152254179e-010
4.067424561e+003	1.053512722e-009	4.067424561e+003	1.198056987e-009	4.067424561e+003	7.250799405e-010	4.067424561e+003	6.712222445e-010	4.067424561e+003	6.608072978e-010	4.067424561e+003	1.224548463e-009	4.067424561e+003	1.181636011e-009	4.067424561e+003	8.770406623e-010	4.067424561e+003	9.874473461e-010
4.067546875e+003	9.933350809e-010	4.067546875e+003	8.207677316e-010	4.067546875e+003	9.547330704e-010	4.067546875e+003	6.037648714e-010	4.067546875e+003	9.198453665e-010	4.067546875e+003	1.432208019e-009	4.067546875e+003	9.389165001e-010	4.067546875e+003	9.472448381e-010	4.067546875e+003	7.415654757e-010
4.067669434e+003	7.646120403e-010	4.067669434e+003	7.546046565e-010	4.067669434e+003	5.718581164e-010	4.067669434e+003	7.206183428e-010	4.067669434e+003	7.988306128e-010	4.067669434e+003	9.017364078e-010	4.067669434e+003	6.542421604e-010	4.067669434e+003	1.051825183e-009	4.067669434e+003	5.212000831e-010
4.067791748e+003	1.149560114e-009	4.067791748e+003	7.439771577e-010	4.067791748e+003	7.424926785e-010	4.067791748e+003	7.844970229e-010	4.067791748e+003	9.038691462e-010	4.067791748e+003	6.174493694e-010	4.067791748e+003	7.723875983e-010	4.067791748e+003	9.309159554e-010	4.067791748e+003	4.992937175e-010
4.067914307e+003	8.801812057e-010	4.067914307e+003	8.573128873e-010	4.067914307e+003	9.580924942e-010	4.067914307e+003	9.005781121e-010	4.067914307e+003	9.268797396e-010	4.067914307e+003	1.007888772e-009	4.067914307e+003	6.808243413e-010	4.067914307e+003	8.913184080e-010	4.067914307e+003	6.129191599e-010
4.068036621e+003	9.296006742e-010	4.068036621e+003	9.842254789e-010	4.068036621e+003	1.081164824e-009	4.068036621e+003	9.234475407e-010	4.068036621e+003	1.198956490e-009	4.068036621e+003	7.082542886e-010	4.068036621e+003	7.867830831e-010	4.068036621e+003	5.977749962e-010	4.068036621e+003	9.679442803e-010
4.068159180e+003	1.092179125e-009	4.068159180e+003	9.024566094e-010	4.068159180e+003	1.154747520e-009	4.068159180e+003	6.083859527e-010	4.068159180e+003	1.158796614e-009	4.068159180e+003	7.480128739e-010	4.068159180e+003	7.354604148e-010	4.068159180e+003	1.060650456e-009	4.068159180e+003	7.783928502e-010
4.068281494e+003	8.507338722e-010	4.068281494e+003	6.199974423e-010	4.068281494e+003	9.029736958e-010	4.068281494e+003	7.240805178e-010	4.068281494e+003	1.336168176e-009	4.068281494e+003	8.993063516e-010	4.068281494e+003	6.332751545e-010	4.068281494e+003	9.823487579e-010	4.068281494e+003	8.045494271e-010
4.068404053e+003	9.598135620e-010	4.068404053e+003	9.492393538e-010	4.068404053e+003	1.005292627e-009	4.068404053e+003	1.022060547e-009	4.068404053e+003	9.273082857e-010	4.068404053e+003	1.117501536e-009	4.068404053e+003	7.951330150e-010	4.068404053e+003	8.128454576e-010	4.068404053e+003	8.452801237e-010
4.068526367e+003	8.159432574e-010	4.068526367e+003	9.353204877e-010	4.068526367e+003	6.521033158e-010	4.068526367e+003	6.003988418e-010	4.068526367e+003	9.287672853e-010	4.068526367e+003	8.560550602e-010	4.068526367e+003	7.304927219e-010	4.068526367e+003	1.059668908e-009	4.068526367e+003	6.692001953e-010
4.068648926e+003	8.915869709e-010	4.068648926e+003	9.423998248e-010	4.068648926e+003	9.035209803e-010	4.068648926e+003	5.494664168e-010	4.068648926e+003	8.556749198e-010	4.068648926e+003	8.599678192e-010	4.068648926e+003	8.476920832e-010	4.068648926e+003	8.771364191e-010	4.068648926e+003	8.845678079e-010
4.068771240e+003	6.310649781e-010	4.068771240e+003	1.056580712e-009	4.068771240e+003	1.265897720e-009	4.068771240e+003	6.013751164e-010	4.068771240e+003	1.061634669e-009	4.068771240e+003	8.575192223e-010	4.068771240e+003	9.756485619e-010	4.068771484e+003	7.829488169e-010	4.068771240e+003	8.096562865e-010
4.068893799e+003	5.091645994e-010	4.068893799e+003	7.614641695e-010	4.068893799e+003	9.236217902e-010	4.068893799e+003	8.161490372e-010	4.068893799e+003	1.276358241e-009	4.068893799e+003	9.447056470e-010	4.068893799e+003	9.499969700e-010	4.068893799e+003	1.019438090e-009	4.068893799e+003	5.501722966e-010
4.069016357e+003	6.650375250e-010	4.069016357e+003	6.561695631e-010	4.069016357e+003	8.203381308e-010	4.069016357e+003	1.525934823e-009	4.069016357e+003	1.200565980e-009	4.069016357e+003	1.178990128e-009	4.069016357e+003	1.047011366e-009	4.069016357e+003	7.836291060e-010	4.069016357e+003	9.833248660e-010
4.069138672e+003	8.911459903e-010	4.069138672e+003	7.774706434e-010	4.069138672e+003	9.184770167e-010	4.069138672e+003	1.271048156e-009	4.069138672e+003	4.942966036e-010	4.069138672e+003	1.277843054e-009	4.069138672e+003	1.165595176e-009	4.069138672e+003	8.111446514e-010	4.069138672e+003	8.069557800e-010
4.069261230e+003	9.261805767e-010	4.069261230e+003	6.932143193e-010	4.069261230e+003	1.047733345e-009	4.069261230e+003	9.289118919e-010	4.069261230e+003	7.229359889e-010	4.069261230e+003	8.626411807e-010	4.069261230e+003	1.050024401e-009	4.069261230e+003	9.558659420e-010	4.069261230e+003	9.033576664e-010
4.069383545e+003	1.016278950e-009	4.069383545e+003	7.893713461e-010	4.069383545e+003	1.052360310e-009	4.069383545e+003	9.052475991e-010	4.069383545e+003	8.035263011e-010	4.069383545e+003	4.112485630e-010	4.069383545e+003	1.062559485e-009	4.069383545e+003	1.000817096e-009	4.069383545e+003	8.998006229e-010
4.069506104e+003	1.009131112e-009	4.069506104e+003	9.720346750e-010	4.069506104e+003	9.128939271e-010	4.069506104e+003	7.296090954e-010	4.069506104e+003	7.753433451e-010	4.069506104e+003	6.928861374e-010	4.069506104e+003	8.979983979e-010	4.069506104e+003	7.782164357e-010	4.069506104e+003	6.642985051e-010
4.069628418e+003	8.514955963e-010	4.069628418e+003	8.112877592e-010	4.069628418e+003	8.366535797e-010	4.069628418e+003	1.084448864e-009	4.069628418e+003	8.214664504e-010	4.069628418e+003	4.230362449e-010	4.069628418e+003	5.925748225e-010	4.069628418e+003	8.356139114e-010	4.069628418e+003	6.880735426e-010
4.069750977e+003	9.445473292e-010	4.069750977e+003	6.577458023e-010	4.069750977e+003	5.059676567e-010	4.069750977e+003	9.932048517e-010	4.069750977e+003	1.037515185e-009	4.069750977e+003	6.196926305e-010	4.069750977e+003	9.008944701e-010	4.069750977e+003	9.071176033e-010	4.069750977e+003	8.635800408e-010
4.069873291e+003	8.853034972e-010	4.069873291e+003	7.645026279e-010	4.069873291e+003	4.962825151e-010	4.069873291e+003	9.099475062e-010	4.069873291e+003	7.441854910e-010	4.069873291e+003	6.117866769e-010	4.069873291e+003	8.131394447e-010	4.069873291e+003	1.060757593e-009	4.069873291e+003	6.273083719e-010
4.069995850e+003	1.131187033e-009	4.069995850e+003	6.223101479e-010	4.069995850e+003	5.278250059e-010	4.069995850e+003	9.692435743e-010	4.069995850e+003	6.238858319e-010	4.069995850e+003	8.253654982e-010	4.069995850e+003	6.137834130e-010	4.069995850e+003	8.490084191e-010	4.069995850e+003	5.978802453e-010
4.070118164e+003	9.098202192e-010	4.070118164e+003	6.548007692e-010	4.070118164e+003	6.822904464e-010	4.070118164e+003	7.552362624e-010	4.070118164e+003	8.690138609e-010	4.070118164e+003	5.777285872e-010	4.070118164e+003	7.269324032e-010	4.070118164e+003	6.422138377e-010	4.070118164e+003	5.834666639e-010
4.070240723e+003	1.002114169e-009	4.070240723e+003	1.034155317e-009	4.070240723e+003	7.004940517e-010	4.070240723e+003	4.962830702e-010	4.070240723e+003	1.004486161e-009	4.070240723e+003	8.330842127e-010	4.070240723e+003	9.391888378e-010	4.070240723e+003	6.679025666e-010	4.070240723e+003	8.288282838e-010
4.070363037e+003	1.170395891e-009	4.070363037e+003	1.066994826e-009	4.070363037e+003	5.264967906e-010	4.070363037e+003	7.982894346e-010	4.070363037e+003	1.008430117e-009	4.070363037e+003	9.089604069e-010	4.070363037e+003	9.912571874e-010	4.070363037e+003	8.824155850e-010	4.070363037e+003	8.664884921e-010
4.070485596e+003	7.536691271e-010	4.070485596e+003	7.473321406e-010	4.070485596e+003	7.157414106e-010	4.070485596e+003	1.060196375e-009	4.070485596e+003	1.086652990e-009	4.070485596e+003	8.715609900e-010	4.070485596e+003	8.209435909e-010	4.070485596e+003	7.758376164e-010	4.070485596e+003	7.325445806e-010
4.070607910e+003	9.872611617e-010	4.070607910e+003	1.114960457e-009	4.070607910e+003	5.410775716e-010	4.070607910e+003	1.093440782e-009	4.070607910e+003	1.112146708e-009	4.070607910e+003	8.738053059e-010	4.070607910e+003	8.243386529e-010	4.070607910e+003	5.270246461e-010	4.070607910e+003	5.674518633e-010
4.070730469e+003	9.285632818e-010	4.070730469e+003	1.266528327e-009	4.070730469e+003	6.371082550e-010	4.070730469e+003	6.286317578e-010	4.070730469e+003	8.880564062e-010	4.070730469e+003	7.981764694e-010	4.070730469e+003	7.692921300e-010	4.070730469e+003	9.030914905e-010	4.070730469e+003	9.352513208e-010
4.070852783e+003	6.787649331e-010	4.070852783e+003	6.583182333e-010	4.070852783e+003	8.239703919e-010	4.070852783e+003	7.863693030e-010	4.070852783e+003	8.633080362e-010	4.070852783e+003	7.961073467e-010	4.070852783e+003	7.278810332e-010	4.070852783e+003	8.767748194e-010	4.070852783e+003	1.032459784e-009
4.070975342e+003	9.276512336e-010	4.070975342e+003	9.480677354e-010	4.070975342e+003	1.125606941e-009	4.070975342e+003	9.160460168e-010	4.070975342e+003	7.852401507e-010	4.070975342e+003	1.021092877e-009	4.070975342e+003	8.409931640e-010	4.070975342e+003	6.683266718e-010	4.070975342e+003	7.715302286e-010
4.071097656e+003	8.469497881e-010	4.071097656e+003	7.542571012e-010	4.071097656e+003	9.862340944e-010	4.071097656e+003	8.592240808e-010	4.071097656e+003	6.995268809e-010	4.071097656e+003	1.137349659e-009	4.071097656e+003	7.779533684e-010	4.071097656e+003	7.688122361e-010	4.071097656e+003	6.619312320e-010
4.071220215e+003	6.757977511e-010	4.071220215e+003	8.370346083e-010	4.071220215e+003	9.879460583e-010	4.071220215e+003	7.828347970e-010	4.071220215e+003	7.591946516e-010	4.071220215e+003	1.015014850e-009	4.071220215e+003	1.160825103e-009	4.071220215e+003	8.766736781e-010	4.071220215e+003	9.635388043e-010
4.071342773e+003	8.402978868e-010	4.071342773e+003	7.394689860e-010	4.071342773e+003	1.126227778e-009	4.071342773e+003	1.017592011e-009	4.071342773e+003	7.108338917e-010	4.071342773e+003	7.969704896e-010	4.071342773e+003	9.211286733e-010	4.071342773e+003	6.717156276e-010	4.071342773e+003	8.648271543e-010
4.071465088e+003	7.917941303e-010	4.071465088e+003	8.668733509e-010	4.071465088e+003	1.061513100e-009	4.071465088e+003	9.735393602e-010	4.071465088e+003	9.414058422e-010	4.071465088e+003	9.900500419e-010	4.071465088e+003	9.329751416e-010	4.071465088e+003	1.031128849e-009	4.071465088e+003	6.088513027e-010
4.071587646e+003	1.117899440e-009	4.071587646e+003	1.112339443e-009	4.071587646e+003	8.706858567e-010	4.071587646e+003	8.918752958e-010	4.071587646e+003	9.152268388e-010	4.071587646e+003	8.540883556e-010	4.071587646e+003	9.092741005e-010	4.071587646e+003	9.475286111e-010	4.071587646e+003	9.067561146e-010
4.071709961e+003	8.473046154e-010	4.071709961e+003	1.053656606e-009	4.071709961e+003	7.903726562e-010	4.071709961e+003	9.029765269e-010	4.071709961e+003	8.479091318e-010	4.071709961e+003	8.197236778e-010	4.071709961e+003	7.542608205e-010	4.071709961e+003	8.533437845e-010	4.071709961e+003	7.242785260e-010
4.071832520e+003	8.217743153e-010	4.071832520e+003	1.058201637e-009	4.071832520e+003	1.081296719e-009	4.071832520e+003	9.823389879e-010	4.071832520e+003	8.737902069e-010	4.071832520e+003	9.388039235e-010	4.071832520e+003	6.771503913e-010	4.071832520e+003	8.100780602e-010	4.071832520e+003	8.628334713e-010
4.071954834e+003	6.307918077e-010	4.071954834e+003	5.024308192e-010	4.071954834e+003	1.078782286e-009	4.071954834e+003	8.440193544e-010	4.071954834e+003	7.341615649e-010	4.071954834e+003	6.499282779e-010	4.071954834e+003	9.294147674e-010	4.071954834e+003	1.041494002e-009	4.071954834e+003	8.891178349e-010
4.072077393e+003	6.964075427e-010	4.072077393e+003	9.732262773e-010	4.072077393e+003	6.606440395e-010	4.072077393e+003	8.589896017e-010	4.072077393e+003	5.491358479e-010	4.072077393e+003	7.782091638e-010	4.072077393e+003	1.033798158e-009	4.072077393e+003	8.487080483e-010	4.072077393e+003	6.784097728e-010
4.072199707e+003	7.324908458e-010	4.072199707e+003	8.791972705e-010	4.072199707e+003	6.493887095e-010	4.072199707e+003	9.154718095e-010	4.072199707e+003	7.490115195e-010	4.072199707e+003	1.147983819e-009	4.072199707e+003	1.078174772e-009	4.072199707e+003	7.681156267e-010	4.072199707e+003	6.603118052e-010
4.072322266e+003	4.228317418e-010	4.072322266e+003	9.139980439e-010	4.072322266e+003	8.475173341e-010	4.072322266e+003	1.092889224e-009	4.072322266e+003	1.036962405e-009	4.072322266e+003	8.159837250e-010	4.072322266e+003	1.008844785e-009	4.072322266e+003	1.055171839e-009	4.072322266e+003	8.539071672e-010
4.072444580e+003	6.770900507e-010	4.072444580e+003	7.186324313e-010	4.072444580e+003	5.888046717e-010	4.072444580e+003	1.082543943e-009	4.072444580e+003	1.115315507e-009	4.072444580e+003	7.982540740e-010	4.072444580e+003	8.183607680e-010	4.072444580e+003	1.058956811e-009	4.072444580e+003	7.352486953e-010
4.072567139e+003	9.976577342e-010	4.072567139e+003	8.763173520e-010	4.072567139e+003	6.029969302e-010	4.072567139e+003	8.476696567e-010	4.072567139e+003	9.274194746e-010	4.072567139e+003	9.915174237e-010	4.072567139e+003	9.014732294e-010	4.072567139e+003	1.073445000e-009	4.072567139e+003	4.522107688e-010
4.072689453e+003	8.486217284e-010	4.072689453e+003	6.680213049e-010	4.072689453e+003	7.447760741e-010	4.072689453e+003	9.853619032e-010	4.072689453e+003	5.635327205e-010	4.072689453e+003	1.021764451e-009	4.072689453e+003	9.032449788e-010	4.072689453e+003	7.685930226e-010	4.072689453e+003	7.115356637e-010
4.072812012e+003	8.081517122e-010	4.072812012e+003	5.733364339e-010	4.072812012e+003	8.559212228e-010	4.072812012e+003	7.660822532e-010	4.072812012e+003	6.839120381e-010	4.072812012e+003	1.343702927e-009	4.072812012e+003	1.030556862e-009	4.072812012e+003	9.014120006e-010	4.072812012e+003	9.980108961e-010
4.072934326e+003	8.882712343e-010	4.072934326e+003	8.984521460e-010	4.072934326e+003	7.085425024e-010	4.072934326e+003	8.067355672e-010	4.072934326e+003	8.288745801e-010	4.072934326e+003	1.423177021e-009	4.072934326e+003	7.274080782e-010	4.072934326e+003	1.011827844e-009	4.072934326e+003	1.006309924e-009
4.073056885e+003	9.997525030e-010	4.073056885e+003	1.168177444e-009	4.073056885e+003	6.819569909e-010	4.073056885e+003	7.128256319e-010	4.073056885e+003	7.767683718e-010	4.073056885e+003	8.332529666e-010	4.073056885e+003	7.227306531e-010	4.073056885e+003	6.551692522e-010	4.073056885e+003	9.854261851e-010
4.073179199e+003	1.430819907e-009	4.073179199e+003	1.007037120e-009	4.073179199e+003	6.361641214e-010	4.073179199e+003	5.642097900e-010	4.073179199e+003	7.344551634e-010	4.073179199e+003	9.013070290e-010	4.073179199e+003	7.424241777e-010	4.073179199e+003	6.199221692e-010	4.073179199e+003	7.859373707e-010
4.073301758e+003	1.004440420e-009	4.073301758e+003	8.963261244e-010	4.073301758e+003	6.387901874e-010	4.073301758e+003	7.868972141e-010	4.073301758e+003	7.955276438e-010	4.073301758e+003	7.427907178e-010	4.073301758e+003	6.290766796e-010	4.073301758e+003	6.442376077e-010	4.073301758e+003	8.441418120e-010
4.073424072e+003	4.747290339e-010	4.073424072e+003	9.655322097e-010	4.073424072e+003	6.322526391e-010	4.073424072e+003	1.151307494e-009	4.073424072e+003	8.437956445e-010	4.073424072e+003	8.575065102e-010	4.073424072e+003	7.052250450e-010	4.073424072e+003	8.374736460e-010	4.073424072e+003	9.311185711e-010
4.073546631e+003	6.914128714e-010	4.073546631e+003	1.029561991e-009	4.073546631e+003	9.246773347e-010	4.073546631e+003	1.064842325e-009	4.073546631e+003	9.051781547e-010	4.073546631e+003	7.780325828e-010	4.073546631e+003	7.813919511e-010	4.073546631e+003	7.533415003e-010	4.073546631e+003	8.354197334e-010
4.073669189e+003	9.193034667e-010	4.073668945e+003	7.937376867e-010	4.073668945e+003	7.089306364e-010	4.073668945e+003	9.064659579e-010	4.073668945e+003	9.523754008e-010	4.073668945e+003	5.995958730e-010	4.073668945e+003	9.272562163e-010	4.073669189e+003	6.270216568e-010	4.073668945e+003	1.056539967e-009
4.073791504e+003	7.585240769e-010	4.073791504e+003	8.066081136e-010	4.073791504e+003	7.222223930e-010	4.073791504e+003	8.180873201e-010	4.073791504e+003	8.792655493e-010	4.073791504e+003	7.641368649e-010	4.073791504e+003	5.894641997e-010	4.073791504e+003	6.246175799e-010	4.073791504e+003	9.733760464e-010
4.073914063e+003	7.335518304e-010	4.073914063e+003	7.014339110e-010	4.073914063e+003	9.629540498e-010	4.073914063e+003	6.731800672e-010	4.073914063e+003	9.778678978e-010	4.073914063e+003	7.802918311e-010	4.073914063e+003	1.271202366e-009	4.073914063e+003	5.239711998e-010	4.073914063e+003	4.912281693e-010
4.074036377e+003	1.062826493e-009	4.074036377e+003	4.247758256e-010	4.074036377e+003	8.216319292e-010	4.074036377e+003	6.245693962e-010	4.074036377e+003	1.176909792e-009	4.074036377e+003	8.610873126e-010	4.074036377e+003	1.185044285e-009	4.074036377e+003	4.817945487e-010	4.074036377e+003	9.688072566e-010
4.074158936e+003	9.687012303e-010	4.074158936e+003	4.660088426e-010	4.074158936e+003	8.075254354e-010	4.074158936e+003	6.517704709e-010	4.074158936e+003	8.371038307e-010	4.074158936e+003	9.155295966e-010	4.074158936e+003	9.312903226e-010	4.074158936e+003	8.830896014e-010	4.074158936e+003	1.117823056e-009
4.074281250e+003	7.777180011e-010	4.074281250e+003	3.665170112e-010	4.074281250e+003	9.197110851e-010	4.074281250e+003	4.944144538e-010	4.074281250e+003	1.004830552e-009	4.074281250e+003	1.355554780e-009	4.074281250e+003	1.028937158e-009	4.074281250e+003	9.000443169e-010	4.074281250e+003	1.126800875e-009
4.074403809e+003	6.515446516e-010	4.074403809e+003	4.315259261e-010	4.074403809e+003	5.081917109e-010	4.074403809e+003	8.898399240e-010	4.074403809e+003	1.007119832e-009	4.074403809e+003	1.314923281e-009	4.074403809e+003	8.311373256e-010	4.074403809e+003	6.636056149e-010	4.074403809e+003	1.008065520e-009
4.074526123e+003	7.857187678e-010	4.074526123e+003	3.204045640e-010	4.074526123e+003	8.750912772e-010	4.074526123e+003	1.067234190e-009	4.074526123e+003	6.434912048e-010	4.074526123e+003	8.504961180e-010	4.074526123e+003	5.235582523e-010	4.074526123e+003	1.130943006e-009	4.074526123e+003	8.361384363e-010
4.074648682e+003	8.066385893e-010	4.074648682e+003	7.073169828e-010	4.074648682e+003	8.975017951e-010	4.074648682e+003	8.655682282e-010	4.074648682e+003	7.853961370e-010	4.074648682e+003	9.253492417e-010	4.074648682e+003	5.803773573e-010	4.074648682e+003	8.419925313e-010	4.074648682e+003	6.868532409e-010
4.074770996e+003	1.108020786e-009	4.074770996e+003	1.076032485e-009	4.074770996e+003	5.176706286e-010	4.074770996e+003	7.692838588e-010	4.074770996e+003	6.751698645e-010	4.074770996e+003	6.599855107e-010	4.074770996e+003	7.606520969e-010	4.074770996e+003	1.019808571e-009	4.074770996e+003	6.728269608e-010
4.074893555e+003	9.416323277e-010	4.074893555e+003	1.042759767e-009	4.074893555e+003	5.619326671e-010	4.074893555e+003	7.418657355e-010	4.074893555e+003	8.636688587e-010	4.074893555e+003	5.958349925e-010	4.074893555e+003	9.840164239e-010	4.074893555e+003	1.023651719e-009	4.074893555e+003	7.201162444e-010
4.075015869e+003	8.857415357e-010	4.075015869e+003	9.523895006e-010	4.075015869e+003	1.021455920e-009	4.075015869e+003	7.551613779e-010	4.075015869e+003	1.050517673e-009	4.075015869e+003	6.099996064e-010	4.075015869e+003	9.502859610e-010	4.075015869e+003	5.170756601e-010	4.075015869e+003	1.218728229e-009
4.075138428e+003	6.573721012e-010	4.075138428e+003	7.377135569e-010	4.075138428e+003	9.930645195e-010	4.075138428e+003	9.758349684e-010	4.075138428e+003	1.226609481e-009	4.075138428e+003	7.891953202e-010	4.075138428e+003	8.813709762e-010	4.075138428e+003	9.692699976e-010	4.075138428e+003	8.975066801e-010
4.075260742e+003	3.423961947e-010	4.075260742e+003	6.685518250e-010	4.075260742e+003	7.301655947e-010	4.075260742e+003	7.344694852e-010	4.075260742e+003	1.175288200e-009	4.075260742e+003	1.035952990e-009	4.075260742e+003	8.921415828e-010	4.075260742e+003	9.378348098e-010	4.075260742e+003	1.022045670e-009
4.075383301e+003	7.908861344e-010	4.075383301e+003	6.996330182e-010	4.075383301e+003	1.036491559e-009	4.075383301e+003	8.423974296e-010	4.075383301e+003	6.637731476e-010	4.075383301e+003	8.944130991e-010	4.075383301e+003	7.604260555e-010	4.075383301e+003	7.292794701e-010	4.075383301e+003	9.093654718e-010
4.075505615e+003	1.099042191e-009	4.075505615e+003	7.889598419e-010	4.075505615e+003	1.132077543e-009	4.075505615e+003	8.629263415e-010	4.075505615e+003	9.106984611e-010	4.075505615e+003	7.683582104e-010	4.075505615e+003	4.153858091e-010	4.075505615e+003	5.576174522e-010	4.075505615e+003	7.727169460e-010
4.075628174e+003	1.193739330e-009	4.075628174e+003	8.003701590e-010	4.075628174e+003	9.221048924e-010	4.075628174e+003	8.288551512e-010	4.075628174e+003	7.885074260e-010	4.075628174e+003	6.988444823e-010	4.075628174e+003	8.581348965e-010	4.075628174e+003	8.823735631e-010	4.075628174e+003	7.866934881e-010
4.075750488e+003	1.042070541e-009	4.075750488e+003	8.053812062e-010	4.075750488e+003	1.099256020e-009	4.075750488e+003	5.905579914e-010	4.075750488e+003	7.921263645e-010	4.075750488e+003	9.151014946e-010	4.075750488e+003	8.395474871e-010	4.075750488e+003	1.227643986e-009	4.075750488e+003	8.222033054e-010
4.075873047e+003	7.969167548e-010	4.075873047e+003	1.014443973e-009	4.075873047e+003	1.032583685e-009	4.075873047e+003	7.039668848e-010	4.075873047e+003	7.821529535e-010	4.075873047e+003	1.038956476e-009	4.075873047e+003	6.622777327e-010	4.075873047e+003	1.048742759e-009	4.075873047e+003	9.477457708e-010
4.075995361e+003	7.544841973e-010	4.075995361e+003	8.959622488e-010	4.075995361e+003	9.608185358e-010	4.075995361e+003	8.920428840e-010	4.075995361e+003	9.195256223e-010	4.075995361e+003	9.768369447e-010	4.075995361e+003	7.641361432e-010	4.075995361e+003	1.018377271e-009	4.075995361e+003	9.660260369e-010
4.076117920e+003	1.030394770e-009	4.076117920e+003	8.021990294e-010	4.076117920e+003	8.628987525e-010	4.076117920e+003	1.001294714e-009	4.076117920e+003	6.606231118e-010	4.076117920e+003	9.620665375e-010	4.076117920e+003	7.549496028e-010	4.076117920e+003	6.135102426e-010	4.076117920e+003	1.176396203e-009
4.076240479e+003	8.103819837e-010	4.076240479e+003	9.066725148e-010	4.076240479e+003	8.318513101e-010	4.076240479e+003	7.924154111e-010	4.076240479e+003	8.292388998e-010	4.076240479e+003	9.687805003e-010	4.076240479e+003	1.205772926e-009	4.076240479e+003	4.351402294e-010	4.076240479e+003	1.053646392e-009
4.076362793e+003	9.709116844e-010	4.076362793e+003	8.641055094e-010	4.076362793e+003	7.841882144e-010	4.076362793e+003	6.420863286e-010	4.076362793e+003	1.002212091e-009	4.076362793e+003	7.919053746e-010	4.076362793e+003	7.707235961e-010	4.076362793e+003	6.439563327e-010	4.076362793e+003	9.797277434e-010
4.076485352e+003	9.130330381e-010	4.076485352e+003	8.133364537e-010	4.076485352e+003	9.788355682e-010	4.076485352e+003	7.581616446e-010	4.076485352e+003	9.678989832e-010	4.076485352e+003	9.902852982e-010	4.076485352e+003	9.593916772e-010	4.076485352e+003	9.082803953e-010	4.076485352e+003	8.322375566e-010
4.076607666e+003	1.106466585e-009	4.076607666e+003	5.925657187e-010	4.076607666e+003	7.034217098e-010	4.076607666e+003	7.040881767e-010	4.076607666e+003	6.426507104e-010	4.076607666e+003	8.656542150e-010	4.076607666e+003	7.818574121e-010	4.076607666e+003	9.881504504e-010	4.076607666e+003	8.584469247e-010
4.076730225e+003	1.085362467e-009	4.076730225e+003	7.342462749e-010	4.076730225e+003	6.747301051e-010	4.076730225e+003	8.112729377e-010	4.076730225e+003	7.811224445e-010	4.076730225e+003	1.029559882e-009	4.076730225e+003	7.218008413e-010	4.076730225e+003	7.959009563e-010	4.076730225e+003	9.171756687e-010
4.076852539e+003	6.826729737e-010	4.076852539e+003	9.561436087e-010	4.076852539e+003	8.603724955e-010	4.076852539e+003	6.943836062e-010	4.076852539e+003	1.030507568e-009	4.076852539e+003	9.465204176e-010	4.076852539e+003	1.103185432e-009	4.076852539e+003	8.561036324e-010	4.076852539e+003	1.046700393e-009
4.076975098e+003	8.806627649e-010	4.076975098e+003	5.826547578e-010	4.076975098e+003	7.963386617e-010	4.076975098e+003	9.229482179e-010	4.076975098e+003	9.895397834e-010	4.076975098e+003	1.119852655e-009	4.076975098e+003	9.813788671e-010	4.076975098e+003	8.275559127e-010	4.076975098e+003	1.277657646e-009
4.077097412e+003	9.091391528e-010	4.077097412e+003	8.947045882e-010	4.077097412e+003	1.028115260e-009	4.077097412e+003	9.709361093e-010	4.077097412e+003	1.166424179e-009	4.077097412e+003	9.360902054e-010	4.077097412e+003	7.319014839e-010	4.077097412e+003	9.648030153e-010	4.077097412e+003	8.134874996e-010
4.077219971e+003	5.712775808e-010	4.077219971e+003	1.338323785e-009	4.077219971e+003	1.056354892e-009	4.077219971e+003	6.011295350e-010	4.077219971e+003	1.024809015e-009	4.077219971e+003	8.762978676e-010	4.077219971e+003	5.694090754e-010	4.077219971e+003	7.180937511e-010	4.077219971e+003	9.881461205e-010
4.077342285e+003	7.116742751e-010	4.077342285e+003	1.200049837e-009	4.077342285e+003	7.082849862e-010	4.077342285e+003	1.128273808e-009	4.077342285e+003	8.881832492e-010	4.077342285e+003	6.779867223e-010	4.077342285e+003	4.267592946e-010	4.077342285e+003	8.329023027e-010	4.077342285e+003	1.124024540e-009
4.077464844e+003	6.182824808e-010	4.077464844e+003	8.905193805e-010	4.077464844e+003	8.900846171e-010	4.077464844e+003	9.591176742e-010	4.077464844e+003	7.993818385e-010	4.077464844e+003	9.250477606e-010	4.077464844e+003	9.049859750e-010	4.077464844e+003	6.957640575e-010	4.077464844e+003	1.182687726e-009
4.077587158e+003	6.743148262e-010	4.077587158e+003	1.034374475e-009	4.077587158e+003	1.210776035e-009	4.077587158e+003	1.191809984e-009	4.077587158e+003	1.013542028e-009	4.077587158e+003	9.386812438e-010	4.077587158e+003	1.041830289e-009	4.077587158e+003	5.917501489e-010	4.077587158e+003	1.002001260e-009
4.077709717e+003	7.478053732e-010	4.077709717e+003	9.079582641e-010	4.077709717e+003	1.071689515e-009	4.077709717e+003	1.035200925e-009	4.077709717e+003	9.667502354e-010	4.077709717e+003	7.428163085e-010	4.077709717e+003	1.149029760e-009	4.077709717e+003	8.491549686e-010	4.077709717e+003	8.428600040e-010
4.077832031e+003	6.090216664e-010	4.077832031e+003	1.062866795e-009	4.077832031e+003	7.855647799e-010	4.077832031e+003	6.226762994e-010	4.077832031e+003	7.291776627e-010	4.077832031e+003	6.148807574e-010	4.077832031e+003	9.307021820e-010	4.077832031e+003	8.084001801e-010	4.077832031e+003	6.820364828e-010
4.077954590e+003	6.506288286e-010	4.077954590e+003	1.037011921e-009	4.077954590e+003	8.758496151e-010	4.077954590e+003	5.661705549e-010	4.077954590e+003	8.771721127e-010	4.077954590e+003	6.076495973e-010	4.077954590e+003	8.812467978e-010	4.077954590e+003	1.077528067e-009	4.077954590e+003	9.459614203e-010
4.078076904e+003	7.377633504e-010	4.078076904e+003	7.659625156e-010	4.078076904e+003	7.748423569e-010	4.078076904e+003	7.525037815e-010	4.078076904e+003	8.680280383e-010	4.078076904e+003	8.244286365e-010	4.078076904e+003	1.021308593e-009	4.078076904e+003	1.137362537e-009	4.078076904e+003	9.073657381e-010
4.078199463e+003	7.561941628e-010	4.078199463e+003	8.068757329e-010	4.078199463e+003	8.875128410e-010	4.078199463e+003	8.739901580e-010	4.078199463e+003	1.243293135e-009	4.078199463e+003	8.232471926e-010	4.078199463e+003	6.907145966e-010	4.078199463e+003	9.005463042e-010	4.078199463e+003	9.241424848e-010
4.078321777e+003	8.677318308e-010	4.078321777e+003	8.632780046e-010	4.078321777e+003	7.934865542e-010	4.078321777e+003	8.872181323e-010	4.078321777e+003	1.130525562e-009	4.078321777e+003	6.721600498e-010	4.078321777e+003	6.904994909e-010	4.078321777e+003	1.021454921e-009	4.078321777e+003	1.115320836e-009
4.078444336e+003	1.111097658e-009	4.078444336e+003	5.779472456e-010	4.078444336e+003	1.044884956e-009	4.078444336e+003	9.288022018e-010	4.078444336e+003	8.025274889e-010	4.078444336e+003	6.699238386e-010	4.078444336e+003	6.293306432e-010	4.078444336e+003	8.426122022e-010	4.078444336e+003	9.822316294e-010
4.078566895e+003	8.712761068e-010	4.078566895e+003	7.095841137e-010	4.078566650e+003	8.961638653e-010	4.078566650e+003	1.021511320e-009	4.078566650e+003	3.998132658e-010	4.078566650e+003	7.770893373e-010	4.078566650e+003	6.064054259e-010	4.078566895e+003	9.528889899e-010	4.078566895e+003	6.656315499e-010
4.078689209e+003	7.346436237e-010	4.078689209e+003	6.876220704e-010	4.078689209e+003	9.583072114e-010	4.078689209e+003	1.053777177e-009	4.078689209e+003	4.639094942e-010	4.078689209e+003	6.599085167e-010	4.078689209e+003	5.351817878e-010	4.078689209e+003	9.274302437e-010	4.078689209e+003	1.103884761e-009
4.078811768e+003	1.058050203e-009	4.078811768e+003	6.834223742e-010	4.078811768e+003	9.324863104e-010	4.078811768e+003	8.255881534e-010	4.078811768e+003	5.592444841e-010	4.078811768e+003	5.217539178e-010	4.078811768e+003	4.990649560e-010	4.078811768e+003	8.118309913e-010	4.078811768e+003	1.243754988e-009
4.078934082e+003	8.173741683e-010	4.078934082e+003	1.039185293e-009	4.078934082e+003	6.675852648e-010	4.078934082e+003	6.693251509e-010	4.078934082e+003	6.392040786e-010	4.078934082e+003	9.132269385e-010	4.078934082e+003	7.820750159e-010	4.078934082e+003	7.512181432e-010	4.078934082e+003	9.924836508e-010
4.079056641e+003	8.259883333e-010	4.079056641e+003	8.861935075e-010	4.079056641e+003	7.498288102e-010	4.079056641e+003	5.471536002e-010	4.079056641e+003	8.596734991e-010	4.079056641e+003	7.956605930e-010	4.079056641e+003	8.979951227e-010	4.079056641e+003	6.064295732e-010	4.079056641e+003	5.426742389e-010
4.079178955e+003	8.809620811e-010	4.079178955e+003	9.210561203e-010	4.079178955e+003	8.324120282e-010	4.079178955e+003	6.372497530e-010	4.079178955e+003	7.320200002e-010	4.079178955e+003	6.333102931e-010	4.079178955e+003	7.307718874e-010	4.079178955e+003	9.712214366e-010	4.079178955e+003	6.678994025e-010
4.079301514e+003	6.321606572e-010	4.079301514e+003	9.002937840e-010	4.079301514e+003	1.026561391e-009	4.079301514e+003	8.899594950e-010	4.079301514e+003	7.513237255e-010	4.079301514e+003	6.641786010e-010	4.079301514e+003	8.129670270e-010	4.079301514e+003	9.825029679e-010	4.079301514e+003	5.963660676e-010
4.079423828e+003	9.225797348e-010	4.079423828e+003	8.394879791e-010	4.079423828e+003	8.951073771e-010	4.079423828e+003	1.100099789e-009	4.079423828e+003	5.372490786e-010	4.079423828e+003	8.401625506e-010	4.079423828e+003	8.139401930e-010	4.079423828e+003	6.135954522e-010	4.079423828e+003	5.998442854e-010
4.079546387e+003	9.503973164e-010	4.079546387e+003	8.465321222e-010	4.079546387e+003	1.040778463e-009	4.079546387e+003	7.526128054e-010	4.079546387e+003	1.102782088e-009	4.079546387e+003	1.049590082e-009	4.079546387e+003	8.579659760e-010	4.079546387e+003	1.061185251e-009	4.079546387e+003	8.692667142e-010
4.079668701e+003	1.033028996e-009	4.079668701e+003	8.738688106e-010	4.079668701e+003	9.515395138e-010	4.079668701e+003	7.952972725e-010	4.079668701e+003	1.182668963e-009	4.079668701e+003	1.133242833e-009	4.079668701e+003	8.904145754e-010	4.079668701e+003	1.189311205e-009	4.079668701e+003	6.923239759e-010
4.079791260e+003	7.279348235e-010	4.079791260e+003	7.681865699e-010	4.079791260e+003	6.779206640e-010	4.079791260e+003	1.005630579e-009	4.079791260e+003	8.060800361e-010	4.079791260e+003	8.211868407e-010	4.079791260e+003	1.198290689e-009	4.079791260e+003	7.489160403e-010	4.079791260e+003	6.427956500e-010
4.079913574e+003	8.633326831e-010	4.079913574e+003	9.049129779e-010	4.079913574e+003	7.335576591e-010	4.079913574e+003	8.780811078e-010	4.079913574e+003	1.082221646e-009	4.079913574e+003	6.263076169e-010	4.079913574e+003	1.196311716e-009	4.079913574e+003	7.050242057e-010	4.079913574e+003	6.550819331e-010
4.080036133e+003	7.879003561e-010	4.080036133e+003	1.088842461e-009	4.080036133e+003	8.186397671e-010	4.080036133e+003	5.152212545e-010	4.080036133e+003	6.693550714e-010	4.080036133e+003	8.871344770e-010	4.080036133e+003	1.024616947e-009	4.080036133e+003	8.061022405e-010	4.080036133e+003	1.066184807e-009
4.080158447e+003	4.863362491e-010	4.080158447e+003	1.336127875e-009	4.080158447e+003	8.600588575e-010	4.080158447e+003	3.595061748e-010	4.080158447e+003	6.402686714e-010	4.080158447e+003	9.404318435e-010	4.080158447e+003	1.003432337e-009	4.080158447e+003	9.228098286e-010	4.080158447e+003	8.075723423e-010
4.080281006e+003	5.334410136e-010	4.080281006e+003	1.084876633e-009	4.080281006e+003	5.898493916e-010	4.080281006e+003	4.880990612e-010	4.080281006e+003	1.250878179e-009	4.080281006e+003	8.722965683e-010	4.080281006e+003	1.092883450e-009	4.080281006e+003	1.078514833e-009	4.080281006e+003	4.802535591e-010
4.080403320e+003	7.857480222e-010	4.080403320e+003	5.740507514e-010	4.080403320e+003	4.374432483e-010	4.080403320e+003	8.259838924e-010	4.080403320e+003	1.091290613e-009	4.080403320e+003	8.127051809e-010	4.080403320e+003	8.867843682e-010	4.080403320e+003	9.917102695e-010	4.080403320e+003	7.250772760e-010
4.080525879e+003	7.066329188e-010	4.080525879e+003	5.855556595e-010	4.080525879e+003	6.802094443e-010	4.080525879e+003	8.648297078e-010	4.080525879e+003	1.088934276e-009	4.080525879e+003	5.890578025e-010	4.080525879e+003	8.568852294e-010	4.080525879e+003	7.600896024e-010	4.080525879e+003	1.202422939e-009
4.080648193e+003	8.880373104e-010	4.080648193e+003	5.054564545e-010	4.080648193e+003	6.424105137e-010	4.080648193e+003	5.189143559e-010	4.080648193e+003	9.762375353e-010	4.080648193e+003	1.034846431e-009	4.080648193e+003	1.159382701e-009	4.080648193e+003	7.369578836e-010	4.080648193e+003	1.560801599e-009
4.080770752e+003	8.006648677e-010	4.080770752e+003	8.003881447e-010	4.080770752e+003	6.345206027e-010	4.080770752e+003	8.509987715e-010	4.080770752e+003	8.580084421e-010	4.080770752e+003	9.655173328e-010	4.080770752e+003	9.410104918e-010	4.080770752e+003	7.720057371e-010	4.080770752e+003	1.161247876e-009
4.080893066e+003	7.840785243e-010	4.080893066e+003	7.072250563e-010	4.080893066e+003	9.158688252e-010	4.080893066e+003	1.133998229e-009	4.080893066e+003	7.694267445e-010	4.080893066e+003	7.585154727e-010	4.080893066e+003	9.315777039e-010	4.080893066e+003	1.035092789e-009	4.080893066e+003	8.153339670e-010
4.081015625e+003	1.024710650e-009	4.081015625e+003	6.500602834e-010	4.081015625e+003	9.162544612e-010	4.081015625e+003	7.240000821e-010	4.081015625e+003	9.188557692e-010	4.081015625e+003	1.236441727e-009	4.081015625e+003	8.599917445e-010	4.081015625e+003	9.778300392e-010	4.081015625e+003	7.353472831e-010
4.081138184e+003	7.231147348e-010	4.081138184e+003	9.269111034e-010	4.081138184e+003	1.186418519e-009	4.081138184e+003	9.731421224e-010	4.081138184e+003	7.677458669e-010	4.081138184e+003	7.776429500e-010	4.081138184e+003	8.991506983e-010	4.081138184e+003	7.651752010e-010	4.081138184e+003	9.301699966e-010
4.081260498e+003	8.471753299e-010	4.081260498e+003	4.589414682e-010	4.081260498e+003	9.301155401e-010	4.081260498e+003	8.945707508e-010	4.081260498e+003	5.329233166e-010	4.081260498e+003	4.904807116e-010	4.081260498e+003	7.155405157e-010	4.081260498e+003	4.485969374e-010	4.081260498e+003	9.434447668e-010
4.081383057e+003	7.751822517e-010	4.081383057e+003	5.480368936e-010	4.081383057e+003	1.215573420e-009	4.081383057e+003	6.813807296e-010	4.081383057e+003	6.543366959e-010	4.081383057e+003	6.974408828e-010	4.081383057e+003	7.720770134e-010	4.081383057e+003	9.805970480e-010	4.081383057e+003	7.648992550e-010
4.081505371e+003	1.073576117e-009	4.081505371e+003	3.378951285e-010	4.081505371e+003	1.121668425e-009	4.081505371e+003	9.202305029e-010	4.081505371e+003	1.120334825e-009	4.081505371e+003	8.091537995e-010	4.081505371e+003	1.007145034e-009	4.081505371e+003	1.221636015e-009	4.081505371e+003	7.434092786e-010
4.081627930e+003	9.398214429e-010	4.081627930e+003	7.591305362e-010	4.081627930e+003	7.170900540e-010	4.081627930e+003	1.104701997e-009	4.081627930e+003	1.332771782e-009	4.081627930e+003	6.392896212e-010	4.081627930e+003	9.746755625e-010	4.081627930e+003	1.196361232e-009	4.081627930e+003	1.143577566e-009
4.081750244e+003	6.332975810e-010	4.081750244e+003	5.413135495e-010	4.081750244e+003	7.969673255e-010	4.081750244e+003	1.037703590e-009	4.081750244e+003	1.071913114e-009	4.081750244e+003	7.431914528e-010	4.081750244e+003	9.174480620e-010	4.081750244e+003	9.032571358e-010	4.081750244e+003	1.209390477e-009
4.081872803e+003	6.778427264e-010	4.081872803e+003	7.365454358e-010	4.081872803e+003	6.730107027e-010	4.081872803e+003	7.984322647e-010	4.081872803e+003	6.556843957e-010	4.081872803e+003	8.162404086e-010	4.081872803e+003	7.016615067e-010	4.081872803e+003	5.761102151e-010	4.081872803e+003	9.330636264e-010
4.081995117e+003	6.115891127e-010	4.081995117e+003	8.709509780e-010	4.081995117e+003	1.206420408e-009	4.081995117e+003	8.129154572e-010	4.081995117e+003	6.147747866e-010	4.081995117e+003	8.376423999e-010	4.081995117e+003	7.000535152e-010	4.081995117e+003	1.060699750e-009	4.081995117e+003	8.698770038e-010
4.082117676e+003	9.110728283e-010	4.082117676e+003	7.420661863e-010	4.082117676e+003	1.128569571e-009	4.082117676e+003	6.582416279e-010	4.082117676e+003	6.990278911e-010	4.082117676e+003	7.213470932e-010	4.082117676e+003	5.887865195e-010	4.082117676e+003	8.449639322e-010	4.082117676e+003	5.580676476e-010
4.082239990e+003	1.118480197e-009	4.082239990e+003	7.049971162e-010	4.082239990e+003	1.009945128e-009	4.082239990e+003	5.919131296e-010	4.082239990e+003	7.602622420e-010	4.082239990e+003	8.958979669e-010	4.082239990e+003	7.220410381e-010	4.082239990e+003	5.635663602e-010	4.082239990e+003	8.016646791e-010
4.082362549e+003	1.053832688e-009	4.082362549e+003	7.176356731e-010	4.082362549e+003	1.206175493e-009	4.082362549e+003	1.047483322e-009	4.082362549e+003	1.027239849e-009	4.082362549e+003	1.005116435e-009	4.082362549e+003	7.957582926e-010	4.082362549e+003	8.201474500e-010	4.082362549e+003	6.556916676e-010
4.082484863e+003	1.140592509e-009	4.082484863e+003	6.295352573e-010	4.082484863e+003	1.203222522e-009	4.082484863e+003	9.672372903e-010	4.082484863e+003	1.513940973e-009	4.082484863e+003	9.329718109e-010	4.082484863e+003	3.489552258e-010	4.082484863e+003	9.496596842e-010	4.082484863e+003	4.115142394e-010
4.082607422e+003	1.168450448e-009	4.082607422e+003	1.005464489e-009	4.082607422e+003	9.452952865e-010	4.082607422e+003	7.665458823e-010	4.082607422e+003	1.274956030e-009	4.082607422e+003	6.061212643e-010	4.082607422e+003	6.719882428e-010	4.082607422e+003	8.455973699e-010	4.082607422e+003	4.486166716e-010
4.082729736e+003	1.105524672e-009	4.082729736e+003	1.262326133e-009	4.082729736e+003	1.179424558e-009	4.082729736e+003	7.071636610e-010	4.082729736e+003	9.092950282e-010	4.082729736e+003	8.863219603e-010	4.082729736e+003	8.043845034e-010	4.082729736e+003	7.374122424e-010	4.082729736e+003	5.678194026e-010
4.082852295e+003	8.468420964e-010	4.082852295e+003	1.016355222e-009	4.082852295e+003	1.164517260e-009	4.082852295e+003	8.635696602e-010	4.082852295e+003	7.304429839e-010	4.082852295e+003	1.059701549e-009	4.082852295e+003	1.002559258e-009	4.082852295e+003	8.933803142e-010	4.082852295e+003	6.819386722e-010
4.082974609e+003	7.706122962e-010	4.082974609e+003	8.411961128e-010	4.082974609e+003	9.414213853e-010	4.082974609e+003	7.608554897e-010	4.082974609e+003	4.384683727e-010	4.082974609e+003	5.977720541e-010	4.082974609e+003	8.595635315e-010	4.082974609e+003	8.943384922e-010	4.082974609e+003	6.136129937e-010
4.083097168e+003	8.131095797e-010	4.083097168e+003	8.457531897e-010	4.083097168e+003	7.966551308e-010	4.083097168e+003	6.673728792e-010	4.083097168e+003	4.501508888e-010	4.083097168e+003	7.322950024e-010	4.083097168e+003	9.543820179e-010	4.083097168e+003	8.758067049e-010	4.083097168e+003	6.773116512e-010
4.083219482e+003	8.520481543e-010	4.083219482e+003	8.459299372e-010	4.083219482e+003	1.007398942e-009	4.083219482e+003	7.421684933e-010	4.083219482e+003	5.718848173e-010	4.083219482e+003	7.082598397e-010	4.083219482e+003	9.866253370e-010	4.083219482e+003	6.157331867e-010	4.083219482e+003	7.100105504e-010
4.083342041e+003	9.946135027e-010	4.083342041e+003	6.473507286e-010	4.083342041e+003	7.477263253e-010	4.083342041e+003	6.098803129e-010	4.083342041e+003	8.614028935e-010	4.083342041e+003	6.733691937e-010	4.083342041e+003	1.043763298e-009	4.083342041e+003	6.770614625e-010	4.083342041e+003	8.314152145e-010
4.083464600e+003	9.892525688e-010	4.083464600e+003	8.521519601e-010	4.083464355e+003	7.901267418e-010	4.083464600e+003	6.643445238e-010	4.083464355e+003	8.534939977e-010	4.083464355e+003	8.663859075e-010	4.083464355e+003	9.971907744e-010	4.083464600e+003	7.930472390e-010	4.083464600e+003	8.577733523e-010
4.083586914e+003	7.356896758e-010	4.083586914e+003	8.227247217e-010	4.083586914e+003	6.982775469e-010	4.083586914e+003	6.496537752e-010	4.083586914e+003	6.478065306e-010	4.083586914e+003	8.727125689e-010	4.083586914e+003	8.643944449e-010	4.083586914e+003	1.140044059e-009	4.083586914e+003	9.479741436e-010
4.083709473e+003	5.360055733e-010	4.083709473e+003	6.637862482e-010	4.083709473e+003	8.358866377e-010	4.083709473e+003	5.364581557e-010	4.083709473e+003	9.403156032e-010	4.083709473e+003	7.726166373e-010	4.083709473e+003	8.660247519e-010	4.083709473e+003	9.088670372e-010	4.083709473e+003	8.083471670e-010
4.083831787e+003	7.698304216e-010	4.083831787e+003	9.935048340e-010	4.083831787e+003	1.032729124e-009	4.083831787e+003	7.799227930e-010	4.083831787e+003	8.752269465e-010	4.083831787e+003	8.560311904e-010	4.083831787e+003	8.429372200e-010	4.083831787e+003	8.406929597e-010	4.083831787e+003	5.371247891e-010
4.083954346e+003	1.013257811e-009	4.083954346e+003	1.151964635e-009	4.083954346e+003	9.778877708e-010	4.083954346e+003	8.643873950e-010	4.083954346e+003	7.198516783e-010	4.083954346e+003	8.157070019e-010	4.083954346e+003	9.472393980e-010	4.083954346e+003	6.507106520e-010	4.083954346e+003	7.120140033e-010
4.084076660e+003	1.307194908e-009	4.084076660e+003	9.937605183e-010	4.084076660e+003	9.355279884e-010	4.084076660e+003	1.213238621e-009	4.084076660e+003	5.192448138e-010	4.084076660e+003	8.771007809e-010	4.084076660e+003	1.200884059e-009	4.084076660e+003	8.328964185e-010	4.084076660e+003	6.959064436e-010
4.084199219e+003	1.102018365e-009	4.084199219e+003	6.374131778e-010	4.084199219e+003	1.108133141e-009	4.084199219e+003	9.660726663e-010	4.084199219e+003	7.516487988e-010	4.084199219e+003	8.948712327e-010	4.084199219e+003	1.072473443e-009	4.084199219e+003	7.129043467e-010	4.084199219e+003	6.514087048e-010
4.084321533e+003	8.389469675e-010	4.084321533e+003	1.008792161e-009	4.084321533e+003	5.976342754e-010	4.084321533e+003	1.046372655e-009	4.084321533e+003	7.999226281e-010	4.084321533e+003	6.491257531e-010	4.084321533e+003	9.954195246e-010	4.084321533e+003	6.223609961e-010	4.084321533e+003	8.321962564e-010
4.084444092e+003	6.005473341e-010	4.084444092e+003	9.389840017e-010	4.084444092e+003	5.845108841e-010	4.084444092e+003	7.225187670e-010	4.084444092e+003	9.462007844e-010	4.084444092e+003	6.581808987e-010	4.084444092e+003	9.932129563e-010	4.084444092e+003	6.744774739e-010	4.084444092e+003	7.079566378e-010
4.084566406e+003	4.123112685e-010	4.084566406e+003	9.496868847e-010	4.084566406e+003	5.469455444e-010	4.084566406e+003	7.304177818e-010	4.084566406e+003	8.458033718e-010	4.084566406e+003	6.742675862e-010	4.084566406e+003	9.996057315e-010	4.084566406e+003	6.356271620e-010	4.084566406e+003	5.601789588e-010
4.084688965e+003	7.113352685e-010	4.084688965e+003	1.115980086e-009	4.084688965e+003	5.392133406e-010	4.084688965e+003	4.343853888e-010	4.084688965e+003	7.801270741e-010	4.084688965e+003	8.270275020e-010	4.084688965e+003	9.640566123e-010	4.084688965e+003	8.219461778e-010	4.084688965e+003	6.250562290e-010
4.084811279e+003	9.004507695e-010	4.084811279e+003	1.268743888e-009	4.084811279e+003	7.639968658e-010	4.084811279e+003	4.072292781e-010	4.084811279e+003	1.026962404e-009	4.084811279e+003	8.724940215e-010	4.084811279e+003	8.092408410e-010	4.084811279e+003	8.950986619e-010	4.084811279e+003	9.390878075e-010
4.084933838e+003	1.087767543e-009	4.084933838e+003	1.209619516e-009	4.084933838e+003	6.055928536e-010	4.084933838e+003	3.624255895e-010	4.084933838e+003	8.231221815e-010	4.084933838e+003	8.795728035e-010	4.084933838e+003	7.297808469e-010	4.084933838e+003	7.946637237e-010	4.084933838e+003	7.977755678e-010
4.085056152e+003	7.463548113e-010	4.085056152e+003	1.452415965e-009	4.085056152e+003	6.867114655e-010	4.085056152e+003	7.145419256e-010	4.085056152e+003	8.059378165e-010	4.085056152e+003	7.936340474e-010	4.085056152e+003	3.375116298e-010	4.085056152e+003	6.820814469e-010	4.085056152e+003	7.399299506e-010
4.085178711e+003	8.650724026e-010	4.085178711e+003	1.003249039e-009	4.085178711e+003	8.960222009e-010	4.085178711e+003	1.167721919e-009	4.085178711e+003	7.934005675e-010	4.085178711e+003	6.910906847e-010	4.085178711e+003	6.201941183e-010	4.085178711e+003	6.909313122e-010	4.085178711e+003	7.356977250e-010
4.085301025e+003	8.407458618e-010	4.085301025e+003	8.649072014e-010	4.085301025e+003	6.849233403e-010	4.085301025e+003	1.312986164e-009	4.085301025e+003	7.580331363e-010	4.085301025e+003	8.792899187e-010	4.085301025e+003	6.975770517e-010	4.085301025e+003	8.741611324e-010	4.085301025e+003	5.167448136e-010
4.085423584e+003	6.005529407e-010	4.085423584e+003	8.894568970e-010	4.085423584e+003	8.290878539e-010	4.085423584e+003	1.110316172e-009	4.085423584e+003	9.577770799e-010	4.085423584e+003	9.531438971e-010	4.085423584e+003	8.189772749e-010	4.085423584e+003	1.128303340e-009	4.085423584e+003	4.111687102e-010
4.085545898e+003	7.690065806e-010	4.085545898e+003	9.339373719e-010	4.085545898e+003	9.851912619e-010	4.085545898e+003	9.152069658e-010	4.085545898e+003	9.385374700e-010	4.085545898e+003	7.584844974e-010	4.085545898e+003	9.615679364e-010	4.085545898e+003	6.948566167e-010	4.085545898e+003	7.020955484e-010
4.085668457e+003	8.788076378e-010	4.085668457e+003	8.258000395e-010	4.085668457e+003	9.270021972e-010	4.085668457e+003	7.455304152e-010	4.085668457e+003	5.551962778e-010	4.085668457e+003	6.724968915e-010	4.085668457e+003	9.189518591e-010	4.085668457e+003	6.059920898e-010	4.085668457e+003	8.502725746e-010
4.085790771e+003	7.510447264e-010	4.085790771e+003	6.358575333e-010	4.085790771e+003	5.178545370e-010	4.085790771e+003	1.030548868e-009	4.085790771e+003	7.196613305e-010	4.085790771e+003	8.837190424e-010	4.085790771e+003	7.584299300e-010	4.085790771e+003	1.296531771e-009	4.085790771e+003	8.737948143e-010
4.085913330e+003	7.527221624e-010	4.085913330e+003	8.859488143e-010	4.085913330e+003	6.612513870e-010	4.085913330e+003	6.580222478e-010	4.085913330e+003	6.434178190e-010	4.085913330e+003	8.892285241e-010	4.085913330e+003	5.477934772e-010	4.085913330e+003	1.069625166e-009	4.085913330e+003	7.934188306e-010
4.086035889e+003	9.862825001e-010	4.086035889e+003	9.480290997e-010	4.086035889e+003	1.036940311e-009	4.086035889e+003	6.587985157e-010	4.086035889e+003	9.688279068e-010	4.086035889e+003	1.050765253e-009	4.086035889e+003	4.134999010e-010	4.086035889e+003	8.173020594e-010	4.086035889e+003	9.670082513e-010
4.086158203e+003	8.624416181e-010	4.086158203e+003	8.068398727e-010	4.086158203e+003	7.403558877e-010	4.086158203e+003	7.462447882e-010	4.086158203e+003	9.572859172e-010	4.086158203e+003	9.790132038e-010	4.086158203e+003	5.862167418e-010	4.086158203e+003	8.405255381e-010	4.086158203e+003	8.321796585e-010
4.086280762e+003	6.411270959e-010	4.086280762e+003	9.675559243e-010	4.086280762e+003	6.595697322e-010	4.086280762e+003	8.333528867e-010	4.086280762e+003	1.029232699e-009	4.086280762e+003	7.783169109e-010	4.086280762e+003	8.491286008e-010	4.086280762e+003	7.292628168e-010	4.086280762e+003	7.565785221e-010
4.086403076e+003	6.544643161e-010	4.086403076e+003	9.336347251e-010	4.086403076e+003	7.401783630e-010	4.086403076e+003	9.343895657e-010	4.086403076e+003	9.217387964e-010	4.086403076e+003	7.621223097e-010	4.086403076e+003	8.878954794e-010	4.086403076e+003	8.395990014e-010	4.086403076e+003	9.982921156e-010
4.086525635e+003	6.311956513e-010	4.086525635e+003	9.320686445e-010	4.086525635e+003	8.770829618e-010	4.086525635e+003	6.844543821e-010	4.086525635e+003	9.372316256e-010	4.086525635e+003	6.064546088e-010	4.086525635e+003	8.418920006e-010	4.086525635e+003	8.809880048e-010	4.086525635e+003	9.497407305e-010
4.086647949e+003	1.071670641e-009	4.086647949e+003	1.171047148e-009	4.086647949e+003	9.273115054e-010	4.086647949e+003	1.064343613e-009	4.086647949e+003	8.881205216e-010	4.086647949e+003	8.445524280e-010	4.086647949e+003	6.035905664e-010	4.086647949e+003	9.959912894e-010	4.086647949e+003	8.556093056e-010
4.086770508e+003	9.127692491e-010	4.086770508e+003	1.463360877e-009	4.086770508e+003	8.764968196e-010	4.086770508e+003	1.226598267e-009	4.086770508e+003	8.801157025e-010	4.086770508e+003	1.089630497e-009	4.086770508e+003	1.337602917e-009	4.086770508e+003	1.140638473e-009	4.086770508e+003	9.305521909e-010
4.086892822e+003	1.026190466e-009	4.086892822e+003	6.340873937e-010	4.086892822e+003	8.007609020e-010	4.086892822e+003	8.288097431e-010	4.086892822e+003	6.572360434e-010	4.086892822e+003	9.806148116e-010	4.086892822e+003	1.129441984e-009	4.086892822e+003	9.253440791e-010	4.086892822e+003	9.241183929e-010
4.087015381e+003	1.271442396e-009	4.087015381e+003	6.373454542e-010	4.087015381e+003	4.702573331e-010	4.087015381e+003	4.554325528e-010	4.087015381e+003	8.900201687e-010	4.087015381e+003	7.619159748e-010	4.087015381e+003	1.159809027e-009	4.087015381e+003	6.693069432e-010	4.087015381e+003	1.008476302e-009
4.087137695e+003	1.196976629e-009	4.087137695e+003	1.139989436e-009	4.087137695e+003	7.286387604e-010	4.087137695e+003	5.747335385e-010	4.087137695e+003	6.527057228e-010	4.087137695e+003	7.028561066e-010	4.087137695e+003	1.208020572e-009	4.087137695e+003	4.779968088e-010	4.087137695e+003	7.437551686e-010
4.087260254e+003	1.068137800e-009	4.087260254e+003	1.092130275e-009	4.087260254e+003	1.055449506e-009	4.087260254e+003	6.898097094e-010	4.087260254e+003	1.041821629e-009	4.087260254e+003	3.401872950e-010	4.087260254e+003	9.388329003e-010	4.087260254e+003	5.634967493e-010	4.087260254e+003	7.798067192e-010
4.087382568e+003	6.765967231e-010	4.087382568e+003	8.750407621e-010	4.087382568e+003	1.190166299e-009	4.087382568e+003	6.371184136e-010	4.087382568e+003	1.215784584e-009	4.087382568e+003	5.027488981e-010	4.087382568e+003	8.184381506e-010	4.087382568e+003	6.284657794e-010	4.087382568e+003	8.114763861e-010
4.087505127e+003	6.948169262e-010	4.087505127e+003	1.037668840e-009	4.087505127e+003	1.072174238e-009	4.087505127e+003	5.308820050e-010	4.087505127e+003	9.155142755e-010	4.087505127e+003	3.382325253e-010	4.087505127e+003	9.192239747e-010	4.087505127e+003	6.936993202e-010	4.087505127e+003	8.220041869e-010
4.087627441e+003	7.032203153e-010	4.087627441e+003	1.179732312e-009	4.087627441e+003	1.001192018e-009	4.087627441e+003	8.852542033e-010	4.087627441e+003	1.122383297e-009	4.087627441e+003	1.041271402e-009	4.087627441e+003	1.110383563e-009	4.087627441e+003	8.445649735e-010	4.087627441e+003	1.002314121e-009
4.087750000e+003	1.026625895e-009	4.087750000e+003	1.032843922e-009	4.087750000e+003	6.691662224e-010	4.087750000e+003	7.763005239e-010	4.087750000e+003	9.119183741e-010	4.087750000e+003	1.055982080e-009	4.087750000e+003	8.441308208e-010	4.087750000e+003	8.557164977e-010	4.087750000e+003	9.613438934e-010
4.087872314e+003	7.676771441e-010	4.087872314e+003	1.041981279e-009	4.087872314e+003	6.782165940e-010	4.087872314e+003	5.079056620e-010	4.087872314e+003	7.152706760e-010	4.087872314e+003	9.375206167e-010	4.087872314e+003	8.471082724e-010	4.087872314e+003	9.062143258e-010	4.087872314e+003	7.277387581e-010
4.087994873e+003	7.843398708e-010	4.087994873e+003	7.400089985e-010	4.087994873e+003	7.852682393e-010	4.087994873e+003	9.812488599e-010	4.087994873e+003	6.985803047e-010	4.087994873e+003	1.148956263e-009	4.087994873e+003	7.498910937e-010	4.087994873e+003	9.105372567e-010	4.087994873e+003	6.043656131e-010
4.088117188e+003	1.109658698e-009	4.088117188e+003	7.575248206e-010	4.088117188e+003	6.948718823e-010	4.088117188e+003	1.002553929e-009	4.088117188e+003	9.289497505e-010	4.088117188e+003	1.252844606e-009	4.088117188e+003	3.869475851e-010	4.088117188e+003	9.631333509e-010	4.088117188e+003	7.692412263e-010
4.088239746e+003	9.861907957e-010	4.088239746e+003	1.169053410e-009	4.088239746e+003	9.513421162e-010	4.088239746e+003	1.011608242e-009	4.088239746e+003	7.958693149e-010	4.088239746e+003	9.744357543e-010	4.088239746e+003	5.331299291e-010	4.088239746e+003	9.703474690e-010	4.088239746e+003	8.899530002e-010
4.088362305e+003	6.820567444e-010	4.088362305e+003	1.002011696e-009	4.088362305e+003	1.167406505e-009	4.088362305e+003	1.015581286e-009	4.088362061e+003	1.248883552e-009	4.088362061e+003	6.413558018e-010	4.088362305e+003	8.811542052e-010	4.088362305e+003	1.133149574e-009	4.088362305e+003	1.364441782e-009
4.088484619e+003	6.034862055e-010	4.088484619e+003	6.798857588e-010	4.088484619e+003	1.093835245e-009	4.088484619e+003	1.084403123e-009	4.088484619e+003	1.154682128e-009	4.088484619e+003	6.864439572e-010	4.088484619e+003	8.284636865e-010	4.088484619e+003	9.364743425e-010	4.088484619e+003	1.311252773e-009
4.088607178e+003	9.764871134e-010	4.088607178e+003	5.737427755e-010	4.088607178e+003	4.808378695e-010	4.088607178e+003	7.698221505e-010	4.088607178e+003	9.150151192e-010	4.088607178e+003	6.729820590e-010	4.088607178e+003	4.957795841e-010	4.088607178e+003	6.034385769e-010	4.088607178e+003	1.077432366e-009
4.088729492e+003	9.518527078e-010	4.088729492e+003	9.446882165e-010	4.088729492e+003	6.535324504e-010	4.088729492e+003	5.598758679e-010	4.088729492e+003	6.690973886e-010	4.088729492e+003	9.483277497e-010	4.088729492e+003	5.177518969e-010	4.088729492e+003	8.162007181e-010	4.088729492e+003	8.507735072e-010
4.088852051e+003	6.171535505e-010	4.088852051e+003	1.021402629e-009	4.088852051e+003	6.600094360e-010	4.088852051e+003	1.055972310e-009	4.088852051e+003	7.847436589e-010	4.088852051e+003	9.028266468e-010	4.088852051e+003	4.301686507e-010	4.088852051e+003	9.304401694e-010	4.088852051e+003	5.968684436e-010
4.088974365e+003	6.857687196e-010	4.088974365e+003	8.654840733e-010	4.088974365e+003	8.320469869e-010	4.088974365e+003	1.210640477e-009	4.088974365e+003	8.480888214e-010	4.088974365e+003	8.379209548e-010	4.088974365e+003	6.317043555e-010	4.088974365e+003	6.789842022e-010	4.088974365e+003	1.055890930e-009
4.089096924e+003	7.382318645e-010	4.089096924e+003	1.265476501e-009	4.089096924e+003	8.961659193e-010	4.089096924e+003	5.355370591e-010	4.089096924e+003	6.691456278e-010	4.089096924e+003	8.385102612e-010	4.089096924e+003	1.007015360e-009	4.089096924e+003	6.080538850e-010	4.089096924e+003	1.104322411e-009
4.089219238e+003	7.857653972e-010	4.089219238e+003	1.022739116e-009	4.089219238e+003	9.916979460e-010	4.089219238e+003	8.114744432e-010	4.089219238e+003	8.723482492e-010	4.089219238e+003	1.029694108e-009	4.089219238e+003	9.498849485e-010	4.089219238e+003	8.117020944e-010	4.089219238e+003	1.168543484e-009
4.089341797e+003	7.783129696e-010	4.089341797e+003	7.808262370e-010	4.089341797e+003	1.106995606e-009	4.089341797e+003	7.337705998e-010	4.089341797e+003	3.711706220e-010	4.089341797e+003	7.540031932e-010	4.089341797e+003	8.511792382e-010	4.089341797e+003	8.122335027e-010	4.089341797e+003	6.249605278e-010
4.089464111e+003	8.187064360e-010	4.089464111e+003	8.593294409e-010	4.089464111e+003	1.065505906e-009	4.089464111e+003	9.354746977e-010	4.089464111e+003	7.350844378e-010	4.089464111e+003	6.322918300e-010	4.089464111e+003	5.468486219e-010	4.089464111e+003	8.103387406e-010	4.089464111e+003	6.678490538e-010
4.089586670e+003	5.492570287e-010	4.089586670e+003	7.470299934e-010	4.089586670e+003	6.031672939e-010	4.089586670e+003	8.870328361e-010	4.089586670e+003	4.711888102e-010	4.089586670e+003	1.084219714e-009	4.089586670e+003	1.092166690e-009	4.089586670e+003	8.278151498e-010	4.089586670e+003	7.058273965e-010
4.089708984e+003	5.624625210e-010	4.089708984e+003	1.008021111e-009	4.089708984e+003	5.908013523e-010	4.089708984e+003	1.250316073e-009	4.089708984e+003	7.015485415e-010	4.089708984e+003	1.112627879e-009	4.089708984e+003	9.901108822e-010	4.089708984e+003	9.078401919e-010	4.089708984e+003	6.714711565e-010
4.089831543e+003	8.405131036e-010	4.089831543e+003	9.722592731e-010	4.089831543e+003	1.191716059e-009	4.089831543e+003	1.235014091e-009	4.089831543e+003	6.086541271e-010	4.089831543e+003	8.561290565e-010	4.089831543e+003	1.185800236e-009	4.089831543e+003	8.610447355e-010	4.089831543e+003	4.024363620e-010
4.089953857e+003	7.307813799e-010	4.089953857e+003	8.452722966e-010	4.089953857e+003	1.265113903e-009	4.089953857e+003	9.592504568e-010	4.089953857e+003	7.882580699e-010	4.089953857e+003	8.884512570e-010	4.089953857e+003	1.225807567e-009	4.089953857e+003	6.319870183e-010	4.089953857e+003	7.292104143e-010
4.090076416e+003	6.711965983e-010	4.090076416e+003	1.195067045e-009	4.090076416e+003	8.057189915e-010	4.090076416e+003	1.126637117e-009	4.090076416e+003	8.242740934e-010	4.090076416e+003	7.629374355e-010	4.090076416e+003	1.003009786e-009	4.090076416e+003	1.155490148e-009	4.090076416e+003	9.818709179e-010
4.090198730e+003	8.912756644e-010	4.090198730e+003	8.210861435e-010	4.090198730e+003	5.133936609e-010	4.090198730e+003	9.991274474e-010	4.090198730e+003	9.488007047e-010	4.090198730e+003	1.052605891e-009	4.090198730e+003	8.594847611e-010	4.090198730e+003	1.116682746e-009	4.090198730e+003	8.073227642e-010
4.090321289e+003	1.051324250e-009	4.090321289e+003	5.250676560e-010	4.090321289e+003	5.780170231e-010	4.090321289e+003	8.046228683e-010	4.090321289e+003	1.137708150e-009	4.090321289e+003	9.950781310e-010	4.090321289e+003	1.115693871e-009	4.090321289e+003	1.028137464e-009	4.090321289e+003	6.776165740e-010
4.090443604e+003	9.903188269e-010	4.090443604e+003	9.905447573e-010	4.090443604e+003	5.984929774e-010	4.090443604e+003	7.925890499e-010	4.090443604e+003	1.078193756e-009	4.090443604e+003	9.338702034e-010	4.090443604e+003	1.065778910e-009	4.090443604e+003	1.271859285e-009	4.090443604e+003	5.152890337e-010
4.090566162e+003	8.551774289e-010	4.090566162e+003	1.069747069e-009	4.090566162e+003	6.441044365e-010	4.090566162e+003	7.553319081e-010	4.090566162e+003	1.020879048e-009	4.090566162e+003	5.825059324e-010	4.090566162e+003	1.189712218e-009	4.090566162e+003	1.617867285e-009	4.090566162e+003	1.041713604e-009
4.090688477e+003	6.703653188e-010	4.090688477e+003	8.983178090e-010	4.090688477e+003	7.460151941e-010	4.090688477e+003	9.894864927e-010	4.090688477e+003	1.225646029e-009	4.090688477e+003	7.414347469e-010	4.090688477e+003	6.963176147e-010	4.090688477e+003	1.621917045e-009	4.090688477e+003	1.221370227e-009
4.090811035e+003	1.051447818e-009	4.090811035e+003	8.813362817e-010	4.090811035e+003	8.690816955e-010	4.090811035e+003	8.936990037e-010	4.090811035e+003	1.010884265e-009	4.090811035e+003	9.584625316e-010	4.090811035e+003	7.404513669e-010	4.090811035e+003	1.049945464e-009	4.090811035e+003	1.097964164e-009
4.090933594e+003	1.106789438e-009	4.090933594e+003	8.574489452e-010	4.090933594e+003	1.058073962e-009	4.090933594e+003	4.004046539e-010	4.090933594e+003	8.556875208e-010	4.090933594e+003	8.280946484e-010	4.090933594e+003	7.644276323e-010	4.090933594e+003	8.564054466e-010	4.090933594e+003	1.033440777e-009
4.091055908e+003	1.058162336e-009	4.091055908e+003	9.920562150e-010	4.091055908e+003	1.076426392e-009	4.091055908e+003	5.986362517e-010	4.091055908e+003	8.299653742e-010	4.091055908e+003	7.135893543e-010	4.091055908e+003	7.920705203e-010	4.091055908e+003	6.165741806e-010	4.091055908e+003	7.866400864e-010
4.091178467e+003	1.020884932e-009	4.091178467e+003	8.305169330e-010	4.091178467e+003	9.104305643e-010	4.091178467e+003	1.211300060e-009	4.091178467e+003	8.780989269e-010	4.091178467e+003	8.283854713e-010	4.091178467e+003	9.149994651e-010	4.091178467e+003	7.957162151e-010	4.091178467e+003	7.682244285e-010
4.091300781e+003	1.074492162e-009	4.091300781e+003	7.818918846e-010	4.091300781e+003	5.299824468e-010	4.091300781e+003	1.441950226e-009	4.091300781e+003	1.139246586e-009	4.091300781e+003	8.231264559e-010	4.091300781e+003	7.616594577e-010	4.091300781e+003	5.712566531e-010	4.091300781e+003	1.107367642e-009
4.091423340e+003	1.023840457e-009	4.091423340e+003	1.025516227e-009	4.091423340e+003	7.614753272e-010	4.091423340e+003	1.123472315e-009	4.091423340e+003	1.127199445e-009	4.091423340e+003	5.221994503e-010	4.091423340e+003	7.165008586e-010	4.091423340e+003	8.878961455e-010	4.091423340e+003	1.144831785e-009
4.091545654e+003	6.131775643e-010	4.091545654e+003	8.832272136e-010	4.091545654e+003	9.296498571e-010	4.091545654e+003	1.094316859e-009	4.091545654e+003	9.484691921e-010	4.091545654e+003	8.745987268e-010	4.091545654e+003	7.369968524e-010	4.091545654e+003	1.289110152e-009	4.091545654e+003	5.458920538e-010
4.091668213e+003	7.711803973e-010	4.091668213e+003	1.010366679e-009	4.091668213e+003	1.056711496e-009	4.091668213e+003	9.893986741e-010	4.091668213e+003	9.788604372e-010	4.091668213e+003	1.017996909e-009	4.091668213e+003	6.000850372e-010	4.091668213e+003	1.005482142e-009	4.091668213e+003	7.574083027e-010
4.091790527e+003	7.461311013e-010	4.091790527e+003	8.208341784e-010	4.091790527e+003	9.921226063e-010	4.091790527e+003	9.891367725e-010	4.091790527e+003	1.183469212e-009	4.091790527e+003	9.489613539e-010	4.091790527e+003	8.973646826e-010	4.091790527e+003	9.821760072e-010	4.091790527e+003	9.548480895e-010
4.091913086e+003	9.663484457e-010	4.091913086e+003	8.567512810e-010	4.091913086e+003	1.337641886e-009	4.091913086e+003	6.112457207e-010	4.091913086e+003	6.920625739e-010	4.091913086e+003	1.156064022e-009	4.091913086e+003	9.729278494e-010	4.091913086e+003	7.170619098e-010	4.091913086e+003	9.630184428e-010
4.092035400e+003	8.026480036e-010	4.092035400e+003	5.338764431e-010	4.092035400e+003	1.138073191e-009	4.092035400e+003	5.731150554e-010	4.092035400e+003	7.697968374e-010	4.092035400e+003	1.143757311e-009	4.092035400e+003	6.945434783e-010	4.092035400e+003	9.308847027e-010	4.092035400e+003	7.195126162e-010
4.092157959e+003	9.225983866e-010	4.092157959e+003	6.914078199e-010	4.092157959e+003	9.619011143e-010	4.092157959e+003	7.109822175e-010	4.092157959e+003	5.896835242e-010	4.092157959e+003	9.778796661e-010	4.092157959e+003	6.824105170e-010	4.092157959e+003	7.542975133e-010	4.092157959e+003	8.986565381e-010
4.092280273e+003	1.065389554e-009	4.092280273e+003	9.212804963e-010	4.092280273e+003	9.389412581e-010	4.092280273e+003	9.761820241e-010	4.092280273e+003	7.483484388e-010	4.092280273e+003	6.144231790e-010	4.092280273e+003	1.032652297e-009	4.092280273e+003	7.270962166e-010	4.092280273e+003	1.032309349e-009
4.092402832e+003	8.477655800e-010	4.092402832e+003	1.093824586e-009	4.092402832e+003	1.050138532e-009	4.092402832e+003	8.388369999e-010	4.092402832e+003	1.138322658e-009	4.092402832e+003	6.024676868e-010	4.092402832e+003	1.121880255e-009	4.092402832e+003	6.057604973e-010	4.092402832e+003	7.783473310e-010
4.092525146e+003	5.080924570e-010	4.092525146e+003	1.004679451e-009	4.092525146e+003	9.461235129e-010	4.092525146e+003	7.664588964e-010	4.092525146e+003	9.635144904e-010	4.092525146e+003	6.460593727e-010	4.092525146e+003	1.149285001e-009	4.092525146e+003	7.788372725e-010	4.092525146e+003	9.309635840e-010
4.092647705e+003	5.445126017e-010	4.092647705e+003	8.356479397e-010	4.092647705e+003	7.081352726e-010	4.092647705e+003	1.055099452e-009	4.092647705e+003	8.723887723e-010	4.092647705e+003	6.448567791e-010	4.092647705e+003	1.161467589e-009	4.092647705e+003	7.217536568e-010	4.092647705e+003	1.189360277e-009
4.092770020e+003	6.874475433e-010	4.092770020e+003	1.061167709e-009	4.092770020e+003	7.457374163e-010	4.092770020e+003	8.346295322e-010	4.092770020e+003	8.544850383e-010	4.092770020e+003	4.908174422e-010	4.092770020e+003	8.546051089e-010	4.092770020e+003	1.023677032e-009	4.092770020e+003	1.120453619e-009
4.092892578e+003	5.102255840e-010	4.092892578e+003	8.426607745e-010	4.092892578e+003	7.382216505e-010	4.092892578e+003	9.766271125e-010	4.092892578e+003	8.728530676e-010	4.092892578e+003	5.568255856e-010	4.092892578e+003	9.502598708e-010	4.092892578e+003	9.682408209e-010	4.092892578e+003	1.016215001e-009
4.093014893e+003	7.933021462e-010	4.093014893e+003	5.141695403e-010	4.093014893e+003	7.102777255e-010	4.093014893e+003	8.843558108e-010	4.093014893e+003	8.306552113e-010	4.093014893e+003	8.994641698e-010	4.093014893e+003	7.776662092e-010	4.093014893e+003	1.064997535e-009	4.093014893e+003	9.973114556e-010
4.093137451e+003	9.149770941e-010	4.093137451e+003	7.432502946e-010	4.093137451e+003	5.069880626e-010	4.093137451e+003	9.117333000e-010	4.093137451e+003	1.027469554e-009	4.093137451e+003	1.268208094e-009	4.093137451e+003	6.252560691e-010	4.093137451e+003	9.178950378e-010	4.093137451e+003	1.128767191e-009
4.093260010e+003	6.794280694e-010	4.093260010e+003	1.086259305e-009	4.093260010e+003	3.889853717e-010	4.093260010e+003	1.066036037e-009	4.093260010e+003	8.303578380e-010	4.093260010e+003	1.037732456e-009	4.093260010e+003	6.497337113e-010	4.093260010e+003	7.728391260e-010	4.093260010e+003	1.207161371e-009
4.093382324e+003	7.755455722e-010	4.093382324e+003	9.191125083e-010	4.093382324e+003	8.401785934e-010	4.093382324e+003	1.102635205e-009	4.093382324e+003	8.911719696e-010	4.093382324e+003	6.382477880e-010	4.093382324e+003	9.250498145e-010	4.093382324e+003	4.939816889e-010	4.093382324e+003	1.029709096e-009
4.093504883e+003	5.966295791e-010	4.093504883e+003	8.939631257e-010	4.093504883e+003	1.057677501e-009	4.093504883e+003	9.312154936e-010	4.093504883e+003	9.206632123e-010	4.093504883e+003	7.274628122e-010	4.093504883e+003	6.806712416e-010	4.093504883e+003	9.976844906e-010	4.093504883e+003	1.013276463e-009
4.093627197e+003	6.682243092e-010	4.093627197e+003	1.185659015e-009	4.093627197e+003	7.771415733e-010	4.093627197e+003	1.013550688e-009	4.093627197e+003	7.921087120e-010	4.093627197e+003	1.172078101e-009	4.093627197e+003	7.081549791e-010	4.093627197e+003	1.105812553e-009	4.093627197e+003	9.455337624e-010
4.093749756e+003	4.834836420e-010	4.093749756e+003	1.272965622e-009	4.093749756e+003	7.078672093e-010	4.093749756e+003	1.194745858e-009	4.093749756e+003	9.872263007e-010	4.093749756e+003	7.371243615e-010	4.093749756e+003	8.874776469e-010	4.093749756e+003	9.099382914e-010	4.093749756e+003	1.096172597e-009
4.093872070e+003	8.795826290e-010	4.093872070e+003	9.259905620e-010	4.093872070e+003	6.792725826e-010	4.093872070e+003	1.113108938e-009	4.093872070e+003	6.615470949e-010	4.093872070e+003	1.037329000e-009	4.093872070e+003	9.060210360e-010	4.093872070e+003	7.898361409e-010	4.093872070e+003	8.050727307e-010
4.093994629e+003	9.467815421e-010	4.093994629e+003	7.476734232e-010	4.093994629e+003	1.017686269e-009	4.093994629e+003	6.848485667e-010	4.093994629e+003	9.795469991e-010	4.093994629e+003	9.524375733e-010	4.093994629e+003	8.158927978e-010	4.093994629e+003	8.269822049e-010	4.093994629e+003	8.858222489e-010
4.094116943e+003	8.161009091e-010	4.094116943e+003	4.879045501e-010	4.094116943e+003	9.521538002e-010	4.094116943e+003	8.327850631e-010	4.094116943e+003	1.060401877e-009	4.094116943e+003	6.962891930e-010	4.094116943e+003	1.109544678e-009	4.094116943e+003	8.748223812e-010	4.094116943e+003	8.771176563e-010
4.094239502e+003	5.973080364e-010	4.094239502e+003	7.063239438e-010	4.094239502e+003	9.465992434e-010	4.094239502e+003	8.949262997e-010	4.094239502e+003	8.230870985e-010	4.094239502e+003	7.709567984e-010	4.094239502e+003	1.089126345e-009	4.094239502e+003	9.170741389e-010	4.094239502e+003	6.453957369e-010
4.094361816e+003	8.819713848e-010	4.094361816e+003	9.261297840e-010	4.094361816e+003	7.630130416e-010	4.094361816e+003	1.020816875e-009	4.094361816e+003	5.701953909e-010	4.094361816e+003	9.029509918e-010	4.094361816e+003	8.352448733e-010	4.094361816e+003	3.254123360e-010	4.094361816e+003	8.818855091e-010
4.094484375e+003	8.696609544e-010	4.094484375e+003	8.219699921e-010	4.094484375e+003	6.816292530e-010	4.094484375e+003	1.218457446e-009	4.094484375e+003	8.200943813e-010	4.094484375e+003	5.574320450e-010	4.094484375e+003	7.337818686e-010	4.094484375e+003	7.394728718e-010	4.094484375e+003	1.098824920e-009
4.094606689e+003	1.021731144e-009	4.094606689e+003	8.370432680e-010	4.094606689e+003	8.207585167e-010	4.094606689e+003	1.130435634e-009	4.094606689e+003	1.096862934e-009	4.094606689e+003	7.102421429e-010	4.094606689e+003	8.335518942e-010	4.094606689e+003	8.174746990e-010	4.094606689e+003	1.114322079e-009
4.094729248e+003	9.094227593e-010	4.094729248e+003	7.614326947e-010	4.094729248e+003	8.562738296e-010	4.094729248e+003	8.138781316e-010	4.094729248e+003	1.117948512e-009	4.094729248e+003	1.061312038e-009	4.094729248e+003	8.863016432e-010	4.094729248e+003	7.668105595e-010	4.094729248e+003	6.041941947e-010
4.094851563e+003	6.476070236e-010	4.094851563e+003	7.752494757e-010	4.094851563e+003	7.648207623e-010	4.094851563e+003	8.527720197e-010	4.094851563e+003	8.013890107e-010	4.094851563e+003	7.343129993e-010	4.094851563e+003	5.305668682e-010	4.094851563e+003	3.787342384e-010	4.094851563e+003	5.218664390e-010
4.094974121e+003	7.438671346e-010	4.094974121e+003	7.967427829e-010	4.094974121e+003	7.289640558e-010	4.094974121e+003	9.906568899e-010	4.094974121e+003	8.848612398e-010	4.094974121e+003	9.192496764e-010	4.094974121e+003	5.979510775e-010	4.094974121e+003	4.641509399e-010	4.094974121e+003	7.663070178e-010
4.095096436e+003	7.912217548e-010	4.095096436e+003	7.636535848e-010	4.095096436e+003	7.589035511e-010	4.095096436e+003	9.113000354e-010	4.095096436e+003	9.228213194e-010	4.095096436e+003	1.035876274e-009	4.095096436e+003	6.984205991e-010	4.095096436e+003	4.718785918e-010	4.095096436e+003	6.891735516e-010
4.095218994e+003	5.558371541e-010	4.095218994e+003	8.011614705e-010	4.095218994e+003	8.602242807e-010	4.095218994e+003	7.058199580e-010	4.095218994e+003	7.836051807e-010	4.095218994e+003	7.791942092e-010	4.095218994e+003	6.158143440e-010	4.095218994e+003	4.703747392e-010	4.095218994e+003	6.023755939e-010
4.095341309e+003	7.885967435e-010	4.095341309e+003	1.269299998e-009	4.095341309e+003	8.420221742e-010	4.095341309e+003	9.511625931e-010	4.095341309e+003	9.354138575e-010	4.095341309e+003	7.822011372e-010	4.095341309e+003	7.433908489e-010	4.095341309e+003	6.212139136e-010	4.095341309e+003	1.081713719e-009
4.095463867e+003	7.501617105e-010	4.095463867e+003	8.684234998e-010	4.095463867e+003	5.031083328e-010	4.095463867e+003	6.957119880e-010	4.095463867e+003	8.469843715e-010	4.095463867e+003	9.236957310e-010	4.095463867e+003	1.020764473e-009	4.095463867e+003	5.682795901e-010	4.095463867e+003	8.024943488e-010
4.095586182e+003	9.274457868e-010	4.095586182e+003	4.526251873e-010	4.095586182e+003	5.596658137e-010	4.095586182e+003	7.809319302e-010	4.095586182e+003	9.452316707e-010	4.095586182e+003	9.162869907e-010	4.095586182e+003	9.235056608e-010	4.095586426e+003	8.777565341e-010	4.095586182e+003	5.687805227e-010
4.095708740e+003	1.241887704e-009	4.095708740e+003	8.518681871e-010	4.095708740e+003	8.418951092e-010	4.095708740e+003	1.024562990e-009	4.095708740e+003	9.453687833e-010	4.095708740e+003	1.033996000e-009	4.095708740e+003	8.537730523e-010	4.095708740e+003	1.283423479e-009	4.095708740e+003	4.986654423e-010
4.095831299e+003	1.198751876e-009	4.095831299e+003	8.548024510e-010	4.095831299e+003	9.897206388e-010	4.095831299e+003	8.628044390e-010	4.095831299e+003	1.400316418e-009	4.095831299e+003	9.959534308e-010	4.095831299e+003	8.277066255e-010	4.095831299e+003	9.282288826e-010	4.095831299e+003	6.871085367e-010
4.095953613e+003	9.622802555e-010	4.095953613e+003	4.480338878e-010	4.095953613e+003	5.004293646e-010	4.095953613e+003	7.438162863e-010	4.095953613e+003	9.080529106e-010	4.095953613e+003	8.269688268e-010	4.095953613e+003	9.148439228e-010	4.095953613e+003	1.118165560e-009	4.095953613e+003	1.037880559e-009
4.096076172e+003	8.623987080e-010	4.096076172e+003	9.214135566e-010	4.096076172e+003	6.191231416e-010	4.096076172e+003	9.974522319e-010	4.096076172e+003	8.151299080e-010	4.096076172e+003	8.030204834e-010	4.096076172e+003	8.491419234e-010	4.096076172e+003	1.169531805e-009	4.096076172e+003	1.086629897e-009
4.096198730e+003	8.311976107e-010	4.096198730e+003	6.930117591e-010	4.096198730e+003	9.516341049e-010	4.096198730e+003	1.213762424e-009	4.096198730e+003	8.761625314e-010	4.096198730e+003	1.021305263e-009	4.096198730e+003	8.160932485e-010	4.096198730e+003	1.089298318e-009	4.096198730e+003	9.965969161e-010
4.096320801e+003	9.596515804e-010	4.096320801e+003	6.072521375e-010	4.096320801e+003	7.192362816e-010	4.096320801e+003	9.597184158e-010	4.096320801e+003	1.214394141e-009	4.096320801e+003	1.171849284e-009	4.096320801e+003	1.152223650e-009	4.096320801e+003	9.308342430e-010	4.096320801e+003	8.332367019e-010
4.096443359e+003	1.149608408e-009	4.096443359e+003	9.074762608e-010	4.096443359e+003	7.132951452e-010	4.096443359e+003	9.803058365e-010	4.096443359e+003	9.867783257e-010	4.096443359e+003	1.258338100e-009	4.096443359e+003	9.154951797e-010	4.096443359e+003	6.633739114e-010	4.096443359e+003	8.087632786e-010
4.096565918e+003	1.112898884e-009	4.096565918e+003	7.711760119e-010	4.096565918e+003	6.853433376e-010	4.096565918e+003	5.770363076e-010	4.096565918e+003	9.548956070e-010	4.096565918e+003	8.590133049e-010	4.096565918e+003	6.996510038e-010	4.096565918e+003	7.332676133e-010	4.096565918e+003	1.076791878e-009
4.096688477e+003	1.188503518e-009	4.096688477e+003	7.501303467e-010	4.096688477e+003	8.503948101e-010	4.096688477e+003	6.838885014e-010	4.096688477e+003	9.552438840e-010	4.096688477e+003	5.281159399e-010	4.096688477e+003	9.281905244e-010	4.096688477e+003	6.248775386e-010	4.096688477e+003	1.065926791e-009
4.096810547e+003	8.749688196e-010	4.096810547e+003	5.360602517e-010	4.096810547e+003	9.417926439e-010	4.096810547e+003	5.466087583e-010	4.096810547e+003	4.593415370e-010	4.096810547e+003	6.760047522e-010	4.096810547e+003	7.686340453e-010	4.096810547e+003	7.125208201e-010	4.096810547e+003	1.144008444e-009
4.096933105e+003	6.448767631e-010	4.096933105e+003	9.855226635e-010	4.096933105e+003	9.210331386e-010	4.096933105e+003	8.058873013e-010	4.096933105e+003	4.962534272e-010	4.096933105e+003	6.878949077e-010	4.096933105e+003	7.389958645e-010	4.096933105e+003	7.963129600e-010	4.096933105e+003	8.568745713e-010
4.097055664e+003	4.591573510e-010	4.097055664e+003	9.822089808e-010	4.097055664e+003	8.883937475e-010	4.097055664e+003	9.123512501e-010	4.097055664e+003	7.156747972e-010	4.097055664e+003	6.798611674e-010	4.097055664e+003	9.186451599e-010	4.097055664e+003	8.595941181e-010	4.097055664e+003	8.972997345e-010
4.097178223e+003	7.084590137e-010	4.097178223e+003	8.295037435e-010	4.097178223e+003	9.617021623e-010	4.097178223e+003	7.444920236e-010	4.097178223e+003	7.961151738e-010	4.097178223e+003	5.476753495e-010	4.097178223e+003	7.016596193e-010	4.097178223e+003	8.505274818e-010	4.097178223e+003	7.131212287e-010
4.097300293e+003	7.886777342e-010	4.097300293e+003	9.264518042e-010	4.097300293e+003	5.683333804e-010	4.097300293e+003	7.920676892e-010	4.097300293e+003	4.502225259e-010	4.097300293e+003	7.115809608e-010	4.097300293e+003	8.520748551e-010	4.097300293e+003	5.246921786e-010	4.097300293e+003	8.555878783e-010
4.097422852e+003	8.539077778e-010	4.097422852e+003	9.775219523e-010	4.097422852e+003	5.368567257e-010	4.097422852e+003	7.977280503e-010	4.097422852e+003	7.597375506e-010	4.097422852e+003	1.018174767e-009	4.097422852e+003	9.726662809e-010	4.097422852e+003	5.253529833e-010	4.097422852e+003	8.309693489e-010
4.097545410e+003	7.397730206e-010	4.097545410e+003	7.340428820e-010	4.097545410e+003	6.852924339e-010	4.097545410e+003	6.750011106e-010	4.097545410e+003	9.666044631e-010	4.097545410e+003	7.602642405e-010	4.097545410e+003	7.298399662e-010	4.097545410e+003	8.155258691e-010	4.097545410e+003	1.024542673e-009
4.097667969e+003	8.129752982e-010	4.097667969e+003	7.318337603e-010	4.097667969e+003	5.261411862e-010	4.097667969e+003	7.418776149e-010	4.097667969e+003	9.140383450e-010	4.097667969e+003	7.003493896e-010	4.097667969e+003	9.162605674e-010	4.097667969e+003	9.238750320e-010	4.097667969e+003	9.113022559e-010
4.097790039e+003	9.441268878e-010	4.097790039e+003	1.007209649e-009	4.097790039e+003	8.356397241e-010	4.097790039e+003	9.995376749e-010	4.097790039e+003	8.392065931e-010	4.097790039e+003	6.732028823e-010	4.097790039e+003	9.140834756e-010	4.097790039e+003	1.055280863e-009	4.097790039e+003	8.371489613e-010
4.097912598e+003	9.154747516e-010	4.097912598e+003	1.076594702e-009	4.097912598e+003	9.022455005e-010	4.097912598e+003	1.136759020e-009	4.097912598e+003	1.051106535e-009	4.097912598e+003	6.123995200e-010	4.097912598e+003	1.080270429e-009	4.097912598e+003	1.138908412e-009	4.097912598e+003	7.208222352e-010
4.098035156e+003	8.396034978e-010	4.098035156e+003	1.060048938e-009	4.098035156e+003	8.654731931e-010	4.098035156e+003	1.007672057e-009	4.098035156e+003	9.324782058e-010	4.098035156e+003	8.408175822e-010	4.098035156e+003	1.198053434e-009	4.098035156e+003	7.988319450e-010	4.098035156e+003	9.836383930e-010
4.098157715e+003	9.347669305e-010	4.098157715e+003	7.519628809e-010	4.098157715e+003	8.632159987e-010	4.098157715e+003	7.501059218e-010	4.098157715e+003	7.602592444e-010	4.098157715e+003	8.622437764e-010	4.098157715e+003	1.117464676e-009	4.098157715e+003	6.477087755e-010	4.098157715e+003	1.027465446e-009
4.098280273e+003	7.603421226e-010	4.098280273e+003	5.861309771e-010	4.098280273e+003	6.299124555e-010	4.098280273e+003	7.641029476e-010	4.098280273e+003	7.960366810e-010	4.098280273e+003	7.756129072e-010	4.098280273e+003	1.107325120e-009	4.098280273e+003	1.165769370e-009	4.098280273e+003	9.672305179e-010
4.098402344e+003	9.656558886e-010	4.098402344e+003	6.382400719e-010	4.098402344e+003	5.753479360e-010	4.098402344e+003	8.600516965e-010	4.098402344e+003	5.565725103e-010	4.098402344e+003	1.106312597e-009	4.098402344e+003	1.076178147e-009	4.098402344e+003	9.232784537e-010	4.098402344e+003	9.503623444e-010
4.098524902e+003	6.586199364e-010	4.098524902e+003	6.891210380e-010	4.098524902e+003	7.137891944e-010	4.098524902e+003	9.346562413e-010	4.098524902e+003	7.142285652e-010	4.098524902e+003	1.066161603e-009	4.098524902e+003	7.934888302e-010	4.098524902e+003	9.675548140e-010	4.098524902e+003	9.956118152e-010
4.098647461e+003	8.177532540e-010	4.098647461e+003	5.505620404e-010	4.098647461e+003	1.176562181e-009	4.098647461e+003	8.799338480e-010	4.098647461e+003	6.711332046e-010	4.098647461e+003	7.603260244e-010	4.098647461e+003	1.077160916e-009	4.098647461e+003	7.382847111e-010	4.098647461e+003	9.940741563e-010
4.098770020e+003	4.187865332e-010	4.098770020e+003	6.833162924e-010	4.098770020e+003	1.323491539e-009	4.098770020e+003	9.946558022e-010	4.098770020e+003	9.567825421e-010	4.098770020e+003	7.465012497e-010	4.098770020e+003	9.184739080e-010	4.098770020e+003	7.746701058e-010	4.098770020e+003	7.975055616e-010
4.098892090e+003	6.109425743e-010	4.098892090e+003	7.600808316e-010	4.098892090e+003	1.130113225e-009	4.098892090e+003	5.292279948e-010	4.098892090e+003	9.049860306e-010	4.098892090e+003	7.304825078e-010	4.098892090e+003	6.558879551e-010	4.098892090e+003	6.193949798e-010	4.098892090e+003	7.599165186e-010
4.099014648e+003	7.587814821e-010	4.099014648e+003	8.670227314e-010	4.099014648e+003	6.572855593e-010	4.099014648e+003	6.977175504e-010	4.099014648e+003	1.023309326e-009	4.099014648e+003	6.192242274e-010	4.099014648e+003	9.203690587e-010	4.099014648e+003	9.458188677e-010	4.099014648e+003	4.637965567e-010
4.099137207e+003	8.823054509e-010	4.099137207e+003	1.109096592e-009	4.099137207e+003	5.379793833e-010	4.099137207e+003	8.510846472e-010	4.099137207e+003	7.990742512e-010	4.099137207e+003	4.935959974e-010	4.099137207e+003	8.375756200e-010	4.099137207e+003	5.381745605e-010	4.099137207e+003	7.065624752e-010
4.099259766e+003	9.175350479e-010	4.099259766e+003	8.757441994e-010	4.099259766e+003	1.011628670e-009	4.099259766e+003	8.438426069e-010	4.099259766e+003	9.004252344e-010	4.099259766e+003	7.944183089e-010	4.099259766e+003	9.750935615e-010	4.099259766e+003	6.971107580e-010	4.099259766e+003	7.862785978e-010
4.099381836e+003	8.467472834e-010	4.099381836e+003	6.849547596e-010	4.099381836e+003	9.655599653e-010	4.099381836e+003	8.850211120e-010	4.099381836e+003	9.213347307e-010	4.099381836e+003	7.782723910e-010	4.099381836e+003	7.011538572e-010	4.099381836e+003	8.108070881e-010	4.099381836e+003	1.093835023e-009
4.099504395e+003	6.864066537e-010	4.099504395e+003	6.627523530e-010	4.099504395e+003	9.482878927e-010	4.099504395e+003	9.889736807e-010	4.099504395e+003	1.089425106e-009	4.099504395e+003	4.682620403e-010	4.099504395e+003	8.937585116e-010	4.099504395e+003	6.136872677e-010	4.099504395e+003	1.047148479e-009
4.099626953e+003	6.638599115e-010	4.099626953e+003	9.297906334e-010	4.099626953e+003	6.930753194e-010	4.099626953e+003	9.461149642e-010	4.099626953e+003	9.920257948e-010	4.099626953e+003	6.593090518e-010	4.099626953e+003	7.565846838e-010	4.099626953e+003	7.268469160e-010	4.099626953e+003	9.510163768e-010
4.099749512e+003	6.483951709e-010	4.099749512e+003	9.262359768e-010	4.099749512e+003	9.308577797e-010	4.099749512e+003	8.696256493e-010	4.099749512e+003	1.042722020e-009	4.099749512e+003	9.659143485e-010	4.099749512e+003	5.396955660e-010	4.099749512e+003	6.243147666e-010	4.099749512e+003	4.325647340e-010
4.099871582e+003	8.633057047e-010	4.099871582e+003	1.143859674e-009	4.099871582e+003	1.436273545e-009	4.099871582e+003	1.068734878e-009	4.099871582e+003	9.556014868e-010	4.099871582e+003	8.577353272e-010	4.099871582e+003	6.233970007e-010	4.099871582e+003	7.419040937e-010	4.099871582e+003	6.707955857e-010
4.099994141e+003	8.625809511e-010	4.099994141e+003	9.847647142e-010	4.099994141e+003	1.315476394e-009	4.099994141e+003	1.137763550e-009	4.099994141e+003	9.574347981e-010	4.099994141e+003	6.733456570e-010	4.099994141e+003	9.905950504e-010	4.099994141e+003	4.480276150e-010	4.099994141e+003	8.374738125e-010
4.100116699e+003	7.683833014e-010	4.100116699e+003	7.473404118e-010	4.100116699e+003	7.810669334e-010	4.100116699e+003	1.065522892e-009	4.100116699e+003	1.007256167e-009	4.100116699e+003	4.398985343e-010	4.100116699e+003	1.063511390e-009	4.100116699e+003	4.577884738e-010	4.100116699e+003	7.656158485e-010
4.100239258e+003	5.968142647e-010	4.100239258e+003	8.075813906e-010	4.100239258e+003	8.619688852e-010	4.100239258e+003	1.260549665e-009	4.100239258e+003	7.827172799e-010	4.100239258e+003	9.159874526e-010	4.100239258e+003	9.794608458e-010	4.100239258e+003	5.639563816e-010	4.100239258e+003	9.602282303e-010
4.100361328e+003	7.471215868e-010	4.100361328e+003	9.270094137e-010	4.100361328e+003	7.721145390e-010	4.100361328e+003	8.420891762e-010	4.100361328e+003	8.423181597e-010	4.100361328e+003	1.292440155e-009	4.100361328e+003	6.885900183e-010	4.100361328e+003	1.138192540e-009	4.100361328e+003	8.511134020e-010
4.100483887e+003	8.307906585e-010	4.100483887e+003	1.039639486e-009	4.100483887e+003	6.414658249e-010	4.100483887e+003	8.979390009e-010	4.100483887e+003	6.864576685e-010	4.100483887e+003	1.180002207e-009	4.100483887e+003	6.619535475e-010	4.100483887e+003	1.174465969e-009	4.100483887e+003	7.386944390e-010
4.100606445e+003	8.307079469e-010	4.100606445e+003	5.787434421e-010	4.100606445e+003	7.740963426e-010	4.100606445e+003	1.335287769e-009	4.100606445e+003	6.513180550e-010	4.100606445e+003	8.921379191e-010	4.100606445e+003	5.205109677e-010	4.100606445e+003	1.091084223e-009	4.100606445e+003	8.612417446e-010
4.100729004e+003	9.518897892e-010	4.100729004e+003	5.941818149e-010	4.100729004e+003	9.775530385e-010	4.100729004e+003	1.363736568e-009	4.100729004e+003	8.799969087e-010	4.100729004e+003	9.430068948e-010	4.100729004e+003	3.092252565e-010	4.100729004e+003	6.311055567e-010	4.100729004e+003	8.016893260e-010
4.100851563e+003	7.692782522e-010	4.100851563e+003	8.428421849e-010	4.100851563e+003	8.250525818e-010	4.100851563e+003	9.343210650e-010	4.100851563e+003	1.032056662e-009	4.100851563e+003	1.056096877e-009	4.100851563e+003	8.909044058e-010	4.100851563e+003	5.015865501e-010	4.100851563e+003	7.553430659e-010
4.100973633e+003	9.595965134e-010	4.100973633e+003	1.050796672e-009	4.100973633e+003	5.433187233e-010	4.100973633e+003	7.092526011e-010	4.100973633e+003	9.017048774e-010	4.100973633e+003	9.843427184e-010	4.100973633e+003	7.764661136e-010	4.100973633e+003	8.193687395e-010	4.100973633e+003	7.664420210e-010
4.101096191e+003	1.041318698e-009	4.101096191e+003	1.141515327e-009	4.101096191e+003	5.903626477e-010	4.101096191e+003	7.601414498e-010	4.101096191e+003	5.735564801e-010	4.101096191e+003	9.228384168e-010	4.101096191e+003	7.119552170e-010	4.101096191e+003	1.224476298e-009	4.101096191e+003	1.115836978e-009
4.101218750e+003	5.866550579e-010	4.101218750e+003	8.850646327e-010	4.101218750e+003	5.751061294e-010	4.101218750e+003	1.017391504e-009	4.101218750e+003	8.537131002e-010	4.101218750e+003	1.190371468e-009	4.101218750e+003	8.818245023e-010	4.101218750e+003	1.283297801e-009	4.101218750e+003	5.993882612e-010
4.101341309e+003	5.794354441e-010	4.101341309e+003	8.903250914e-010	4.101341309e+003	5.944454928e-010	4.101341309e+003	9.241353793e-010	4.101341309e+003	1.273208983e-009	4.101341309e+003	8.932150020e-010	4.101341309e+003	9.891393260e-010	4.101341309e+003	8.352737946e-010	4.101341309e+003	5.965678507e-010
4.101463379e+003	6.395836638e-010	4.101463379e+003	7.985592743e-010	4.101463379e+003	6.999735236e-010	4.101463379e+003	6.868309810e-010	4.101463379e+003	9.906730991e-010	4.101463379e+003	8.579591482e-010	4.101463379e+003	7.456787965e-010	4.101463379e+003	7.538398239e-010	4.101463379e+003	6.943909336e-010
4.101585938e+003	8.772542137e-010	4.101585938e+003	9.634414377e-010	4.101585938e+003	5.028116812e-010	4.101585938e+003	9.277730806e-010	4.101585938e+003	8.945986174e-010	4.101585938e+003	7.508477728e-010	4.101585938e+003	8.985631683e-010	4.101585938e+003	7.895997745e-010	4.101585938e+003	7.721223660e-010
4.101708496e+003	9.938379009e-010	4.101708496e+003	7.953904202e-010	4.101708496e+003	7.056702445e-010	4.101708496e+003	6.971608291e-010	4.101708496e+003	6.992159629e-010	4.101708496e+003	9.765219744e-010	4.101708496e+003	9.701874859e-010	4.101708496e+003	4.372567308e-010	4.101708496e+003	5.870332553e-010
4.101831055e+003	9.410692225e-010	4.101831055e+003	5.636512368e-010	4.101831055e+003	6.486982618e-010	4.101831055e+003	5.679964832e-010	4.101831055e+003	8.735837054e-010	4.101831055e+003	9.807847867e-010	4.101831055e+003	6.457649415e-010	4.101831055e+003	7.530722157e-010	4.101831055e+003	3.715500130e-010
4.101953125e+003	8.196398560e-010	4.101953125e+003	1.086042589e-009	4.101953125e+003	5.772190503e-010	4.101953125e+003	7.346804276e-010	4.101953125e+003	6.801579855e-010	4.101953125e+003	6.052965351e-010	4.101953125e+003	5.798265756e-010	4.101953125e+003	8.587807687e-010	4.101953125e+003	6.533447117e-010
4.102075684e+003	9.664604672e-010	4.102075684e+003	1.073028555e-009	4.102075684e+003	9.122658184e-010	4.102075684e+003	9.722195271e-010	4.102075684e+003	9.861726991e-010	4.102075684e+003	8.653973649e-010	4.102075684e+003	5.979648443e-010	4.102075684e+003	7.230876453e-010	4.102075684e+003	8.217908021e-010
4.102198242e+003	8.132819973e-010	4.102198242e+003	8.897211856e-010	4.102198242e+003	1.500926827e-009	4.102198242e+003	1.209616296e-009	4.102198242e+003	1.146178152e-009	4.102198242e+003	9.078182095e-010	4.102198242e+003	8.991714040e-010	4.102198242e+003	8.714023392e-010	4.102198242e+003	6.933690844e-010
4.102320801e+003	8.094681592e-010	4.102320801e+003	1.087751667e-009	4.102320801e+003	1.214116363e-009	4.102320801e+003	5.297180472e-010	4.102320801e+003	8.294213649e-010	4.102320801e+003	9.580942706e-010	4.102320801e+003	1.111011616e-009	4.102320801e+003	6.913733475e-010	4.102320801e+003	8.131070817e-010
4.102442871e+003	1.139643269e-009	4.102442871e+003	1.098531155e-009	4.102442871e+003	9.181554961e-010	4.102442871e+003	9.717110450e-010	4.102442871e+003	1.008843786e-009	4.102442871e+003	6.996826452e-010	4.102442871e+003	7.297601967e-010	4.102442871e+003	9.248871113e-010	4.102442871e+003	9.269204293e-010
4.102565430e+003	9.658720490e-010	4.102565430e+003	8.081550429e-010	4.102565430e+003	1.126746807e-009	4.102565430e+003	9.801303102e-010	4.102565430e+003	8.898896064e-010	4.102565430e+003	7.389442946e-010	4.102565430e+003	8.212074909e-010	4.102565430e+003	8.746703917e-010	4.102565430e+003	8.028473997e-010
4.102687988e+003	6.870133906e-010	4.102687988e+003	7.005455105e-010	4.102687988e+003	7.119950185e-010	4.102687988e+003	7.040941163e-010	4.102687988e+003	7.404759028e-010	4.102687988e+003	8.140990104e-010	4.102687988e+003	9.651718313e-010	4.102687988e+003	5.303000261e-010	4.102687988e+003	8.756718128e-010
4.102810547e+003	9.115314614e-010	4.102810547e+003	7.632676158e-010	4.102810547e+003	6.521196361e-010	4.102810547e+003	6.273467301e-010	4.102810547e+003	6.350000525e-010	4.102810547e+003	5.235443745e-010	4.102810547e+003	8.418141184e-010	4.102810547e+003	8.992014355e-010	4.102810547e+003	1.050112552e-009
4.102933105e+003	1.092645641e-009	4.102932617e+003	1.010669992e-009	4.102932617e+003	5.991163121e-010	4.102932617e+003	7.369609922e-010	4.102932617e+003	8.703587295e-010	4.102932617e+003	7.541877678e-010	4.102932617e+003	7.562627746e-010	4.102933105e+003	6.418146015e-010	4.102932617e+003	1.031974506e-009
4.103055176e+003	1.131246985e-009	4.103055176e+003	1.066233435e-009	4.103055176e+003	5.513813295e-010	4.103055176e+003	7.266204305e-010	4.103055176e+003	8.076317393e-010	4.103055176e+003	8.273106644e-010	4.103055176e+003	9.145546542e-010	4.103055176e+003	6.757031046e-010	4.103055176e+003	7.532741653e-010
4.103177734e+003	9.304855775e-010	4.103177734e+003	5.394471536e-010	4.103177734e+003	7.397565893e-010	4.103177734e+003	7.612617203e-010	4.103177734e+003	6.776057493e-010	4.103177734e+003	7.219257969e-010	4.103177734e+003	8.483875269e-010	4.103177734e+003	9.200306628e-010	4.103177734e+003	8.298813303e-010
4.103300293e+003	5.920913759e-010	4.103300293e+003	6.362501637e-010	4.103300293e+003	1.053727439e-009	4.103300293e+003	6.468023339e-010	4.103300293e+003	7.942902447e-010	4.103300293e+003	7.792176904e-010	4.103300293e+003	8.710703270e-010	4.103300293e+003	1.016035700e-009	4.103300293e+003	7.866834406e-010
4.103422852e+003	7.266649504e-010	4.103422852e+003	5.655746427e-010	4.103422852e+003	1.083531487e-009	4.103422852e+003	5.349962140e-010	4.103422852e+003	6.942296737e-010	4.103422852e+003	9.991689698e-010	4.103422852e+003	1.240204384e-009	4.103422852e+003	7.042847971e-010	4.103422852e+003	6.855825352e-010
4.103544922e+003	9.567074910e-010	4.103544922e+003	7.933468327e-010	4.103544922e+003	1.136334027e-009	4.103544922e+003	5.973636030e-010	4.103544922e+003	7.242494937e-010	4.103544922e+003	6.696247445e-010	4.103544922e+003	1.077977707e-009	4.103544922e+003	6.297187216e-010	4.103544922e+003	6.946526132e-010
4.103667480e+003	7.459765583e-010	4.103667480e+003	5.991702134e-010	4.103667480e+003	8.523590722e-010	4.103667480e+003	5.643694956e-010	4.103667480e+003	6.335612035e-010	4.103667480e+003	6.548860343e-010	4.103667480e+003	5.389221847e-010	4.103667480e+003	7.411559699e-010	4.103667480e+003	7.426731452e-010
4.103790039e+003	6.025416277e-010	4.103790039e+003	5.606080045e-010	4.103790039e+003	8.186485378e-010	4.103790039e+003	7.459805551e-010	4.103790039e+003	7.180145922e-010	4.103790039e+003	6.121120277e-010	4.103790039e+003	1.170220143e-009	4.103790039e+003	9.663473355e-010	4.103790039e+003	6.761166627e-010
4.103912598e+003	1.001635108e-009	4.103912598e+003	1.113714787e-009	4.103912598e+003	8.317876388e-010	4.103912598e+003	9.310525129e-010	4.103912598e+003	7.222922260e-010	4.103912598e+003	8.109543592e-010	4.103912598e+003	9.920525512e-010	4.103912598e+003	9.904763676e-010	4.103912598e+003	9.685962032e-010
4.104034668e+003	9.865352979e-010	4.104034668e+003	1.133551031e-009	4.104034668e+003	8.517709316e-010	4.104034668e+003	1.033924169e-009	4.104034668e+003	9.949158164e-010	4.104034668e+003	8.652940586e-010	4.104034668e+003	8.371358606e-010	4.104034668e+003	7.391507406e-010	4.104034668e+003	1.154867979e-009
4.104157227e+003	8.296386911e-010	4.104157227e+003	9.371454723e-010	4.104157227e+003	1.168169894e-009	4.104157227e+003	1.364161784e-009	4.104157227e+003	8.081746938e-010	4.104157227e+003	9.632129538e-010	4.104157227e+003	9.231628240e-010	4.104157227e+003	4.172408807e-010	4.104157227e+003	1.059849875e-009
4.104279785e+003	9.174290772e-010	4.104279785e+003	7.201639285e-010	4.104279785e+003	1.214134682e-009	4.104279785e+003	1.253295134e-009	4.104279785e+003	9.522314048e-010	4.104279785e+003	9.745168006e-010	4.104279785e+003	6.822736820e-010	4.104279785e+003	7.011992653e-010	4.104279785e+003	8.919922023e-010
4.104402344e+003	8.556195752e-010	4.104402344e+003	8.856787526e-010	4.104402344e+003	9.726220940e-010	4.104402344e+003	8.231841875e-010	4.104402344e+003	8.950255537e-010	4.104402344e+003	5.601183406e-010	4.104402344e+003	6.451654766e-010	4.104402344e+003	8.913888516e-010	4.104402344e+003	6.124256102e-010
4.104524414e+003	6.694708121e-010	4.104524414e+003	5.940811731e-010	4.104524414e+003	5.535094605e-010	4.104524414e+003	9.449215854e-010	4.104524414e+003	6.918772777e-010	4.104524414e+003	6.596316271e-010	4.104524414e+003	8.343631897e-010	4.104524414e+003	6.904736782e-010	4.104524414e+003	5.839247419e-010
4.104646973e+003	4.996126846e-010	4.104646973e+003	7.404422075e-010	4.104646973e+003	7.126232382e-010	4.104646973e+003	6.639108152e-010	4.104646973e+003	8.142375107e-010	4.104646973e+003	8.300342080e-010	4.104646973e+003	7.584725625e-010	4.104646973e+003	9.197963502e-010	4.104646973e+003	8.778087701e-010
4.104769531e+003	1.025859842e-009	4.104769531e+003	6.189490587e-010	4.104769531e+003	1.033749752e-009	4.104769531e+003	4.082563176e-010	4.104769531e+003	1.075359690e-009	4.104769531e+003	1.001445593e-009	4.104769531e+003	6.876462733e-010	4.104769531e+003	6.758990589e-010	4.104769531e+003	6.832022725e-010
4.104892090e+003	1.088077517e-009	4.104892090e+003	5.822810012e-010	4.104892090e+003	1.038135355e-009	4.104892090e+003	8.183347333e-010	4.104892090e+003	9.354035324e-010	4.104892090e+003	7.126012558e-010	4.104892090e+003	7.057358586e-010	4.104892090e+003	7.627690701e-010	4.104892090e+003	5.038658379e-010
4.105014160e+003	1.008565897e-009	4.105014160e+003	6.610248460e-010	4.105014160e+003	6.025466237e-010	4.105014160e+003	7.806959523e-010	4.105014160e+003	5.921518276e-010	4.105014160e+003	7.962504545e-010	4.105014160e+003	8.377877836e-010	4.105014160e+003	6.951891285e-010	4.105014160e+003	5.522513002e-010
4.105136719e+003	9.983341931e-010	4.105136719e+003	7.701295712e-010	4.105136719e+003	6.733022473e-010	4.105136719e+003	1.355817791e-009	4.105136719e+003	6.479738413e-010	4.105136719e+003	8.488204029e-010	4.105136719e+003	8.555677833e-010	4.105136719e+003	5.977673356e-010	4.105136719e+003	6.564950250e-010
4.105259277e+003	1.198292576e-009	4.105259277e+003	1.226532098e-009	4.105259277e+003	5.689400617e-010	4.105259277e+003	1.701366381e-009	4.105259277e+003	5.820945392e-010	4.105259277e+003	5.890724575e-010	4.105259277e+003	8.300611865e-010	4.105259277e+003	9.269355283e-010	4.105259277e+003	6.204711189e-010
4.105381836e+003	9.919158828e-010	4.105381836e+003	1.039714648e-009	4.105381836e+003	9.209816243e-010	4.105381836e+003	7.519594947e-010	4.105381836e+003	8.630668957e-010	4.105381836e+003	5.552218130e-010	4.105381836e+003	8.131705309e-010	4.105381836e+003	9.662723954e-010	4.105381836e+003	8.023747777e-010
4.105504395e+003	9.500713549e-010	4.105504395e+003	8.650318795e-010	4.105504395e+003	9.127874567e-010	4.105504395e+003	7.872810737e-010	4.105504395e+003	9.533968059e-010	4.105504395e+003	6.832422406e-010	4.105504395e+003	7.030505622e-010	4.105504395e+003	1.332411625e-009	4.105504395e+003	1.080147416e-009
4.105626465e+003	7.024279491e-010	4.105626465e+003	8.724692080e-010	4.105626465e+003	7.209856046e-010	4.105626465e+003	8.747841895e-010	4.105626465e+003	8.344849256e-010	4.105626465e+003	1.034201280e-009	4.105626465e+003	1.003875538e-009	4.105626465e+003	1.534236072e-009	4.105626465e+003	9.973982751e-010
4.105749023e+003	8.643228355e-010	4.105749023e+003	6.746129211e-010	4.105749023e+003	6.996733748e-010	4.105749023e+003	5.788627910e-010	4.105749023e+003	1.057235521e-009	4.105749023e+003	1.067751554e-009	4.105749023e+003	1.050974530e-009	4.105749023e+003	1.053277798e-009	4.105749023e+003	1.086206791e-009
4.105871582e+003	8.989030076e-010	4.105871582e+003	7.120252721e-010	4.105871582e+003	1.159727092e-009	4.105871582e+003	6.217558135e-010	4.105871582e+003	1.001098648e-009	4.105871582e+003	7.904617516e-010	4.105871582e+003	8.558066478e-010	4.105871582e+003	7.960519466e-010	4.105871582e+003	1.031660646e-009
4.105994141e+003	1.008440442e-009	4.105994141e+003	7.650483025e-010	4.105994141e+003	1.300366481e-009	4.105994141e+003	1.001168703e-009	4.105994141e+003	7.302296545e-010	4.105994141e+003	1.008482853e-009	4.105994141e+003	8.539619012e-010	4.105994141e+003	6.848194234e-010	4.105994141e+003	9.759011377e-010
4.106116211e+003	8.402991081e-010	4.106116211e+003	7.751042586e-010	4.106116211e+003	1.019663354e-009	4.106116211e+003	9.994158834e-010	4.106116211e+003	6.252607876e-010	4.106116211e+003	7.613573660e-010	4.106116211e+003	7.753150344e-010	4.106116211e+003	1.097845259e-009	4.106116211e+003	5.107452239e-010
4.106238770e+003	6.538267705e-010	4.106238770e+003	1.073587108e-009	4.106238770e+003	1.272380312e-009	4.106238770e+003	8.517622163e-010	4.106238770e+003	7.293856630e-010	4.106238770e+003	7.309902128e-010	4.106238770e+003	7.005752645e-010	4.106238770e+003	1.223218193e-009	4.106238770e+003	8.531323425e-010
4.106361328e+003	8.652071282e-010	4.106361328e+003	7.498848764e-010	4.106361328e+003	1.243803172e-009	4.106361328e+003	8.214947056e-010	4.106361328e+003	9.269555123e-010	4.106361328e+003	3.675553750e-010	4.106361328e+003	8.023809395e-010	4.106361328e+003	1.154822571e-009	4.106361328e+003	7.882587361e-010
4.106483887e+003	1.118840021e-009	4.106483887e+003	6.963889465e-010	4.106483887e+003	7.144610459e-010	4.106483887e+003	9.560641168e-010	4.106483887e+003	1.069055178e-009	4.106483887e+003	8.142400643e-010	4.106483887e+003	8.443066801e-010	4.106483887e+003	7.397575330e-010	4.106483887e+003	6.109737716e-010
4.106605957e+003	9.039967108e-010	4.106605957e+003	9.079315078e-010	4.106605957e+003	1.038032216e-009	4.106605957e+003	8.584772337e-010	4.106605957e+003	9.191604700e-010	4.106605957e+003	8.634954418e-010	4.106605957e+003	8.954001984e-010	4.106605957e+003	1.045618259e-009	4.106605957e+003	8.714124422e-010
4.106728516e+003	9.051328576e-010	4.106728516e+003	6.673129826e-010	4.106728516e+003	1.002731564e-009	4.106728516e+003	6.842164613e-010	4.106728516e+003	7.861450935e-010	4.106728516e+003	9.131730372e-010	4.106728516e+003	6.772929440e-010	4.106728516e+003	1.045324161e-009	4.106728516e+003	1.343178457e-009
4.106851074e+003	1.075612599e-009	4.106851074e+003	7.247233369e-010	4.106851074e+003	7.472171215e-010	4.106851074e+003	7.692854687e-010	4.106851074e+003	9.069964224e-010	4.106851074e+003	1.057993582e-009	4.106851074e+003	6.739420688e-010	4.106851074e+003	7.640593158e-010	4.106851074e+003	1.057500643e-009
4.106973633e+003	1.112681280e-009	4.106973633e+003	7.153939108e-010	4.106973633e+003	5.071900122e-010	4.106973633e+003	7.211391484e-010	4.106973633e+003	8.769522331e-010	4.106973633e+003	1.206115097e-009	4.106973633e+003	1.076452594e-009	4.106973633e+003	6.368348626e-010	4.106973633e+003	8.001344587e-010
4.107095703e+003	1.160040841e-009	4.107095703e+003	9.021276504e-010	4.107095703e+003	8.318215561e-010	4.107095703e+003	5.858655228e-010	4.107095703e+003	1.190387233e-009	4.107095703e+003	1.141775008e-009	4.107095703e+003	1.128496740e-009	4.107095703e+003	7.295191118e-010	4.107095703e+003	6.765572547e-010
4.107218262e+003	9.099285769e-010	4.107218262e+003	8.204636970e-010	4.107218262e+003	1.077847034e-009	4.107218262e+003	8.366891069e-010	4.107218262e+003	1.202097866e-009	4.107218262e+003	1.101805647e-009	4.107218262e+003	7.511160582e-010	4.107218262e+003	5.616624388e-010	4.107218262e+003	7.555314707e-010
4.107340820e+003	7.121796486e-010	4.107340820e+003	1.002588568e-009	4.107340820e+003	1.132186012e-009	4.107340820e+003	4.790008390e-010	4.107340820e+003	7.820752934e-010	4.107340820e+003	1.132462124e-009	4.107340820e+003	8.623205483e-010	4.107340820e+003	8.111233352e-010	4.107340820e+003	1.091528312e-009
4.107463379e+003	1.007733563e-009	4.107463379e+003	1.013084172e-009	4.107463379e+003	8.421427444e-010	4.107463379e+003	6.332301905e-010	4.107463379e+003	5.323092522e-010	4.107463379e+003	9.269568446e-010	4.107463379e+003	8.520716910e-010	4.107463379e+003	8.975421517e-010	4.107463379e+003	9.998796235e-010
4.107585449e+003	1.161183927e-009	4.107585449e+003	1.064608512e-009	4.107585449e+003	9.989243877e-010	4.107585449e+003	8.168511423e-010	4.107585449e+003	6.556127863e-010	4.107585449e+003	1.192650756e-009	4.107585449e+003	1.060856181e-009	4.107585449e+003	1.003912953e-009	4.107585449e+003	8.991016265e-010
4.107708008e+003	8.314633426e-010	4.107708008e+003	9.036797421e-010	4.107708008e+003	1.201486022e-009	4.107708008e+003	7.007796010e-010	4.107708008e+003	1.034439978e-009	4.107708008e+003	1.378384185e-009	4.107708008e+003	1.042820941e-009	4.107708008e+003	1.123085069e-009	4.107708008e+003	7.656689727e-010
4.107830566e+003	5.761868205e-010	4.107830566e+003	7.096740418e-010	4.107830566e+003	1.140842865e-009	4.107830566e+003	8.579285615e-010	4.107830566e+003	1.042698372e-009	4.107830566e+003	9.751109920e-010	4.107830566e+003	6.997379343e-010	4.107830566e+003	8.962013354e-010	4.107830566e+003	4.977006030e-010
4.107953125e+003	5.830408933e-010	4.107953125e+003	8.529846274e-010	4.107953125e+003	7.733166885e-010	4.107953125e+003	7.522100165e-010	4.107953125e+003	1.221697632e-009	4.107953125e+003	4.802653275e-010	4.107953125e+003	6.313836676e-010	4.107953125e+003	8.278566166e-010	4.107953125e+003	7.189540630e-010
4.108075684e+003	6.464968560e-010	4.108075684e+003	4.756132710e-010	4.108075684e+003	8.995057477e-010	4.108075684e+003	6.159514565e-010	4.108075684e+003	8.520490424e-010	4.108075684e+003	8.004758523e-010	4.108075684e+003	9.262457468e-010	4.108075684e+003	7.305084870e-010	4.108075684e+003	9.321613481e-010
4.108197754e+003	8.590754774e-010	4.108197754e+003	6.910326755e-010	4.108197754e+003	9.644532950e-010	4.108197754e+003	3.839094320e-010	4.108197754e+003	6.509860984e-010	4.108197754e+003	1.115525339e-009	4.108197754e+003	1.018535811e-009	4.108197754e+003	6.275910347e-010	4.108197754e+003	9.776522925e-010
4.108320313e+003	9.414840019e-010	4.108320313e+003	8.497328952e-010	4.108320313e+003	9.610869878e-010	4.108320313e+003	4.043836377e-010	4.108320313e+003	8.092772563e-010	4.108320313e+003	9.150701863e-010	4.108320313e+003	7.792130829e-010	4.108320313e+003	1.037329778e-009	4.108320313e+003	9.190251338e-010
4.108442871e+003	7.253505574e-010	4.108442871e+003	9.028675030e-010	4.108442871e+003	1.192550170e-009	4.108442871e+003	7.609792796e-010	4.108442871e+003	8.210225277e-010	4.108442871e+003	8.403448493e-010	4.108442871e+003	7.081302211e-010	4.108442871e+003	7.920141210e-010	4.108442871e+003	6.948748799e-010
4.108565430e+003	6.005556608e-010	4.108565430e+003	9.160451842e-010	4.108565430e+003	1.343676503e-009	4.108565430e+003	1.149555562e-009	4.108565430e+003	7.287784820e-010	4.108565430e+003	8.887838243e-010	4.108565430e+003	7.399091340e-010	4.108565430e+003	6.622073445e-010	4.108565430e+003	7.132321400e-010
4.108687500e+003	7.852649087e-010	4.108687500e+003	1.052689491e-009	4.108687500e+003	8.397105233e-010	4.108687500e+003	1.241652559e-009	4.108687500e+003	7.845527006e-010	4.108687500e+003	8.382090022e-010	4.108687500e+003	6.339718195e-010	4.108687500e+003	9.155471936e-010	4.108687500e+003	5.963981531e-010
4.108810059e+003	8.372491034e-010	4.108810059e+003	8.616458103e-010	4.108810059e+003	7.206027997e-010	4.108810059e+003	8.234896653e-010	4.108810059e+003	7.170156691e-010	4.108810059e+003	7.686558057e-010	4.108810059e+003	7.717574357e-010	4.108810059e+003	5.781567447e-010	4.108810059e+003	3.935356485e-010
4.108932617e+003	7.780590616e-010	4.108932617e+003	8.244813166e-010	4.108932617e+003	5.742055165e-010	4.108932617e+003	7.702073979e-010	4.108932617e+003	9.666338840e-010	4.108932617e+003	7.526882451e-010	4.108932617e+003	1.020653007e-009	4.108932617e+003	7.529954438e-010	4.108932617e+003	4.957660948e-010
4.109055176e+003	7.677242730e-010	4.109055176e+003	9.430110026e-010	4.109055176e+003	6.707945310e-010	4.109055176e+003	7.989759410e-010	4.109055176e+003	8.610344659e-010	4.109055176e+003	6.501941208e-010	4.109055176e+003	1.032349206e-009	4.109055176e+003	7.889149889e-010	4.109055176e+003	3.801926829e-010
4.109177246e+003	9.239204957e-010	4.109177246e+003	8.415144137e-010	4.109177246e+003	1.075578626e-009	4.109177246e+003	8.734750145e-010	4.109177246e+003	7.979303329e-010	4.109177246e+003	7.032924798e-010	4.109177246e+003	8.309958832e-010	4.109177246e+003	8.128840934e-010	4.109177246e+003	6.176045231e-010
4.109299805e+003	6.975224842e-010	4.109299805e+003	9.180622373e-010	4.109299805e+003	9.573505322e-010	4.109299805e+003	5.180642026e-010	4.109299805e+003	9.777267884e-010	4.109299805e+003	5.854768892e-010	4.109299805e+003	9.879136398e-010	4.109299805e+003	7.587234174e-010	4.109299805e+003	7.906627575e-010
4.109422363e+003	6.307701583e-010	4.109422363e+003	9.030026726e-010	4.109422363e+003	6.891608950e-010	4.109422363e+003	6.428979016e-010	4.109422363e+003	7.153898585e-010	4.109422363e+003	7.130115942e-010	4.109422363e+003	9.904027598e-010	4.109422363e+003	9.446444738e-010	4.109422363e+003	8.740287938e-010
4.109544922e+003	1.013797379e-009	4.109544922e+003	8.994782141e-010	4.109544922e+003	6.245566286e-010	4.109544922e+003	7.655726053e-010	4.109544922e+003	6.727593482e-010	4.109544922e+003	7.552705128e-010	4.109544922e+003	7.276714231e-010	4.109544922e+003	1.209639833e-009	4.109544922e+003	6.959883780e-010
4.109666992e+003	1.180601061e-009	4.109666992e+003	8.853076605e-010	4.109666992e+003	7.904861765e-010	4.109666992e+003	7.074296149e-010	4.109666992e+003	7.731821294e-010	4.109666992e+003	1.157486329e-009	4.109666992e+003	8.041645683e-010	4.109666992e+003	1.129971006e-009	4.109666992e+003	1.072662847e-009
4.109789551e+003	1.167037023e-009	4.109789551e+003	8.256881290e-010	4.109789551e+003	6.080299042e-010	4.109789551e+003	7.285949066e-010	4.109789551e+003	7.110902422e-010	4.109789551e+003	1.190344601e-009	4.109789551e+003	7.250269274e-010	4.109789551e+003	8.314305910e-010	4.109789551e+003	7.597778517e-010
4.109912109e+003	1.127840044e-009	4.109912109e+003	5.181587381e-010	4.109912109e+003	6.881152870e-010	4.109912109e+003	9.301409643e-010	4.109912109e+003	8.778482941e-010	4.109912109e+003	8.297966203e-010	4.109912109e+003	8.079668601e-010	4.109912109e+003	1.147195228e-009	4.109912109e+003	1.085519119e-009
4.110034668e+003	6.050420720e-010	4.110034668e+003	7.943109503e-010	4.110034668e+003	8.869281420e-010	4.110034668e+003	7.125494084e-010	4.110034668e+003	6.454168311e-010	4.110034668e+003	9.382427058e-010	4.110034668e+003	7.727742890e-010	4.110034668e+003	1.087569257e-009	4.110034668e+003	1.354565571e-009
4.110156738e+003	5.790058433e-010	4.110156738e+003	8.076811442e-010	4.110156738e+003	7.109062228e-010	4.110156738e+003	6.248251916e-010	4.110156738e+003	8.090811909e-010	4.110156738e+003	1.432391428e-009	4.110156738e+003	7.545979952e-010	4.110156738e+003	8.441300992e-010	4.110156738e+003	9.580166660e-010
4.110279297e+003	9.602521001e-010	4.110279297e+003	8.155308651e-010	4.110279297e+003	8.564381426e-010	4.110279297e+003	9.495860764e-010	4.110279297e+003	1.160810004e-009	4.110279297e+003	1.019800799e-009	4.110279297e+003	4.902024897e-010	4.110279297e+003	8.154849573e-010	4.110279297e+003	9.590290784e-010
4.110401855e+003	1.030511898e-009	4.110401855e+003	8.208086988e-010	4.110401855e+003	7.087878617e-010	4.110401855e+003	7.798182655e-010	4.110401855e+003	9.533667189e-010	4.110401855e+003	9.576769378e-010	4.110401855e+003	8.877243940e-010	4.110401855e+003	1.054190846e-009	4.110401855e+003	7.986162287e-010
4.110524414e+003	7.126363388e-010	4.110524414e+003	8.185980227e-010	4.110524414e+003	5.351375454e-010	4.110524414e+003	5.480836340e-010	4.110524414e+003	5.030568739e-010	4.110524414e+003	1.070785682e-009	4.110524414e+003	8.437625598e-010	4.110524414e+003	8.929677553e-010	4.110524414e+003	1.062828159e-009
4.110646973e+003	7.628901399e-010	4.110646973e+003	7.142990088e-010	4.110646973e+003	8.315694799e-010	4.110646973e+003	5.238753875e-010	4.110646973e+003	9.286708624e-010	4.110646973e+003	8.304509858e-010	4.110646973e+003	8.220794601e-010	4.110646973e+003	1.158156349e-009	4.110646973e+003	1.229443103e-009
4.110769043e+003	9.146958746e-010	4.110769043e+003	8.096505133e-010	4.110769043e+003	6.746247450e-010	4.110769043e+003	7.370634103e-010	4.110769043e+003	8.600711254e-010	4.110769043e+003	8.193937195e-010	4.110769043e+003	7.870278873e-010	4.110769043e+003	1.086395751e-009	4.110769043e+003	1.211543865e-009
4.110891602e+003	7.912154820e-010	4.110891602e+003	1.007104289e-009	4.110891602e+003	8.842172550e-010	4.110891602e+003	6.280202469e-010	4.110891602e+003	9.296246550e-010	4.110891602e+003	8.034937160e-010	4.110891602e+003	5.759975830e-010	4.110891602e+003	6.910036432e-010	4.110891602e+003	9.141342128e-010
4.111014160e+003	1.197335231e-009	4.111014160e+003	7.217113018e-010	4.111014160e+003	7.730246998e-010	4.111014160e+003	1.049598630e-009	4.111014160e+003	7.479220021e-010	4.111014160e+003	7.974702010e-010	4.111014160e+003	3.572304674e-010	4.111014160e+003	7.438063498e-010	4.111014160e+003	4.961697164e-010
4.111136719e+003	1.108470538e-009	4.111136719e+003	4.706282031e-010	4.111136719e+003	6.791698870e-010	4.111136719e+003	9.767140430e-010	4.111136719e+003	7.013499226e-010	4.111136719e+003	6.710257350e-010	4.111136719e+003	5.439082518e-010	4.111136719e+003	7.558455528e-010	4.111136719e+003	4.208758619e-010
4.111258789e+003	6.932222019e-010	4.111258789e+003	8.782847227e-010	4.111258789e+003	5.374440337e-010	4.111258789e+003	9.642214804e-010	4.111258789e+003	4.872366954e-010	4.111258789e+003	1.225827773e-009	4.111258789e+003	6.566178157e-010	4.111258789e+003	5.122804958e-010	4.111258789e+003	9.767694431e-010
4.111381348e+003	8.334014590e-010	4.111381348e+003	7.235443356e-010	4.111381348e+003	9.613366769e-010	4.111381348e+003	8.109390381e-010	4.111381348e+003	7.439410199e-010	4.111381348e+003	9.852092475e-010	4.111381348e+003	5.702265327e-010	4.111381348e+003	8.456934597e-010	4.111381348e+003	1.017792295e-009
4.111503906e+003	9.548879465e-010	4.111503906e+003	7.971072691e-010	4.111503906e+003	8.146755492e-010	4.111503906e+003	7.283058601e-010	4.111503906e+003	1.011032369e-009	4.111503906e+003	6.510506023e-010	4.111503906e+003	8.383966299e-010	4.111503906e+003	6.866573421e-010	4.111503906e+003	4.926397068e-010
4.111626465e+003	7.826420623e-010	4.111626465e+003	6.452772761e-010	4.111626465e+003	8.333476131e-010	4.111626465e+003	6.127789942e-010	4.111626465e+003	1.100209146e-009	4.111626465e+003	1.030615149e-009	4.111626465e+003	8.518591388e-010	4.111626465e+003	8.593530332e-010	4.111626465e+003	3.673148175e-010
4.111748535e+003	5.117521962e-010	4.111748535e+003	5.288816607e-010	4.111748535e+003	1.071504441e-009	4.111748535e+003	5.382144730e-010	4.111748535e+003	8.062875922e-010	4.111748535e+003	1.304734321e-009	4.111748535e+003	8.368845061e-010	4.111748535e+003	8.264979812e-010	4.111748535e+003	5.701648043e-010
4.111871094e+003	7.667368962e-010	4.111871094e+003	5.456942676e-010	4.111871094e+003	9.470205731e-010	4.111871094e+003	6.530231356e-010	4.111871094e+003	1.087991586e-009	4.111871094e+003	9.543027479e-010	4.111871094e+003	1.003818362e-009	4.111871094e+003	7.703364058e-010	4.111871094e+003	7.487273024e-010
4.111993652e+003	9.671946577e-010	4.111993652e+003	8.005621166e-010	4.111993652e+003	9.511256227e-010	4.111993652e+003	8.174086408e-010	4.111993652e+003	1.139415673e-009	4.111993652e+003	5.916270807e-010	4.111993652e+003	9.735342532e-010	4.111993652e+003	8.077217228e-010	4.111993652e+003	6.569579325e-010
4.112116211e+003	7.563563109e-010	4.112116211e+003	8.951034913e-010	4.112116211e+003	7.863141249e-010	4.112116211e+003	8.975159504e-010	4.112116211e+003	5.922954904e-010	4.112116211e+003	4.876147819e-010	4.112116211e+003	1.025771801e-009	4.112116211e+003	7.293530224e-010	4.112116211e+003	8.592798695e-010
4.112238281e+003	4.870916448e-010	4.112238281e+003	1.012729678e-009	4.112238281e+003	7.497849563e-010	4.112238281e+003	9.254111366e-010	4.112238281e+003	8.551483965e-010	4.112238281e+003	8.688097464e-010	4.112238281e+003	1.111810755e-009	4.112238281e+003	6.866445745e-010	4.112238281e+003	5.362736921e-010
4.112360840e+003	6.342996128e-010	4.112360840e+003	7.868118934e-010	4.112360840e+003	7.180858685e-010	4.112360840e+003	9.168861226e-010	4.112360840e+003	6.621159732e-010	4.112360840e+003	1.007307349e-009	4.112360840e+003	8.957960485e-010	4.112360840e+003	1.005152739e-009	4.112360840e+003	8.265986229e-010
4.112483398e+003	8.061533663e-010	4.112483398e+003	6.812498898e-010	4.112483398e+003	6.766309735e-010	4.112483398e+003	1.028150343e-009	4.112483398e+003	7.692809167e-010	4.112483398e+003	6.413353182e-010	4.112483398e+003	6.780186412e-010	4.112483398e+003	6.267653063e-010	4.112483398e+003	7.125202095e-010
4.112605957e+003	9.454919070e-010	4.112605957e+003	8.788429429e-010	4.112605957e+003	5.566896943e-010	4.112605957e+003	9.965059888e-010	4.112605957e+003	9.242365206e-010	4.112605957e+003	8.352848968e-010	4.112605957e+003	7.481903430e-010	4.112605957e+003	6.994998469e-010	4.112605957e+003	7.770827870e-010
4.112728516e+003	5.309274131e-010	4.112728516e+003	8.190492728e-010	4.112728027e+003	6.467020253e-010	4.112728516e+003	1.207907885e-009	4.112728027e+003	9.917330290e-010	4.112728027e+003	7.910787025e-010	4.112728027e+003	7.077409214e-010	4.112728516e+003	9.800350531e-010	4.112728516e+003	7.289398529e-010
4.112850586e+003	8.587106026e-010	4.112850586e+003	7.947046909e-010	4.112850586e+003	7.710989069e-010	4.112850586e+003	1.151814866e-009	4.112850586e+003	1.006277839e-009	4.112850586e+003	7.811920000e-010	4.112850586e+003	8.898120574e-010	4.112850586e+003	8.001712071e-010	4.112850586e+003	6.521338469e-010
4.112973145e+003	1.010875827e-009	4.112973145e+003	6.776531558e-010	4.112973145e+003	8.988131905e-010	4.112973145e+003	8.426354059e-010	4.112973145e+003	8.578719957e-010	4.112973145e+003	8.737318646e-010	4.112973145e+003	5.994812979e-010	4.112973145e+003	8.230473525e-010	4.112973145e+003	6.853348999e-010
4.113095703e+003	6.375878714e-010	4.113095703e+003	5.224084498e-010	4.113095703e+003	9.048781169e-010	4.113095703e+003	6.679394260e-010	4.113095703e+003	8.951829833e-010	4.113095703e+003	7.216037212e-010	4.113095703e+003	6.095365879e-010	4.113095703e+003	5.923930235e-010	4.113095703e+003	7.587706574e-010
4.113218262e+003	6.993365331e-010	4.113218262e+003	6.446979062e-010	4.113218262e+003	7.177516914e-010	4.113218262e+003	6.931271668e-010	4.113218262e+003	1.195097243e-009	4.113218262e+003	9.319401917e-010	4.113218262e+003	8.616860003e-010	4.113218262e+003	5.370413558e-010	4.113218262e+003	9.287999814e-010
4.113340332e+003	7.479307174e-010	4.113340332e+003	8.521486849e-010	4.113340332e+003	7.501514410e-010	4.113340332e+003	7.412416791e-010	4.113340332e+003	8.818824004e-010	4.113340332e+003	1.071707056e-009	4.113340332e+003	7.772733568e-010	4.113340332e+003	6.980108158e-010	4.113340332e+003	9.441538662e-010
4.113462891e+003	8.447497146e-010	4.113462891e+003	8.207123869e-010	4.113462891e+003	9.364649056e-010	4.113462891e+003	5.471920694e-010	4.113462891e+003	8.486784608e-010	4.113462891e+003	1.336953326e-009	4.113462891e+003	6.940136243e-010	4.113462891e+003	7.665353907e-010	4.113462891e+003	5.840561923e-010
4.113585449e+003	1.007516737e-009	4.113585449e+003	4.210880256e-010	4.113585449e+003	8.903224269e-010	4.113585449e+003	8.987339206e-010	4.113585449e+003	9.003703894e-010	4.113585449e+003	1.186036935e-009	4.113585449e+003	5.875316345e-010	4.113585449e+003	8.033634313e-010	4.113585449e+003	8.478894253e-010
4.113708008e+003	7.858571571e-010	4.113708008e+003	9.997436212e-010	4.113708008e+003	8.672446095e-010	4.113708008e+003	9.434538706e-010	4.113708008e+003	9.299796488e-010	4.113708008e+003	1.103005243e-009	4.113708008e+003	6.338593539e-010	4.113708008e+003	7.766692289e-010	4.113708008e+003	5.697014527e-010
4.113830078e+003	9.053236494e-010	4.113830078e+003	1.214791601e-009	4.113830078e+003	1.073103273e-009	4.113830078e+003	8.800158935e-010	4.113830078e+003	6.706181721e-010	4.113830078e+003	9.580396476e-010	4.113830078e+003	8.897866333e-010	4.113830078e+003	7.664472945e-010	4.113830078e+003	6.788251627e-010
4.113952637e+003	8.812963137e-010	4.113952637e+003	9.397402856e-010	4.113952637e+003	9.696689007e-010	4.113952637e+003	7.491143816e-010	4.113952637e+003	7.569095906e-010	4.113952637e+003	9.887662911e-010	4.113952637e+003	8.662171536e-010	4.113952637e+003	7.782436917e-010	4.113952637e+003	9.174840332e-010
4.114075195e+003	6.595190505e-010	4.114075195e+003	8.055340284e-010	4.114075195e+003	7.117191281e-010	4.114075195e+003	9.994355343e-010	4.114075195e+003	5.836324757e-010	4.114075195e+003	8.784836192e-010	4.114075195e+003	9.473065665e-010	4.114075195e+003	8.707456423e-010	4.114075195e+003	6.716432410e-010
4.114197754e+003	7.340170693e-010	4.114197754e+003	8.151472275e-010	4.114197754e+003	8.077715719e-010	4.114197754e+003	8.824666553e-010	4.114197754e+003	6.879270487e-010	4.114197754e+003	6.881953896e-010	4.114197754e+003	1.200123778e-009	4.114197754e+003	8.037380761e-010	4.114197754e+003	7.028160276e-010
4.114319824e+003	7.657703915e-010	4.114319824e+003	7.861533646e-010	4.114319824e+003	1.007552819e-009	4.114319824e+003	7.015957815e-010	4.114319824e+003	7.974103045e-010	4.114319824e+003	6.942547093e-010	4.114319824e+003	1.201631350e-009	4.114319824e+003	4.589911506e-010	4.114319824e+003	8.015629271e-010
4.114442383e+003	5.931091174e-010	4.114442383e+003	7.724894613e-010	4.114442383e+003	8.015647590e-010	4.114442383e+003	9.564761205e-010	4.114442383e+003	5.452421292e-010	4.114442383e+003	7.272354385e-010	4.114442383e+003	8.509516980e-010	4.114442383e+003	6.534781050e-010	4.114442383e+003	1.252060122e-009
4.114564941e+003	6.859269264e-010	4.114564941e+003	7.720796780e-010	4.114564941e+003	4.467485548e-010	4.114564941e+003	1.095954882e-009	4.114564941e+003	5.905783085e-010	4.114564941e+003	7.694866411e-010	4.114564941e+003	7.816775005e-010	4.114564941e+003	7.038522543e-010	4.114564941e+003	1.275591965e-009
4.114687500e+003	9.617094898e-010	4.114687500e+003	1.112027359e-009	4.114687500e+003	6.408489850e-010	4.114687500e+003	7.510042588e-010	4.114687500e+003	7.716948747e-010	4.114687500e+003	8.693711862e-010	4.114687500e+003	1.146417627e-009	4.114687500e+003	7.863883988e-010	4.114687500e+003	1.236770131e-009
4.114809570e+003	9.309424343e-010	4.114809570e+003	1.075480593e-009	4.114809570e+003	1.032963826e-009	4.114809570e+003	7.210513853e-010	4.114809570e+003	9.373352094e-010	4.114809570e+003	7.096609411e-010	4.114809570e+003	1.259074955e-009	4.114809570e+003	9.246141075e-010	4.114809570e+003	9.792165967e-010
4.114932129e+003	4.272418808e-010	4.114932129e+003	8.128331896e-010	4.114932129e+003	8.634858384e-010	4.114932129e+003	6.311814960e-010	4.114932129e+003	7.603848107e-010	4.114932129e+003	6.708003597e-010	4.114932129e+003	8.083062553e-010	4.114932129e+003	6.680745956e-010	4.114932129e+003	8.193875023e-010
4.115054688e+003	7.966033388e-010	4.115054688e+003	8.600460899e-010	4.115054688e+003	6.234159855e-010	4.115054688e+003	5.295428540e-010	4.115054688e+003	7.441259275e-010	4.115054688e+003	1.105483038e-009	4.115054688e+003	6.791643359e-010	4.115054688e+003	7.210256281e-010	4.115054688e+003	6.687391751e-010
4.115177246e+003	8.370539817e-010	4.115177246e+003	9.683511770e-010	4.115177246e+003	5.988119445e-010	4.115177246e+003	5.944223447e-010	4.115177246e+003	9.207128393e-010	4.115177246e+003	9.226449049e-010	4.115177246e+003	9.710634519e-010	4.115177246e+003	7.205588348e-010	4.115177246e+003	5.341035947e-010
4.115299805e+003	8.486332748e-010	4.115299805e+003	8.368751248e-010	4.115299805e+003	8.974129773e-010	4.115299805e+003	7.589848749e-010	4.115299805e+003	1.103560798e-009	4.115299805e+003	8.941469232e-010	4.115299805e+003	9.989544747e-010	4.115299805e+003	8.585740452e-010	4.115299805e+003	7.219631004e-010
4.115421875e+003	9.352983943e-010	4.115421875e+003	1.112310022e-009	4.115421875e+003	9.690320768e-010	4.115421875e+003	6.920750084e-010	4.115421875e+003	1.159492391e-009	4.115421875e+003	9.339066187e-010	4.115421875e+003	9.103936494e-010	4.115421875e+003	6.350779347e-010	4.115421875e+003	9.263714240e-010
4.115544434e+003	8.272774688e-010	4.115544434e+003	8.158855258e-010	4.115544434e+003	7.974090832e-010	4.115544434e+003	8.262452389e-010	4.115544434e+003	6.170173261e-010	4.115544434e+003	1.072406830e-009	4.115544434e+003	9.390114242e-010	4.115544434e+003	1.012565698e-009	4.115544434e+003	8.122976181e-010
4.115666992e+003	6.835528810e-010	4.115666992e+003	6.660081930e-010	4.115666992e+003	8.896895998e-010	4.115666992e+003	6.603895764e-010	4.115666992e+003	8.008351204e-010	4.115666992e+003	9.999608919e-010	4.115666992e+003	6.601427183e-010	4.115666992e+003	5.238036671e-010	4.115666992e+003	8.971769438e-010
4.115789551e+003	6.672511987e-010	4.115789551e+003	7.725133311e-010	4.115789551e+003	6.590785695e-010	4.115789551e+003	1.119225268e-009	4.115789551e+003	9.096724485e-010	4.115789551e+003	8.891898884e-010	4.115789551e+003	6.763374860e-010	4.115789551e+003	1.055398657e-009	4.115789551e+003	1.155109675e-009
4.115911621e+003	9.831943037e-010	4.115911621e+003	9.735139361e-010	4.115911621e+003	7.993903317e-010	4.115911621e+003	1.106008507e-009	4.115911621e+003	1.124895621e-009	4.115911621e+003	7.243004529e-010	4.115911621e+003	9.537004519e-010	4.115911621e+003	8.643343818e-010	4.115911621e+003	9.095073028e-010
4.116034180e+003	7.776205790e-010	4.116034180e+003	1.027355978e-009	4.116034180e+003	7.914563449e-010	4.116034180e+003	8.046653899e-010	4.116034180e+003	7.203019292e-010	4.116034180e+003	8.091124437e-010	4.116034180e+003	1.042917974e-009	4.116034180e+003	7.610504449e-010	4.116034180e+003	7.756528753e-010
4.116156738e+003	9.098587994e-010	4.116156738e+003	9.488758668e-010	4.116156738e+003	7.299520433e-010	4.116156738e+003	5.852234253e-010	4.116156738e+003	8.412307517e-010	4.116156738e+003	8.998417012e-010	4.116156738e+003	8.961260067e-010	4.116156738e+003	1.004773931e-009	4.116156738e+003	5.213440235e-010
4.116279297e+003	8.319981926e-010	4.116279297e+003	6.324756274e-010	4.116279297e+003	1.016657758e-009	4.116279297e+003	7.024983373e-010	4.116279297e+003	9.048897742e-010	4.116279297e+003	3.727462505e-010	4.116279297e+003	7.422161774e-010	4.116279297e+003	1.261718729e-009	4.116279297e+003	6.044786338e-010
4.116401367e+003	1.166396313e-009	4.116401367e+003	9.013912394e-010	4.116401367e+003	1.159618512e-009	4.116401367e+003	6.282411813e-010	4.116401367e+003	9.454661498e-010	4.116401367e+003	7.048288064e-010	4.116401367e+003	6.770203842e-010	4.116401367e+003	1.247971060e-009	4.116401367e+003	8.714722277e-010
4.116523926e+003	8.292344034e-010	4.116523926e+003	9.125665779e-010	4.116523926e+003	1.156605367e-009	4.116523926e+003	6.765425442e-010	4.116523926e+003	7.579725181e-010	4.116523926e+003	5.752243126e-010	4.116523926e+003	6.372327110e-010	4.116523926e+003	1.008461203e-009	4.116523926e+003	4.999062275e-010
4.116646484e+003	1.130651794e-009	4.116646484e+003	1.062319677e-009	4.116646484e+003	8.950848396e-010	4.116646484e+003	6.323791490e-010	4.116646484e+003	4.925298502e-010	4.116646484e+003	5.150093130e-010	4.116646484e+003	9.800444900e-010	4.116646484e+003	8.603270318e-010	4.116646484e+003	7.196144236e-010
4.116769043e+003	8.770326687e-010	4.116769043e+003	7.862775431e-010	4.116769043e+003	8.868099033e-010	4.116769043e+003	7.403228031e-010	4.116769043e+003	7.333925689e-010	4.116769043e+003	4.630086592e-010	4.116769043e+003	9.811481627e-010	4.116769043e+003	5.759314692e-010	4.116769043e+003	1.008916839e-009
4.116891113e+003	1.068159672e-009	4.116891113e+003	8.339901547e-010	4.116891113e+003	9.424562242e-010	4.116891113e+003	4.996048575e-010	4.116891113e+003	9.773465370e-010	4.116891113e+003	5.475467857e-010	4.116891113e+003	7.587518946e-010	4.116891113e+003	5.357917998e-010	4.116891113e+003	1.066856714e-009
4.117013672e+003	1.190654575e-009	4.117013672e+003	8.819195374e-010	4.117013672e+003	8.915818639e-010	4.117013672e+003	7.799608182e-010	4.117013672e+003	8.079083513e-010	4.117013672e+003	7.251113598e-010	4.117013672e+003	8.524985162e-010	4.117013672e+003	6.607290826e-010	4.117013672e+003	9.201726603e-010
4.117136230e+003	8.687647268e-010	4.117136230e+003	8.376417893e-010	4.117136230e+003	8.232908799e-010	4.117136230e+003	1.018075291e-009	4.117136230e+003	2.902230956e-010	4.117136230e+003	7.455577822e-010	4.117136230e+003	5.987869645e-010	4.117136230e+003	8.452259448e-010	4.117136230e+003	7.918675715e-010
4.117258789e+003	9.405299872e-010	4.117258789e+003	8.635966942e-010	4.117258789e+003	1.002767092e-009	4.117258789e+003	6.238273786e-010	4.117258789e+003	7.125300350e-010	4.117258789e+003	5.906077294e-010	4.117258789e+003	1.077917755e-009	4.117258789e+003	6.973911448e-010	4.117258789e+003	7.470286612e-010
4.117380859e+003	8.188678069e-010	4.117380859e+003	9.054947347e-010	4.117380859e+003	7.486707365e-010	4.117380859e+003	6.060233981e-010	4.117380859e+003	8.683224695e-010	4.117380859e+003	9.098217180e-010	4.117380859e+003	1.186304721e-009	4.117380859e+003	9.356060371e-010	4.117380859e+003	7.212840325e-010
4.117503418e+003	8.430066645e-010	4.117503418e+003	4.712674140e-010	4.117503418e+003	3.858859898e-010	4.117503418e+003	6.411826070e-010	4.117503418e+003	8.517341832e-010	4.117503418e+003	7.146254144e-010	4.117503418e+003	1.073860556e-009	4.117503418e+003	6.721239121e-010	4.117503418e+003	8.336544788e-010
4.117625977e+003	9.252658084e-010	4.117625977e+003	6.665588081e-010	4.117625977e+003	9.251556188e-010	4.117625977e+003	8.585863687e-010	4.117625977e+003	6.410494358e-010	4.117625977e+003	7.948630087e-010	4.117625977e+003	9.621345942e-010	4.117625977e+003	9.944817192e-010	4.117625977e+003	6.515968320e-010
4.117748535e+003	7.240958388e-010	4.117748535e+003	8.034174437e-010	4.117748535e+003	8.960164277e-010	4.117748535e+003	9.111893462e-010	4.117748535e+003	7.573977001e-010	4.117748535e+003	7.891096110e-010	4.117748535e+003	1.130706750e-009	4.117748535e+003	1.021343343e-009	4.117748535e+003	2.532105636e-010
4.117871094e+003	8.384418715e-010	4.117871094e+003	7.895463727e-010	4.117871094e+003	9.474522278e-010	4.117871094e+003	1.064747512e-009	4.117871094e+003	7.678344072e-010	4.117871094e+003	9.738906348e-010	4.117871094e+003	1.107270386e-009	4.117871094e+003	8.889928238e-010	4.117871094e+003	6.345226566e-010
4.117993164e+003	5.995450802e-010	4.117993164e+003	7.468214380e-010	4.117993164e+003	8.675766772e-010	4.117993164e+003	4.737558679e-010	4.117993164e+003	6.574538136e-010	4.117993164e+003	7.860871398e-010	4.117993164e+003	9.373725129e-010	4.117993164e+003	8.016151631e-010	4.117993164e+003	9.537712842e-010
4.118115723e+003	3.436763651e-010	4.118115723e+003	4.997307568e-010	4.118115723e+003	9.808938106e-010	4.118115723e+003	7.617887987e-010	4.118115723e+003	7.352000120e-010	4.118115723e+003	1.090824653e-009	4.118115723e+003	8.980171606e-010	4.118115723e+003	6.471839176e-010	4.118115723e+003	7.246403477e-010
4.118238281e+003	8.392181394e-010	4.118238281e+003	7.869300211e-010	4.118238281e+003	1.009134443e-009	4.118238281e+003	1.117816617e-009	4.118238281e+003	5.513632328e-010	4.118238281e+003	1.013235162e-009	4.118238281e+003	9.329340633e-010	4.118238281e+003	9.032245507e-010	4.118238281e+003	1.066327804e-009
4.118360840e+003	1.143578454e-009	4.118360840e+003	7.507496846e-010	4.118360840e+003	7.998853246e-010	4.118360840e+003	7.122714640e-010	4.118360840e+003	7.706143501e-010	4.118360840e+003	5.556591298e-010	4.118360840e+003	1.026091101e-009	4.118360840e+003	8.660840933e-010	4.118360840e+003	1.156864160e-009
4.118482910e+003	1.031320473e-009	4.118482910e+003	7.495897236e-010	4.118482910e+003	8.389204331e-010	4.118482910e+003	3.506475943e-010	4.118482910e+003	9.785585675e-010	4.118482910e+003	7.047457062e-010	4.118482910e+003	9.341040164e-010	4.118482910e+003	9.979418403e-010	4.118482910e+003	1.206229783e-009
4.118605469e+003	9.610495733e-010	4.118605469e+003	9.016853375e-010	4.118605469e+003	6.687783660e-010	4.118605469e+003	7.759883291e-010	4.118605469e+003	1.131612914e-009	4.118605469e+003	9.917261456e-010	4.118605469e+003	5.962778604e-010	4.118605469e+003	9.057039563e-010	4.118605469e+003	9.400759060e-010
4.118728027e+003	8.069806490e-010	4.118728027e+003	7.487226950e-010	4.118728027e+003	6.770746741e-010	4.118728027e+003	7.220083975e-010	4.118728027e+003	9.320453298e-010	4.118728027e+003	8.747646496e-010	4.118728027e+003	4.273888743e-010	4.118728027e+003	1.103097391e-009	4.118728027e+003	8.091355364e-010
4.118850586e+003	9.656599964e-010	4.118850586e+003	8.576601651e-010	4.118850586e+003	8.345445446e-010	4.118850586e+003	5.670546255e-010	4.118850586e+003	5.698581051e-010	4.118850586e+003	8.713891830e-010	4.118850586e+003	3.725859621e-010	4.118850586e+003	1.294768071e-009	4.118850586e+003	1.089663360e-009
4.118972656e+003	9.648557509e-010	4.118972656e+003	6.179600165e-010	4.118972656e+003	1.043457876e-009	4.118972656e+003	7.688884529e-010	4.118972656e+003	6.036495193e-010	4.118972656e+003	1.056811971e-009	4.118972656e+003	8.416340402e-010	4.118972656e+003	9.630287678e-010	4.118972656e+003	1.067340216e-009
4.119095215e+003	7.043436945e-010	4.119095215e+003	5.992929486e-010	4.119095215e+003	5.787276769e-010	4.119095215e+003	8.421155440e-010	4.119095215e+003	7.464796004e-010	4.119095215e+003	8.065417778e-010	4.119095215e+003	7.159272619e-010	4.119095215e+003	1.033726327e-009	4.119095215e+003	8.122407746e-010
4.119217773e+003	8.616168334e-010	4.119217773e+003	9.817029412e-010	4.119217773e+003	6.934811059e-010	4.119217773e+003	8.247686423e-010	4.119217773e+003	9.767548992e-010	4.119217773e+003	7.363928911e-010	4.119217773e+003	6.582486223e-010	4.119217773e+003	1.058172439e-009	4.119217773e+003	1.233465219e-009
4.119340332e+003	7.915453293e-010	4.119340332e+003	9.649371302e-010	4.119340332e+003	7.641871025e-010	4.119340332e+003	9.009186175e-010	4.119340332e+003	8.485641634e-010	4.119340332e+003	9.087444686e-010	4.119340332e+003	8.601391821e-010	4.119340332e+003	6.870096714e-010	4.119340332e+003	1.187904108e-009
4.119462402e+003	7.171257477e-010	4.119462402e+003	7.715143524e-010	4.119462402e+003	8.391550788e-010	4.119462402e+003	7.998114393e-010	4.119462402e+003	8.940884699e-010	4.119462402e+003	8.403350238e-010	4.119462402e+003	1.035104447e-009	4.119462402e+003	7.020823367e-010	4.119462402e+003	8.657188855e-010
4.119584961e+003	8.357717296e-010	4.119584961e+003	6.738149483e-010	4.119584961e+003	9.253249833e-010	4.119584961e+003	1.118748538e-009	4.119584961e+003	7.921591716e-010	4.119584961e+003	5.614264609e-010	4.119584961e+003	9.198061202e-010	4.119584961e+003	1.167729580e-009	4.119584961e+003	7.075421915e-010
4.119707520e+003	1.128522720e-009	4.119707520e+003	7.062511687e-010	4.119707520e+003	4.753381577e-010	4.119707520e+003	1.217632772e-009	4.119707520e+003	7.082987530e-010	4.119707520e+003	8.304461008e-010	4.119707520e+003	9.400094036e-010	4.119707520e+003	9.667258105e-010	4.119707520e+003	5.489708688e-010
4.119830078e+003	1.054057619e-009	4.119830078e+003	8.337224244e-010	4.119830078e+003	5.968812111e-010	4.119830078e+003	7.993407047e-010	4.119830078e+003	7.138389324e-010	4.119830078e+003	8.867869217e-010	4.119830078e+003	1.124882631e-009	4.119830078e+003	6.737787550e-010	4.119830078e+003	8.130734419e-010
4.119952148e+003	9.682873392e-010	4.119952148e+003	9.533922540e-010	4.119952148e+003	9.982177307e-010	4.119952148e+003	6.047399248e-010	4.119952148e+003	6.798381302e-010	4.119952148e+003	7.844176975e-010	4.119952148e+003	9.324900851e-010	4.119952148e+003	8.130219276e-010	4.119952148e+003	7.037763150e-010
4.120074707e+003	1.272995487e-009	4.120074707e+003	6.149580289e-010	4.120074707e+003	1.230931690e-009	4.120074707e+003	7.130696589e-010	4.120074707e+003	9.729865802e-010	4.120074707e+003	7.990323403e-010	4.120074707e+003	9.418020808e-010	4.120074707e+003	1.068188094e-009	4.120074707e+003	7.371349087e-010
4.120197266e+003	7.483539344e-010	4.120197266e+003	7.922760226e-010	4.120197266e+003	1.055146193e-009	4.120197266e+003	6.034473476e-010	4.120197266e+003	9.124080935e-010	4.120197266e+003	7.803384605e-010	4.120197266e+003	1.102141156e-009	4.120197266e+003	1.117983373e-009	4.120197266e+003	8.211139546e-010
4.120319824e+003	6.115533080e-010	4.120319824e+003	7.313567529e-010	4.120319824e+003	5.263500746e-010	4.120319824e+003	6.947605824e-010	4.120319824e+003	9.529756984e-010	4.120319824e+003	8.583843081e-010	4.120319824e+003	1.142378192e-009	4.120319824e+003	8.836966714e-010	4.120319824e+003	7.575601813e-010
4.120442383e+003	8.248539629e-010	4.120442383e+003	5.599940511e-010	4.120442383e+003	7.536306024e-010	4.120442383e+003	7.367099708e-010	4.120442383e+003	7.816322034e-010	4.120442383e+003	8.131215701e-010	4.120442383e+003	8.474655977e-010	4.120442383e+003	8.072234547e-010	4.120442383e+003	7.298918137e-010
4.120564453e+003	1.064991095e-009	4.120564453e+003	7.374488242e-010	4.120564453e+003	6.474292213e-010	4.120564453e+003	5.393134273e-010	4.120564453e+003	7.047299966e-010	4.120564453e+003	6.847090117e-010	4.120564453e+003	7.544982417e-010	4.120564453e+003	7.471689933e-010	4.120564453e+003	9.377864041e-010
4.120687012e+003	7.659416990e-010	4.120687012e+003	6.674553688e-010	4.120687012e+003	6.495748939e-010	4.120687012e+003	5.893771582e-010	4.120687012e+003	6.951549891e-010	4.120687012e+003	7.896360787e-010	4.120687012e+003	9.205943785e-010	4.120687012e+003	9.885461338e-010	4.120687012e+003	5.535440439e-010
4.120809570e+003	7.569786464e-010	4.120809570e+003	6.897796223e-010	4.120809570e+003	7.339091002e-010	4.120809570e+003	8.090027537e-010	4.120809570e+003	4.761726013e-010	4.120809570e+003	1.311007858e-009	4.120809570e+003	1.197070443e-009	4.120809570e+003	9.006050905e-010	4.120809570e+003	6.182639400e-010
4.120932129e+003	9.785997568e-010	4.120932129e+003	9.502667542e-010	4.120932129e+003	7.647030786e-010	4.120932129e+003	8.191238243e-010	4.120932129e+003	4.193527747e-010	4.120932129e+003	1.203559141e-009	4.120932129e+003	1.065985855e-009	4.120932129e+003	1.217058343e-009	4.120932129e+003	8.534380425e-010
4.121054199e+003	1.006021821e-009	4.121054199e+003	9.847778148e-010	4.121054199e+003	8.172375554e-010	4.121054199e+003	9.677854074e-010	4.121054199e+003	4.650576868e-010	4.121054199e+003	9.816778501e-010	4.121054199e+003	1.060947996e-009	4.121054199e+003	1.091626345e-009	4.121054199e+003	8.877002466e-010
4.121176758e+003	8.945352792e-010	4.121176758e+003	6.628743110e-010	4.121176758e+003	1.016412399e-009	4.121176758e+003	8.823511921e-010	4.121176758e+003	7.952109526e-010	4.121176758e+003	9.913198040e-010	4.121176758e+003	6.025145383e-010	4.121176758e+003	7.359659548e-010	4.121176758e+003	7.906019173e-010
4.121299316e+003	8.522249018e-010	4.121299316e+003	6.853063117e-010	4.121299316e+003	8.939879392e-010	4.121299316e+003	8.542434538e-010	4.121299316e+003	8.054789613e-010	4.121299316e+003	9.815753765e-010	4.121299316e+003	6.426428278e-010	4.121299316e+003	7.628285781e-010	4.121299316e+003	5.050724283e-010
4.121421875e+003	8.831227416e-010	4.121421875e+003	6.794689256e-010	4.121421875e+003	7.532054425e-010	4.121421875e+003	1.048778286e-009	4.121421875e+003	3.983702812e-010	4.121421875e+003	1.088219292e-009	4.121421875e+003	8.690171360e-010	4.121421875e+003	7.585459483e-010	4.121421875e+003	3.920571368e-010
4.121543945e+003	1.047728015e-009	4.121543945e+003	6.450111001e-010	4.121543945e+003	8.600155588e-010	4.121543945e+003	8.695808518e-010	4.121543945e+003	9.396351475e-010	4.121543945e+003	1.002040784e-009	4.121543945e+003	1.007589900e-009	4.121543945e+003	1.036583153e-009	4.121543945e+003	6.723604451e-010
4.121666504e+003	8.836467669e-010	4.121666504e+003	7.506420485e-010	4.121666504e+003	1.017361195e-009	4.121666504e+003	8.333864154e-010	4.121666504e+003	6.593300350e-010	4.121666504e+003	1.192501875e-009	4.121666504e+003	6.796420093e-010	4.121666504e+003	9.113989563e-010	4.121666504e+003	6.717579271e-010
4.121789063e+003	8.813653141e-010	4.121789063e+003	9.354774733e-010	4.121789063e+003	9.522510558e-010	4.121789063e+003	6.265153951e-010	4.121789063e+003	5.466160302e-010	4.121789063e+003	1.189209953e-009	4.121789063e+003	6.610322290e-010	4.121789063e+003	4.895956973e-010	4.121789063e+003	7.996917017e-010
4.121911621e+003	1.066258304e-009	4.121911621e+003	1.422817975e-009	4.121911621e+003	8.256577089e-010	4.121911621e+003	1.058173438e-009	4.121911621e+003	8.226488935e-010	4.121911621e+003	9.380748400e-010	4.121911621e+003	4.739224013e-010	4.121911621e+003	1.006981054e-009	4.121911621e+003	7.743797825e-010
4.122033691e+003	1.309663267e-009	4.122033691e+003	9.771300435e-010	4.122033691e+003	5.979026163e-010	4.122033691e+003	8.330213186e-010	4.122033691e+003	7.875565200e-010	4.122033691e+003	1.066112421e-009	4.122033691e+003	5.810250059e-010	4.122033691e+003	1.251193260e-009	4.122033691e+003	6.785320639e-010
4.122156250e+003	1.306913466e-009	4.122156250e+003	6.525593399e-010	4.122156250e+003	8.856301803e-010	4.122156250e+003	9.763120312e-010	4.122156250e+003	5.575898632e-010	4.122156250e+003	8.473277080e-010	4.122156250e+003	9.833992509e-010	4.122156250e+003	8.475988245e-010	4.122156250e+003	7.954391035e-010
4.122278809e+003	1.166952868e-009	4.122278809e+003	7.390172363e-010	4.122278809e+003	8.828636711e-010	4.122278809e+003	6.491187587e-010	4.122278809e+003	4.891154148e-010	4.122278809e+003	7.168895477e-010	4.122278809e+003	1.157206220e-009	4.122278809e+003	8.994991418e-010	4.122278809e+003	9.898019071e-010
4.122401367e+003	7.688197856e-010	4.122401367e+003	1.007460892e-009	4.122401367e+003	6.264280206e-010	4.122401367e+003	7.555644443e-010	4.122401367e+003	6.844662059e-010	4.122401367e+003	6.280362896e-010	4.122401367e+003	1.074630718e-009	4.122401367e+003	1.229471414e-009	4.122401367e+003	1.070969646e-009
4.122523926e+003	5.577939222e-010	4.122523926e+003	8.511046312e-010	4.122523926e+003	7.342303987e-010	4.122523926e+003	9.944708390e-010	4.122523926e+003	7.756005838e-010	4.122523926e+003	8.579748578e-010	4.122523926e+003	1.001091987e-009	4.122523926e+003	8.616645175e-010	4.122523926e+003	9.598489781e-010
4.122645996e+003	8.832424792e-010	4.122645996e+003	9.663104761e-010	4.122645996e+003	8.946949848e-010	4.122645996e+003	1.065675881e-009	4.122645996e+003	1.199326638e-009	4.122645996e+003	7.105220856e-010	4.122645996e+003	7.150170456e-010	4.122645996e+003	7.469747598e-010	4.122645996e+003	9.008540025e-010
4.122768555e+003	7.851065909e-010	4.122768555e+003	8.718268885e-010	4.122768555e+003	9.727610939e-010	4.122768555e+003	9.055005079e-010	4.122768555e+003	1.035664332e-009	4.122768555e+003	7.766535748e-010	4.122768555e+003	7.999871876e-010	4.122768555e+003	8.942080965e-010	4.122768555e+003	8.110316863e-010
4.122891113e+003	6.242918404e-010	4.122891113e+003	8.486374381e-010	4.122891113e+003	6.669810260e-010	4.122891113e+003	6.627621230e-010	4.122891113e+003	1.055409427e-009	4.122891113e+003	9.051268068e-010	4.122891113e+003	9.412114421e-010	4.122891113e+003	1.105221359e-009	4.122891113e+003	6.305597711e-010
4.123013672e+003	4.039421297e-010	4.123013672e+003	6.573697697e-010	4.123013672e+003	7.327942697e-010	4.123013672e+003	8.357573522e-010	4.123013672e+003	8.105979776e-010	4.123013672e+003	9.431277981e-010	4.123013672e+003	7.941087787e-010	4.123013672e+003	1.067355315e-009	4.123013672e+003	8.410394048e-010
4.123135742e+003	6.109718842e-010	4.123135742e+003	7.791837731e-010	4.123135742e+003	5.044140106e-010	4.123135742e+003	1.126619353e-009	4.123135742e+003	8.299709253e-010	4.123135742e+003	9.402260082e-010	4.123135742e+003	1.118433901e-009	4.123135742e+003	1.027435692e-009	4.123135742e+003	5.834890349e-010
4.123258301e+003	6.564951360e-010	4.123258301e+003	8.573016186e-010	4.123258301e+003	5.659944180e-010	4.123258301e+003	7.606080210e-010	4.123258301e+003	8.297719734e-010	4.123258301e+003	7.971324156e-010	4.123258301e+003	9.848838411e-010	4.123258301e+003	8.054752421e-010	4.123258301e+003	7.508683675e-010
4.123380859e+003	6.857111545e-010	4.123380859e+003	9.842079374e-010	4.123380859e+003	7.705336924e-010	4.123380859e+003	7.787021028e-010	4.123380859e+003	7.029907212e-010	4.123380859e+003	6.594295110e-010	4.123380859e+003	9.384992783e-010	4.123380859e+003	6.186066659e-010	4.123380859e+003	1.001357552e-009
4.123503418e+003	4.819922239e-010	4.123503418e+003	8.678889829e-010	4.123503418e+003	9.418659186e-010	4.123503418e+003	7.084124398e-010	4.123503418e+003	7.023238102e-010	4.123503418e+003	7.364600041e-010	4.123503418e+003	8.198461354e-010	4.123503418e+003	5.532579950e-010	4.123503418e+003	7.802797852e-010
4.123625488e+003	8.871676171e-010	4.123625488e+003	8.546042207e-010	4.123625488e+003	7.925661238e-010	4.123625488e+003	7.503410671e-010	4.123625488e+003	8.098534621e-010	4.123625488e+003	8.331310641e-010	4.123625488e+003	7.121972456e-010	4.123625488e+003	4.919146757e-010	4.123625488e+003	6.558623644e-010
4.123748047e+003	6.804455888e-010	4.123748047e+003	6.566602817e-010	4.123748047e+003	5.604340325e-010	4.123748047e+003	1.167609454e-009	4.123748047e+003	8.420236175e-010	4.123748047e+003	8.343642999e-010	4.123748047e+003	8.305245380e-010	4.123748047e+003	4.790596808e-010	4.123748047e+003	6.055680402e-010
4.123870605e+003	8.601637735e-010	4.123870605e+003	8.073524072e-010	4.123870605e+003	8.129267814e-010	4.123870605e+003	9.564958825e-010	4.123870605e+003	1.147768658e-009	4.123870605e+003	5.982955797e-010	4.123870605e+003	1.031665309e-009	4.123870605e+003	4.284226862e-010	4.123870605e+003	8.829724729e-010
4.123993164e+003	9.710010573e-010	4.123993164e+003	1.033581776e-009	4.123993164e+003	1.327510102e-009	4.123993164e+003	9.880823937e-010	4.123993164e+003	1.416124662e-009	4.123993164e+003	5.589615992e-010	4.123993164e+003	1.005455497e-009	4.123993164e+003	4.510384011e-010	4.123993164e+003	9.315529459e-010
4.124115234e+003	8.272115770e-010	4.124115234e+003	7.901137522e-010	4.124115234e+003	1.083350520e-009	4.124115234e+003	1.242243974e-009	4.124115234e+003	9.177671956e-010	4.124115234e+003	9.077860130e-010	4.124115234e+003	5.561077709e-010	4.124115234e+003	5.678754689e-010	4.124115234e+003	6.961678456e-010
4.124237793e+003	1.098099611e-009	4.124237793e+003	9.101133180e-010	4.124237793e+003	8.288624231e-010	4.124237793e+003	8.272342256e-010	4.124237793e+003	8.043498645e-010	4.124237793e+003	7.597852902e-010	4.124237793e+003	3.876627908e-010	4.124237793e+003	7.521140932e-010	4.124237793e+003	6.890748527e-010
4.124360352e+003	9.355426434e-010	4.124360352e+003	1.165740393e-009	4.124360352e+003	6.869599334e-010	4.124360352e+003	9.539914414e-010	4.124360352e+003	6.899609217e-010	4.124360352e+003	4.683902155e-010	4.124360352e+003	7.914764955e-010	4.124360352e+003	9.946455881e-010	4.124360352e+003	6.839923627e-010
4.124482910e+003	5.928493807e-010	4.124482910e+003	1.233062874e-009	4.124482910e+003	5.369449330e-010	4.124482910e+003	8.297725285e-010	4.124482910e+003	6.104920458e-010	4.124482910e+003	7.414329151e-010	4.124482910e+003	9.807455958e-010	4.124482910e+003	7.208577069e-010	4.124482910e+003	9.961230729e-010
4.124604980e+003	5.653361668e-010	4.124604980e+003	8.144680486e-010	4.124604980e+003	7.171540028e-010	4.124604980e+003	9.051854266e-010	4.124604980e+003	5.847233808e-010	4.124604980e+003	8.471245927e-010	4.124604980e+003	9.465621620e-010	4.124604980e+003	6.075633330e-010	4.124604980e+003	1.033793051e-009
4.124727539e+003	7.065378838e-010	4.124727539e+003	6.969604893e-010	4.124727539e+003	8.133610452e-010	4.124727539e+003	6.355786453e-010	4.124727539e+003	1.114665360e-009	4.124727539e+003	8.339665070e-010	4.124727539e+003	5.750361853e-010	4.124727539e+003	1.057285925e-009	4.124727539e+003	1.153505735e-009
4.124850098e+003	7.452519712e-010	4.124850098e+003	6.905369609e-010	4.124850098e+003	7.389308054e-010	4.124850098e+003	7.714942574e-010	4.124850098e+003	8.452437084e-010	4.124850098e+003	5.613251530e-010	4.124850098e+003	5.388403612e-010	4.124850098e+003	1.129891070e-009	4.124850098e+003	1.119365822e-009
4.124972656e+003	6.830753185e-010	4.124972656e+003	8.280959252e-010	4.124972656e+003	6.110048023e-010	4.124972656e+003	8.724683198e-010	4.124972656e+003	7.550999825e-010	4.124972656e+003	6.964550603e-010	4.124972656e+003	8.513958427e-010	4.124972656e+003	9.458253070e-010	4.124972656e+003	7.529550317e-010
4.125095215e+003	4.537707710e-010	4.125095215e+003	8.499620452e-010	4.125095215e+003	4.555152644e-010	4.125095215e+003	8.082634007e-010	4.125095215e+003	7.321984685e-010	4.125095215e+003	9.050497574e-010	4.125095215e+003	9.869833839e-010	4.125095215e+003	1.113744541e-009	4.125095215e+003	7.001541014e-010
4.125217285e+003	2.981906666e-010	4.125217285e+003	1.006853156e-009	4.125217285e+003	5.699136163e-010	4.125217285e+003	8.511271132e-010	4.125217285e+003	7.061598528e-010	4.125217285e+003	8.484840608e-010	4.125217285e+003	1.106794656e-009	4.125217285e+003	1.073133249e-009	4.125217285e+003	7.773781063e-010
4.125339844e+003	8.854392775e-010	4.125339844e+003	6.864395719e-010	4.125339844e+003	9.410066060e-010	4.125339844e+003	1.056599253e-009	4.125339844e+003	6.824608656e-010	4.125339844e+003	5.654313684e-010	4.125339844e+003	9.435823234e-010	4.125339844e+003	6.335086344e-010	4.125339844e+003	6.183012990e-010
4.125462402e+003	8.543047936e-010	4.125462402e+003	9.041280502e-010	4.125462402e+003	1.060245114e-009	4.125462402e+003	8.135887519e-010	4.125462402e+003	5.565785055e-010	4.125462402e+003	6.932067698e-010	4.125462402e+003	9.889465913e-010	4.125462402e+003	6.130551067e-010	4.125462402e+003	8.852496514e-010
4.125584961e+003	7.129672408e-010	4.125584961e+003	6.026014687e-010	4.125584961e+003	1.030392549e-009	4.125584961e+003	6.230881922e-010	4.125584961e+003	6.829215526e-010	4.125584961e+003	7.010836911e-010	4.125584961e+003	9.267367429e-010	4.125584961e+003	8.400050655e-010	4.125584961e+003	8.392064821e-010
4.125707031e+003	7.232502375e-010	4.125707031e+003	5.694829608e-010	4.125707031e+003	7.712834815e-010	4.125707031e+003	7.226339527e-010	4.125707031e+003	7.347399356e-010	4.125707031e+003	9.964101766e-010	4.125707031e+003	7.848589556e-010	4.125707031e+003	8.632489723e-010	4.125707031e+003	8.701906973e-010
4.125829590e+003	7.011703995e-010	4.125829590e+003	8.668758489e-010	4.125829590e+003	8.099384496e-010	4.125829590e+003	8.834306064e-010	4.125829590e+003	9.407287171e-010	4.125829590e+003	9.772478382e-010	4.125829590e+003	5.317490337e-010	4.125829590e+003	8.052299383e-010	4.125829590e+003	8.951397956e-010
4.125952148e+003	8.994128220e-010	4.125952148e+003	8.391782269e-010	4.125952148e+003	9.229459974e-010	4.125952148e+003	8.470314450e-010	4.125952148e+003	7.273982527e-010	4.125952148e+003	1.060146526e-009	4.125952148e+003	8.203752677e-010	4.125952148e+003	9.879850271e-010	4.125952148e+003	1.147161477e-009
4.126074707e+003	1.030154517e-009	4.126074707e+003	9.802686440e-010	4.126074707e+003	1.230294200e-009	4.126074707e+003	6.440553646e-010	4.126074707e+003	7.145529723e-010	4.126074707e+003	9.533048795e-010	4.126074707e+003	9.222293484e-010	4.126074707e+003	7.492813592e-010	4.126074707e+003	8.163855703e-010
4.126196777e+003	8.990168054e-010	4.126196777e+003	7.596656637e-010	4.126196777e+003	1.001225436e-009	4.126196777e+003	7.050914852e-010	4.126196777e+003	6.836122224e-010	4.126196777e+003	7.523819900e-010	4.126196777e+003	1.026201457e-009	4.126196777e+003	7.946542868e-010	4.126196777e+003	9.425499270e-010
4.126319336e+003	5.813264869e-010	4.126319336e+003	7.354714060e-010	4.126319336e+003	5.000398429e-010	4.126319336e+003	7.387565559e-010	4.126319336e+003	9.140708745e-010	4.126319336e+003	8.995982848e-010	4.126319336e+003	6.436937094e-010	4.126319336e+003	1.007745554e-009	4.126319336e+003	9.689262725e-010
4.126441895e+003	5.767226141e-010	4.126441895e+003	9.007052326e-010	4.126441895e+003	6.813955511e-010	4.126441895e+003	8.133776430e-010	4.126441895e+003	9.237079435e-010	4.126441895e+003	1.091420176e-009	4.126441895e+003	6.657580598e-010	4.126441895e+003	1.042395392e-009	4.126441895e+003	7.428199722e-010
4.126564453e+003	6.541648889e-010	4.126564453e+003	1.119278004e-009	4.126564453e+003	7.814910385e-010	4.126564453e+003	8.424662634e-010	4.126564453e+003	6.677708941e-010	4.126564453e+003	9.600059636e-010	4.126564453e+003	8.932715123e-010	4.126564453e+003	1.026111085e-009	4.126564453e+003	5.574241069e-010
4.126686523e+003	8.450188882e-010	4.126686523e+003	1.312091102e-009	4.126686523e+003	7.119051459e-010	4.126686523e+003	8.875258861e-010	4.126686523e+003	9.894994824e-010	4.126686523e+003	6.199444846e-010	4.126686523e+003	8.580446909e-010	4.126686523e+003	1.135755379e-009	4.126686523e+003	6.633281147e-010
4.126809082e+003	6.247594109e-010	4.126809082e+003	1.034226815e-009	4.126809082e+003	6.879664616e-010	4.126809082e+003	8.437023857e-010	4.126809082e+003	8.703526233e-010	4.126809082e+003	7.801582713e-010	4.126809082e+003	9.071519647e-010	4.126809082e+003	7.185908535e-010	4.126809082e+003	8.215987890e-010
4.126931641e+003	4.861397951e-010	4.126931641e+003	6.183708545e-010	4.126931641e+003	4.658795016e-010	4.126931641e+003	1.064523802e-009	4.126931641e+003	5.950920867e-010	4.126931641e+003	9.888168062e-010	4.126931641e+003	1.086442492e-009	4.126931641e+003	8.970761911e-010	4.126931641e+003	9.888075914e-010
4.127054199e+003	7.358744170e-010	4.127054199e+003	7.455646100e-010	4.127054199e+003	5.895392508e-010	4.127054199e+003	1.042562814e-009	4.127054199e+003	8.714015620e-010	4.127054199e+003	8.291740627e-010	4.127054199e+003	9.496251563e-010	4.127054199e+003	8.321714984e-010	4.127054199e+003	9.052764094e-010
4.127176270e+003	6.376583706e-010	4.127176270e+003	1.139095263e-009	4.127176270e+003	9.059613615e-010	4.127176270e+003	8.693520903e-010	4.127176270e+003	9.370749732e-010	4.127176270e+003	7.227097809e-010	4.127176270e+003	1.021126850e-009	4.127176270e+003	1.027083307e-009	4.127176270e+003	6.963857824e-010
4.127298828e+003	7.768687915e-010	4.127298828e+003	7.647802391e-010	4.127298828e+003	1.012614104e-009	4.127298828e+003	6.073229142e-010	4.127298828e+003	7.366631749e-010	4.127298828e+003	8.299014254e-010	4.127298828e+003	7.760387333e-010	4.127298828e+003	7.144688174e-010	4.127298828e+003	7.631530963e-010
4.127421387e+003	6.795881080e-010	4.127421387e+003	5.844603690e-010	4.127421387e+003	7.203462271e-010	4.127421387e+003	6.939741004e-010	4.127421387e+003	4.052458924e-010	4.127421387e+003	7.666384194e-010	4.127421387e+003	6.877611258e-010	4.127421387e+003	6.300426292e-010	4.127421387e+003	1.012535278e-009
4.127543945e+003	6.384721085e-010	4.127543945e+003	7.762911425e-010	4.127543945e+003	8.354900660e-010	4.127543945e+003	9.807857859e-010	4.127543945e+003	6.269790243e-010	4.127543945e+003	7.625193255e-010	4.127543945e+003	6.548475096e-010	4.127543945e+003	5.911124368e-010	4.127543945e+003	1.198917410e-009
4.127666504e+003	8.633326831e-010	4.127666504e+003	1.085480483e-009	4.127666504e+003	9.061896233e-010	4.127666504e+003	9.919463029e-010	4.127666504e+003	7.441258165e-010	4.127666504e+003	1.009869743e-009	4.127666504e+003	4.855539859e-010	4.127666504e+003	8.761704140e-010	4.127666504e+003	1.066481348e-009
4.127788574e+003	8.878773272e-010	4.127788574e+003	7.549446623e-010	4.127788574e+003	8.723399225e-010	4.127788574e+003	1.010555306e-009	4.127788574e+003	1.141189143e-009	4.127788574e+003	8.342794233e-010	4.127788574e+003	5.443667739e-010	4.127788574e+003	8.546501284e-010	4.127788574e+003	8.374930194e-010
4.127911133e+003	7.950048952e-010	4.127911133e+003	7.826403414e-010	4.127911133e+003	6.106652406e-010	4.127911133e+003	9.512429733e-010	4.127911133e+003	1.006854600e-009	4.127911133e+003	6.590249457e-010	4.127911133e+003	7.815277314e-010	4.127911133e+003	1.021784768e-009	4.127911133e+003	1.078395151e-009
4.128033691e+003	9.078428009e-010	4.128033691e+003	7.638700228e-010	4.128033691e+003	7.968787297e-010	4.128033691e+003	7.541350877e-010	4.128033691e+003	6.383772955e-010	4.128033691e+003	8.565308462e-010	4.128033691e+003	7.987024375e-010	4.128033691e+003	1.204376487e-009	4.128033691e+003	8.225791714e-010
4.128156250e+003	1.072958944e-009	4.128156250e+003	8.111779026e-010	4.128156250e+003	1.017607887e-009	4.128156250e+003	1.042297471e-009	4.128156250e+003	8.037150390e-010	4.128156250e+003	9.245673671e-010	4.128156250e+003	9.722290750e-010	4.128156250e+003	9.898153408e-010	4.128156250e+003	1.051744691e-009
4.128278320e+003	7.514034950e-010	4.128278320e+003	5.507131973e-010	4.128278320e+003	7.381517064e-010	4.128278320e+003	8.364970938e-010	4.128278320e+003	6.736028957e-010	4.128278320e+003	9.649756549e-010	4.128278320e+003	6.773433481e-010	4.128278320e+003	8.165635390e-010	4.128278320e+003	9.479612650e-010
4.128400879e+003	1.073999445e-009	4.128400879e+003	7.251887979e-010	4.128400879e+003	8.351985770e-010	4.128400879e+003	6.331062341e-010	4.128400879e+003	1.088290014e-009	4.128400879e+003	9.701891512e-010	4.128400879e+003	8.312381339e-010	4.128400879e+003	8.176423427e-010	4.128400879e+003	7.568062843e-010
4.128523438e+003	1.031725261e-009	4.128523438e+003	8.311216715e-010	4.128523438e+003	9.636625942e-010	4.128523438e+003	6.983648659e-010	4.128523438e+003	1.232530300e-009	4.128523438e+003	9.050481475e-010	4.128523438e+003	8.413921226e-010	4.128523438e+003	9.918129651e-010	4.128523438e+003	7.623910392e-010
4.128645996e+003	9.877542118e-010	4.128645996e+003	8.837804377e-010	4.128645996e+003	9.187814953e-010	4.128645996e+003	8.582046185e-010	4.128645996e+003	1.304516384e-009	4.128645996e+003	1.099988656e-009	4.128645996e+003	1.012336326e-009	4.128645996e+003	9.362366438e-010	4.128645996e+003	9.369696130e-010
4.128768066e+003	1.233223190e-009	4.128768066e+003	8.986582034e-010	4.128768066e+003	9.799249190e-010	4.128768066e+003	8.079576452e-010	4.128768066e+003	8.952482644e-010	4.128768066e+003	1.346528444e-009	4.128768066e+003	1.219910062e-009	4.128768066e+003	9.051856487e-010	4.128768066e+003	9.670418910e-010
4.128890625e+003	8.849737054e-010	4.128890625e+003	5.149207172e-010	4.128890625e+003	1.060109223e-009	4.128890625e+003	9.625193975e-010	4.128890625e+003	7.186834461e-010	4.128890625e+003	1.213561696e-009	4.128890625e+003	1.096557400e-009	4.128890625e+003	9.736478290e-010	4.128890625e+003	8.861961720e-010
4.129013184e+003	7.745206143e-010	4.129013184e+003	4.986586144e-010	4.129013184e+003	9.712103344e-010	4.129013184e+003	7.950226588e-010	4.129013184e+003	1.058279020e-009	4.129013184e+003	9.277311697e-010	4.129013184e+003	9.837659576e-010	4.129013184e+003	1.068028554e-009	4.129013184e+003	7.376693700e-010
4.129135742e+003	9.949030488e-010	4.129135742e+003	6.592901225e-010	4.129135742e+003	1.095573743e-009	4.129135742e+003	8.179605326e-010	4.129135742e+003	9.641986098e-010	4.129135742e+003	4.643130325e-010	4.129135742e+003	8.298973175e-010	4.129135742e+003	1.061930877e-009	4.129135742e+003	7.447730765e-010
4.129257813e+003	5.054495711e-010	4.129257813e+003	7.956182380e-010	4.129257813e+003	8.436990551e-010	4.129257813e+003	1.041742026e-009	4.129257813e+003	6.983908452e-010	4.129257813e+003	7.208543207e-010	4.129257813e+003	7.793136692e-010	4.129257813e+003	7.424678095e-010	4.129257813e+003	6.543868225e-010
4.129380371e+003	8.161564202e-010	4.129380371e+003	5.416060378e-010	4.129380371e+003	9.741936147e-010	4.129380371e+003	9.491027964e-010	4.129380371e+003	9.905506415e-010	4.129380371e+003	7.219253528e-010	4.129380371e+003	7.863511509e-010	4.129380371e+003	8.074262925e-010	4.129380371e+003	7.686318249e-010
4.129502930e+003	1.174621400e-009	4.129502930e+003	7.480882025e-010	4.129502930e+003	7.661262180e-010	4.129502930e+003	7.196764296e-010	4.129502930e+003	1.113376613e-009	4.129502930e+003	4.638586459e-010	4.129502930e+003	7.835684324e-010	4.129502930e+003	8.662103257e-010	4.129502930e+003	7.860015971e-010
4.129625488e+003	1.202214106e-009	4.129625488e+003	5.738683417e-010	4.129625488e+003	9.098370946e-010	4.129625488e+003	5.783605816e-010	4.129625488e+003	9.538742018e-010	4.129625488e+003	7.395782875e-010	4.129625488e+003	8.586847899e-010	4.129625488e+003	6.437275712e-010	4.129625488e+003	7.503591637e-010
4.129747559e+003	5.993190944e-010	4.129747559e+003	5.671763059e-010	4.129747559e+003	1.079934919e-009	4.129747559e+003	7.778660494e-010	4.129747559e+003	8.465740886e-010	4.129747559e+003	1.021596918e-009	4.129747559e+003	9.248922739e-010	4.129748047e+003	1.071488565e-009	4.129747559e+003	7.941478031e-010
4.129870117e+003	5.878861287e-010	4.129870117e+003	8.097705839e-010	4.129870117e+003	6.649075179e-010	4.129870117e+003	7.316267592e-010	4.129870117e+003	8.347457170e-010	4.129870117e+003	9.356281305e-010	4.129870117e+003	7.107601729e-010	4.129870117e+003	9.678169377e-010	4.129870117e+003	8.319313571e-010
4.129992676e+003	8.199469437e-010	4.129992676e+003	9.552162394e-010	4.129992676e+003	8.686324438e-010	4.129992676e+003	5.718163165e-010	4.129992676e+003	8.056503242e-010	4.129992676e+003	8.048904876e-010	4.129992676e+003	7.787676615e-010	4.129992676e+003	1.292469576e-009	4.129992676e+003	8.384014594e-010
4.130115234e+003	9.289445879e-010	4.130115234e+003	1.058689136e-009	4.130115234e+003	6.259455732e-010	4.130115234e+003	5.073760301e-010	4.130115234e+003	8.721636746e-010	4.130115234e+003	6.398172547e-010	4.130115234e+003	7.228148635e-010	4.130115234e+003	1.142714035e-009	4.130115234e+003	8.776055438e-010
4.130237793e+003	8.506119697e-010	4.130237793e+003	9.791927269e-010	4.130237793e+003	8.382642358e-010	4.130237793e+003	7.604170071e-010	4.130237793e+003	6.605773151e-010	4.130237793e+003	6.910213513e-010	4.130237793e+003	8.494321913e-010	4.130237793e+003	7.930157087e-010	4.130237793e+003	8.406571550e-010
4.130359863e+003	7.898305343e-010	4.130359863e+003	8.439187127e-010	4.130359863e+003	1.001960404e-009	4.130359863e+003	1.006875805e-009	4.130359863e+003	1.046902787e-009	4.130359863e+003	7.254582490e-010	4.130359863e+003	9.375552557e-010	4.130359863e+003	7.628119802e-010	4.130359863e+003	7.762023801e-010
4.130482422e+003	1.228851132e-009	4.130482422e+003	7.246860334e-010	4.130482422e+003	7.449483808e-010	4.130482422e+003	6.521913565e-010	4.130482422e+003	9.938324608e-010	4.130482422e+003	7.925349266e-010	4.130482422e+003	8.332436963e-010	4.130482422e+003	9.385007216e-010	4.130482422e+003	7.615015285e-010
4.130604980e+003	1.189281562e-009	4.130604980e+003	6.898430160e-010	4.130604980e+003	7.274181812e-010	4.130604980e+003	7.228352916e-010	4.130604980e+003	5.790665725e-010	4.130604980e+003	4.514039975e-010	4.130604980e+003	4.502435369e-010	4.130604980e+003	1.036521868e-009	4.130604980e+003	9.661900169e-010
4.130727539e+003	8.786491534e-010	4.130727539e+003	8.062295831e-010	4.130727539e+003	1.123292792e-009	4.130727539e+003	8.519819850e-010	4.130727539e+003	7.914863764e-010	4.130727539e+003	6.971536126e-010	4.130727539e+003	5.539437242e-010	4.130727539e+003	6.296955735e-010	4.130727539e+003	1.161767793e-009
4.130849609e+003	1.034510144e-009	4.130849609e+003	5.995928198e-010	4.130849609e+003	7.961022397e-010	4.130849609e+003	8.488186265e-010	4.130849609e+003	8.818533681e-010	4.130849609e+003	7.298672222e-010	4.130849609e+003	8.545623098e-010	4.130849609e+003	7.535629898e-010	4.130849609e+003	8.850710720e-010
4.130972168e+003	1.202120958e-009	4.130972168e+003	6.283686904e-010	4.130972168e+003	8.377392113e-010	4.130972168e+003	8.481017000e-010	4.130972168e+003	8.794266981e-010	4.130972168e+003	9.589828931e-010	4.130972168e+003	6.865589208e-010	4.130972168e+003	9.801679468e-010	4.130972168e+003	6.482698267e-010
4.131094727e+003	8.433351795e-010	4.131094727e+003	7.854695783e-010	4.131094727e+003	1.177496323e-009	4.131094727e+003	9.876222062e-010	4.131094727e+003	6.631213356e-010	4.131094727e+003	1.097709701e-009	4.131094727e+003	5.482689303e-010	4.131094727e+003	1.016885576e-009	4.131094727e+003	6.663413710e-010
4.131217285e+003	6.068914260e-010	4.131217285e+003	5.499972144e-010	4.131217285e+003	1.008351957e-009	4.131217285e+003	7.155346871e-010	4.131217285e+003	9.482826746e-010	4.131217285e+003	1.021778329e-009	4.131217285e+003	8.850818967e-010	4.131217285e+003	7.967241866e-010	4.131217285e+003	7.127708979e-010
4.131339355e+003	1.044469733e-009	4.131339355e+003	7.673440772e-010	4.131339355e+003	7.334940433e-010	4.131339355e+003	7.154799531e-010	4.131339355e+003	1.206813538e-009	4.131339355e+003	8.086949999e-010	4.131339355e+003	8.898785597e-010	4.131339355e+003	1.056238097e-009	4.131339355e+003	7.858277917e-010
4.131461914e+003	1.125971982e-009	4.131461914e+003	7.217217379e-010	4.131461914e+003	1.023094831e-009	4.131461914e+003	6.980960809e-010	4.131461914e+003	8.489888237e-010	4.131461914e+003	9.830367631e-010	4.131461914e+003	4.742979343e-010	4.131461914e+003	1.134099925e-009	4.131461914e+003	7.119603240e-010
4.131584473e+003	9.567230341e-010	4.131584473e+003	5.962063065e-010	4.131584473e+003	1.146392536e-009	4.131584473e+003	1.082685275e-009	4.131584473e+003	5.375357381e-010	4.131584473e+003	7.944115921e-010	4.131584473e+003	6.471602698e-010	4.131584473e+003	7.921956424e-010	4.131584473e+003	1.028498064e-009
4.131707031e+003	1.093649726e-009	4.131707031e+003	7.559993742e-010	4.131707031e+003	6.282844245e-010	4.131707031e+003	1.044971776e-009	4.131707031e+003	7.472010788e-010	4.131707031e+003	7.961431514e-010	4.131707031e+003	8.075890512e-010	4.131707031e+003	6.761158855e-010	4.131707031e+003	9.954760349e-010
4.131829102e+003	1.176457709e-009	4.131829102e+003	9.039080040e-010	4.131829102e+003	4.527063724e-010	4.131829102e+003	6.948006614e-010	4.131829102e+003	6.888704607e-010	4.131829102e+003	6.325097113e-010	4.131829102e+003	6.452145485e-010	4.131829102e+003	6.428919619e-010	4.131829102e+003	9.699021586e-010
4.131951660e+003	1.006767336e-009	4.131951660e+003	7.923314782e-010	4.131951660e+003	5.498983491e-010	4.131951660e+003	8.016772246e-010	4.131951660e+003	8.072240099e-010	4.131951660e+003	5.902819900e-010	4.131951660e+003	6.646098116e-010	4.131951660e+003	9.608204232e-010	4.131951660e+003	1.237260294e-009
4.132074219e+003	5.631545785e-010	4.132074219e+003	7.828973025e-010	4.132074219e+003	7.395166146e-010	4.132074219e+003	6.190638002e-010	4.132074219e+003	1.105235792e-009	4.132074219e+003	9.621726749e-010	4.132074219e+003	6.532701047e-010	4.132074219e+003	8.710522303e-010	4.132074219e+003	8.055306977e-010
4.132196777e+003	9.332307149e-010	4.132196777e+003	7.975650695e-010	4.132196777e+003	8.525711803e-010	4.132196777e+003	7.096240817e-010	4.132196777e+003	7.851189143e-010	4.132196777e+003	1.143931505e-009	4.132196777e+003	6.405826980e-010	4.132196777e+003	8.093353765e-010	4.132196777e+003	7.633463861e-010
4.132319336e+003	7.321065421e-010	4.132319336e+003	1.025421192e-009	4.132319336e+003	6.227733329e-010	4.132319336e+003	6.053988422e-010	4.132319336e+003	5.749630216e-010	4.132319336e+003	1.084248469e-009	4.132319336e+003	5.838357575e-010	4.132319336e+003	7.029489768e-010	4.132319336e+003	9.277610902e-010
4.132441406e+003	6.769476646e-010	4.132441406e+003	1.063813038e-009	4.132441406e+003	9.237743903e-010	4.132441406e+003	5.529558478e-010	4.132441406e+003	6.801699759e-010	4.132441406e+003	8.710117072e-010	4.132441406e+003	9.075367124e-010	4.132441406e+003	6.068035519e-010	4.132441406e+003	8.899130322e-010
4.132563965e+003	9.862795025e-010	4.132563965e+003	9.053066630e-010	4.132563965e+003	9.243216748e-010	4.132563965e+003	8.410545038e-010	4.132563965e+003	7.833371174e-010	4.132563965e+003	7.011452530e-010	4.132563965e+003	1.068539812e-009	4.132563965e+003	9.631001552e-010	4.132563965e+003	7.575266525e-010
4.132686523e+003	7.649811340e-010	4.132686523e+003	8.410195318e-010	4.132686523e+003	8.072614799e-010	4.132686523e+003	8.290942932e-010	4.132686523e+003	7.120450340e-010	4.132686523e+003	6.397534169e-010	4.132686523e+003	1.004761829e-009	4.132686523e+003	8.140612628e-010	4.132686523e+003	7.734389240e-010
4.132809082e+003	7.026640936e-010	4.132809082e+003	8.942300234e-010	4.132809082e+003	6.676522113e-010	4.132809082e+003	5.780894097e-010	4.132809082e+003	6.603095293e-010	4.132809082e+003	6.863238866e-010	4.132809082e+003	1.025190488e-009	4.132809082e+003	7.259997048e-010	4.132809082e+003	1.008852890e-009
4.132931152e+003	8.009378161e-010	4.132931152e+003	1.453242304e-009	4.132931152e+003	9.518251742e-010	4.132931152e+003	8.461633061e-010	4.132931152e+003	8.831344545e-010	4.132931152e+003	9.302760229e-010	4.132931152e+003	9.154844105e-010	4.132931152e+003	7.027933235e-010	4.132931152e+003	9.138569346e-010
4.133053711e+003	6.543799946e-010	4.133053711e+003	1.366729618e-009	4.133053711e+003	9.690346303e-010	4.133053711e+003	1.072480216e-009	4.133053711e+003	4.361664918e-010	4.133053711e+003	5.943642245e-010	4.133053711e+003	6.494730309e-010	4.133053711e+003	8.004962249e-010	4.133053711e+003	6.618431359e-010
4.133176270e+003	6.201346103e-010	4.133176270e+003	8.615059222e-010	4.133176270e+003	7.363911148e-010	4.133176270e+003	1.079834666e-009	4.133176270e+003	7.282455750e-010	4.133176270e+003	3.244737812e-010	4.133176270e+003	5.235383793e-010	4.133176270e+003	6.933104646e-010	4.133176270e+003	4.728992198e-010
4.133298828e+003	7.964061632e-010	4.133298828e+003	1.092288371e-009	4.133298828e+003	4.026578238e-010	4.133298828e+003	6.014838627e-010	4.133298828e+003	9.210446850e-010	4.133298828e+003	8.005272001e-010	4.133298828e+003	6.733208990e-010	4.133298828e+003	8.641371507e-010	4.133298828e+003	7.383015865e-010
4.133420898e+003	6.395166618e-010	4.133420898e+003	1.270492267e-009	4.133420898e+003	6.746112002e-010	4.133420898e+003	7.036211058e-010	4.133420898e+003	1.080553425e-009	4.133420898e+003	9.737670670e-010	4.133420898e+003	9.218574237e-010	4.133420898e+003	7.440255634e-010	4.133420898e+003	6.302693922e-010
4.133543457e+003	8.294712694e-010	4.133543457e+003	8.345029667e-010	4.133543457e+003	8.418973851e-010	4.133543457e+003	6.835753075e-010	4.133543457e+003	7.686919434e-010	4.133543457e+003	9.410684454e-010	4.133543457e+003	8.548796671e-010	4.133543457e+003	7.648137124e-010	4.133543457e+003	7.184775552e-010
4.133666016e+003	7.601164143e-010	4.133666016e+003	6.320042267e-010	4.133666016e+003	1.017364082e-009	4.133666016e+003	1.098791835e-009	4.133666016e+003	7.515112976e-010	4.133666016e+003	9.030589609e-010	4.133666016e+003	8.611028557e-010	4.133666016e+003	9.105626808e-010	4.133666016e+003	9.251709954e-010
4.133788574e+003	7.817112513e-010	4.133788574e+003	8.916345995e-010	4.133788574e+003	1.072061551e-009	4.133788574e+003	1.076846945e-009	4.133788574e+003	7.451418371e-010	4.133788574e+003	9.071822737e-010	4.133788574e+003	1.036292496e-009	4.133788574e+003	6.699462651e-010	4.133788574e+003	1.140579076e-009
4.133910645e+003	8.973090604e-010	4.133910645e+003	8.303411292e-010	4.133910645e+003	9.574356863e-010	4.133910645e+003	7.374488797e-010	4.133910645e+003	7.404991620e-010	4.133910645e+003	8.782867211e-010	4.133910645e+003	1.164659813e-009	4.133910645e+003	8.687738862e-010	4.133910645e+003	8.633391224e-010
4.134033203e+003	8.136371576e-010	4.134033203e+003	3.754378197e-010	4.134033203e+003	5.878641463e-010	4.134033203e+003	7.118021172e-010	4.134033203e+003	8.240269023e-010	4.134033203e+003	8.555028908e-010	4.134033203e+003	1.179400022e-009	4.134033203e+003	1.016660867e-009	4.134033203e+003	7.436531391e-010
4.134155762e+003	6.354967108e-010	4.134155762e+003	7.454147855e-010	4.134155762e+003	3.784834668e-010	4.134155762e+003	1.013419015e-009	4.134155762e+003	9.690442893e-010	4.134155762e+003	8.050776157e-010	4.134155762e+003	8.357405323e-010	4.134155762e+003	1.099150326e-009	4.134155762e+003	6.187286794e-010
4.134278320e+003	4.808433651e-010	4.134278320e+003	9.045426075e-010	4.134278320e+003	6.033675781e-010	4.134278320e+003	1.038689468e-009	4.134278320e+003	1.178558473e-009	4.134278320e+003	5.162054673e-010	4.134278320e+003	7.106274458e-010	4.134278320e+003	9.330863859e-010	4.134278320e+003	7.366494081e-010
4.134400391e+003	4.396044084e-010	4.134400391e+003	7.545958858e-010	4.134400391e+003	8.961876796e-010	4.134400391e+003	7.056578100e-010	4.134400391e+003	9.986049765e-010	4.134400391e+003	6.644274020e-010	4.134400391e+003	7.668911062e-010	4.134400391e+003	6.437620992e-010	4.134400391e+003	7.886311049e-010
4.134522949e+003	6.678848030e-010	4.134522949e+003	8.879764701e-010	4.134522949e+003	1.144829898e-009	4.134522949e+003	6.520565754e-010	4.134522949e+003	8.613769142e-010	4.134522949e+003	7.100698363e-010	4.134522949e+003	8.232992066e-010	4.134522949e+003	7.371261379e-010	4.134522949e+003	8.115924044e-010
4.134645508e+003	9.118368283e-010	4.134645508e+003	9.858756034e-010	4.134645508e+003	1.324881760e-009	4.134645508e+003	9.389585776e-010	4.134645508e+003	7.308072481e-010	4.134645508e+003	1.042253617e-009	4.134645508e+003	6.420332599e-010	4.134645508e+003	6.930043206e-010	4.134645508e+003	8.763136883e-010
4.134768066e+003	9.137887114e-010	4.134768066e+003	8.940707619e-010	4.134768066e+003	1.066139732e-009	4.134768066e+003	1.101508218e-009	4.134768066e+003	9.287829394e-010	4.134768066e+003	1.273686823e-009	4.134768066e+003	7.843387606e-010	4.134768066e+003	7.603382923e-010	4.134768066e+003	9.379274024e-010
4.134890625e+003	9.721503602e-010	4.134890625e+003	7.517800826e-010	4.134890625e+003	8.348263747e-010	4.134890625e+003	1.049157650e-009	4.134890625e+003	1.230382352e-009	4.134890625e+003	6.854340429e-010	4.134890625e+003	1.125085913e-009	4.134890625e+003	7.840652017e-010	4.134890625e+003	8.913733085e-010
4.135012695e+003	8.551873099e-010	4.135012695e+003	8.172345578e-010	4.135012695e+003	6.830448429e-010	4.135012695e+003	8.641657390e-010	4.135012695e+003	1.012757100e-009	4.135012695e+003	4.261283271e-010	4.135012695e+003	7.545558067e-010	4.135012695e+003	5.571395012e-010	4.135012695e+003	7.099691945e-010
4.135135254e+003	1.086086110e-009	4.135135254e+003	1.036511543e-009	4.135135254e+003	8.634966631e-010	4.135135254e+003	6.944404496e-010	4.135135254e+003	7.334220453e-010	4.135135254e+003	4.151238520e-010	4.135135254e+003	8.764863835e-010	4.135135254e+003	8.114544037e-010	4.135135254e+003	9.277126845e-010
4.135257813e+003	7.364199806e-010	4.135257813e+003	1.038019559e-009	4.135257813e+003	7.937851487e-010	4.135257813e+003	1.005912686e-009	4.135257813e+003	7.173205363e-010	4.135257813e+003	4.398694464e-010	4.135257813e+003	7.539918134e-010	4.135257813e+003	8.563761367e-010	4.135257813e+003	6.798607788e-010
4.135380371e+003	7.110911859e-010	4.135380371e+003	1.045593279e-009	4.135380371e+003	6.911479722e-010	4.135380371e+003	1.034480945e-009	4.135380371e+003	8.764807768e-010	4.135380371e+003	1.129994875e-009	4.135380371e+003	1.036954522e-009	4.135380371e+003	6.362437244e-010	4.135380371e+003	9.590765959e-010
4.135502441e+003	7.604383234e-010	4.135502441e+003	8.818777930e-010	4.135502441e+003	9.195531558e-010	4.135502441e+003	9.738369000e-010	4.135502441e+003	1.436784802e-009	4.135502441e+003	1.086353008e-009	4.135502441e+003	1.429200647e-009	4.135502441e+003	6.784691697e-010	4.135502441e+003	6.977951550e-010
4.135625000e+003	7.889330855e-010	4.135625000e+003	6.840594757e-010	4.135625000e+003	9.499144804e-010	4.135625000e+003	8.907257154e-010	4.135625000e+003	1.030715624e-009	4.135625000e+003	7.266533486e-010	4.135625000e+003	1.187557053e-009	4.135625000e+003	6.591706625e-010	4.135625000e+003	5.260886726e-010
4.135747559e+003	9.948181168e-010	4.135747559e+003	8.655425821e-010	4.135747559e+003	1.038463759e-009	4.135747559e+003	7.233660893e-010	4.135747559e+003	8.140483287e-010	4.135747559e+003	1.097388513e-009	4.135747559e+003	9.328239292e-010	4.135747559e+003	1.284264584e-009	4.135747559e+003	6.079221571e-010
4.135870117e+003	9.109156207e-010	4.135870117e+003	9.522673761e-010	4.135870117e+003	9.686593749e-010	4.135870117e+003	9.651535127e-010	4.135870117e+003	7.024679172e-010	4.135870117e+003	1.306448505e-009	4.135870117e+003	1.240210601e-009	4.135870117e+003	1.216636014e-009	4.135870117e+003	6.250889251e-010
4.135992188e+003	8.435664944e-010	4.135992188e+003	9.342431273e-010	4.135992188e+003	5.588869367e-010	4.135992188e+003	9.754554942e-010	4.135992188e+003	6.647921658e-010	4.135992188e+003	8.444794308e-010	4.135992188e+003	1.264658600e-009	4.135992188e+003	1.060680321e-009	4.135992188e+003	6.431146726e-010
4.136114746e+003	7.726940754e-010	4.136114746e+003	8.222779124e-010	4.136114746e+003	7.393849977e-010	4.136114746e+003	1.008738315e-009	4.136114746e+003	6.141923081e-010	4.136114746e+003	6.675198172e-010	4.136114746e+003	1.229180646e-009	4.136114746e+003	8.997554923e-010	4.136114746e+003	1.030071695e-009
4.136237305e+003	1.107603231e-009	4.136237305e+003	8.874971313e-010	4.136237305e+003	1.144805806e-009	4.136237305e+003	9.762070041e-010	4.136237305e+003	6.266056007e-010	4.136237305e+003	7.053327367e-010	4.136237305e+003	1.240093694e-009	4.136237305e+003	1.215718637e-009	4.136237305e+003	1.007300798e-009
4.136359863e+003	8.350430902e-010	4.136359863e+003	1.008754635e-009	4.136359863e+003	1.087934298e-009	4.136359863e+003	1.179098930e-009	4.136359863e+003	9.054861860e-010	4.136359863e+003	8.174715904e-010	4.136359863e+003	6.640543670e-010	4.136359863e+003	9.871660156e-010	4.136359863e+003	1.022173568e-009
4.136481934e+003	8.118833938e-010	4.136481934e+003	8.936272278e-010	4.136481934e+003	8.469558388e-010	4.136481934e+003	9.524367961e-010	4.136481934e+003	1.170703090e-009	4.136481934e+003	9.864951078e-010	4.136481934e+003	6.635541006e-010	4.136481934e+003	1.039751618e-009	4.136481934e+003	5.797963776e-010
4.136604492e+003	8.760931425e-010	4.136604492e+003	7.091755516e-010	4.136604492e+003	7.558818571e-010	4.136604492e+003	8.562596188e-010	4.136604492e+003	9.950704705e-010	4.136604492e+003	9.555581881e-010	4.136604492e+003	7.140415481e-010	4.136604492e+003	1.154263907e-009	4.136604492e+003	4.502417050e-010
4.136727051e+003	9.125579736e-010	4.136727051e+003	7.217869080e-010	4.136727051e+003	6.380819761e-010	4.136727051e+003	7.805738278e-010	4.136727051e+003	1.007718908e-009	4.136727051e+003	9.452176819e-010	4.136727051e+003	7.365532073e-010	4.136727051e+003	7.919990219e-010	4.136727051e+003	9.307781212e-010
4.136849609e+003	6.347392056e-010	4.136849609e+003	7.216917064e-010	4.136849609e+003	1.048860110e-009	4.136849609e+003	6.774736883e-010	4.136849609e+003	8.471003343e-010	4.136849609e+003	8.410578345e-010	4.136849609e+003	1.027989138e-009	4.136849609e+003	9.411426083e-010	4.136849609e+003	1.041320918e-009
4.136971680e+003	6.436927658e-010	4.136971680e+003	7.696302484e-010	4.136971680e+003	1.079594081e-009	4.136971680e+003	1.039230035e-009	4.136971680e+003	8.847678146e-010	4.136971680e+003	7.272953906e-010	4.136971680e+003	1.079094036e-009	4.136971680e+003	1.007332329e-009	4.136971680e+003	8.649008731e-010
4.137094238e+003	7.165166238e-010	4.137094238e+003	8.693559761e-010	4.137094238e+003	1.098500735e-009	4.137094238e+003	9.695064751e-010	4.137094238e+003	8.582847211e-010	4.137094238e+003	5.226911681e-010	4.137094238e+003	6.484579540e-010	4.137094238e+003	1.128531824e-009	4.137094238e+003	8.427667453e-010
4.137216797e+003	8.622919601e-010	4.137216797e+003	1.054261234e-009	4.137216797e+003	8.484190572e-010	4.137216797e+003	9.360979769e-010	4.137216797e+003	7.252336509e-010	4.137216797e+003	6.958583154e-010	4.137216797e+003	6.047395362e-010	4.137216797e+003	7.084218767e-010	4.137216797e+003	5.524725122e-010
4.137339355e+003	9.742080476e-010	4.137339355e+003	9.461088579e-010	4.137339355e+003	5.845283702e-010	4.137339355e+003	7.555187032e-010	4.137339355e+003	7.203425079e-010	4.137339355e+003	5.863733388e-010	4.137339355e+003	5.717274987e-010	4.137339355e+003	9.158753755e-010	4.137339355e+003	5.702475714e-010
4.137461914e+003	8.367390669e-010	4.137461914e+003	7.536589131e-010	4.137461914e+003	4.304509804e-010	4.137461914e+003	6.941721087e-010	4.137461914e+003	1.059616950e-009	4.137461914e+003	5.620047205e-010	4.137461914e+003	8.123136053e-010	4.137461914e+003	9.012325330e-010	4.137461914e+003	6.021738108e-010
4.137583984e+003	7.667065316e-010	4.137583984e+003	5.450930818e-010	4.137583984e+003	5.985907880e-010	4.137583984e+003	8.159661280e-010	4.137583984e+003	9.648338795e-010	4.137583984e+003	8.375948268e-010	4.137583984e+003	9.933839307e-010	4.137583984e+003	7.870367691e-010	4.137583984e+003	6.141656073e-010
4.137706543e+003	8.675742902e-010	4.137706543e+003	8.746825486e-010	4.137706543e+003	5.432145844e-010	4.137706543e+003	8.036248333e-010	4.137706543e+003	5.698935768e-010	4.137706543e+003	6.892524884e-010	4.137706543e+003	7.506708033e-010	4.137706543e+003	9.519538491e-010	4.137706543e+003	7.072908370e-010
4.137829102e+003	5.835915085e-010	4.137829102e+003	9.796748968e-010	4.137829102e+003	4.192875769e-010	4.137829102e+003	8.258772555e-010	4.137829102e+003	8.781853578e-010	4.137829102e+003	6.350912574e-010	4.137829102e+003	6.342588121e-010	4.137829102e+003	9.067308016e-010	4.137829102e+003	8.352369352e-010
4.137951660e+003	6.561686194e-010	4.137951660e+003	6.197967695e-010	4.137951660e+003	6.952730058e-010	4.137951660e+003	7.418667347e-010	4.137951660e+003	1.035677100e-009	4.137951660e+003	1.038480635e-009	4.137951660e+003	7.965596516e-010	4.137951660e+003	9.554861347e-010	4.137951660e+003	6.741146530e-010
4.138073730e+003	8.791284367e-010	4.138073730e+003	5.480563225e-010	4.138073730e+003	7.581070216e-010	4.138073730e+003	3.439507290e-010	4.138073730e+003	7.533915158e-010	4.138073730e+003	9.646695665e-010	4.138073730e+003	9.932098477e-010	4.138073730e+003	1.007329775e-009	4.138073730e+003	6.107236938e-010
4.138196289e+003	1.151044038e-009	4.138196289e+003	7.457554574e-010	4.138196289e+003	7.712274708e-010	4.138196289e+003	5.042944951e-010	4.138196289e+003	5.579600115e-010	4.138196289e+003	8.038211763e-010	4.138196289e+003	7.416995906e-010	4.138196289e+003	1.058907517e-009	4.138196289e+003	9.079344498e-010
4.138318848e+003	9.799672185e-010	4.138318848e+003	6.454547452e-010	4.138318848e+003	8.542472840e-010	4.138318848e+003	5.252309698e-010	4.138318848e+003	7.098990840e-010	4.138318848e+003	8.078725466e-010	4.138318848e+003	9.661106359e-010	4.138318848e+003	8.213610347e-010	4.138318848e+003	7.400505209e-010
4.138441406e+003	6.832615029e-010	4.138441406e+003	6.127171548e-010	4.138441406e+003	1.081362777e-009	4.138441406e+003	5.840808392e-010	4.138441406e+003	5.787481605e-010	4.138441406e+003	8.425765086e-010	4.138441406e+003	9.058063744e-010	4.138441406e+003	8.894085468e-010	4.138441406e+003	8.956830833e-010
4.138563477e+003	9.049211380e-010	4.138563477e+003	9.616119012e-010	4.138563477e+003	9.605510831e-010	4.138563477e+003	5.989359564e-010	4.138563477e+003	1.183351084e-009	4.138563477e+003	5.666639935e-010	4.138563477e+003	5.462254538e-010	4.138563477e+003	6.014901355e-010	4.138563477e+003	8.569888688e-010
4.138686035e+003	8.092681525e-010	4.138686035e+003	8.377562533e-010	4.138686035e+003	8.749547753e-010	4.138686035e+003	7.982407513e-010	4.138686035e+003	8.849037059e-010	4.138686035e+003	7.524931789e-010	4.138686035e+003	8.771111060e-010	4.138686035e+003	7.480301933e-010	4.138686035e+003	9.988622152e-010
4.138808594e+003	7.351992903e-010	4.138808594e+003	6.192608093e-010	4.138808594e+003	8.708051502e-010	4.138808594e+003	7.579329386e-010	4.138808594e+003	6.132269137e-010	4.138808594e+003	8.119597772e-010	4.138808594e+003	6.451771895e-010	4.138808594e+003	8.556019226e-010	4.138808594e+003	1.086185697e-009
4.138931152e+003	6.437023137e-010	4.138931152e+003	6.929936069e-010	4.138931152e+003	6.193020541e-010	4.138931152e+003	5.585615304e-010	4.138931152e+003	1.026729812e-009	4.138931152e+003	5.525745972e-010	4.138931152e+003	6.898175364e-010	4.138931152e+003	8.297079690e-010	4.138931152e+003	6.303241817e-010
4.139053223e+003	1.007226080e-009	4.139053223e+003	8.267779239e-010	4.139053223e+003	4.158184075e-010	4.139053223e+003	9.357029596e-010	4.139053223e+003	8.660233641e-010	4.139053223e+003	6.894404492e-010	4.139053223e+003	8.585999689e-010	4.139053223e+003	5.324642394e-010	4.139053223e+003	3.734433596e-010
4.139175781e+003	8.246605065e-010	4.139175781e+003	6.031513067e-010	4.139175781e+003	8.416716213e-010	4.139175781e+003	1.149282669e-009	4.139175781e+003	7.394553303e-010	4.139175781e+003	6.866195945e-010	4.139175781e+003	8.212820979e-010	4.139175781e+003	7.695232784e-010	4.139175781e+003	7.862728246e-010
4.139298340e+003	8.270896190e-010	4.139298340e+003	7.694700987e-010	4.139298340e+003	1.024581420e-009	4.139298340e+003	8.351225822e-010	4.139298340e+003	7.945011871e-010	4.139298340e+003	5.243596113e-010	4.139298340e+003	9.506080367e-010	4.139298340e+003	9.630926057e-010	4.139298340e+003	7.340547614e-010
4.139420898e+003	9.024340719e-010	4.139420898e+003	8.715027033e-010	4.139420898e+003	6.394192398e-010	4.139420898e+003	7.973430804e-010	4.139420898e+003	7.156192861e-010	4.139420898e+003	7.409479696e-010	4.139420898e+003	1.316863507e-009	4.139420898e+003	8.233586590e-010	4.139420898e+003	7.801843616e-010
4.139543457e+003	1.156602814e-009	4.139543457e+003	1.040005748e-009	4.139542969e+003	3.591739406e-010	4.139542969e+003	7.600409191e-010	4.139542969e+003	6.269838537e-010	4.139542969e+003	7.279806202e-010	4.139542969e+003	1.004271555e-009	4.139543457e+003	8.341896063e-010	4.139543457e+003	8.409001828e-010
4.139665527e+003	7.450023931e-010	4.139665527e+003	6.190726820e-010	4.139665527e+003	7.433373361e-010	4.139665527e+003	4.682106924e-010	4.139665527e+003	5.226012401e-010	4.139665527e+003	7.672129043e-010	4.139665527e+003	8.260612749e-010	4.139665527e+003	7.530306934e-010	4.139665527e+003	1.068398814e-009
4.139788086e+003	8.515953498e-010	4.139788086e+003	6.005511088e-010	4.139788086e+003	6.941336395e-010	4.139788086e+003	5.061506769e-010	4.139788086e+003	8.314733901e-010	4.139788086e+003	6.980709899e-010	4.139788086e+003	5.813073356e-010	4.139788086e+003	8.835751575e-010	4.139788086e+003	6.546446163e-010
4.139910645e+003	9.701343062e-010	4.139910645e+003	6.969713140e-010	4.139910645e+003	6.458815149e-010	4.139910645e+003	6.532851482e-010	4.139910645e+003	9.914112864e-010	4.139910645e+003	7.444599937e-010	4.139910645e+003	6.698401278e-010	4.139910645e+003	6.201631986e-010	4.139910645e+003	7.768492516e-010
4.140033203e+003	9.634125719e-010	4.140033203e+003	8.317894706e-010	4.140033203e+003	6.098918037e-010	4.140033203e+003	8.952888431e-010	4.140033203e+003	1.041723929e-009	4.140033203e+003	8.251032635e-010	4.140033203e+003	8.064979795e-010	4.140033203e+003	5.701737971e-010	4.140033203e+003	6.295767241e-010
4.140155273e+003	9.980245519e-010	4.140155273e+003	8.242839189e-010	4.140155273e+003	6.454484724e-010	4.140155273e+003	7.269880253e-010	4.140155273e+003	1.287423945e-009	4.140155273e+003	8.597693113e-010	4.140155273e+003	1.214110812e-009	4.140155273e+003	4.955726940e-010	4.140155273e+003	7.606514862e-010
4.140277832e+003	1.106832292e-009	4.140277832e+003	7.103858612e-010	4.140277832e+003	5.822402005e-010	4.140277832e+003	9.236796328e-010	4.140277832e+003	8.833226928e-010	4.140277832e+003	9.279471636e-010	4.140277832e+003	9.007827262e-010	4.140277832e+003	6.039674316e-010	4.140277832e+003	9.820280145e-010
4.140400391e+003	8.409937746e-010	4.140400391e+003	5.868456276e-010	4.140400391e+003	9.399043766e-010	4.140400391e+003	9.814941082e-010	4.140400391e+003	7.676109748e-010	4.140400391e+003	6.697170596e-010	4.140400391e+003	7.721893680e-010	4.140400391e+003	8.214051106e-010	4.140400391e+003	1.135913030e-009
4.140522949e+003	8.922132477e-010	4.140522949e+003	7.828947490e-010	4.140522949e+003	1.061164601e-009	4.140522949e+003	6.247932172e-010	4.140522949e+003	6.742558734e-010	4.140522949e+003	4.957703692e-010	4.140522949e+003	8.801192553e-010	4.140522949e+003	1.040001307e-009	4.140522949e+003	9.654603783e-010
4.140645020e+003	8.214652292e-010	4.140645020e+003	1.076229661e-009	4.140645020e+003	1.238013581e-009	4.140645020e+003	8.671126039e-010	4.140645020e+003	5.098420020e-010	4.140645020e+003	5.840380957e-010	4.140645020e+003	1.003798933e-009	4.140645020e+003	1.168154795e-009	4.140645020e+003	8.833677678e-010
4.140767578e+003	6.166950839e-010	4.140767578e+003	1.022511187e-009	4.140767578e+003	1.374080960e-009	4.140767578e+003	6.890576443e-010	4.140767578e+003	5.681803361e-010	4.140767578e+003	5.692903926e-010	4.140767578e+003	7.698441329e-010	4.140767578e+003	7.860766482e-010	4.140767578e+003	8.655239303e-010
4.140890137e+003	7.640849065e-010	4.140890137e+003	1.058468868e-009	4.140890137e+003	1.318309240e-009	4.140890137e+003	7.751397857e-010	4.140890137e+003	8.853726641e-010	4.140890137e+003	8.235563342e-010	4.140890137e+003	7.556790749e-010	4.140890137e+003	8.084481418e-010	4.140890137e+003	9.896335973e-010
4.141012695e+003	5.723418961e-010	4.141012695e+003	9.575060744e-010	4.141012695e+003	1.117463344e-009	4.141012695e+003	6.829427579e-010	4.141012695e+003	1.043368725e-009	4.141012695e+003	9.546365920e-010	4.141012695e+003	7.685926895e-010	4.141012695e+003	1.003231720e-009	4.141012695e+003	8.969404663e-010
4.141134766e+003	4.237638851e-010	4.141134766e+003	7.771405186e-010	4.141134766e+003	1.144733419e-009	4.141134766e+003	9.065163620e-010	4.141134766e+003	7.544150304e-010	4.141134766e+003	9.908832643e-010	4.141134766e+003	6.972163402e-010	4.141134766e+003	9.042776528e-010	4.141134766e+003	1.068347633e-009
4.141257324e+003	4.929163744e-010	4.141257324e+003	1.025200258e-009	4.141257324e+003	6.826665344e-010	4.141257324e+003	1.098135360e-009	4.141257324e+003	7.817081982e-010	4.141257324e+003	1.010058259e-009	4.141257324e+003	8.141954888e-010	4.141257324e+003	6.250173157e-010	4.141257324e+003	1.308561148e-009
4.141379883e+003	8.621316994e-010	4.141379883e+003	5.103624745e-010	4.141379883e+003	5.883292187e-010	4.141379883e+003	9.962412006e-010	4.141379883e+003	7.565039151e-010	4.141379883e+003	7.940134106e-010	4.141379883e+003	1.189108589e-009	4.141379883e+003	7.750996511e-010	4.141379883e+003	1.054828558e-009
4.141502441e+003	7.657326440e-010	4.141502441e+003	6.235357786e-010	4.141502441e+003	8.657196071e-010	4.141502441e+003	1.082519629e-009	4.141502441e+003	7.322419338e-010	4.141502441e+003	9.006710378e-010	4.141502441e+003	7.364978072e-010	4.141502441e+003	9.027185111e-010	4.141502441e+003	9.788940769e-010
4.141624512e+003	8.910033822e-010	4.141624512e+003	7.944555569e-010	4.141624512e+003	6.590386015e-010	4.141624512e+003	1.011748241e-009	4.141624512e+003	7.845031291e-010	4.141624512e+003	7.169033700e-010	4.141624512e+003	5.833586947e-010	4.141624512e+003	6.296012045e-010	4.141624512e+003	4.602920822e-010
4.141747070e+003	6.449043521e-010	4.141747070e+003	9.423606340e-010	4.141747070e+003	5.613402521e-010	4.141747070e+003	8.926910877e-010	4.141747070e+003	1.006771555e-009	4.141747070e+003	5.519467106e-010	4.141747070e+003	8.161029075e-010	4.141747070e+003	7.453085371e-010	4.141747070e+003	5.785747437e-010
4.141869629e+003	6.871255231e-010	4.141869629e+003	1.029296093e-009	4.141869629e+003	5.623599364e-010	4.141869629e+003	1.087624990e-009	4.141869629e+003	6.928443930e-010	4.141869629e+003	4.916007046e-010	4.141869629e+003	5.857842544e-010	4.141869629e+003	9.452049143e-010	4.141869629e+003	5.566969663e-010
4.141992188e+003	6.056055657e-010	4.141992188e+003	7.968884441e-010	4.141992188e+003	9.175104565e-010	4.141992188e+003	9.922761501e-010	4.141992188e+003	7.204841168e-010	4.141992188e+003	4.542450860e-010	4.141992188e+003	7.163444282e-010	4.141992188e+003	1.022706808e-009	4.141992188e+003	6.870791158e-010
4.142114746e+003	9.181485017e-010	4.142114746e+003	7.044175798e-010	4.142114746e+003	9.945483326e-010	4.142114746e+003	8.845438271e-010	4.142114746e+003	9.638961851e-010	4.142114746e+003	4.143242138e-010	4.142114746e+003	7.980288652e-010	4.142114746e+003	8.739679536e-010	4.142114746e+003	9.861594874e-010
4.142236816e+003	9.731627726e-010	4.142236816e+003	9.533368539e-010	4.142236816e+003	1.064119348e-009	4.142236816e+003	8.562480724e-010	4.142236816e+003	9.100132314e-010	4.142236816e+003	9.745731999e-010	4.142236816e+003	7.025521276e-010	4.142236816e+003	9.769284270e-010	4.142236816e+003	1.045463383e-009
4.142359375e+003	1.008454209e-009	4.142359375e+003	1.237704383e-009	4.142359375e+003	7.180937511e-010	4.142359375e+003	7.899157994e-010	4.142359375e+003	7.925602397e-010	4.142359375e+003	8.982041777e-010	4.142359375e+003	9.937857204e-010	4.142359375e+003	1.081974510e-009	4.142359375e+003	8.217923564e-010
4.142481934e+003	7.757524623e-010	4.142481934e+003	8.924259665e-010	4.142481934e+003	6.851388901e-010	4.142481934e+003	7.563079052e-010	4.142481934e+003	5.015327043e-010	4.142481934e+003	8.298172705e-010	4.142481934e+003	9.699882009e-010	4.142481934e+003	7.189140949e-010	4.142481934e+003	7.060731999e-010
4.142604492e+003	8.279567587e-010	4.142604492e+003	9.670908518e-010	4.142604492e+003	1.028222285e-009	4.142604492e+003	7.999859664e-010	4.142604492e+003	3.873277810e-010	4.142604492e+003	8.142217456e-010	4.142604492e+003	8.343296609e-010	4.142604492e+003	7.029936078e-010	4.142604492e+003	8.535521734e-010
4.142726563e+003	1.078837020e-009	4.142726563e+003	9.985742233e-010	4.142726563e+003	9.386617039e-010	4.142726563e+003	1.038287123e-009	4.142726563e+003	5.167643535e-010	4.142726563e+003	8.690649311e-010	4.142726563e+003	1.078034439e-009	4.142726563e+003	8.180733313e-010	4.142726563e+003	1.107061776e-009
4.142849121e+003	8.953113251e-010	4.142849121e+003	8.460928069e-010	4.142849121e+003	1.379981129e-009	4.142849121e+003	1.333960720e-009	4.142849121e+003	5.214030319e-010	4.142849121e+003	1.229833235e-009	4.142849121e+003	9.206083118e-010	4.142849121e+003	8.680673402e-010	4.142849121e+003	1.236532987e-009
4.142971680e+003	1.086660206e-009	4.142971680e+003	7.980980321e-010	4.142971680e+003	1.185848197e-009	4.142971680e+003	1.211449718e-009	4.142971680e+003	1.100974312e-009	4.142971680e+003	1.218521617e-009	4.142971680e+003	6.403745867e-010	4.142971680e+003	1.035166397e-009	4.142971680e+003	8.076518898e-010
4.143094238e+003	9.003081058e-010	4.143094238e+003	9.194844885e-010	4.143094238e+003	7.086236598e-010	4.143094238e+003	5.721023100e-010	4.143094238e+003	1.068538813e-009	4.143094238e+003	9.468331674e-010	4.143094238e+003	1.133972360e-009	4.143094238e+003	9.507571397e-010	4.143094238e+003	4.968915834e-010
4.143216309e+003	8.525197770e-010	4.143216309e+003	7.730683871e-010	4.143216309e+003	9.285354707e-010	4.143216309e+003	5.240474721e-010	4.143216309e+003	6.852760026e-010	4.143216309e+003	1.099857649e-009	4.143216309e+003	1.309416020e-009	4.143216309e+003	4.295948874e-010	4.143216309e+003	6.758827942e-010
4.143338867e+003	9.068991114e-010	4.143338867e+003	1.006623784e-009	4.143338867e+003	9.516585298e-010	4.143338867e+003	6.473691028e-010	4.143338867e+003	7.421670500e-010	4.143338867e+003	1.049940801e-009	4.143338867e+003	6.165982724e-010	4.143338867e+003	8.401791485e-010	4.143338867e+003	7.135181335e-010
4.143461426e+003	7.541189340e-010	4.143461426e+003	7.154092319e-010	4.143461426e+003	4.156496536e-010	4.143461426e+003	8.966763443e-010	4.143461426e+003	8.102604698e-010	4.143461426e+003	8.449744238e-010	4.143461426e+003	7.742733676e-010	4.143461426e+003	1.115523451e-009	4.143461426e+003	8.371977001e-010
4.143583984e+003	7.552591330e-010	4.143583984e+003	7.315139605e-010	4.143583984e+003	7.015920622e-010	4.143583984e+003	6.831918364e-010	4.143583984e+003	7.864195406e-010	4.143583984e+003	9.806770951e-010	4.143583984e+003	9.263281808e-010	4.143583984e+003	7.240498756e-010	4.143583984e+003	9.590179761e-010
4.143706055e+003	8.967729892e-010	4.143706055e+003	8.626592218e-010	4.143706055e+003	1.076333245e-009	4.143706055e+003	8.221376357e-010	4.143706055e+003	6.160001953e-010	4.143706055e+003	8.065662027e-010	4.143706055e+003	6.798456798e-010	4.143706055e+003	7.759199394e-010	4.143706055e+003	1.084060730e-009
4.143828613e+003	1.172222652e-009	4.143828613e+003	7.774900168e-010	4.143828613e+003	7.998617879e-010	4.143828613e+003	9.622790342e-010	4.143828613e+003	1.112525627e-009	4.143828613e+003	8.169158128e-010	4.143828613e+003	6.974147371e-010	4.143828613e+003	9.710364735e-010	4.143828613e+003	1.112903547e-009
4.143951172e+003	7.219940201e-010	4.143951172e+003	8.741253832e-010	4.143951172e+003	7.384381440e-010	4.143951172e+003	7.641716704e-010	4.143951172e+003	8.422451070e-010	4.143951172e+003	9.859758565e-010	4.143951172e+003	7.933277368e-010	4.143951172e+003	1.082418821e-009	4.143951172e+003	7.846551742e-010
4.144073730e+003	4.500207429e-010	4.144073730e+003	7.662694368e-010	4.144073730e+003	6.161984811e-010	4.144073730e+003	8.134563578e-010	4.144073730e+003	9.210530116e-010	4.144073730e+003	1.095682212e-009	4.144073730e+003	8.377812333e-010	4.144073730e+003	8.232303728e-010	4.144073730e+003	8.384423711e-010
4.144195801e+003	7.483594300e-010	4.144195801e+003	1.027447016e-009	4.144195801e+003	4.884571081e-010	4.144195801e+003	7.948960934e-010	4.144195801e+003	7.292726423e-010	4.144195801e+003	8.381437766e-010	4.144195801e+003	8.024159115e-010	4.144195801e+003	8.373415850e-010	4.144195801e+003	1.089860091e-009
4.144318359e+003	9.186705840e-010	4.144318359e+003	1.290960561e-009	4.144318359e+003	5.514633195e-010	4.144318359e+003	9.011289492e-010	4.144318359e+003	8.501402360e-010	4.144318359e+003	7.024126281e-010	4.144318359e+003	6.896788141e-010	4.144318359e+003	8.530532947e-010	4.144318359e+003	1.117429593e-009
4.144440918e+003	8.930866602e-010	4.144440918e+003	1.274701011e-009	4.144440918e+003	6.293580657e-010	4.144440918e+003	9.126805423e-010	4.144440918e+003	7.591149931e-010	4.144440918e+003	6.733072988e-010	4.144440918e+003	5.793446833e-010	4.144440918e+003	9.502744147e-010	4.144440918e+003	9.045013627e-010
4.144563477e+003	1.173316999e-009	4.144563477e+003	7.536180568e-010	4.144563477e+003	8.607656254e-010	4.144563477e+003	6.097288785e-010	4.144563477e+003	4.901763995e-010	4.144563477e+003	6.323681023e-010	4.144563477e+003	4.554299993e-010	4.144563477e+003	8.170446542e-010	4.144563477e+003	1.101722269e-009
4.144686035e+003	1.112908321e-009	4.144686035e+003	7.835300742e-010	4.144686035e+003	7.511231082e-010	4.144686035e+003	5.772552991e-010	4.144686035e+003	4.617588256e-010	4.144686035e+003	7.614181508e-010	4.144686035e+003	7.154739023e-010	4.144686035e+003	1.125897375e-009	4.144686035e+003	7.782643974e-010
4.144808105e+003	7.275437475e-010	4.144808105e+003	5.678654769e-010	4.144808105e+003	7.773396926e-010	4.144808105e+003	7.872138497e-010	4.144808105e+003	8.667528917e-010	4.144808105e+003	1.159752183e-009	4.144808105e+003	7.281444891e-010	4.144808105e+003	1.151842732e-009	4.144808105e+003	5.819753013e-010
4.144930664e+003	5.842998307e-010	4.144930664e+003	5.833972749e-010	4.144930664e+003	1.102777314e-009	4.144930664e+003	5.333802844e-010	4.144930664e+003	8.508486693e-010	4.144930664e+003	1.085659895e-009	4.144930664e+003	6.592846269e-010	4.144930664e+003	8.382782801e-010	4.144930664e+003	7.964806592e-010
4.145053223e+003	6.110645323e-010	4.145053223e+003	7.728656048e-010	4.145053223e+003	9.022945169e-010	4.145053223e+003	9.024233028e-010	4.145053223e+003	9.074102580e-010	4.145053223e+003	8.932815598e-010	4.145053223e+003	5.981177220e-010	4.145053223e+003	8.570876786e-010	4.145053223e+003	7.835875837e-010
4.145175781e+003	7.349466591e-010	4.145175781e+003	8.719860389e-010	4.145175781e+003	8.927736883e-010	4.145175781e+003	8.378360228e-010	4.145175781e+003	7.481246733e-010	4.145175781e+003	7.761600251e-010	4.145175781e+003	6.899933958e-010	4.145175781e+003	8.122973405e-010	4.145175781e+003	5.722208818e-010
4.145297852e+003	1.147771100e-009	4.145297852e+003	5.120440738e-010	4.145297852e+003	8.386193961e-010	4.145297852e+003	8.570461563e-010	4.145297852e+003	6.032067623e-010	4.145297852e+003	1.072059885e-009	4.145297852e+003	6.982014966e-010	4.145297852e+003	6.343604531e-010	4.145297852e+003	7.678978564e-010
4.145420410e+003	8.642973559e-010	4.145420410e+003	5.413784976e-010	4.145420410e+003	7.427109483e-010	4.145420410e+003	8.198330903e-010	4.145420410e+003	6.265664654e-010	4.145420410e+003	1.175760822e-009	4.145420410e+003	5.284244153e-010	4.145420410e+003	7.895213372e-010	4.145420410e+003	6.927190488e-010
4.145542969e+003	6.002799924e-010	4.145542969e+003	7.267352831e-010	4.145542969e+003	6.516316930e-010	4.145542969e+003	7.185036455e-010	4.145542969e+003	5.592890040e-010	4.145542969e+003	7.920423761e-010	4.145542969e+003	8.759539205e-010	4.145542969e+003	3.900917922e-010	4.145542969e+003	1.009511807e-009
4.145665527e+003	5.625566679e-010	4.145665527e+003	6.845727873e-010	4.145665527e+003	7.716414174e-010	4.145665527e+003	8.658820327e-010	4.145665527e+003	6.368918171e-010	4.145665527e+003	8.378654437e-010	4.145665527e+003	6.406686293e-010	4.145665527e+003	5.178454887e-010	4.145665527e+003	1.072739897e-009
4.145787598e+003	8.776577798e-010	4.145787598e+003	5.128223957e-010	4.145787598e+003	1.070707856e-009	4.145787598e+003	8.161201714e-010	4.145787598e+003	1.008095385e-009	4.145787598e+003	8.580520183e-010	4.145787598e+003	7.441307570e-010	4.145787598e+003	6.839167566e-010	4.145787598e+003	1.099425884e-009
4.145910156e+003	6.786742834e-010	4.145910156e+003	4.886508975e-010	4.145910156e+003	1.098059310e-009	4.145910156e+003	6.889268045e-010	4.145910156e+003	9.595703121e-010	4.145910156e+003	7.075674491e-010	4.145910156e+003	7.455344675e-010	4.145910156e+003	8.128109852e-010	4.145910156e+003	7.653176981e-010
4.146032715e+003	5.255785251e-010	4.146032715e+003	5.280207382e-010	4.146032715e+003	9.371697862e-010	4.146032715e+003	3.972913110e-010	4.146032715e+003	9.197810846e-010	4.146032715e+003	7.746284725e-010	4.146032715e+003	6.186025581e-010	4.146032715e+003	7.326355633e-010	4.146032715e+003	8.798654583e-010
4.146155273e+003	5.853244001e-010	4.146155273e+003	7.859763396e-010	4.146155273e+003	6.016888099e-010	4.146155273e+003	7.618932152e-010	4.146155273e+003	9.428933190e-010	4.146155273e+003	8.038294474e-010	4.146155273e+003	7.928885881e-010	4.146155273e+003	6.849673051e-010	4.146155273e+003	7.330705487e-010
4.146277344e+003	7.897381638e-010	4.146277344e+003	6.099205585e-010	4.146277344e+003	6.400027175e-010	4.146277344e+003	8.976603350e-010	4.146277344e+003	7.202927144e-010	4.146277344e+003	6.426632004e-010	4.146277344e+003	9.441633031e-010	4.146277344e+003	7.886117870e-010	4.146277344e+003	6.996109247e-010
4.146399902e+003	9.877076934e-010	4.146399902e+003	6.329654023e-010	4.146399902e+003	8.569882026e-010	4.146399902e+003	7.906785782e-010	4.146399902e+003	8.325090062e-010	4.146399902e+003	1.083680701e-009	4.146399902e+003	7.002065594e-010	4.146399902e+003	6.307628309e-010	4.146399902e+003	6.778475004e-010
4.146522461e+003	7.507938160e-010	4.146522461e+003	9.671730083e-010	4.146522461e+003	8.510094296e-010	4.146522461e+003	8.232015070e-010	4.146522461e+003	9.937346501e-010	4.146522461e+003	8.380708905e-010	4.146522461e+003	5.293900873e-010	4.146522461e+003	6.603824709e-010	4.146522461e+003	7.554547543e-010
4.146645020e+003	9.380466404e-010	4.146645020e+003	8.419882014e-010	4.146645020e+003	7.175970373e-010	4.146645020e+003	6.800484620e-010	4.146645020e+003	7.037028182e-010	4.146645020e+003	6.830053745e-010	4.146645020e+003	4.871971715e-010	4.146645020e+003	8.380908745e-010	4.146645020e+003	7.819864201e-010
4.146767090e+003	7.247867861e-010	4.146767090e+003	7.906523769e-010	4.146767090e+003	6.710697553e-010	4.146767090e+003	5.119292212e-010	4.146767090e+003	6.652318141e-010	4.146767090e+003	4.878950022e-010	4.146767090e+003	1.086743140e-009	4.146767090e+003	9.894418618e-010	4.146767090e+003	6.148007659e-010
4.146889648e+003	6.706060707e-010	4.146889648e+003	8.986321132e-010	4.146889648e+003	7.030098725e-010	4.146889648e+003	6.369660910e-010	4.146889648e+003	5.535406022e-010	4.146889648e+003	9.144690560e-010	4.146889648e+003	9.978723403e-010	4.146889648e+003	6.626196813e-010	4.146889648e+003	5.715614648e-010
4.147012207e+003	9.288149694e-010	4.147012207e+003	9.078435781e-010	4.147012207e+003	1.015488027e-009	4.147012207e+003	8.627794590e-010	4.147012207e+003	5.367705169e-010	4.147012207e+003	9.412844948e-010	4.147012207e+003	7.976688754e-010	4.147012207e+003	6.932035501e-010	4.147012207e+003	5.558984384e-010
4.147134766e+003	9.709630877e-010	4.147134766e+003	7.083660880e-010	4.147134766e+003	9.530704004e-010	4.147134766e+003	8.702610299e-010	4.147134766e+003	6.431862265e-010	4.147134766e+003	6.874945058e-010	4.147134766e+003	9.531005984e-010	4.147134766e+003	9.044529015e-010	4.147134766e+003	6.870685687e-010
4.147257324e+003	8.427301634e-010	4.147257324e+003	8.869555645e-010	4.147257324e+003	6.398560015e-010	4.147257324e+003	8.985255318e-010	4.147257324e+003	5.639597678e-010	4.147257324e+003	7.065809604e-010	4.147257324e+003	6.978068678e-010	4.147257324e+003	7.322347173e-010	4.147257324e+003	1.140958106e-009
4.147379395e+003	7.216872100e-010	4.147379395e+003	7.701562166e-010	4.147379395e+003	7.139373537e-010	4.147379395e+003	1.085969092e-009	4.147379395e+003	7.796265300e-010	4.147379395e+003	5.090587951e-010	4.147379395e+003	8.990271860e-010	4.147379395e+003	9.552169056e-010	4.147379395e+003	1.292865592e-009
4.147501953e+003	1.278510631e-009	4.147501953e+003	7.496647747e-010	4.147501953e+003	5.970962613e-010	4.147501953e+003	1.344016565e-009	4.147501953e+003	1.070190381e-009	4.147501953e+003	6.080150272e-010	4.147501953e+003	1.244380599e-009	4.147501953e+003	1.218928847e-009	4.147501953e+003	1.152376194e-009
4.147624512e+003	1.207858258e-009	4.147624512e+003	7.120636858e-010	4.147624512e+003	8.413625352e-010	4.147624512e+003	1.026155272e-009	4.147624512e+003	7.735354024e-010	4.147624512e+003	8.975705734e-010	4.147624512e+003	9.096256526e-010	4.147624512e+003	8.174484423e-010	4.147624512e+003	7.456600892e-010
4.147747070e+003	9.504309562e-010	4.147747070e+003	8.095372706e-010	4.147747070e+003	8.988753075e-010	4.147747070e+003	5.867986097e-010	4.147747070e+003	7.453653805e-010	4.147747070e+003	9.130390888e-010	4.147747070e+003	9.456053718e-010	4.147747070e+003	6.452769430e-010	4.147747070e+003	5.035398210e-010
4.147869141e+003	6.132944708e-010	4.147869141e+003	6.508117378e-010	4.147869141e+003	7.355835940e-010	4.147869141e+003	8.999177514e-010	4.147869141e+003	1.017963824e-009	4.147869141e+003	6.537438368e-010	4.147869141e+003	1.291712626e-009	4.147869141e+003	5.995972607e-010	4.147869141e+003	4.660173358e-010
4.147991699e+003	5.566379024e-010	4.147991699e+003	7.002020630e-010	4.147991699e+003	7.827113957e-010	4.147991699e+003	7.666853818e-010	4.147991699e+003	8.648382566e-010	4.147991699e+003	7.860889717e-010	4.147991699e+003	1.425600193e-009	4.147991699e+003	8.193490331e-010	4.147991699e+003	4.693815892e-010
4.148114258e+003	5.150897486e-010	4.148114258e+003	7.598119356e-010	4.148114258e+003	6.524726870e-010	4.148114258e+003	7.834063398e-010	4.148114258e+003	7.996618367e-010	4.148114258e+003	1.006258077e-009	4.148114258e+003	1.102495317e-009	4.148114258e+003	8.082501890e-010	4.148114258e+003	7.678006009e-010
4.148236816e+003	7.244260192e-010	4.148236816e+003	1.383425263e-009	4.148236816e+003	5.998703756e-010	4.148236816e+003	6.589550572e-010	4.148236816e+003	8.299893550e-010	4.148236816e+003	7.302566885e-010	4.148236816e+003	6.216440140e-010	4.148236816e+003	7.349749143e-010	4.148236816e+003	1.041475683e-009
4.148358887e+003	1.054958676e-009	4.148358887e+003	1.082298917e-009	4.148358887e+003	6.848852596e-010	4.148358887e+003	7.083684195e-010	4.148358887e+003	9.033703785e-010	4.148358887e+003	5.398795300e-010	4.148358887e+003	9.672744827e-010	4.148358887e+003	6.562241306e-010	4.148358887e+003	7.406150693e-010
4.148481445e+003	8.827210074e-010	4.148481445e+003	8.162741039e-010	4.148481445e+003	8.293986054e-010	4.148481445e+003	5.473108633e-010	4.148481445e+003	9.110307508e-010	4.148481445e+003	7.252574652e-010	4.148481445e+003	1.171160391e-009	4.148481445e+003	6.796342933e-010	4.148481445e+003	9.004698653e-010
4.148604004e+003	6.963818966e-010	4.148604004e+003	7.361451448e-010	4.148604004e+003	9.632409315e-010	4.148604004e+003	5.607413978e-010	4.148604004e+003	7.153896919e-010	4.148604004e+003	1.166985286e-009	4.148604004e+003	8.349309022e-010	4.148604004e+003	8.856387845e-010	4.148604004e+003	1.137376415e-009
4.148726563e+003	8.233262960e-010	4.148726563e+003	8.083829717e-010	4.148726563e+003	7.421099846e-010	4.148726563e+003	5.995857699e-010	4.148726563e+003	9.641930587e-010	4.148726563e+003	1.233721014e-009	4.148726563e+003	6.786625151e-010	4.148726563e+003	9.895099184e-010	4.148726563e+003	8.720070221e-010
4.148848633e+003	6.985178547e-010	4.148848633e+003	5.611246467e-010	4.148848633e+003	6.745345948e-010	4.148848633e+003	7.659701207e-010	4.148848633e+003	1.098289792e-009	4.148848633e+003	7.899458310e-010	4.148848633e+003	4.871646420e-010	4.148848633e+003	7.864892626e-010	4.148848633e+003	4.321334401e-010
4.148971191e+003	8.407834429e-010	4.148971191e+003	7.655950873e-010	4.148971191e+003	7.739182628e-010	4.148971191e+003	6.338831127e-010	4.148971191e+003	7.277315972e-010	4.148971191e+003	8.779109106e-010	4.148971191e+003	5.617561416e-010	4.148971191e+003	8.653512906e-010	4.148971191e+003	8.500244397e-010
4.149093750e+003	5.200336273e-010	4.149093750e+003	8.772081950e-010	4.149093750e+003	6.103543226e-010	4.149093750e+003	9.556517799e-010	4.149093750e+003	9.722692651e-010	4.149093750e+003	8.826493425e-010	4.149093750e+003	7.486399278e-010	4.149093750e+003	8.888090264e-010	4.149093750e+003	9.262821621e-010
4.149216309e+003	5.986002805e-010	4.149216309e+003	9.049150873e-010	4.149216309e+003	7.020421466e-010	4.149216309e+003	1.168099728e-009	4.149216309e+003	9.245407218e-010	4.149216309e+003	9.849755456e-010	4.149216309e+003	7.097921695e-010	4.149216309e+003	9.043530369e-010	4.149216309e+003	8.648483041e-010
4.149338867e+003	1.052138932e-009	4.149338867e+003	7.423495707e-010	4.149338867e+003	5.330496045e-010	4.149338867e+003	1.228578017e-009	4.149338379e+003	7.982409733e-010	4.149338379e+003	7.193800555e-010	4.149338867e+003	7.087478382e-010	4.149338867e+003	6.607931979e-010	4.149338867e+003	9.132316570e-010
4.149460938e+003	1.304542807e-009	4.149460938e+003	6.491691074e-010	4.149460938e+003	8.449765332e-010	4.149460938e+003	1.000881933e-009	4.149460938e+003	1.076666201e-009	4.149460938e+003	6.213397574e-010	4.149460938e+003	6.638233851e-010	4.149460938e+003	6.376217332e-010	4.149460938e+003	6.681772358e-010
4.149583496e+003	1.096939650e-009	4.149583496e+003	7.220481990e-010	4.149583496e+003	9.717752159e-010	4.149583496e+003	8.028546716e-010	4.149583496e+003	1.143976913e-009	4.149583496e+003	7.634136101e-010	4.149583496e+003	6.647528084e-010	4.149583496e+003	9.100703524e-010	4.149583496e+003	6.355595494e-010
4.149706055e+003	6.457904766e-010	4.149706055e+003	6.298312427e-010	4.149706055e+003	8.372848526e-010	4.149706055e+003	7.807758884e-010	4.149706055e+003	7.632806609e-010	4.149706055e+003	9.959434388e-010	4.149706055e+003	9.162152703e-010	4.149706055e+003	8.661388273e-010	4.149706055e+003	1.017590456e-009
4.149828613e+003	7.476270159e-010	4.149828613e+003	7.398796575e-010	4.149828613e+003	1.009018535e-009	4.149828613e+003	4.821747446e-010	4.149828613e+003	8.241251570e-010	4.149828613e+003	9.432787884e-010	4.149828613e+003	7.885812003e-010	4.149828613e+003	1.090510682e-009	4.149828613e+003	7.858976803e-010
4.149950684e+003	8.727477629e-010	4.149950684e+003	5.193878105e-010	4.149950684e+003	1.031419283e-009	4.149950684e+003	6.195789437e-010	4.149950684e+003	9.657296074e-010	4.149950684e+003	6.299158417e-010	4.149950684e+003	7.928914747e-010	4.149950684e+003	8.589709499e-010	4.149950684e+003	7.761267184e-010
4.150073242e+003	8.792092610e-010	4.150073242e+003	8.157372000e-010	4.150073242e+003	8.217546088e-010	4.150073242e+003	7.343581299e-010	4.150073242e+003	1.038741093e-009	4.150073242e+003	6.014896914e-010	4.150073242e+003	8.259525841e-010	4.150073242e+003	8.214732783e-010	4.150073242e+003	6.328648161e-010
4.150195801e+003	9.562173275e-010	4.150195801e+003	1.166997832e-009	4.150195801e+003	8.092977954e-010	4.150195801e+003	1.027484653e-009	4.150195801e+003	8.804157403e-010	4.150195801e+003	9.033575554e-010	4.150195801e+003	7.765878496e-010	4.150195801e+003	6.068638370e-010	4.150195801e+003	8.220760184e-010
4.150318359e+003	1.147398065e-009	4.150318359e+003	1.193104282e-009	4.150318359e+003	8.937376395e-010	4.150318359e+003	8.884975533e-010	4.150318359e+003	6.664052643e-010	4.150318359e+003	9.277665858e-010	4.150318359e+003	8.879979529e-010	4.150318359e+003	5.582286300e-010	4.150318359e+003	7.432017779e-010
4.150440430e+003	1.173750319e-009	4.150440430e+003	5.426949445e-010	4.150440430e+003	4.198532355e-010	4.150440430e+003	6.922411533e-010	4.150440430e+003	7.550475800e-010	4.150440430e+003	8.768083481e-010	4.150440430e+003	7.889379150e-010	4.150440430e+003	7.630872045e-010	4.150440430e+003	7.152844983e-010
4.150562988e+003	7.847491545e-010	4.150562988e+003	5.449008467e-010	4.150562988e+003	8.131545992e-010	4.150562988e+003	7.869424556e-010	4.150562988e+003	7.033972849e-010	4.150562988e+003	6.794662055e-010	4.150562988e+003	9.300618053e-010	4.150562988e+003	9.373672949e-010	4.150562988e+003	7.912337452e-010
4.150685547e+003	7.306381611e-010	4.150685547e+003	6.144018072e-010	4.150685547e+003	7.881439390e-010	4.150685547e+003	6.933522645e-010	4.150685547e+003	6.749983350e-010	4.150685547e+003	6.082827020e-010	4.150685547e+003	7.892808074e-010	4.150685547e+003	1.031730701e-009	4.150685547e+003	1.241895364e-009
4.150808105e+003	6.477393066e-010	4.150808105e+003	6.982791567e-010	4.150808105e+003	8.633996851e-010	4.150808105e+003	9.834878467e-010	4.150808105e+003	8.095515369e-010	4.150808105e+003	8.014122144e-010	4.150808105e+003	6.021292909e-010	4.150808105e+003	1.005291517e-009	4.150808105e+003	1.033861774e-009
4.150930176e+003	8.178506761e-010	4.150930176e+003	8.086317727e-010	4.150930176e+003	6.727725044e-010	4.150930176e+003	1.017991802e-009	4.150930176e+003	9.004521018e-010	4.150930176e+003	1.124557891e-009	4.150930176e+003	6.570274325e-010	4.150930176e+003	8.374436145e-010	4.150930176e+003	8.859379896e-010
4.151052734e+003	8.571091614e-010	4.151052734e+003	8.848614619e-010	4.151052734e+003	4.921976715e-010	4.151052734e+003	6.564995769e-010	4.151052734e+003	5.591065388e-010	4.151052734e+003	9.943246226e-010	4.151052734e+003	7.562353521e-010	4.151052734e+003	8.205196522e-010	4.151052734e+003	6.448293566e-010
4.151175293e+003	1.089713098e-009	4.151175293e+003	7.400907109e-010	4.151175293e+003	8.382707861e-010	4.151175293e+003	6.447841705e-010	4.151175293e+003	4.176041457e-010	4.151175293e+003	1.139108474e-009	4.151175293e+003	1.020177942e-009	4.151175293e+003	7.090878995e-010	4.151175293e+003	8.195344958e-010
4.151297852e+003	8.604392754e-010	4.151297852e+003	8.221506254e-010	4.151297852e+003	8.842029331e-010	4.151297852e+003	7.167810789e-010	4.151297852e+003	5.276231674e-010	4.151297852e+003	8.845843502e-010	4.151297852e+003	9.506789800e-010	4.151297852e+003	8.340368396e-010	4.151297852e+003	6.556554188e-010
4.151419922e+003	8.994721634e-010	4.151419922e+003	7.008914560e-010	4.151419922e+003	9.723225558e-010	4.151419922e+003	7.648392475e-010	4.151419922e+003	5.395213720e-010	4.151419922e+003	5.828086347e-010	4.151419922e+003	8.478391322e-010	4.151419922e+003	5.192643537e-010	4.151419922e+003	7.780876499e-010
4.151542480e+003	1.121488125e-009	4.151542480e+003	6.524555896e-010	4.151542480e+003	9.156040370e-010	4.151542480e+003	6.634738869e-010	4.151542480e+003	6.227227067e-010	4.151542480e+003	9.619475216e-010	4.151542480e+003	6.067213398e-010	4.151542480e+003	9.726379702e-010	4.151542480e+003	8.498321491e-010
4.151665039e+003	9.695602099e-010	4.151665039e+003	8.002297713e-010	4.151665039e+003	7.505361888e-010	4.151665039e+003	7.383988976e-010	4.151665039e+003	6.925841567e-010	4.151665039e+003	7.851279071e-010	4.151665039e+003	6.871441194e-010	4.151665039e+003	1.047145481e-009	4.151665039e+003	8.558255771e-010
4.151787598e+003	9.105260435e-010	4.151787598e+003	8.655162143e-010	4.151787598e+003	6.898566718e-010	4.151787598e+003	6.326953961e-010	4.151787598e+003	4.588084634e-010	4.151787598e+003	8.527955564e-010	4.151787598e+003	6.082229165e-010	4.151787598e+003	1.077928746e-009	4.151787598e+003	7.008301717e-010
4.151910156e+003	9.717039395e-010	4.151910156e+003	7.143491354e-010	4.151910156e+003	6.795330409e-010	4.151910156e+003	6.783100193e-010	4.151910156e+003	7.342385033e-010	4.151910156e+003	8.868722978e-010	4.151910156e+003	4.460365410e-010	4.151910156e+003	1.269283345e-009	4.151910156e+003	6.111543494e-010
4.152032227e+003	9.224986330e-010	4.152032227e+003	8.758340164e-010	4.152032227e+003	6.611828307e-010	4.152032227e+003	9.574380178e-010	4.152032227e+003	8.531936824e-010	4.152032227e+003	9.886139685e-010	4.152032227e+003	4.492014816e-010	4.152032227e+003	8.612101587e-010	4.152032227e+003	1.056854493e-009
4.152154785e+003	1.049601184e-009	4.152154785e+003	1.472214572e-009	4.152154785e+003	6.396974062e-010	4.152154785e+003	1.077437917e-009	4.152154785e+003	8.574665422e-010	4.152154785e+003	1.014637374e-009	4.152154785e+003	5.518244750e-010	4.152154785e+003	5.692227245e-010	4.152154785e+003	8.070884516e-010
4.152277344e+003	9.655568567e-010	4.152277344e+003	1.321839194e-009	4.152277344e+003	7.945746283e-010	4.152277344e+003	9.215921359e-010	4.152277344e+003	5.788696189e-010	4.152277344e+003	9.259618072e-010	4.152277344e+003	5.542660775e-010	4.152277344e+003	7.636425936e-010	4.152277344e+003	7.460972395e-010
4.152399902e+003	1.106105318e-009	4.152399902e+003	8.414310915e-010	4.152399902e+003	8.991630773e-010	4.152399902e+003	8.164295906e-010	4.152399902e+003	6.285783005e-010	4.152399902e+003	8.019647169e-010	4.152399902e+003	7.704154537e-010	4.152399902e+003	5.847119455e-010	4.152399902e+003	9.111009169e-010
4.152521973e+003	8.529776885e-010	4.152521973e+003	8.008609886e-010	4.152521973e+003	7.864045526e-010	4.152521973e+003	6.325414637e-010	4.152521973e+003	6.737628788e-010	4.152521973e+003	7.163011295e-010	4.152521973e+003	9.347738139e-010	4.152521973e+003	6.168554556e-010	4.152521973e+003	7.665859059e-010
4.152644531e+003	9.758341912e-010	4.152644531e+003	1.101319591e-009	4.152644531e+003	8.379970606e-010	4.152644531e+003	4.449560720e-010	4.152644531e+003	1.022088969e-009	4.152644531e+003	7.932053347e-010	4.152644531e+003	8.820176811e-010	4.152644531e+003	7.313545880e-010	4.152644531e+003	8.940052587e-010
4.152767090e+003	1.215326728e-009	4.152767090e+003	1.026250529e-009	4.152767090e+003	8.028683829e-010	4.152767090e+003	6.562176913e-010	4.152767090e+003	1.090250334e-009	4.152767090e+003	6.408115705e-010	4.152767090e+003	6.833570376e-010	4.152767090e+003	7.928893098e-010	4.152767090e+003	1.275106132e-009
4.152889648e+003	7.340147379e-010	4.152889648e+003	8.812697239e-010	4.152889648e+003	8.685763220e-010	4.152889648e+003	1.067731126e-009	4.152889648e+003	7.834053406e-010	4.152889648e+003	6.704796163e-010	4.152889648e+003	7.504974420e-010	4.152889648e+003	6.815756293e-010	4.152889648e+003	1.350630940e-009
4.153011719e+003	5.169357720e-010	4.153011719e+003	6.507749339e-010	4.153011719e+003	9.439908855e-010	4.153011719e+003	1.251147186e-009	4.153011719e+003	5.173977358e-010	4.153011719e+003	7.840301186e-010	4.153011719e+003	5.446420537e-010	4.153011719e+003	6.859299795e-010	4.153011719e+003	8.965512222e-010
4.153134277e+003	1.052342102e-009	4.153134277e+003	6.609814918e-010	4.153134277e+003	1.006388195e-009	4.153134277e+003	1.080283307e-009	4.153134277e+003	5.385717428e-010	4.153134277e+003	9.136501555e-010	4.153134277e+003	8.271829333e-010	4.153134277e+003	6.367075756e-010	4.153134277e+003	8.020233366e-010
4.153256836e+003	1.043698461e-009	4.153256836e+003	7.457167661e-010	4.153256836e+003	7.957347559e-010	4.153256836e+003	4.851290480e-010	4.153256836e+003	6.626409976e-010	4.153256836e+003	3.573445706e-010	4.153256836e+003	1.023683027e-009	4.153256836e+003	1.012716133e-009	4.153256836e+003	6.443893752e-010
4.153379395e+003	1.058507837e-009	4.153379395e+003	5.190234353e-010	4.153379395e+003	7.946225344e-010	4.153379395e+003	7.582274253e-010	4.153379395e+003	5.385441537e-010	4.153379395e+003	7.602548036e-010	4.153379395e+003	8.433176935e-010	4.153379395e+003	1.082166912e-009	4.153379395e+003	6.822560850e-010
4.153501465e+003	9.229834119e-010	4.153501465e+003	3.933195991e-010	4.153501465e+003	6.629181648e-010	4.153501465e+003	8.278455144e-010	4.153501465e+003	9.669066658e-010	4.153501465e+003	9.313478877e-010	4.153501465e+003	7.898237064e-010	4.153501465e+003	1.052798626e-009	4.153501465e+003	8.268153384e-010
4.153624023e+003	8.414968167e-010	4.153624023e+003	5.114709212e-010	4.153624023e+003	1.329618415e-009	4.153624023e+003	6.145222664e-010	4.153624023e+003	7.146051528e-010	4.153624023e+003	9.740755980e-010	4.153624023e+003	6.341540071e-010	4.153624023e+003	7.373273658e-010	4.153624023e+003	7.343491926e-010
4.153746582e+003	6.873868696e-010	4.153746582e+003	8.270913954e-010	4.153746582e+003	1.161762575e-009	4.153746582e+003	7.198664997e-010	4.153746582e+003	7.616994258e-010	4.153746582e+003	9.463984041e-010	4.153746582e+003	4.765251527e-010	4.153746582e+003	4.384637653e-010	4.153746582e+003	6.040625222e-010
4.153869141e+003	9.830884995e-010	4.153869141e+003	7.415304482e-010	4.153869141e+003	7.240925082e-010	4.153869141e+003	6.258498719e-010	4.153869141e+003	7.088230558e-010	4.153869141e+003	7.220457010e-010	4.153869141e+003	9.391302180e-010	4.153869141e+003	7.492014231e-010	4.153869141e+003	6.270992614e-010
4.153991211e+003	1.110041503e-009	4.153991211e+003	9.449878657e-010	4.153991211e+003	6.278016440e-010	4.153991211e+003	7.554997739e-010	4.153991211e+003	8.723660128e-010	4.153991211e+003	5.898466160e-010	4.153991211e+003	8.847815258e-010	4.153991211e+003	6.581376555e-010	4.153991211e+003	6.998459590e-010
4.154113770e+003	8.622795811e-010	4.154113770e+003	9.402904011e-010	4.154113770e+003	6.778801964e-010	4.154113770e+003	7.951853620e-010	4.154113770e+003	7.290371640e-010	4.154113770e+003	1.393382631e-009	4.154113770e+003	3.014538341e-010	4.154113770e+003	5.743349130e-010	4.154113770e+003	5.333363751e-010
4.154236328e+003	9.249905841e-010	4.154236328e+003	8.361940584e-010	4.154236328e+003	6.165428723e-010	4.154236328e+003	5.821578775e-010	4.154236328e+003	8.837195975e-010	4.154236328e+003	1.619460344e-009	4.154236328e+003	6.294113009e-010	4.154236328e+003	7.022395443e-010	4.154236328e+003	7.201768071e-010
4.154358887e+003	1.126792548e-009	4.154358887e+003	8.740894120e-010	4.154358887e+003	3.773717450e-010	4.154358887e+003	4.773764162e-010	4.154358887e+003	5.941824255e-010	4.154358887e+003	1.302560726e-009	4.154358887e+003	8.753768266e-010	4.154358887e+003	7.402771174e-010	4.154358887e+003	9.542450163e-010
4.154481445e+003	6.994502200e-010	4.154481445e+003	9.301094339e-010	4.154481445e+003	4.278107313e-010	4.154481445e+003	7.012850856e-010	4.154481445e+003	6.181366530e-010	4.154481445e+003	6.546478915e-010	4.154481445e+003	8.730093870e-010	4.154481445e+003	8.666128370e-010	4.154481445e+003	1.149386253e-009
4.154603516e+003	8.498926007e-010	4.154603516e+003	5.117160029e-010	4.154603516e+003	6.949012477e-010	4.154603516e+003	5.541525572e-010	4.154603516e+003	6.490334381e-010	4.154603516e+003	5.579374185e-010	4.154603516e+003	1.187330900e-009	4.154603516e+003	8.995919565e-010	4.154603516e+003	9.445492166e-010
4.154726074e+003	8.019377384e-010	4.154726074e+003	5.434744321e-010	4.154726074e+003	9.465120909e-010	4.154726074e+003	5.334314102e-010	4.154726074e+003	4.763027750e-010	4.154726074e+003	6.900263694e-010	4.154726074e+003	1.362453816e-009	4.154726074e+003	1.029690111e-009	4.154726074e+003	5.784602242e-010
4.154848633e+003	7.363036292e-010	4.154848633e+003	7.169765337e-010	4.154848633e+003	9.583581706e-010	4.154848633e+003	7.838835692e-010	4.154848633e+003	5.775681600e-010	4.154848633e+003	7.317230710e-010	4.154848633e+003	8.502683002e-010	4.154848633e+003	7.741284280e-010	4.154848633e+003	6.143808795e-010
4.154971191e+003	1.127107851e-009	4.154971191e+003	7.055783735e-010	4.154971191e+003	8.214477432e-010	4.154971191e+003	9.745784180e-010	4.154971191e+003	6.495397553e-010	4.154971191e+003	7.399293955e-010	4.154971191e+003	7.076990660e-010	4.154971191e+003	6.654125029e-010	4.154971191e+003	8.772197413e-010
4.155093262e+003	8.953072173e-010	4.155093262e+003	3.945848648e-010	4.155093262e+003	8.410072638e-010	4.155093262e+003	1.115492032e-009	4.155093262e+003	8.277671326e-010	4.155093262e+003	9.029199610e-010	4.155093262e+003	1.086264967e-009	4.155093262e+003	6.628226301e-010	4.155093262e+003	1.249847226e-009
4.155215820e+003	5.755572130e-010	4.155215820e+003	5.873956321e-010	4.155215820e+003	6.030367872e-010	4.155215820e+003	9.975428261e-010	4.155215820e+003	9.018689684e-010	4.155215820e+003	9.340026530e-010	4.155215820e+003	1.174665365e-009	4.155215820e+003	5.458750674e-010	4.155215820e+003	1.392079230e-009
4.155338379e+003	4.783655139e-010	4.155338379e+003	9.250179511e-010	4.155338379e+003	4.797630626e-010	4.155338379e+003	9.385304756e-010	4.155338379e+003	1.077292699e-009	4.155338379e+003	5.993098795e-010	4.155338379e+003	9.199176421e-010	4.155338379e+003	5.389677038e-010	4.155338379e+003	1.217359435e-009
4.155460938e+003	9.817213709e-010	4.155460938e+003	1.188677046e-009	4.155460938e+003	6.034285849e-010	4.155460938e+003	9.991922845e-010	4.155460938e+003	8.452771261e-010	4.155460938e+003	6.749005799e-010	4.155460938e+003	9.109301646e-010	4.155460938e+003	4.641738660e-010	4.155460938e+003	9.052227301e-010
4.155583008e+003	8.951507868e-010	4.155583008e+003	9.915108734e-010	4.155583008e+003	9.100055154e-010	4.155583008e+003	1.000397210e-009	4.155583008e+003	9.718678085e-010	4.155583008e+003	8.990923561e-010	4.155583008e+003	6.505309624e-010	4.155583008e+003	5.949082338e-010	4.155583008e+003	7.719631046e-010
4.155705566e+003	1.115086801e-009	4.155705566e+003	1.186771903e-009	4.155705566e+003	7.978543937e-010	4.155705566e+003	9.067835371e-010	4.155705566e+003	7.680035496e-010	4.155705566e+003	6.664460095e-010	4.155705566e+003	7.450113859e-010	4.155705566e+003	7.584685102e-010	4.155705566e+003	7.147381575e-010
4.155828125e+003	8.246440197e-010	4.155828125e+003	1.086138179e-009	4.155828125e+003	8.797625961e-010	4.155828125e+003	6.600268665e-010	4.155828125e+003	7.251002576e-010	4.155828125e+003	7.688130133e-010	4.155828125e+003	8.984408773e-010	4.155828125e+003	5.782225254e-010	4.155828125e+003	9.288522174e-010
4.155950684e+003	6.517407725e-010	4.155950684e+003	1.401883276e-009	4.155950684e+003	1.128509397e-009	4.155950684e+003	7.349817976e-010	4.155950684e+003	6.484947024e-010	4.155950684e+003	9.154276781e-010	4.155950684e+003	1.006965178e-009	4.155950684e+003	9.780257715e-010	4.155950684e+003	7.669724300e-010
4.156072754e+003	6.860351731e-010	4.156072754e+003	1.118944826e-009	4.156072754e+003	8.846330890e-010	4.156072754e+003	7.330583363e-010	4.156072754e+003	8.963234044e-010	4.156072754e+003	7.914817135e-010	4.156072754e+003	1.103155900e-009	4.156072754e+003	1.122569149e-009	4.156072754e+003	5.642361578e-010
4.156195313e+003	1.063238386e-009	4.156195313e+003	5.795519620e-010	4.156195313e+003	9.141787882e-010	4.156195313e+003	5.633963296e-010	4.156195313e+003	8.293603027e-010	4.156195313e+003	6.904651850e-010	4.156195313e+003	7.612465658e-010	4.156195313e+003	9.571502479e-010	4.156195313e+003	9.518780208e-010
4.156317871e+003	9.130959877e-010	4.156317871e+003	9.654005373e-010	4.156317871e+003	6.302972033e-010	4.156317871e+003	7.139138170e-010	4.156317871e+003	7.485979059e-010	4.156317871e+003	1.190768262e-009	4.156317871e+003	7.149770775e-010	4.156317871e+003	9.635009457e-010	4.156317871e+003	7.545160052e-010
4.156440430e+003	8.801125384e-010	4.156440430e+003	8.293734588e-010	4.156440430e+003	5.634744338e-010	4.156440430e+003	9.468833495e-010	4.156440430e+003	5.929324254e-010	4.156440430e+003	8.271767160e-010	4.156440430e+003	8.694120424e-010	4.156440430e+003	8.135501162e-010	4.156440430e+003	7.410049796e-010
4.156562500e+003	6.288262688e-010	4.156562500e+003	6.481372661e-010	4.156562500e+003	3.431985529e-010	4.156562500e+003	7.452704565e-010	4.156562500e+003	8.505108839e-010	4.156562500e+003	6.083151760e-010	4.156562500e+003	6.464318525e-010	4.156562988e+003	5.989228002e-010	4.156562500e+003	7.073105990e-010
4.156685059e+003	4.133216547e-010	4.156685059e+003	8.079190650e-010	4.156685059e+003	5.679849369e-010	4.156685059e+003	7.145253833e-010	4.156685059e+003	8.787902073e-010	4.156685059e+003	9.028182646e-010	4.156685059e+003	8.532142215e-010	4.156685059e+003	5.293478988e-010	4.156685059e+003	3.288348482e-010
4.156807617e+003	5.082488319e-010	4.156807617e+003	7.412556680e-010	4.156807617e+003	7.744015984e-010	4.156807617e+003	9.059958339e-010	4.156807617e+003	8.548016739e-010	4.156807617e+003	9.125333267e-010	4.156807617e+003	7.636427601e-010	4.156807617e+003	6.115148943e-010	4.156807617e+003	5.927468516e-010
4.156930176e+003	6.151260057e-010	4.156930176e+003	8.129935058e-010	4.156930176e+003	8.015152431e-010	4.156930176e+003	8.638929572e-010	4.156930176e+003	6.241095973e-010	4.156930176e+003	7.647007472e-010	4.156930176e+003	8.074318991e-010	4.156930176e+003	5.054368590e-010	4.156930176e+003	8.300719556e-010
4.157052734e+003	4.940243215e-010	4.157052734e+003	8.906426152e-010	4.157052734e+003	6.856883394e-010	4.157052734e+003	6.978134737e-010	4.157052734e+003	6.761709526e-010	4.157052734e+003	7.763974463e-010	4.157052734e+003	9.667455725e-010	4.157052734e+003	5.718995832e-010	4.157052734e+003	7.596071550e-010
4.157174805e+003	7.282446313e-010	4.157174805e+003	8.438030830e-010	4.157174805e+003	5.350961341e-010	4.157174805e+003	8.718912814e-010	4.157174805e+003	8.783221372e-010	4.157174805e+003	9.061432715e-010	4.157174805e+003	9.778199361e-010	4.157174805e+003	5.683259974e-010	4.157174805e+003	8.212337477e-010
4.157297363e+003	7.552286019e-010	4.157297363e+003	5.642898371e-010	4.157297363e+003	4.867773962e-010	4.157297363e+003	8.265065299e-010	4.157297363e+003	1.245411663e-009	4.157297363e+003	8.306262345e-010	4.157297363e+003	6.958990606e-010	4.157297363e+003	6.333836233e-010	4.157297363e+003	7.198450169e-010
4.157419922e+003	4.628668282e-010	4.157419922e+003	4.985212243e-010	4.157419922e+003	5.689506088e-010	4.157419922e+003	9.462278738e-010	4.157419922e+003	8.352661895e-010	4.157419922e+003	6.910773620e-010	4.157419922e+003	7.848894312e-010	4.157419922e+003	5.691930816e-010	4.157419922e+003	6.426811860e-010
4.157542480e+003	9.071914886e-010	4.157542480e+003	5.906405365e-010	4.157542480e+003	7.312438988e-010	4.157542480e+003	9.026951964e-010	4.157542480e+003	7.327051743e-010	4.157542480e+003	9.640220844e-010	4.157542480e+003	6.633237848e-010	4.157542480e+003	5.999699071e-010	4.157542480e+003	9.321564631e-010
4.157664551e+003	8.830031151e-010	4.157664551e+003	5.739501097e-010	4.157664551e+003	6.014323484e-010	4.157664551e+003	6.861926583e-010	4.157664551e+003	9.787010091e-010	4.157664551e+003	8.594069345e-010	4.157664551e+003	9.707500359e-010	4.157664551e+003	5.366195266e-010	4.157664551e+003	9.949747692e-010
4.157787109e+003	5.344407694e-010	4.157787109e+003	3.976849683e-010	4.157787109e+003	6.738679614e-010	4.157787109e+003	6.102730543e-010	4.157787109e+003	7.917198563e-010	4.157787109e+003	8.049071964e-010	4.157787109e+003	9.774046017e-010	4.157787109e+003	8.350046765e-010	4.157787109e+003	8.379634209e-010
4.157909668e+003	8.827779618e-010	4.157909668e+003	5.999690744e-010	4.157909668e+003	7.473927588e-010	4.157909668e+003	8.487084924e-010	4.157909668e+003	8.666173890e-010	4.157909668e+003	7.916580169e-010	4.157909668e+003	9.062542938e-010	4.157909668e+003	9.652211252e-010	4.157909668e+003	1.072451683e-009
4.158032227e+003	7.852655748e-010	4.158032227e+003	6.508769079e-010	4.158032227e+003	7.465043583e-010	4.158032227e+003	7.525834400e-010	4.158032227e+003	8.099827475e-010	4.158032227e+003	5.997819463e-010	4.158032227e+003	7.135043112e-010	4.158032227e+003	8.906932969e-010	4.158032227e+003	9.566506476e-010
4.158154297e+003	6.754770632e-010	4.158154297e+003	4.602191961e-010	4.158154297e+003	7.621513975e-010	4.158154297e+003	6.083841764e-010	4.158154297e+003	5.559243621e-010	4.158154297e+003	7.425447479e-010	4.158154297e+003	5.885991139e-010	4.158154297e+003	9.767452402e-010	4.158154297e+003	8.897429460e-010
[truncated: 47,711 more rows]
