# Supplementary material for: On-chip wavelength division multiplexing filters using extremely efficient gate-driven silicon microring resonator array
Source: Sci Rep. 2023 Mar 31;13:5269. doi: 10.1038/s41598-023-32313-0 (PMC10066274; doi:10.1038/s41598-023-32313-0)
Supplement: Supplementary file 1 — Supplementary Information. [file 41598_2023_32313_MOESM1_ESM.zip › WDM_datasets/C-V_pattern with radius of 120um.txt]

     V              C
 -4.00 0.000000000474
 -3.92 0.000000000474
 -3.84 0.000000000474
 -3.76 0.000000000474
 -3.68 0.000000000474
 -3.60 0.000000000474
 -3.52 0.000000000474
 -3.44 0.000000000474
 -3.36 0.000000000474
 -3.28 0.000000000474
 -3.20 0.000000000474
 -3.12 0.000000000474
 -3.04 0.000000000474
 -2.96 0.000000000474
 -2.88 0.000000000474
 -2.80 0.000000000473
 -2.72 0.000000000473
 -2.64 0.000000000473
 -2.56 0.000000000473
 -2.48 0.000000000473
 -2.40 0.000000000473
 -2.32 0.000000000473
 -2.24 0.000000000472
 -2.16 0.000000000472
 -2.08 0.000000000472
 -2.00 0.000000000472
 -1.92 0.000000000472
 -1.84 0.000000000471
 -1.76 0.000000000471
 -1.68 0.000000000471
 -1.60 0.000000000471
 -1.52 0.000000000471
 -1.44 0.000000000470
 -1.36 0.000000000470
 -1.28 0.000000000470
 -1.20 0.000000000469
 -1.12 0.000000000469
 -1.04 0.000000000469
 -0.96 0.000000000468
 -0.88 0.000000000468
 -0.80 0.000000000467
 -0.72 0.000000000467
 -0.64 0.000000000466
 -0.56 0.000000000466
 -0.48 0.000000000465
 -0.40 0.000000000464
 -0.32 0.000000000464
 -0.24 0.000000000463
 -0.16 0.000000000462
 -0.08 0.000000000461
  0.00 0.000000000461
  0.08 0.000000000458
  0.16 0.000000000458
  0.24 0.000000000457
  0.32 0.000000000457
  0.40 0.000000000456
  0.48 0.000000000455
  0.56 0.000000000454
  0.64 0.000000000454
  0.72 0.000000000453
  0.80 0.000000000452
  0.88 0.000000000451
  0.96 0.000000000450
  1.04 0.000000000449
  1.12 0.000000000448
  1.20 0.000000000447
  1.28 0.000000000447
  1.36 0.000000000446
  1.44 0.000000000445
  1.52 0.000000000444
  1.60 0.000000000443
  1.68 0.000000000442
  1.76 0.000000000441
  1.84 0.000000000440
  1.92 0.000000000439
  2.00 0.000000000438
  2.08 0.000000000437
  2.16 0.000000000436
  2.24 0.000000000435
  2.32 0.000000000434
  2.40 0.000000000433
  2.48 0.000000000432
  2.56 0.000000000432
  2.64 0.000000000431
  2.72 0.000000000430
  2.80 0.000000000429
  2.88 0.000000000429
  2.96 0.000000000428
  3.04 0.000000000428
  3.12 0.000000000427
  3.20 0.000000000426
  3.28 0.000000000426
  3.36 0.000000000425
  3.44 0.000000000425
  3.52 0.000000000425
  3.60 0.000000000424
  3.68 0.000000000424
  3.76 0.000000000424
  3.84 0.000000000423
  3.92 0.000000000423
  4.00 0.000000000423
