# Supplementary material for: On-chip wavelength division multiplexing filters using extremely efficient gate-driven silicon microring resonator array
Source: Sci Rep. 2023 Mar 31;13:5269. doi: 10.1038/s41598-023-32313-0 (PMC10066274; doi:10.1038/s41598-023-32313-0)
Supplement: Supplementary file 1 — Supplementary Information. [file 41598_2023_32313_MOESM1_ESM.zip › WDM_datasets/EO tuning_ch1_2_-0.5_-4V.txt]

3.999958496e+003	1.285181628e-009	3.999958496e+003	2.117762632e-009	3.999958496e+003	2.057437110e-009	3.999958496e+003	1.818866169e-009	3.999958496e+003	1.910976932e-009	3.999958496e+003	1.489740331e-009	3.999958496e+003	1.537040162e-009	3.999958496e+003	1.714973830e-009	3.999958496e+003	9.483972496e-010	3.999958496e+003	1.806678918e-009	3.999958496e+003	1.662952331e-009	3.999958496e+003	2.248624620e-009	3.999958496e+003	1.126461480e-009
4.000081055e+003	2.656598275e-009	4.000081055e+003	2.471100213e-009	4.000081055e+003	1.366129432e-009	4.000081055e+003	1.574245956e-009	4.000081055e+003	1.790536053e-009	4.000081055e+003	1.283691486e-009	4.000081055e+003	1.573418396e-009	4.000081055e+003	1.738978073e-009	4.000081055e+003	2.296462354e-009	4.000080811e+003	1.995246190e-009	4.000081055e+003	2.165438495e-009	4.000081055e+003	1.874728817e-009	4.000080811e+003	2.272675603e-009
4.000203369e+003	2.035502211e-009	4.000203369e+003	1.560522045e-009	4.000203369e+003	1.592588506e-009	4.000203369e+003	1.644772540e-009	4.000203369e+003	2.312362524e-009	4.000203369e+003	1.512350134e-009	4.000203369e+003	1.613561174e-009	4.000203369e+003	2.120666087e-009	4.000203369e+003	1.245256009e-009	4.000203369e+003	1.630179547e-009	4.000203369e+003	2.513693032e-009	4.000203369e+003	1.551787698e-009	4.000203369e+003	1.529619098e-009
4.000325928e+003	1.608285061e-009	4.000325928e+003	2.517140940e-009	4.000325928e+003	1.460100707e-009	4.000325928e+003	1.987434439e-009	4.000325928e+003	2.188606851e-009	4.000325928e+003	2.082408468e-009	4.000325928e+003	2.530283316e-009	4.000325928e+003	1.586069831e-009	4.000325928e+003	2.641680874e-009	4.000325928e+003	2.400864174e-009	4.000325928e+003	2.272194877e-009	4.000325928e+003	1.204809030e-009	4.000325928e+003	1.719275389e-009
4.000448242e+003	1.772981206e-009	4.000448242e+003	1.960342333e-009	4.000448242e+003	1.857572096e-009	4.000448242e+003	1.578633446e-009	4.000448242e+003	2.287429135e-009	4.000448242e+003	2.794541931e-009	4.000448242e+003	1.891852675e-009	4.000448242e+003	1.748933331e-009	4.000448242e+003	2.649023667e-009	4.000448242e+003	1.688556184e-009	4.000448242e+003	2.060999815e-009	4.000448242e+003	1.022692486e-009	4.000448242e+003	3.053731268e-009
4.000570801e+003	2.237180885e-009	4.000570801e+003	2.232036778e-009	4.000570801e+003	1.746585099e-009	4.000570801e+003	1.687546436e-009	4.000570801e+003	1.376353809e-009	4.000570801e+003	2.176745673e-009	4.000570801e+003	1.891492296e-009	4.000570801e+003	1.299832131e-009	4.000570801e+003	2.473549365e-009	4.000570801e+003	2.197584337e-009	4.000570801e+003	1.854246201e-009	4.000570801e+003	1.929259641e-009	4.000570801e+003	1.633478464e-009
4.000693115e+003	2.642511987e-009	4.000693115e+003	1.775931735e-009	4.000693115e+003	1.940877681e-009	4.000693115e+003	1.897182633e-009	4.000693115e+003	1.434705132e-009	4.000693115e+003	2.217099171e-009	4.000693115e+003	1.230277435e-009	4.000693115e+003	2.343079286e-009	4.000693115e+003	2.215822636e-009	4.000693115e+003	1.547292072e-009	4.000693115e+003	2.062316096e-009	4.000693115e+003	2.056063098e-009	4.000693115e+003	1.714340669e-009
4.000815674e+003	9.588518868e-010	4.000815674e+003	2.390186271e-009	4.000815674e+003	1.753262091e-009	4.000815674e+003	2.305805991e-009	4.000815674e+003	1.476463285e-009	4.000815674e+003	2.218132344e-009	4.000815674e+003	1.868701416e-009	4.000815674e+003	1.991772747e-009	4.000815674e+003	1.782378689e-009	4.000815674e+003	1.960957841e-009	4.000815674e+003	2.381971287e-009	4.000815674e+003	1.748801659e-009	4.000815674e+003	1.841372277e-009
4.000937988e+003	2.706633806e-009	4.000937988e+003	1.622933232e-009	4.000937988e+003	2.449224823e-009	4.000937988e+003	1.612522893e-009	4.000937988e+003	2.520197162e-009	4.000937988e+003	1.282214002e-009	4.000937988e+003	1.764948077e-009	4.000937988e+003	1.376839975e-009	4.000937988e+003	2.388659492e-009	4.000937988e+003	2.496578944e-009	4.000937988e+003	1.363662405e-009	4.000937988e+003	2.856214154e-009	4.000937988e+003	2.032269464e-009
4.001060547e+003	1.034612174e-009	4.001060547e+003	2.058800908e-009	4.001060547e+003	1.181064024e-009	4.001060547e+003	2.267371846e-009	4.001060547e+003	2.771143981e-009	4.001060547e+003	1.840760766e-009	4.001060547e+003	2.094447948e-009	4.001060547e+003	2.208132566e-009	4.001060547e+003	2.059207471e-009	4.001060547e+003	1.642888492e-009	4.001060547e+003	2.101607777e-009	4.001060547e+003	1.850264275e-009	4.001060547e+003	1.674583694e-009
4.001182861e+003	1.656432880e-009	4.001182861e+003	1.273477546e-009	4.001182861e+003	2.518470543e-009	4.001182861e+003	2.191625326e-009	4.001182861e+003	1.259485849e-009	4.001182861e+003	1.645377945e-009	4.001182861e+003	1.504597558e-009	4.001182861e+003	1.476447631e-009	4.001182861e+003	2.110842834e-009	4.001182861e+003	1.611957123e-009	4.001182861e+003	1.999366006e-009	4.001182861e+003	2.033831104e-009	4.001182861e+003	1.254549686e-009
4.001305420e+003	1.234843894e-009	4.001305420e+003	1.678572725e-009	4.001305420e+003	1.695016794e-009	4.001305420e+003	1.508717817e-009	4.001305420e+003	2.489298767e-009	4.001305420e+003	1.972271457e-009	4.001305420e+003	1.345233369e-009	4.001305420e+003	2.018318623e-009	4.001305420e+003	2.220805317e-009	4.001305420e+003	1.901200752e-009	4.001305420e+003	1.554171902e-009	4.001305420e+003	1.773161951e-009	4.001305420e+003	2.035310587e-009
4.001427734e+003	1.952061846e-009	4.001427734e+003	2.385464715e-009	4.001427734e+003	1.471802569e-009	4.001427734e+003	1.445002673e-009	4.001427734e+003	1.512348358e-009	4.001427734e+003	1.886441892e-009	4.001427734e+003	2.064789673e-009	4.001427734e+003	2.892375450e-009	4.001427734e+003	1.711272013e-009	4.001427734e+003	2.061286919e-009	4.001427734e+003	1.387868709e-009	4.001427734e+003	2.169180613e-009	4.001427734e+003	2.087473527e-009
4.001550293e+003	1.565693575e-009	4.001550293e+003	1.742797018e-009	4.001550293e+003	1.948416761e-009	4.001550293e+003	1.649968939e-009	4.001550293e+003	2.622438933e-009	4.001550293e+003	1.385688564e-009	4.001550293e+003	2.174632696e-009	4.001550293e+003	2.016113276e-009	4.001550293e+003	1.825842921e-009	4.001550293e+003	1.422899576e-009	4.001550293e+003	1.819464579e-009	4.001550293e+003	1.421094353e-009	4.001550293e+003	2.225395423e-009
4.001672607e+003	2.584614966e-009	4.001672607e+003	1.681283779e-009	4.001672607e+003	1.384814485e-009	4.001672607e+003	1.674248629e-009	4.001672607e+003	1.863319943e-009	4.001672607e+003	2.035591695e-009	4.001672607e+003	2.564353840e-009	4.001672607e+003	1.772437530e-009	4.001672607e+003	1.464592114e-009	4.001672607e+003	1.357163160e-009	4.001672607e+003	2.040134062e-009	4.001672607e+003	1.829056018e-009	4.001672607e+003	1.790923188e-009
4.001795166e+003	2.342041894e-009	4.001795166e+003	2.587632775e-009	4.001795166e+003	1.897746182e-009	4.001795166e+003	2.080180694e-009	4.001795166e+003	1.322867704e-009	4.001795166e+003	1.565875762e-009	4.001795166e+003	1.681089268e-009	4.001795166e+003	1.206574063e-009	4.001795166e+003	2.724230841e-009	4.001795166e+003	1.483395851e-009	4.001795166e+003	1.620604984e-009	4.001795166e+003	1.851557463e-009	4.001795166e+003	1.566256125e-009
4.001917480e+003	1.596664023e-009	4.001917480e+003	1.467293731e-009	4.001917480e+003	2.454739301e-009	4.001917480e+003	1.986452558e-009	4.001917480e+003	1.671203065e-009	4.001917480e+003	1.463452470e-009	4.001917480e+003	1.523545734e-009	4.001917480e+003	2.086114836e-009	4.001917480e+003	1.580710007e-009	4.001917480e+003	1.543725481e-009	4.001917480e+003	1.853713849e-009	4.001917480e+003	2.240872599e-009	4.001917480e+003	1.273967931e-009
4.002040039e+003	2.055911663e-009	4.002040039e+003	1.880497980e-009	4.002040039e+003	1.343823608e-009	4.002040039e+003	1.793380000e-009	4.002040039e+003	1.715248055e-009	4.002040039e+003	1.368042568e-009	4.002040039e+003	2.204290750e-009	4.002040039e+003	1.249065962e-009	4.002040039e+003	1.454103726e-009	4.002040039e+003	1.556228590e-009	4.002040039e+003	2.287394718e-009	4.002040039e+003	2.475578631e-009	4.002040039e+003	1.327294608e-009
4.002162354e+003	1.587133647e-009	4.002162354e+003	2.077338079e-009	4.002162354e+003	1.637584623e-009	4.002162354e+003	2.463039772e-009	4.002162354e+003	1.115083914e-009	4.002162354e+003	1.395061289e-009	4.002162354e+003	2.372533503e-009	4.002162354e+003	2.051680603e-009	4.002162354e+003	2.759299012e-009	4.002162354e+003	1.980162700e-009	4.002162354e+003	2.246011155e-009	4.002162354e+003	1.281269757e-009	4.002162354e+003	2.650394348e-009
4.002284912e+003	2.203083271e-009	4.002284912e+003	1.664510640e-009	4.002284912e+003	2.178519809e-009	4.002284912e+003	2.620413442e-009	4.002284912e+003	1.123978244e-009	4.002284912e+003	1.407022610e-009	4.002284912e+003	1.922207948e-009	4.002284912e+003	1.470666144e-009	4.002284912e+003	2.082490624e-009	4.002284912e+003	1.929769899e-009	4.002284912e+003	3.082320843e-009	4.002284912e+003	2.216988149e-009	4.002284912e+003	1.741801259e-009
4.002407471e+003	2.860746751e-009	4.002407471e+003	1.169527919e-009	4.002407471e+003	1.370034086e-009	4.002407227e+003	2.018284873e-009	4.002407471e+003	1.691787044e-009	4.002407227e+003	1.758127532e-009	4.002407227e+003	1.799807081e-009	4.002407227e+003	1.645082293e-009	4.002407227e+003	1.599461563e-009	4.002407227e+003	2.032996882e-009	4.002407227e+003	2.134004307e-009	4.002407227e+003	2.028037072e-009	4.002407227e+003	1.899480795e-009
4.002529785e+003	1.916148351e-009	4.002529785e+003	1.314365394e-009	4.002529785e+003	1.537055816e-009	4.002529785e+003	2.420166956e-009	4.002529785e+003	2.060728921e-009	4.002529785e+003	2.181369085e-009	4.002529785e+003	2.343573779e-009	4.002529785e+003	1.428758778e-009	4.002529785e+003	2.226241635e-009	4.002529785e+003	2.404759281e-009	4.002529785e+003	1.940004601e-009	4.002529785e+003	1.173675046e-009	4.002529785e+003	1.481959777e-009
4.002652344e+003	2.003784250e-009	4.002652344e+003	2.179255665e-009	4.002652344e+003	2.113313080e-009	4.002652344e+003	2.563805612e-009	4.002652344e+003	2.486417294e-009	4.002652344e+003	1.750829592e-009	4.002652344e+003	2.192413140e-009	4.002652344e+003	1.897747515e-009	4.002652344e+003	2.147329869e-009	4.002652344e+003	2.133940802e-009	4.002652344e+003	2.102769736e-009	4.002652344e+003	1.736896849e-009	4.002652344e+003	1.570636288e-009
4.002774658e+003	1.841293562e-009	4.002774658e+003	1.927081383e-009	4.002774658e+003	1.806584438e-009	4.002774658e+003	1.466202271e-009	4.002774658e+003	1.360274005e-009	4.002774658e+003	1.880081202e-009	4.002774658e+003	1.702201047e-009	4.002774658e+003	1.981590669e-009	4.002774658e+003	1.297255747e-009	4.002774658e+003	1.909134184e-009	4.002774658e+003	1.323286702e-009	4.002774658e+003	1.450109588e-009	4.002774658e+003	2.301987934e-009
4.002897217e+003	1.691319307e-009	4.002897217e+003	2.681737277e-009	4.002897217e+003	2.614132688e-009	4.002897217e+003	1.922274562e-009	4.002897217e+003	1.904288505e-009	4.002897217e+003	1.598660093e-009	4.002897217e+003	1.386728843e-009	4.002897217e+003	2.084147965e-009	4.002897217e+003	2.359836770e-009	4.002897217e+003	1.592479593e-009	4.002897217e+003	1.906365510e-009	4.002897217e+003	1.547880046e-009	4.002897217e+003	1.530728988e-009
4.003019531e+003	1.126211346e-009	4.003019531e+003	2.191849369e-009	4.003019531e+003	1.711253028e-009	4.003019531e+003	1.550952144e-009	4.003019531e+003	2.152373169e-009	4.003019531e+003	1.505519487e-009	4.003019531e+003	1.333465227e-009	4.003019531e+003	1.841610642e-009	4.003019531e+003	2.261753451e-009	4.003019531e+003	1.732777144e-009	4.003019531e+003	1.821408468e-009	4.003019531e+003	1.461327392e-009	4.003019531e+003	1.147953399e-009
4.003142090e+003	2.329532789e-009	4.003142090e+003	2.159229018e-009	4.003142090e+003	2.402095634e-009	4.003142090e+003	1.315451637e-009	4.003142090e+003	1.705285024e-009	4.003142090e+003	1.298407493e-009	4.003142090e+003	2.682878142e-009	4.003142090e+003	9.969362003e-010	4.003142090e+003	2.051374182e-009	4.003142090e+003	2.280302169e-009	4.003142090e+003	1.753692858e-009	4.003142090e+003	1.943451400e-009	4.003142090e+003	2.600079929e-009
4.003264404e+003	1.853137754e-009	4.003264404e+003	2.740720761e-009	4.003264404e+003	1.684153483e-009	4.003264404e+003	1.501922031e-009	4.003264404e+003	1.678616357e-009	4.003264404e+003	1.993234244e-009	4.003264404e+003	1.642370129e-009	4.003264404e+003	1.782027526e-009	4.003264404e+003	1.268793071e-009	4.003264404e+003	1.623455148e-009	4.003264404e+003	1.870536170e-009	4.003264404e+003	1.688097107e-009	4.003264404e+003	1.821202411e-009
4.003386963e+003	2.312587011e-009	4.003386963e+003	1.361007640e-009	4.003386963e+003	9.397934653e-010	4.003386963e+003	1.540267136e-009	4.003386963e+003	2.302534829e-009	4.003386963e+003	2.387361420e-009	4.003386963e+003	1.988105014e-009	4.003386963e+003	2.426832513e-009	4.003386963e+003	2.147590772e-009	4.003386963e+003	1.663821858e-009	4.003386963e+003	1.173505626e-009	4.003386963e+003	1.924905124e-009	4.003386963e+003	2.597247528e-009
4.003509277e+003	2.646681319e-009	4.003509277e+003	1.637819547e-009	4.003509277e+003	2.226515194e-009	4.003509277e+003	1.955332785e-009	4.003509277e+003	2.427002599e-009	4.003509277e+003	1.987679576e-009	4.003509277e+003	1.736926714e-009	4.003509277e+003	1.567318941e-009	4.003509277e+003	2.635662133e-009	4.003509277e+003	1.739695166e-009	4.003509277e+003	1.927485727e-009	4.003509277e+003	1.594467558e-009	4.003509277e+003	2.345130090e-009
4.003631836e+003	1.401763594e-009	4.003631836e+003	2.383198749e-009	4.003631836e+003	2.517766218e-009	4.003631836e+003	1.751046419e-009	4.003631836e+003	2.062365168e-009	4.003631836e+003	1.364007463e-009	4.003631836e+003	1.407902128e-009	4.003631836e+003	1.993711862e-009	4.003631836e+003	1.427538976e-009	4.003631836e+003	1.945152261e-009	4.003631836e+003	1.166845176e-009	4.003631836e+003	1.907878744e-009	4.003631836e+003	1.743657330e-009
4.003754150e+003	2.132669819e-009	4.003754150e+003	1.685060314e-009	4.003754150e+003	1.376196823e-009	4.003754150e+003	1.625725332e-009	4.003754150e+003	1.957672247e-009	4.003754150e+003	1.220950674e-009	4.003754150e+003	1.461251009e-009	4.003754150e+003	1.623700174e-009	4.003754150e+003	1.859964516e-009	4.003754150e+003	1.511040737e-009	4.003754150e+003	2.316637993e-009	4.003754150e+003	1.478453360e-009	4.003754150e+003	1.524204096e-009
4.003876709e+003	2.332398052e-009	4.003876709e+003	2.038022640e-009	4.003876709e+003	2.130385202e-009	4.003876709e+003	1.897346058e-009	4.003876709e+003	1.820196105e-009	4.003876709e+003	2.113516695e-009	4.003876709e+003	1.359872659e-009	4.003876709e+003	2.612646099e-009	4.003876709e+003	1.967156438e-009	4.003876709e+003	2.345969419e-009	4.003876709e+003	1.853725062e-009	4.003876709e+003	1.857523579e-009	4.003876709e+003	1.751261358e-009
4.003999023e+003	1.372778780e-009	4.003999023e+003	1.909034042e-009	4.003999023e+003	1.246641790e-009	4.003999023e+003	1.739524413e-009	4.003999023e+003	1.774406400e-009	4.003999023e+003	1.830406382e-009	4.003999023e+003	1.595286570e-009	4.003999023e+003	2.168333291e-009	4.003999023e+003	2.611145744e-009	4.003999023e+003	1.530135019e-009	4.003999023e+003	1.879433276e-009	4.003999023e+003	1.906867109e-009	4.003999023e+003	1.644865466e-009
4.004121582e+003	1.443494102e-009	4.004121582e+003	1.982520814e-009	4.004121582e+003	1.130171623e-009	4.004121582e+003	2.101716357e-009	4.004121582e+003	2.120560394e-009	4.004121582e+003	1.363718027e-009	4.004121582e+003	1.591157095e-009	4.004121582e+003	1.313420817e-009	4.004121582e+003	2.262700916e-009	4.004121582e+003	1.681282669e-009	4.004121582e+003	2.548977918e-009	4.004121582e+003	1.998355925e-009	4.004121582e+003	1.861564458e-009
4.004243896e+003	2.035470681e-009	4.004243896e+003	1.478211220e-009	4.004243896e+003	1.633468805e-009	4.004243896e+003	2.149627809e-009	4.004243896e+003	2.379314079e-009	4.004243896e+003	2.155841727e-009	4.004243896e+003	1.516609838e-009	4.004243896e+003	1.959691964e-009	4.004243896e+003	2.843369762e-009	4.004243896e+003	1.724804299e-009	4.004243896e+003	2.390789566e-009	4.004243896e+003	2.041829816e-009	4.004243896e+003	1.023537921e-009
4.004366455e+003	1.433149044e-009	4.004366455e+003	2.219743278e-009	4.004366455e+003	1.771530145e-009	4.004366455e+003	1.601732968e-009	4.004366455e+003	1.806298555e-009	4.004366455e+003	1.046593034e-009	4.004366455e+003	1.482209688e-009	4.004366455e+003	2.003355926e-009	4.004366455e+003	2.144241895e-009	4.004366455e+003	1.948726291e-009	4.004366455e+003	2.537075217e-009	4.004366455e+003	2.347789296e-009	4.004366455e+003	1.024263674e-009
4.004488770e+003	3.174966734e-009	4.004488770e+003	2.118375475e-009	4.004488770e+003	2.756289419e-009	4.004488770e+003	1.163800722e-009	4.004488770e+003	2.036333990e-009	4.004488770e+003	2.308553571e-009	4.004488770e+003	1.075411427e-009	4.004488770e+003	1.715467768e-009	4.004488770e+003	1.658144622e-009	4.004488770e+003	1.065530664e-009	4.004488770e+003	2.514402908e-009	4.004488770e+003	1.613271627e-009	4.004488770e+003	1.894901791e-009
4.004611328e+003	1.449799281e-009	4.004611328e+003	1.840993691e-009	4.004611328e+003	1.749566936e-009	4.004611328e+003	1.593380761e-009	4.004611328e+003	1.566707986e-009	4.004611328e+003	1.247419390e-009	4.004611328e+003	1.746594758e-009	4.004611328e+003	2.264379573e-009	4.004611328e+003	1.257999149e-009	4.004611328e+003	2.587190240e-009	4.004611328e+003	1.447488018e-009	4.004611328e+003	1.138533823e-009	4.004611328e+003	2.304980873e-009
4.004733643e+003	1.486874623e-009	4.004733643e+003	1.544093187e-009	4.004733643e+003	2.416525424e-009	4.004733643e+003	3.183851183e-009	4.004733643e+003	2.150631895e-009	4.004733643e+003	1.651030979e-009	4.004733643e+003	2.474586758e-009	4.004733643e+003	2.431602031e-009	4.004733643e+003	1.380279335e-009	4.004733643e+003	2.289440415e-009	4.004733643e+003	1.501219593e-009	4.004733643e+003	1.852253462e-009	4.004733643e+003	1.768311053e-009
4.004856201e+003	2.036377067e-009	4.004856201e+003	2.533452115e-009	4.004856201e+003	1.659235083e-009	4.004856201e+003	2.217009465e-009	4.004856201e+003	2.160790658e-009	4.004856201e+003	2.756038286e-009	4.004856201e+003	2.776489483e-009	4.004856201e+003	1.662013971e-009	4.004856201e+003	2.487021478e-009	4.004856201e+003	1.558343343e-009	4.004856201e+003	1.714660081e-009	4.004856201e+003	1.625730106e-009	4.004856201e+003	2.232514618e-009
4.004978760e+003	1.869919997e-009	4.004978760e+003	2.179952219e-009	4.004978760e+003	1.891834245e-009	4.004978760e+003	2.013188283e-009	4.004978760e+003	1.270556105e-009	4.004978760e+003	2.498289353e-009	4.004978760e+003	1.498346558e-009	4.004978760e+003	1.934483018e-009	4.004978760e+003	2.462509974e-009	4.004978760e+003	1.508441705e-009	4.004978760e+003	1.652657233e-009	4.004978760e+003	2.804258825e-009	4.004978516e+003	2.082962469e-009
4.005101074e+003	2.002816801e-009	4.005101074e+003	2.035246638e-009	4.005101074e+003	1.697444296e-009	4.005101074e+003	2.512858144e-009	4.005101074e+003	1.410568884e-009	4.005101074e+003	1.853951104e-009	4.005101074e+003	1.184540688e-009	4.005101074e+003	1.463148491e-009	4.005101074e+003	1.344496958e-009	4.005101074e+003	1.566376251e-009	4.005101074e+003	1.719230869e-009	4.005101074e+003	1.709558051e-009	4.005101074e+003	2.532008603e-009
4.005223633e+003	2.431667756e-009	4.005223633e+003	2.136813837e-009	4.005223633e+003	2.046304459e-009	4.005223633e+003	2.141312017e-009	4.005223633e+003	1.979133080e-009	4.005223633e+003	1.269438776e-009	4.005223633e+003	2.135810195e-009	4.005223633e+003	1.433604235e-009	4.005223633e+003	1.608980837e-009	4.005223633e+003	1.726255250e-009	4.005223633e+003	1.868364574e-009	4.005223633e+003	2.370792229e-009	4.005223633e+003	1.964041596e-009
4.005345947e+003	2.439049407e-009	4.005345947e+003	1.882027867e-009	4.005345947e+003	1.418353657e-009	4.005345947e+003	2.728696824e-009	4.005345947e+003	1.487596601e-009	4.005345947e+003	1.808142303e-009	4.005345947e+003	2.973278290e-009	4.005345947e+003	2.186416159e-009	4.005345947e+003	1.659373861e-009	4.005345947e+003	1.773750924e-009	4.005345947e+003	2.072574334e-009	4.005345947e+003	1.553307150e-009	4.005345947e+003	1.973650576e-009
4.005468506e+003	1.927242144e-009	4.005468506e+003	1.281257322e-009	4.005468506e+003	2.544887634e-009	4.005468506e+003	2.245675423e-009	4.005468506e+003	3.087045730e-009	4.005468506e+003	1.398760108e-009	4.005468506e+003	2.642101427e-009	4.005468506e+003	1.909250757e-009	4.005468506e+003	1.935234639e-009	4.005468506e+003	2.051240067e-009	4.005468506e+003	1.156603924e-009	4.005468506e+003	2.212283023e-009	4.005468506e+003	2.258733423e-009
4.005590820e+003	2.163891066e-009	4.005590820e+003	2.485823547e-009	4.005590820e+003	1.776179426e-009	4.005590820e+003	2.564199297e-009	4.005590820e+003	1.222294488e-009	4.005590820e+003	2.083820450e-009	4.005590820e+003	2.117969577e-009	4.005590820e+003	8.549358443e-010	4.005590820e+003	2.118178744e-009	4.005590820e+003	2.311560499e-009	4.005590820e+003	2.647125852e-009	4.005590820e+003	1.097235969e-009	4.005590820e+003	1.113499848e-009
4.005713379e+003	1.605592104e-009	4.005713379e+003	1.503836944e-009	4.005713379e+003	1.762277990e-009	4.005713379e+003	2.304897828e-009	4.005713379e+003	2.811717081e-009	4.005713379e+003	2.368079732e-009	4.005713379e+003	2.471609140e-009	4.005713379e+003	1.086614021e-009	4.005713379e+003	2.152857226e-009	4.005713379e+003	2.076902872e-009	4.005713379e+003	1.286432405e-009	4.005713379e+003	1.252253745e-009	4.005713379e+003	1.589328891e-009
4.005835693e+003	1.370499714e-009	4.005835693e+003	1.837792918e-009	4.005835693e+003	1.801797822e-009	4.005835693e+003	1.602404431e-009	4.005835693e+003	1.954757467e-009	4.005835693e+003	1.408025030e-009	4.005835693e+003	7.978392946e-010	4.005835693e+003	2.231081098e-009	4.005835693e+003	1.969618912e-009	4.005835693e+003	2.062211291e-009	4.005835693e+003	2.729617421e-009	4.005835693e+003	2.024068024e-009	4.005835693e+003	1.512785786e-009
4.005958252e+003	1.571821451e-009	4.005958252e+003	1.802890837e-009	4.005958252e+003	1.761586432e-009	4.005958252e+003	2.390841969e-009	4.005958252e+003	2.268509602e-009	4.005958252e+003	1.020077245e-009	4.005958252e+003	2.072199523e-009	4.005958252e+003	1.930970717e-009	4.005958252e+003	1.519529724e-009	4.005958252e+003	2.247605213e-009	4.005958252e+003	1.772247127e-009	4.005958252e+003	2.748195449e-009	4.005958252e+003	2.043242908e-009
4.006080566e+003	1.188280363e-009	4.006080566e+003	1.932851879e-009	4.006080566e+003	1.571720865e-009	4.006080566e+003	2.139838307e-009	4.006080566e+003	2.113375031e-009	4.006080566e+003	1.712098907e-009	4.006080566e+003	2.367755547e-009	4.006080566e+003	1.752199164e-009	4.006080566e+003	1.145901707e-009	4.006080566e+003	1.381233128e-009	4.006080566e+003	1.842472286e-009	4.006080566e+003	1.248773862e-009	4.006080566e+003	2.207259708e-009
4.006203125e+003	1.708296060e-009	4.006203125e+003	2.682490008e-009	4.006203125e+003	1.679833384e-009	4.006203125e+003	1.981745212e-009	4.006203125e+003	2.236163255e-009	4.006203125e+003	2.600660798e-009	4.006203125e+003	1.272642436e-009	4.006203125e+003	2.032788160e-009	4.006203125e+003	1.479175782e-009	4.006203125e+003	1.868081911e-009	4.006203125e+003	1.452767462e-009	4.006203125e+003	1.689793416e-009	4.006203125e+003	9.075997176e-010
4.006325439e+003	1.815846917e-009	4.006325439e+003	1.836901298e-009	4.006325439e+003	1.883583067e-009	4.006325439e+003	2.084023842e-009	4.006325439e+003	3.401822601e-009	4.006325439e+003	2.215976957e-009	4.006325439e+003	2.442676283e-009	4.006325439e+003	1.995419163e-009	4.006325439e+003	1.915866576e-009	4.006325439e+003	1.597756261e-009	4.006325439e+003	2.372448460e-009	4.006325439e+003	1.366578184e-009	4.006325439e+003	2.534557453e-009
4.006447998e+003	1.466372357e-009	4.006447998e+003	2.254549436e-009	4.006447998e+003	2.001477872e-009	4.006447998e+003	1.386078474e-009	4.006447998e+003	1.793567073e-009	4.006447998e+003	2.036414815e-009	4.006447998e+003	2.371754126e-009	4.006447998e+003	1.552118656e-009	4.006447998e+003	1.752773926e-009	4.006447998e+003	1.354040546e-009	4.006447998e+003	1.793789117e-009	4.006447998e+003	1.341748379e-009	4.006447998e+003	1.374151681e-009
4.006570313e+003	2.779974251e-009	4.006570313e+003	2.509852548e-009	4.006570313e+003	2.078168526e-009	4.006570313e+003	2.815378153e-009	4.006570313e+003	1.364149016e-009	4.006570313e+003	2.063301752e-009	4.006570313e+003	1.491274881e-009	4.006570313e+003	1.695440566e-009	4.006570313e+003	2.980977021e-009	4.006570313e+003	1.968105456e-009	4.006570313e+003	2.140549293e-009	4.006570313e+003	1.249350179e-009	4.006570313e+003	1.907238811e-009
4.006692871e+003	1.333458566e-009	4.006692871e+003	1.707033626e-009	4.006692871e+003	1.516684001e-009	4.006692871e+003	2.120281506e-009	4.006692871e+003	1.561599738e-009	4.006692871e+003	2.099333596e-009	4.006692871e+003	1.143917960e-009	4.006692871e+003	1.836520602e-009	4.006692871e+003	2.022570778e-009	4.006692871e+003	1.275637596e-009	4.006692871e+003	1.629735680e-009	4.006692871e+003	2.289640477e-009	4.006692871e+003	1.848761033e-009
4.006815186e+003	2.521844511e-009	4.006815186e+003	2.030921209e-009	4.006815186e+003	1.954199025e-009	4.006815186e+003	2.297423585e-009	4.006815186e+003	2.353409911e-009	4.006815186e+003	1.471226807e-009	4.006815186e+003	2.064365345e-009	4.006815186e+003	1.941885763e-009	4.006815186e+003	1.836960695e-009	4.006815186e+003	2.611097782e-009	4.006815186e+003	1.984256315e-009	4.006815186e+003	2.481293393e-009	4.006815186e+003	1.177982822e-009
4.006937744e+003	3.390580039e-009	4.006937744e+003	1.669042571e-009	4.006937744e+003	2.584484182e-009	4.006937744e+003	1.811895411e-009	4.006937744e+003	1.950876793e-009	4.006937744e+003	1.121444604e-009	4.006937744e+003	7.476804176e-010	4.006937744e+003	1.757704426e-009	4.006937744e+003	2.451027603e-009	4.006937744e+003	2.234149532e-009	4.006937744e+003	1.997402022e-009	4.006937744e+003	2.050196235e-009	4.006937744e+003	2.028037516e-009
4.007060059e+003	1.097985924e-009	4.007060059e+003	1.847305975e-009	4.007060059e+003	1.456155196e-009	4.007060059e+003	1.457503340e-009	4.007060059e+003	1.624056334e-009	4.007060059e+003	1.595993782e-009	4.007060059e+003	2.451202352e-009	4.007060059e+003	1.906447222e-009	4.007060059e+003	1.852263565e-009	4.007060059e+003	2.086948392e-009	4.007060059e+003	1.719122622e-009	4.007060059e+003	1.938635696e-009	4.007060059e+003	2.196033355e-009
4.007182617e+003	2.174425751e-009	4.007182617e+003	2.646051156e-009	4.007182617e+003	2.294855195e-009	4.007182617e+003	1.315047515e-009	4.007182617e+003	1.461040289e-009	4.007182617e+003	2.278264688e-009	4.007182617e+003	1.084594414e-009	4.007182617e+003	2.284769041e-009	4.007182617e+003	3.209418953e-009	4.007182617e+003	1.854371767e-009	4.007182617e+003	2.186746562e-009	4.007182617e+003	1.214964018e-009	4.007182617e+003	1.230172408e-009
4.007305176e+003	1.245186287e-009	4.007305176e+003	1.389855120e-009	4.007305176e+003	1.323654852e-009	4.007305176e+003	1.341778244e-009	4.007305176e+003	2.455681658e-009	4.007304932e+003	1.822321294e-009	4.007304932e+003	1.283608442e-009	4.007304932e+003	1.715323328e-009	4.007304932e+003	9.197741457e-010	4.007304932e+003	2.493374618e-009	4.007304932e+003	1.902204172e-009	4.007304932e+003	2.220312378e-009	4.007304932e+003	2.490200712e-009
4.007427490e+003	1.544325223e-009	4.007427490e+003	1.697156193e-009	4.007427490e+003	2.135780219e-009	4.007427490e+003	2.081434580e-009	4.007427490e+003	1.972038310e-009	4.007427490e+003	1.639224423e-009	4.007427490e+003	1.506237690e-009	4.007427490e+003	1.804957295e-009	4.007427490e+003	2.472810401e-009	4.007427490e+003	1.232974500e-009	4.007427490e+003	1.530776061e-009	4.007427490e+003	1.433249852e-009	4.007427490e+003	2.179590508e-009
4.007550049e+003	1.996758758e-009	4.007550049e+003	1.474351086e-009	4.007550049e+003	1.380036529e-009	4.007550049e+003	9.876640616e-010	4.007550049e+003	2.531593601e-009	4.007550049e+003	2.009404643e-009	4.007550049e+003	1.809145944e-009	4.007550049e+003	1.720230403e-009	4.007550049e+003	2.001668387e-009	4.007550049e+003	1.335557998e-009	4.007550049e+003	1.711713993e-009	4.007550049e+003	1.518115078e-009	4.007550049e+003	2.170557512e-009
4.007672363e+003	1.887870305e-009	4.007672363e+003	2.132823473e-009	4.007672363e+003	8.232980409e-010	4.007672363e+003	2.409989319e-009	4.007672363e+003	1.764982827e-009	4.007672363e+003	1.797832105e-009	4.007672363e+003	1.995992038e-009	4.007672363e+003	1.016388196e-009	4.007672363e+003	1.657757154e-009	4.007672363e+003	1.707603836e-009	4.007672363e+003	2.098749174e-009	4.007672363e+003	2.250771569e-009	4.007672363e+003	2.076610439e-009
4.007794922e+003	2.025045465e-009	4.007794922e+003	1.463020260e-009	4.007794922e+003	2.542937638e-009	4.007794922e+003	2.589990222e-009	4.007794922e+003	2.019650669e-009	4.007794922e+003	1.523865478e-009	4.007794922e+003	1.782185399e-009	4.007794922e+003	1.990281273e-009	4.007794922e+003	1.833294738e-009	4.007794922e+003	1.167432595e-009	4.007794922e+003	9.999366890e-010	4.007794922e+003	1.494535162e-009	4.007794922e+003	2.174703528e-009
4.007917236e+003	1.784068226e-009	4.007917236e+003	1.851061193e-009	4.007917236e+003	1.069932809e-009	4.007917236e+003	1.380559111e-009	4.007917236e+003	1.572141861e-009	4.007917236e+003	1.578118969e-009	4.007917236e+003	1.935015703e-009	4.007917236e+003	2.458720116e-009	4.007917236e+003	1.851767961e-009	4.007917236e+003	1.152676177e-009	4.007917236e+003	2.101437246e-009	4.007917236e+003	1.463806854e-009	4.007917236e+003	2.337011473e-009
4.008039795e+003	1.555971352e-009	4.008039795e+003	1.585931053e-009	4.008039795e+003	1.618404966e-009	4.008039795e+003	2.640848873e-009	4.008039795e+003	2.611230565e-009	4.008039795e+003	1.419798390e-009	4.008039795e+003	2.064097560e-009	4.008039795e+003	1.923714965e-009	4.008039795e+003	1.792059279e-009	4.008039795e+003	2.255618137e-009	4.008039795e+003	1.798059368e-009	4.008039795e+003	2.417432921e-009	4.008039795e+003	2.040764668e-009
4.008162109e+003	1.558441265e-009	4.008162109e+003	1.998034405e-009	4.008162109e+003	1.771915614e-009	4.008162109e+003	2.035743796e-009	4.008162109e+003	1.360723423e-009	4.008162109e+003	2.376702612e-009	4.008162109e+003	1.374372616e-009	4.008162109e+003	1.543707051e-009	4.008162109e+003	1.844890685e-009	4.008162109e+003	1.668311156e-009	4.008162109e+003	1.352003731e-009	4.008162109e+003	2.112256814e-009	4.008162109e+003	2.466131299e-009
4.008284668e+003	1.116195469e-009	4.008284668e+003	2.015729361e-009	4.008284668e+003	1.768714952e-009	4.008284668e+003	3.042113006e-009	4.008284668e+003	1.240742953e-009	4.008284668e+003	1.819667972e-009	4.008284668e+003	2.170386315e-009	4.008284668e+003	2.470744720e-009	4.008284668e+003	1.999626464e-009	4.008284668e+003	2.291341117e-009	4.008284668e+003	1.761204738e-009	4.008284668e+003	2.685330402e-009	4.008284668e+003	2.121907761e-009
4.008406982e+003	1.466540001e-009	4.008406982e+003	2.547313693e-009	4.008406982e+003	3.357292444e-009	4.008406982e+003	1.922596526e-009	4.008406982e+003	1.995392740e-009	4.008406982e+003	1.598884802e-009	4.008406982e+003	1.982256581e-009	4.008406982e+003	1.432057917e-009	4.008406982e+003	1.945163808e-009	4.008406982e+003	2.664002352e-009	4.008406982e+003	1.919333359e-009	4.008406982e+003	1.149682460e-009	4.008406982e+003	1.927103810e-009
4.008529541e+003	1.916822256e-009	4.008529541e+003	2.423818701e-009	4.008529541e+003	2.490478712e-009	4.008529541e+003	2.040939417e-009	4.008529541e+003	1.106836622e-009	4.008529541e+003	1.752072154e-009	4.008529541e+003	1.711850217e-009	4.008529541e+003	2.379500597e-009	4.008529541e+003	2.164314505e-009	4.008529541e+003	1.652182391e-009	4.008529541e+003	1.287937756e-009	4.008529541e+003	1.528083438e-009	4.008529541e+003	1.803819538e-009
4.008651855e+003	1.844019049e-009	4.008651855e+003	2.449753289e-009	4.008651855e+003	1.235941460e-009	4.008651855e+003	2.363927942e-009	4.008651855e+003	2.353461870e-009	4.008651855e+003	2.071881111e-009	4.008651855e+003	1.458318799e-009	4.008651855e+003	1.290979101e-009	4.008651855e+003	1.193787180e-009	4.008651855e+003	1.366320501e-009	4.008651855e+003	2.303083724e-009	4.008651855e+003	1.436611941e-009	4.008651855e+003	1.474539824e-009
4.008774414e+003	2.435734503e-009	4.008774414e+003	2.143637268e-009	4.008774414e+003	8.950715169e-010	4.008774414e+003	2.048333725e-009	4.008774414e+003	1.990990706e-009	4.008774414e+003	2.063559323e-009	4.008774414e+003	1.478619782e-009	4.008774414e+003	1.589841370e-009	4.008774414e+003	1.490062185e-009	4.008774414e+003	2.022808365e-009	4.008774414e+003	1.415492057e-009	4.008774414e+003	1.736930488e-009	4.008774414e+003	2.186213433e-009
4.008896729e+003	1.754210333e-009	4.008896729e+003	1.901550917e-009	4.008896729e+003	1.505064851e-009	4.008896729e+003	1.617957879e-009	4.008896729e+003	1.403636873e-009	4.008896729e+003	1.967696894e-009	4.008896729e+003	1.356561530e-009	4.008896729e+003	2.002915833e-009	4.008896729e+003	2.191885784e-009	4.008896729e+003	1.271112104e-009	4.008896729e+003	1.562635021e-009	4.008896729e+003	2.207715788e-009	4.008896729e+003	1.504504632e-009
4.009019287e+003	1.893168067e-009	4.009019287e+003	2.227277252e-009	4.009019287e+003	1.908962544e-009	4.009019287e+003	1.565302221e-009	4.009019287e+003	2.733243631e-009	4.009019287e+003	2.149012301e-009	4.009019287e+003	2.743928862e-009	4.009019287e+003	1.248288362e-009	4.009019287e+003	2.472977156e-009	4.009019287e+003	2.060185578e-009	4.009019287e+003	2.691828094e-009	4.009019287e+003	2.125484233e-009	4.009019287e+003	1.602126654e-009
4.009141602e+003	2.073786698e-009	4.009141602e+003	1.635317548e-009	4.009141602e+003	2.437814173e-009	4.009141602e+003	2.140340349e-009	4.009141602e+003	2.527602794e-009	4.009141602e+003	2.106329999e-009	4.009141602e+003	2.424224599e-009	4.009141602e+003	1.933589955e-009	4.009141602e+003	1.832196839e-009	4.009141602e+003	2.355279527e-009	4.009141602e+003	2.448632630e-009	4.009141602e+003	2.082795714e-009	4.009141602e+003	1.980923869e-009
4.009264160e+003	1.380841885e-009	4.009264160e+003	1.390354720e-009	4.009264160e+003	1.984052478e-009	4.009264160e+003	2.014232781e-009	4.009264160e+003	1.731733312e-009	4.009264160e+003	2.757901241e-009	4.009264160e+003	1.786734316e-009	4.009264160e+003	1.606145328e-009	4.009264160e+003	1.877943800e-009	4.009264160e+003	1.762926694e-009	4.009264160e+003	1.558822738e-009	4.009264160e+003	2.104361796e-009	4.009264160e+003	1.570055419e-009
4.009386475e+003	2.123613063e-009	4.009386475e+003	1.475341072e-009	4.009386475e+003	2.109078689e-009	4.009386475e+003	2.234153973e-009	4.009386475e+003	1.823070028e-009	4.009386475e+003	1.370485059e-009	4.009386475e+003	1.772889058e-009	4.009386475e+003	2.641729280e-009	4.009386475e+003	1.420305318e-009	4.009386475e+003	1.302268182e-009	4.009386475e+003	2.706194158e-009	4.009386475e+003	1.685151241e-009	4.009386475e+003	2.492510864e-009
4.009509033e+003	1.195235244e-009	4.009509033e+003	2.224471940e-009	4.009509033e+003	1.830576579e-009	4.009509033e+003	1.348052781e-009	4.009509033e+003	2.090024376e-009	4.009509033e+003	2.275722055e-009	4.009509033e+003	1.528064786e-009	4.009509033e+003	2.300054813e-009	4.009509033e+003	2.227567908e-009	4.009509033e+003	1.936516725e-009	4.009509033e+003	2.393570675e-009	4.009509033e+003	1.688636120e-009	4.009509033e+003	1.552726281e-009
4.009631348e+003	2.272490640e-009	4.009631348e+003	1.393778759e-009	4.009631348e+003	2.385813103e-009	4.009631348e+003	2.051116388e-009	4.009631348e+003	2.135961852e-009	4.009631348e+003	1.669166472e-009	4.009631348e+003	1.835960051e-009	4.009631348e+003	1.664162697e-009	4.009631348e+003	1.654867687e-009	4.009631348e+003	1.760676271e-009	4.009631348e+003	1.506452740e-009	4.009631348e+003	1.674630212e-009	4.009631348e+003	2.008068822e-009
4.009753906e+003	2.171977709e-009	4.009753906e+003	1.510285119e-009	4.009753906e+003	2.432095858e-009	4.009753906e+003	2.098279328e-009	4.009753906e+003	2.643676167e-009	4.009753906e+003	2.595449633e-009	4.009753906e+003	1.383060222e-009	4.009753906e+003	1.520932380e-009	4.009753906e+003	1.793432292e-009	4.009753906e+003	2.302247726e-009	4.009753906e+003	1.497857283e-009	4.009753906e+003	9.397598255e-010	4.009753906e+003	1.504028568e-009
4.009876465e+003	1.958763596e-009	4.009876465e+003	1.799941418e-009	4.009876465e+003	2.281089095e-009	4.009876465e+003	1.866937938e-009	4.009876465e+003	1.619205214e-009	4.009876465e+003	1.388606674e-009	4.009876465e+003	1.387953641e-009	4.009876465e+003	2.011611544e-009	4.009876465e+003	1.414385831e-009	4.009876465e+003	2.015572376e-009	4.009876465e+003	1.561412000e-009	4.009876465e+003	1.019722862e-009	4.009876465e+003	9.442784332e-010
4.009998779e+003	2.101835817e-009	4.009998779e+003	1.863849297e-009	4.009998779e+003	2.097925167e-009	4.009998779e+003	1.500969682e-009	4.009998779e+003	1.466212596e-009	4.009998779e+003	1.044569098e-009	4.009998779e+003	2.100484009e-009	4.009998779e+003	1.405881411e-009	4.009998779e+003	1.726917498e-009	4.009998779e+003	2.188628834e-009	4.009998779e+003	2.527771104e-009	4.009998779e+003	1.757097023e-009	4.009998779e+003	2.028970769e-009
4.010121338e+003	2.043017089e-009	4.010121338e+003	2.783774988e-009	4.010121338e+003	1.631848656e-009	4.010121338e+003	1.401773031e-009	4.010121338e+003	1.623351453e-009	4.010121338e+003	1.534938399e-009	4.010121338e+003	1.192757448e-009	4.010121338e+003	1.813496242e-009	4.010121338e+003	5.954248761e-010	4.010121338e+003	1.926172555e-009	4.010121338e+003	2.312332992e-009	4.010121338e+003	1.987510601e-009	4.010121338e+003	1.216436396e-009
4.010243652e+003	2.520735398e-009	4.010243652e+003	2.037062519e-009	4.010243652e+003	1.381935455e-009	4.010243652e+003	2.092681806e-009	4.010243652e+003	1.914113090e-009	4.010243652e+003	2.237336316e-009	4.010243652e+003	2.517725139e-009	4.010243652e+003	2.278989442e-009	4.010243652e+003	1.998686328e-009	4.010243652e+003	1.409290684e-009	4.010243652e+003	1.057307464e-009	4.010243652e+003	2.011822486e-009	4.010243652e+003	2.585049952e-009
4.010366211e+003	1.425351726e-009	4.010366211e+003	1.886160783e-009	4.010366211e+003	2.072068517e-009	4.010366211e+003	2.497146712e-009	4.010366211e+003	2.159608936e-009	4.010366211e+003	2.177297009e-009	4.010366211e+003	1.596505039e-009	4.010366211e+003	1.173185549e-009	4.010366211e+003	1.591493159e-009	4.010366211e+003	1.835101293e-009	4.010366211e+003	1.923446069e-009	4.010366211e+003	1.312826292e-009	4.010366211e+003	1.600194643e-009
4.010488525e+003	1.659647197e-009	4.010488525e+003	2.241595576e-009	4.010488525e+003	1.674037797e-009	4.010488525e+003	2.081994133e-009	4.010488525e+003	1.852848430e-009	4.010488525e+003	1.547589945e-009	4.010488525e+003	1.466105903e-009	4.010488525e+003	1.723802434e-009	4.010488525e+003	1.764227542e-009	4.010488525e+003	1.180166076e-009	4.010488525e+003	8.975957200e-010	4.010488525e+003	1.785806059e-009	4.010488525e+003	1.123340088e-009
4.010611084e+003	1.848515674e-009	4.010611084e+003	2.900851337e-009	4.010611084e+003	2.101915531e-009	4.010611084e+003	1.464367405e-009	4.010611084e+003	1.505040759e-009	4.010611084e+003	1.463659749e-009	4.010611084e+003	2.064789673e-009	4.010611084e+003	1.858538212e-009	4.010611084e+003	1.462135857e-009	4.010611084e+003	2.219018302e-009	4.010611084e+003	1.830968266e-009	4.010611084e+003	1.750014356e-009	4.010611084e+003	1.560143903e-009
4.010733398e+003	1.502866609e-009	4.010733398e+003	2.129477483e-009	4.010733398e+003	1.553547513e-009	4.010733398e+003	2.150962741e-009	4.010733398e+003	1.820221862e-009	4.010733398e+003	2.266778099e-009	4.010733398e+003	2.306064228e-009	4.010733398e+003	1.530238491e-009	4.010733398e+003	2.303829794e-009	4.010733398e+003	1.483608902e-009	4.010733398e+003	1.510107928e-009	4.010733398e+003	1.674570704e-009	4.010733398e+003	1.887506818e-009
4.010855957e+003	1.671803362e-009	4.010855957e+003	1.350788148e-009	4.010855957e+003	1.697154972e-009	4.010855957e+003	1.505547020e-009	4.010855957e+003	1.711457642e-009	4.010855957e+003	2.264741950e-009	4.010855957e+003	2.115097875e-009	4.010855957e+003	1.518361992e-009	4.010855957e+003	2.011361522e-009	4.010855957e+003	1.894678192e-009	4.010855957e+003	1.526817228e-009	4.010855957e+003	2.403212518e-009	4.010855957e+003	1.172846709e-009
4.010978271e+003	1.942848771e-009	4.010978271e+003	1.791851001e-009	4.010978271e+003	2.209185501e-009	4.010978271e+003	1.803643346e-009	4.010978271e+003	2.012380262e-009	4.010978271e+003	2.285775791e-009	4.010978271e+003	1.222839829e-009	4.010978271e+003	1.587286746e-009	4.010978271e+003	2.403231392e-009	4.010978271e+003	1.311296072e-009	4.010978271e+003	2.123355047e-009	4.010978271e+003	1.688964524e-009	4.010978271e+003	1.965668295e-009
4.011100830e+003	2.932483367e-009	4.011100830e+003	2.239096686e-009	4.011100830e+003	1.706116137e-009	4.011100830e+003	1.625023560e-009	4.011100830e+003	2.268576882e-009	4.011100830e+003	1.932577653e-009	4.011100830e+003	1.609606670e-009	4.011100830e+003	2.207638294e-009	4.011100830e+003	1.674925088e-009	4.011100830e+003	1.803973748e-009	4.011100830e+003	1.188505849e-009	4.011100830e+003	2.127296783e-009	4.011100830e+003	1.847579201e-009
4.011223145e+003	1.723177490e-009	4.011223145e+003	2.070480454e-009	4.011223145e+003	1.864200794e-009	4.011223145e+003	2.097670926e-009	4.011223145e+003	1.433482111e-009	4.011223145e+003	1.845355868e-009	4.011223145e+003	2.650940578e-009	4.011223145e+003	2.672475130e-009	4.011223145e+003	2.086010698e-009	4.011223145e+003	2.406111532e-009	4.011223145e+003	1.173097397e-009	4.011223145e+003	1.430453422e-009	4.011223145e+003	1.830144924e-009
4.011345703e+003	2.062529036e-009	4.011345703e+003	2.301637769e-009	4.011345703e+003	1.489717572e-009	4.011345703e+003	1.698995833e-009	4.011345703e+003	1.537276084e-009	4.011345703e+003	1.599201993e-009	4.011345703e+003	1.485665369e-009	4.011345703e+003	2.050130510e-009	4.011345703e+003	2.614982897e-009	4.011345703e+003	1.764927426e-009	4.011345703e+003	2.030655422e-009	4.011345703e+003	2.017878087e-009	4.011345703e+003	1.739322686e-009
4.011468018e+003	1.778573400e-009	4.011468018e+003	1.622982637e-009	4.011468018e+003	2.326136839e-009	4.011468018e+003	1.682584183e-009	4.011468018e+003	1.963562424e-009	4.011468018e+003	1.726891408e-009	4.011468018e+003	1.353199663e-009	4.011468018e+003	1.870659405e-009	4.011468018e+003	1.944932659e-009	4.011468018e+003	1.859698950e-009	4.011468018e+003	2.171263391e-009	4.011468018e+003	2.298611301e-009	4.011468018e+003	2.022680246e-009
4.011590576e+003	1.716392029e-009	4.011590576e+003	1.648352899e-009	4.011590576e+003	2.901787699e-009	4.011590576e+003	2.257259046e-009	4.011590576e+003	3.031750628e-009	4.011590576e+003	2.206381966e-009	4.011590576e+003	2.145601696e-009	4.011590576e+003	1.568370545e-009	4.011590576e+003	1.976964148e-009	4.011590576e+003	1.379852232e-009	4.011590576e+003	2.503735885e-009	4.011590576e+003	2.414503042e-009	4.011590576e+003	1.981314668e-009
4.011712891e+003	1.733622690e-009	4.011712891e+003	1.543794759e-009	4.011712891e+003	1.139945804e-009	4.011712891e+003	1.977846109e-009	4.011712891e+003	1.854868148e-009	4.011712891e+003	1.191375665e-009	4.011712891e+003	1.808083461e-009	4.011712891e+003	1.744377420e-009	4.011712891e+003	1.556897611e-009	4.011712891e+003	1.881463652e-009	4.011712891e+003	2.434642266e-009	4.011712891e+003	1.471232469e-009	4.011712891e+003	2.046284697e-009
4.011835449e+003	1.505699898e-009	4.011835449e+003	2.021925516e-009	4.011835449e+003	1.812768824e-009	4.011835449e+003	2.379496378e-009	4.011835449e+003	2.588986359e-009	4.011835449e+003	1.776616965e-009	4.011835449e+003	2.123975662e-009	4.011835449e+003	1.846516162e-009	4.011835449e+003	1.791380710e-009	4.011835449e+003	1.682490258e-009	4.011835449e+003	2.119027176e-009	4.011835449e+003	2.387419817e-009	4.011835449e+003	2.645074604e-009
4.011957764e+003	1.948424755e-009	4.011957764e+003	1.957385143e-009	4.011957764e+003	2.691041834e-009	4.011957764e+003	2.014709954e-009	4.011957764e+003	1.136538974e-009	4.011957764e+003	1.226763136e-009	4.011957764e+003	1.814316142e-009	4.011957764e+003	2.029346247e-009	4.011957764e+003	1.984399312e-009	4.011957764e+003	1.478922429e-009	4.011957764e+003	1.614988032e-009	4.011957764e+003	1.749386969e-009	4.011957764e+003	1.981337761e-009
4.012080322e+003	2.007538358e-009	4.012080322e+003	1.764083324e-009	4.012080322e+003	2.239741503e-009	4.012080322e+003	1.983295750e-009	4.012080322e+003	1.741513822e-009	4.012080322e+003	1.800767757e-009	4.012080322e+003	2.889054329e-009	4.012080322e+003	1.812688666e-009	4.012080322e+003	2.163956569e-009	4.012080322e+003	2.238560670e-009	4.012080322e+003	2.813762112e-009	4.012080322e+003	2.683388400e-009	4.012080322e+003	2.191876236e-009
4.012202881e+003	1.996377286e-009	4.012202881e+003	2.483548034e-009	4.012202881e+003	2.566284962e-009	4.012202881e+003	1.504945502e-009	4.012202881e+003	2.200257532e-009	4.012202637e+003	1.851906073e-009	4.012202637e+003	1.634042124e-009	4.012202637e+003	2.246516972e-009	4.012202637e+003	2.668856691e-009	4.012202637e+003	1.238456337e-009	4.012202637e+003	1.915006376e-009	4.012202637e+003	2.449380920e-009	4.012202637e+003	1.911045322e-009
4.012325195e+003	2.750102146e-009	4.012325195e+003	1.308677278e-009	4.012325195e+003	1.341691536e-009	4.012325195e+003	2.882089012e-009	4.012325195e+003	2.048931913e-009	4.012325195e+003	1.694085205e-009	4.012325195e+003	2.265040377e-009	4.012325195e+003	2.008476274e-009	4.012325195e+003	3.199979615e-009	4.012325195e+003	1.984964415e-009	4.012325195e+003	1.803424965e-009	4.012325195e+003	2.143806688e-009	4.012325195e+003	1.090087465e-009
4.012447754e+003	1.743944766e-009	4.012447754e+003	2.174828095e-009	4.012447754e+003	2.380294850e-009	4.012447754e+003	1.585564013e-009	4.012447754e+003	1.839638109e-009	4.012447754e+003	2.456598702e-009	4.012447754e+003	1.241659997e-009	4.012447754e+003	1.877477729e-009	4.012447754e+003	2.050395853e-009	4.012447754e+003	2.401585375e-009	4.012447754e+003	1.888151635e-009	4.012447754e+003	2.229939344e-009	4.012447754e+003	1.800366967e-009
4.012570068e+003	1.571186181e-009	4.012570068e+003	1.822398787e-009	4.012570068e+003	1.320678122e-009	4.012570068e+003	1.753653778e-009	4.012570068e+003	1.716696452e-009	4.012570068e+003	2.987821324e-009	4.012570068e+003	2.255224008e-009	4.012570068e+003	1.581664910e-009	4.012570068e+003	2.319017200e-009	4.012570068e+003	2.503882879e-009	4.012570068e+003	1.307104647e-009	4.012570068e+003	1.419665718e-009	4.012570068e+003	2.772627239e-009
4.012692627e+003	2.336882021e-009	4.012692627e+003	1.702208041e-009	4.012692627e+003	6.448288015e-010	4.012692627e+003	2.244493258e-009	4.012692627e+003	2.064392657e-009	4.012692627e+003	1.687966100e-009	4.012692627e+003	2.279225919e-009	4.012692627e+003	2.107443775e-009	4.012692627e+003	1.978682773e-009	4.012692627e+003	1.879446598e-009	4.012692627e+003	1.842158093e-009	4.012692627e+003	1.510103709e-009	4.012692627e+003	1.489223078e-009
4.012814941e+003	2.311448366e-009	4.012814941e+003	2.298967905e-009	4.012814941e+003	2.373684138e-009	4.012814941e+003	1.501602065e-009	4.012814941e+003	2.099445284e-009	4.012814941e+003	2.024294732e-009	4.012814941e+003	2.199039173e-009	4.012814941e+003	1.803757477e-009	4.012814941e+003	2.353089501e-009	4.012814941e+003	1.962268570e-009	4.012814941e+003	1.625950818e-009	4.012814941e+003	2.217917627e-009	4.012814941e+003	1.367010949e-009
4.012937500e+003	1.057100185e-009	4.012937500e+003	1.053897081e-009	4.012937500e+003	2.423900414e-009	4.012937500e+003	1.798350469e-009	4.012937500e+003	1.137544836e-009	4.012937500e+003	1.672526118e-009	4.012937500e+003	1.822611950e-009	4.012937500e+003	2.047553460e-009	4.012937500e+003	2.066056881e-009	4.012937500e+003	2.133162313e-009	4.012937500e+003	1.503475455e-009	4.012937500e+003	1.692950113e-009	4.012937500e+003	1.372295944e-009
4.013059814e+003	1.980852593e-009	4.013059814e+003	1.991713017e-009	4.013059814e+003	2.164648238e-009	4.013059814e+003	1.863472932e-009	4.013059814e+003	1.662196047e-009	4.013059814e+003	1.874798761e-009	4.013059814e+003	1.635298674e-009	4.013059814e+003	1.709448583e-009	4.013059814e+003	1.306058151e-009	4.013059814e+003	2.251920206e-009	4.013059814e+003	1.778649561e-009	4.013059814e+003	1.799925209e-009	4.013059814e+003	1.613783218e-009
4.013182373e+003	1.369489744e-009	4.013182373e+003	2.497487994e-009	4.013182373e+003	1.844717157e-009	4.013182373e+003	1.564128715e-009	4.013182373e+003	2.295409640e-009	4.013182373e+003	1.697222807e-009	4.013182373e+003	1.783145964e-009	4.013182373e+003	1.614358980e-009	4.013182373e+003	1.480389256e-009	4.013182373e+003	1.522526105e-009	4.013182373e+003	1.890581691e-009	4.013182373e+003	1.695634966e-009	4.013182373e+003	1.850644082e-009
4.013304688e+003	1.365895175e-009	4.013304688e+003	1.904970404e-009	4.013304688e+003	1.406497918e-009	4.013304688e+003	2.443785396e-009	4.013304688e+003	2.028110568e-009	4.013304688e+003	1.447355458e-009	4.013304688e+003	1.880632539e-009	4.013304688e+003	2.055669412e-009	4.013304688e+003	2.364181517e-009	4.013304688e+003	1.866505173e-009	4.013304688e+003	1.806284011e-009	4.013304688e+003	1.400844662e-009	4.013304688e+003	1.898481150e-009
4.013427246e+003	1.529918414e-009	4.013427246e+003	2.417321010e-009	4.013427246e+003	2.521910014e-009	4.013427246e+003	1.792232029e-009	4.013427246e+003	1.822005102e-009	4.013427246e+003	1.559648410e-009	4.013427246e+003	1.515508941e-009	4.013427246e+003	1.044312747e-009	4.013427246e+003	1.797636595e-009	4.013427246e+003	1.751168655e-009	4.013427246e+003	2.470134985e-009	4.013427246e+003	2.565051949e-009	4.013427246e+003	1.911594216e-009
4.013549561e+003	2.420048384e-009	4.013549561e+003	1.116451376e-009	4.013549561e+003	1.876395483e-009	4.013549561e+003	1.748667322e-009	4.013549561e+003	1.364675373e-009	4.013549561e+003	1.530782612e-009	4.013549561e+003	2.132158894e-009	4.013549561e+003	2.694067858e-009	4.013549561e+003	1.276952766e-009	4.013549561e+003	2.209237016e-009	4.013549561e+003	2.061040671e-009	4.013549561e+003	1.215186174e-009	4.013549561e+003	1.746160549e-009
4.013672119e+003	1.078580225e-009	4.013672119e+003	1.797107907e-009	4.013672119e+003	1.146582607e-009	4.013672119e+003	2.205386540e-009	4.013672119e+003	1.744751787e-009	4.013672119e+003	1.943162076e-009	4.013672119e+003	1.932684235e-009	4.013672119e+003	1.333340660e-009	4.013672119e+003	1.406082140e-009	4.013672119e+003	1.307299824e-009	4.013672119e+003	1.766705005e-009	4.013672119e+003	1.238535274e-009	4.013672119e+003	1.910667846e-009
4.013794434e+003	3.331714016e-009	4.013794434e+003	2.165204904e-009	4.013794434e+003	2.232505514e-009	4.013794434e+003	1.832609953e-009	4.013794434e+003	1.150131990e-009	4.013794434e+003	9.934630896e-010	4.013794434e+003	1.533542737e-009	4.013794434e+003	2.593463000e-009	4.013794434e+003	1.559080309e-009	4.013794434e+003	1.926385051e-009	4.013794434e+003	2.367290142e-009	4.013794434e+003	1.525627846e-009	4.013794434e+003	1.744358658e-009
4.013916992e+003	1.779709713e-009	4.013916992e+003	2.658590459e-009	4.013916992e+003	1.672506023e-009	4.013916992e+003	2.544491284e-009	4.013916992e+003	1.935059224e-009	4.013916992e+003	1.410783379e-009	4.013916992e+003	2.559331191e-009	4.013916992e+003	1.516524017e-009	4.013916992e+003	1.483051015e-009	4.013916992e+003	1.499105950e-009	4.013916992e+003	2.021560030e-009	4.013916992e+003	3.039499097e-009	4.013916992e+003	1.838388330e-009
4.014039307e+003	2.501935326e-009	4.014039307e+003	2.115956965e-009	4.014039307e+003	1.214426226e-009	4.014039307e+003	1.931603766e-009	4.014039307e+003	2.102864993e-009	4.014039307e+003	1.897761503e-009	4.014039307e+003	1.553372764e-009	4.014039307e+003	1.903325719e-009	4.014039307e+003	1.696469520e-009	4.014039307e+003	1.686601858e-009	4.014039307e+003	1.631595525e-009	4.014039307e+003	1.826510387e-009	4.014039307e+003	2.760823348e-009
4.014161865e+003	2.019636458e-009	4.014161865e+003	1.528638882e-009	4.014161865e+003	1.613294720e-009	4.014161865e+003	2.315105219e-009	4.014161865e+003	2.049490355e-009	4.014161865e+003	1.589322118e-009	4.014161865e+003	2.769212859e-009	4.014161865e+003	1.929545856e-009	4.014161865e+003	2.237635854e-009	4.014161865e+003	2.517373643e-009	4.014161865e+003	2.313839120e-009	4.014161865e+003	1.812949679e-009	4.014161865e+003	2.012218392e-009
4.014284180e+003	1.664971494e-009	4.014284180e+003	1.657260329e-009	4.014284180e+003	1.253770310e-009	4.014284180e+003	1.422589047e-009	4.014284180e+003	2.134433519e-009	4.014284180e+003	1.772212044e-009	4.014284180e+003	2.565458734e-009	4.014284180e+003	2.093764495e-009	4.014284180e+003	1.471079591e-009	4.014284180e+003	1.842885289e-009	4.014284180e+003	1.893313728e-009	4.014284180e+003	3.527466097e-009	4.014284180e+003	1.601957011e-009
4.014406738e+003	1.543403516e-009	4.014406738e+003	2.211302252e-009	4.014406738e+003	1.776588876e-009	4.014406738e+003	2.214746830e-009	4.014406738e+003	2.341220551e-009	4.014406738e+003	1.977411790e-009	4.014406738e+003	1.309146791e-009	4.014406738e+003	1.987396914e-009	4.014406738e+003	2.327389614e-009	4.014406738e+003	1.431766816e-009	4.014406738e+003	1.483707934e-009	4.014406738e+003	1.845242181e-009	4.014406738e+003	1.863280419e-009
4.014529053e+003	1.869560284e-009	4.014529053e+003	2.850899961e-009	4.014529053e+003	1.338341438e-009	4.014529053e+003	2.482860584e-009	4.014529053e+003	1.546854755e-009	4.014529053e+003	1.797427873e-009	4.014529053e+003	2.183415448e-009	4.014529053e+003	1.235848868e-009	4.014529053e+003	1.923641024e-009	4.014529053e+003	1.825578688e-009	4.014529053e+003	1.704761665e-009	4.014529053e+003	1.435177976e-009	4.014529053e+003	1.612671996e-009
4.014651611e+003	2.164026514e-009	4.014651611e+003	1.604096300e-009	4.014651611e+003	2.509072505e-009	4.014651611e+003	2.124169951e-009	4.014651611e+003	2.280613698e-009	4.014651611e+003	1.869094435e-009	4.014651611e+003	1.788993842e-009	4.014651611e+003	2.875449878e-009	4.014651611e+003	1.426397445e-009	4.014651611e+003	1.622176393e-009	4.014651611e+003	1.937583205e-009	4.014651611e+003	2.295309498e-009	4.014651611e+003	1.938379901e-009
4.014774170e+003	1.739043798e-009	4.014774170e+003	1.349525269e-009	4.014774170e+003	1.939158389e-009	4.014774170e+003	1.835013586e-009	4.014774170e+003	2.639470642e-009	4.014774170e+003	1.624360091e-009	4.014774170e+003	2.056419257e-009	4.014774170e+003	1.345887846e-009	4.014774170e+003	1.602446398e-009	4.014774170e+003	2.070551064e-009	4.014774170e+003	1.732767707e-009	4.014774170e+003	2.053218706e-009	4.014774170e+003	1.906379499e-009
4.014896484e+003	1.421916140e-009	4.014896484e+003	1.574064101e-009	4.014896484e+003	2.714293457e-009	4.014896484e+003	2.188894399e-009	4.014896484e+003	9.417003843e-010	4.014896484e+003	2.285951206e-009	4.014896484e+003	1.999642896e-009	4.014896484e+003	1.752012979e-009	4.014896484e+003	1.265329508e-009	4.014896484e+003	1.387187365e-009	4.014896484e+003	1.737562649e-009	4.014896484e+003	2.081955719e-009	4.014896484e+003	2.579933378e-009
4.015019043e+003	1.601769384e-009	4.015019043e+003	1.550684248e-009	4.015019043e+003	2.501255869e-009	4.015019043e+003	2.413055533e-009	4.015019043e+003	2.188246473e-009	4.015019043e+003	1.613246647e-009	4.015019043e+003	8.260522821e-010	4.015019043e+003	1.392021498e-009	4.015019043e+003	1.368627212e-009	4.015019043e+003	1.506587188e-009	4.015019043e+003	1.377127079e-009	4.015019043e+003	1.625128476e-009	4.015019043e+003	2.409079602e-009
4.015141357e+003	2.522820841e-009	4.015141357e+003	2.207277028e-009	4.015141357e+003	1.968549546e-009	4.015141357e+003	2.024688195e-009	4.015141357e+003	1.732716193e-009	4.015141357e+003	2.061257387e-009	4.015141357e+003	2.319834991e-009	4.015141357e+003	1.854648879e-009	4.015141357e+003	1.833178942e-009	4.015141357e+003	1.418005602e-009	4.015141357e+003	1.580850451e-009	4.015141357e+003	1.755609880e-009	4.015141357e+003	2.233013330e-009
4.015263916e+003	1.502975522e-009	4.015263916e+003	2.142409583e-009	4.015263916e+003	1.864776777e-009	4.015263916e+003	1.693062246e-009	4.015263916e+003	1.829085550e-009	4.015263916e+003	1.897163315e-009	4.015263916e+003	1.386178061e-009	4.015263916e+003	2.133252908e-009	4.015263916e+003	2.621205697e-009	4.015263916e+003	1.557128870e-009	4.015263916e+003	1.462533539e-009	4.015263916e+003	1.463218213e-009	4.015263916e+003	2.136728794e-009
4.015386230e+003	1.581066500e-009	4.015386230e+003	1.431730512e-009	4.015386230e+003	2.110643882e-009	4.015386230e+003	2.253250253e-009	4.015386230e+003	1.852060061e-009	4.015386230e+003	1.571961561e-009	4.015386230e+003	1.592244558e-009	4.015386230e+003	1.952496165e-009	4.015386230e+003	2.514369379e-009	4.015386230e+003	1.773416969e-009	4.015386230e+003	2.943076893e-009	4.015386230e+003	2.076341321e-009	4.015386230e+003	1.346610712e-009
4.015508789e+003	1.396424754e-009	4.015508789e+003	1.550682249e-009	4.015508789e+003	1.271565298e-009	4.015508789e+003	1.636926150e-009	4.015508789e+003	9.490468411e-010	4.015508789e+003	2.487698936e-009	4.015508789e+003	2.383891085e-009	4.015508789e+003	2.538895094e-009	4.015508789e+003	1.750601997e-009	4.015508789e+003	1.765413593e-009	4.015508789e+003	1.496450852e-009	4.015508789e+003	2.062695570e-009	4.015508789e+003	1.584871678e-009
4.015631104e+003	1.813588724e-009	4.015631104e+003	1.901103053e-009	4.015631104e+003	1.783223902e-009	4.015631104e+003	1.996957932e-009	4.015631104e+003	1.585708342e-009	4.015631104e+003	2.256810072e-009	4.015631104e+003	2.128476062e-009	4.015631104e+003	1.216875156e-009	4.015631104e+003	1.544054329e-009	4.015631104e+003	2.360843077e-009	4.015631104e+003	1.574831154e-009	4.015631104e+003	2.169295632e-009	4.015631104e+003	1.782241243e-009
4.015753662e+003	1.923992743e-009	4.015753662e+003	1.723141851e-009	4.015753662e+003	1.681490169e-009	4.015753662e+003	1.592727727e-009	4.015753662e+003	1.713396758e-009	4.015753662e+003	1.585256593e-009	4.015753662e+003	2.958584933e-009	4.015753662e+003	2.445962988e-009	4.015753662e+003	1.128557359e-009	4.015753662e+003	1.560213514e-009	4.015753662e+003	1.172602349e-009	4.015753662e+003	3.218055600e-009	4.015753662e+003	2.952519340e-009
4.015875977e+003	1.222469348e-009	4.015875977e+003	1.758967749e-009	4.015875977e+003	1.325033194e-009	4.015875977e+003	1.820267159e-009	4.015875977e+003	2.424555223e-009	4.015875977e+003	1.604052335e-009	4.015875977e+003	1.196883703e-009	4.015875977e+003	1.823164175e-009	4.015875977e+003	1.741055633e-009	4.015875977e+003	2.136975263e-009	4.015875977e+003	2.354236583e-009	4.015875977e+003	1.871657940e-009	4.015875977e+003	1.175083697e-009
4.015998535e+003	1.719975828e-009	4.015998535e+003	2.018959444e-009	4.015998535e+003	2.186227199e-009	4.015998535e+003	1.694618668e-009	4.015998535e+003	1.909918224e-009	4.015998535e+003	1.319341192e-009	4.015998535e+003	1.538006389e-009	4.015998535e+003	1.495696234e-009	4.015998535e+003	2.065995375e-009	4.015998535e+003	2.370651897e-009	4.015998535e+003	1.833699081e-009	4.015998535e+003	2.145225775e-009	4.015998535e+003	1.300328067e-009
4.016120850e+003	2.630824447e-009	4.016120850e+003	2.207793504e-009	4.016120850e+003	1.080119771e-009	4.016120850e+003	1.606810351e-009	4.016120850e+003	2.407363642e-009	4.016120850e+003	1.719236642e-009	4.016120850e+003	3.065667498e-009	4.016120850e+003	2.223892626e-009	4.016120850e+003	1.746032985e-009	4.016120850e+003	1.803180938e-009	4.016120850e+003	1.426883833e-009	4.016120850e+003	1.759180246e-009	4.016120850e+003	1.949107986e-009
4.016243408e+003	1.851122811e-009	4.016243408e+003	1.729153376e-009	4.016243408e+003	2.016879774e-009	4.016243408e+003	1.690353635e-009	4.016243408e+003	1.904289393e-009	4.016243408e+003	2.109480368e-009	4.016243408e+003	2.489511930e-009	4.016243408e+003	1.523061899e-009	4.016243408e+003	1.603529642e-009	4.016243408e+003	2.086755435e-009	4.016243408e+003	2.433435453e-009	4.016243408e+003	2.338963467e-009	4.016243408e+003	1.456710752e-009
4.016365723e+003	1.687367912e-009	4.016365723e+003	1.903997182e-009	4.016365723e+003	1.150379680e-009	4.016365723e+003	1.196405197e-009	4.016365723e+003	3.764967449e-009	4.016365723e+003	2.155395196e-009	4.016365723e+003	1.364097613e-009	4.016365723e+003	1.994492349e-009	4.016365723e+003	2.113842434e-009	4.016365723e+003	1.937179528e-009	4.016365723e+003	2.717979397e-009	4.016365723e+003	1.316286968e-009	4.016365723e+003	2.066394167e-009
4.016488281e+003	1.619697265e-009	4.016488281e+003	1.378471892e-009	4.016488281e+003	1.821462647e-009	4.016488281e+003	1.232352442e-009	4.016488281e+003	2.181379077e-009	4.016488281e+003	1.833846852e-009	4.016488281e+003	1.643073788e-009	4.016488281e+003	2.379874742e-009	4.016488281e+003	2.373653274e-009	4.016488281e+003	9.818098556e-010	4.016488281e+003	1.522126425e-009	4.016488281e+003	1.549044670e-009	4.016488281e+003	2.216844264e-009
4.016610596e+003	2.499273011e-009	4.016610596e+003	2.073522465e-009	4.016610596e+003	1.488189350e-009	4.016610596e+003	1.995618337e-009	4.016610596e+003	1.557848295e-009	4.016610596e+003	2.373057972e-009	4.016610596e+003	1.740604993e-009	4.016610596e+003	1.016107531e-009	4.016610596e+003	1.034912600e-009	4.016610596e+003	1.934917782e-009	4.016610596e+003	1.935364757e-009	4.016610596e+003	2.201996585e-009	4.016610596e+003	1.990891452e-009
4.016733154e+003	2.432255952e-009	4.016733154e+003	1.704488883e-009	4.016733154e+003	2.010970279e-009	4.016733154e+003	1.655429904e-009	4.016733154e+003	2.411409739e-009	4.016733154e+003	2.474717986e-009	4.016733154e+003	1.341993072e-009	4.016733154e+003	1.476717415e-009	4.016733154e+003	1.413938189e-009	4.016733154e+003	1.468515420e-009	4.016733154e+003	2.508296681e-009	4.016733154e+003	1.954341133e-009	4.016733154e+003	2.386062459e-009
4.016855469e+003	2.133933696e-009	4.016855469e+003	2.054965753e-009	4.016855469e+003	2.221024920e-009	4.016855469e+003	1.615694134e-009	4.016855469e+003	2.203363714e-009	4.016855469e+003	2.087398476e-009	4.016855469e+003	2.055964066e-009	4.016855469e+003	1.449670939e-009	4.016855469e+003	1.634177238e-009	4.016855469e+003	1.458458798e-009	4.016855469e+003	1.389349968e-009	4.016855469e+003	2.113678788e-009	4.016855469e+003	1.473194455e-009
4.016978027e+003	1.254269022e-009	4.016978027e+003	1.761798374e-009	4.016978027e+003	1.545779837e-009	4.016978027e+003	1.042242515e-009	4.016978027e+003	1.803086014e-009	4.016978027e+003	7.617522724e-010	4.016978027e+003	1.837020203e-009	4.016978027e+003	1.241695302e-009	4.016978027e+003	1.624940738e-009	4.016978027e+003	1.008548689e-009	4.016978027e+003	1.976041997e-009	4.016978027e+003	2.195255311e-009	4.016978027e+003	1.469475097e-009
4.017100586e+003	1.695982021e-009	4.017100586e+003	1.710557251e-009	4.017100586e+003	1.867342947e-009	4.017100586e+003	1.188308119e-009	4.017100586e+003	1.410582540e-009	4.017100342e+003	2.589482184e-009	4.017100342e+003	1.535205962e-009	4.017100586e+003	2.486116868e-009	4.017100342e+003	1.814832951e-009	4.017100342e+003	2.458680370e-009	4.017100342e+003	1.929429727e-009	4.017100342e+003	1.110722736e-009	4.017100342e+003	1.485632395e-009
4.017222900e+003	1.593766230e-009	4.017222900e+003	1.714001274e-009	4.017222900e+003	1.550022000e-009	4.017222900e+003	1.260812454e-009	4.017222900e+003	1.800824934e-009	4.017222900e+003	1.944017169e-009	4.017222900e+003	1.232086211e-009	4.017222900e+003	1.690033002e-009	4.017222900e+003	1.371821434e-009	4.017222900e+003	1.186339138e-009	4.017222900e+003	1.700850016e-009	4.017222900e+003	1.029815788e-009	4.017222900e+003	2.104134200e-009
4.017345459e+003	1.448792974e-009	4.017345459e+003	2.360662110e-009	4.017345459e+003	1.924456816e-009	4.017345459e+003	2.677293054e-009	4.017345459e+003	2.557405621e-009	4.017345459e+003	2.669169108e-009	4.017345459e+003	2.060539073e-009	4.017345459e+003	2.070709604e-009	4.017345459e+003	2.332843918e-009	4.017345459e+003	1.786041759e-009	4.017345459e+003	1.777033076e-009	4.017345459e+003	2.429189072e-009	4.017345459e+003	2.408856670e-009
4.017467773e+003	2.086995687e-009	4.017467773e+003	2.730549786e-009	4.017467773e+003	1.485962797e-009	4.017467773e+003	1.694014040e-009	4.017467773e+003	2.000509536e-009	4.017467773e+003	2.006141031e-009	4.017467773e+003	2.023774703e-009	4.017467773e+003	1.422135854e-009	4.017467773e+003	1.136187811e-009	4.017467773e+003	2.115793540e-009	4.017467773e+003	1.688444051e-009	4.017467773e+003	1.953074369e-009	4.017467773e+003	1.656617954e-009
4.017590332e+003	1.766270019e-009	4.017590332e+003	2.489295881e-009	4.017590332e+003	1.803675098e-009	4.017590332e+003	1.921927284e-009	4.017590332e+003	1.029403562e-009	4.017590332e+003	1.601807464e-009	4.017590332e+003	1.665164784e-009	4.017590332e+003	9.404781398e-010	4.017590332e+003	1.690922624e-009	4.017590332e+003	1.457859056e-009	4.017590332e+003	1.490349066e-009	4.017590332e+003	1.879892242e-009	4.017590332e+003	1.619111956e-009
4.017712646e+003	2.062607862e-009	4.017712646e+003	1.995041465e-009	4.017712646e+003	1.056708387e-009	4.017712646e+003	1.490571444e-009	4.017712646e+003	1.700362851e-009	4.017712646e+003	2.699741541e-009	4.017712646e+003	1.730689925e-009	4.017712646e+003	1.838872499e-009	4.017712646e+003	1.836699126e-009	4.017712646e+003	1.356627588e-009	4.017712646e+003	1.352973955e-009	4.017712646e+003	1.651889514e-009	4.017712646e+003	2.201939742e-009
4.017835205e+003	2.253397469e-009	4.017835205e+003	1.354234391e-009	4.017835205e+003	1.312622233e-009	4.017835205e+003	1.736726207e-009	4.017835205e+003	1.247781101e-009	4.017835205e+003	2.153283329e-009	4.017835205e+003	2.370555086e-009	4.017835205e+003	1.338232081e-009	4.017835205e+003	2.098645036e-009	4.017835205e+003	1.197238086e-009	4.017835205e+003	2.350996287e-009	4.017835205e+003	1.720577458e-009	4.017835205e+003	1.769669189e-009
4.017957520e+003	2.786478381e-009	4.017957520e+003	1.293211871e-009	4.017957520e+003	1.511382464e-009	4.017957520e+003	1.935734462e-009	4.017957520e+003	2.580873071e-009	4.017957520e+003	2.147029887e-009	4.017957520e+003	1.658919779e-009	4.017957520e+003	2.738714144e-009	4.017957520e+003	1.847577202e-009	4.017957520e+003	1.905066105e-009	4.017957520e+003	1.679690720e-009	4.017957520e+003	2.110108976e-009	4.017957520e+003	1.570295560e-009
4.018080078e+003	1.769950408e-009	4.018080078e+003	1.793600712e-009	4.018080078e+003	1.448881015e-009	4.018080078e+003	2.214353811e-009	4.018080078e+003	2.394712428e-009	4.018080078e+003	1.219006895e-009	4.018080078e+003	2.845426783e-009	4.018080078e+003	1.417759132e-009	4.018080078e+003	2.003357258e-009	4.018080078e+003	3.081986888e-009	4.018080078e+003	2.462896775e-009	4.018080078e+003	2.040918323e-009	4.018080078e+003	2.028123447e-009
4.018202393e+003	1.706604635e-009	4.018202393e+003	2.329224147e-009	4.018202393e+003	1.326460608e-009	4.018202393e+003	2.192127146e-009	4.018202393e+003	7.710063699e-010	4.018202393e+003	1.862058840e-009	4.018202393e+003	1.614268164e-009	4.018202393e+003	2.069923788e-009	4.018202393e+003	1.597258881e-009	4.018202393e+003	1.589347542e-009	4.018202393e+003	1.340046629e-009	4.018202393e+003	2.302884328e-009	4.018202393e+003	1.264456095e-009
4.018324951e+003	2.120934539e-009	4.018324951e+003	1.690983686e-009	4.018324951e+003	1.599331889e-009	4.018324951e+003	1.745832701e-009	4.018324951e+003	2.946774158e-009	4.018324951e+003	2.003809341e-009	4.018324951e+003	1.679452688e-009	4.018324951e+003	3.191040765e-009	4.018324951e+003	2.937744714e-009	4.018324951e+003	1.491113233e-009	4.018324951e+003	1.828425633e-009	4.018324951e+003	3.798426018e-009	4.018324951e+003	2.325609927e-009
4.018447266e+003	2.224725293e-009	4.018447266e+003	1.722222254e-009	4.018447266e+003	1.825330997e-009	4.018447266e+003	1.527411975e-009	4.018447266e+003	1.428285601e-009	4.018447266e+003	1.788437176e-009	4.018447266e+003	1.615995671e-009	4.018447266e+003	1.952922934e-009	4.018447266e+003	1.138521499e-009	4.018447266e+003	1.953132100e-009	4.018447266e+003	2.088517137e-009	4.018447266e+003	1.793004190e-009	4.018447266e+003	1.338475331e-009
4.018569824e+003	1.737573641e-009	4.018569824e+003	1.833400320e-009	4.018569824e+003	1.636667690e-009	4.018569824e+003	2.823723255e-009	4.018569824e+003	2.527741572e-009	4.018569824e+003	1.601011435e-009	4.018569824e+003	1.868169619e-009	4.018569824e+003	1.269526373e-009	4.018569824e+003	2.348749639e-009	4.018569824e+003	2.037962465e-009	4.018569824e+003	2.042655156e-009	4.018569824e+003	1.514991910e-009	4.018569824e+003	1.648044701e-009
4.018692139e+003	1.726908616e-009	4.018692139e+003	2.157425572e-009	4.018692139e+003	2.036818492e-009	4.018692139e+003	1.407558514e-009	4.018692139e+003	1.858492804e-009	4.018692139e+003	1.144912942e-009	4.018692139e+003	1.814014605e-009	4.018692139e+003	2.258238041e-009	4.018692139e+003	1.526069937e-009	4.018692139e+003	1.885052114e-009	4.018692139e+003	2.095574159e-009	4.018692139e+003	2.048446746e-009	4.018692139e+003	1.564194996e-009
4.018814697e+003	1.607668110e-009	4.018814697e+003	1.182902332e-009	4.018814697e+003	1.907137337e-009	4.018814697e+003	1.364304891e-009	4.018814697e+003	2.281331124e-009	4.018814697e+003	1.608201572e-009	4.018814697e+003	1.564105179e-009	4.018814697e+003	9.874968621e-010	4.018814697e+003	1.666868088e-009	4.018814697e+003	3.019006600e-009	4.018814697e+003	2.171162805e-009	4.018814697e+003	1.720754761e-009	4.018814697e+003	2.732275961e-009
4.018937012e+003	1.547430517e-009	4.018937012e+003	1.732470500e-009	4.018937012e+003	1.460090937e-009	4.018937012e+003	1.974423958e-009	4.018937012e+003	1.764129620e-009	4.018937012e+003	1.702896379e-009	4.018937012e+003	1.683595152e-009	4.018937012e+003	1.580395259e-009	4.018937012e+003	1.919377768e-009	4.018937012e+003	1.571234143e-009	4.018937012e+003	2.542322575e-009	4.018937012e+003	1.655020454e-009	4.018937012e+003	2.042114700e-009
4.019059570e+003	2.366469687e-009	4.019059570e+003	1.595453880e-009	4.019059570e+003	2.883494332e-009	4.019059570e+003	1.732973653e-009	4.019059570e+003	1.329803934e-009	4.019059570e+003	2.784752651e-009	4.019059570e+003	1.245872960e-009	4.019059570e+003	1.710951603e-009	4.019059570e+003	2.517400732e-009	4.019059570e+003	1.239535918e-009	4.019059570e+003	2.032827906e-009	4.019059570e+003	1.234154889e-009	4.019059570e+003	1.322701726e-009
4.019181885e+003	1.123030891e-009	4.019181885e+003	1.365058733e-009	4.019181885e+003	2.610963667e-009	4.019181885e+003	1.794437376e-009	4.019181885e+003	1.292575380e-009	4.019181885e+003	1.627643131e-009	4.019181885e+003	1.882092260e-009	4.019181885e+003	1.735279365e-009	4.019181885e+003	9.440713766e-010	4.019181885e+003	1.976792063e-009	4.019181885e+003	1.879067124e-009	4.019181885e+003	2.196151927e-009	4.019181885e+003	1.010654671e-009
4.019304443e+003	1.635111935e-009	4.019304443e+003	1.333716249e-009	4.019304443e+003	1.927652038e-009	4.019304443e+003	2.253365050e-009	4.019304443e+003	1.773173497e-009	4.019304443e+003	1.556865636e-009	4.019304443e+003	1.886616863e-009	4.019304443e+003	2.517988262e-009	4.019304443e+003	1.955145601e-009	4.019304443e+003	1.481837653e-009	4.019304443e+003	1.312644882e-009	4.019304443e+003	1.552799556e-009	4.019304443e+003	2.276101752e-009
4.019426758e+003	1.897152435e-009	4.019427002e+003	2.156294476e-009	4.019426758e+003	2.650176301e-009	4.019426758e+003	1.683870265e-009	4.019426758e+003	1.385752513e-009	4.019426758e+003	1.763799218e-009	4.019426758e+003	1.466358035e-009	4.019426758e+003	2.329080262e-009	4.019426758e+003	1.660265703e-009	4.019426758e+003	2.067014560e-009	4.019426758e+003	1.496406776e-009	4.019426758e+003	2.621622919e-009	4.019426758e+003	1.493764445e-009
4.019549316e+003	2.026299795e-009	4.019549316e+003	9.856545580e-010	4.019549316e+003	2.290270862e-009	4.019549316e+003	1.823024620e-009	4.019549316e+003	1.995168919e-009	4.019549316e+003	1.304739317e-009	4.019549316e+003	1.782340386e-009	4.019549316e+003	1.574842812e-009	4.019549316e+003	1.693153062e-009	4.019549316e+003	2.287656953e-009	4.019549316e+003	2.732935656e-009	4.019549316e+003	2.479152439e-009	4.019549316e+003	1.457355459e-009
4.019671875e+003	1.899168822e-009	4.019671875e+003	1.374290681e-009	4.019671875e+003	2.005695166e-009	4.019671875e+003	1.864763677e-009	4.019671875e+003	1.966237395e-009	4.019671875e+003	1.592689869e-009	4.019671875e+003	1.563019270e-009	4.019671875e+003	1.762032631e-009	4.019671875e+003	1.325548227e-009	4.019671875e+003	1.158444340e-009	4.019671875e+003	2.385159847e-009	4.019671875e+003	1.298501973e-009	4.019671875e+003	1.839793762e-009
4.019794189e+003	1.592128984e-009	4.019794189e+003	1.963073260e-009	4.019794189e+003	1.185266663e-009	4.019794189e+003	2.614065409e-009	4.019794189e+003	1.918747827e-009	4.019794189e+003	2.176541392e-009	4.019794189e+003	1.687416762e-009	4.019794189e+003	1.677493144e-009	4.019794189e+003	2.467996918e-009	4.019794189e+003	2.033794910e-009	4.019794189e+003	1.635680924e-009	4.019794189e+003	2.059937110e-009	4.019794189e+003	1.587193488e-009
4.019916748e+003	1.603428501e-009	4.019916748e+003	1.425151330e-009	4.019916748e+003	2.273012889e-009	4.019916748e+003	2.108355490e-009	4.019916748e+003	7.545342129e-010	4.019916748e+003	1.861323873e-009	4.019916748e+003	1.420440654e-009	4.019916748e+003	1.575075514e-009	4.019916748e+003	1.926305782e-009	4.019916748e+003	1.567215024e-009	4.019916748e+003	2.394210386e-009	4.019916748e+003	1.685301121e-009	4.019916748e+003	1.197977606e-009
4.020039063e+003	1.382884807e-009	4.020039063e+003	1.626054735e-009	4.020039063e+003	1.703937325e-009	4.020039063e+003	1.669537952e-009	4.020039063e+003	1.592927013e-009	4.020039063e+003	2.016413037e-009	4.020039063e+003	1.328707699e-009	4.020039063e+003	1.861607091e-009	4.020039063e+003	2.081761430e-009	4.020039063e+003	1.693300278e-009	4.020039063e+003	1.736534805e-009	4.020039063e+003	2.053117010e-009	4.020039063e+003	1.848393771e-009
4.020161621e+003	1.414335649e-009	4.020161621e+003	2.025559720e-009	4.020161621e+003	2.460738058e-009	4.020161621e+003	2.840361057e-009	4.020161621e+003	2.497678286e-009	4.020161621e+003	2.100487784e-009	4.020161621e+003	2.033195834e-009	4.020161621e+003	1.960306362e-009	4.020161621e+003	1.629626545e-009	4.020161621e+003	1.515934267e-009	4.020161621e+003	2.204494143e-009	4.020161621e+003	2.425755374e-009	4.020161621e+003	1.514574799e-009
4.020283936e+003	1.303056996e-009	4.020283936e+003	1.890334778e-009	4.020283936e+003	1.909928882e-009	4.020283936e+003	1.815471551e-009	4.020283936e+003	2.020541512e-009	4.020283936e+003	1.785224635e-009	4.020283936e+003	1.728082788e-009	4.020283936e+003	2.939027910e-009	4.020283936e+003	1.309822917e-009	4.020283936e+003	1.766032875e-009	4.020283936e+003	1.066685074e-009	4.020283936e+003	1.545416572e-009	4.020283936e+003	1.945069439e-009
4.020406494e+003	1.965358765e-009	4.020406494e+003	1.543014605e-009	4.020406494e+003	1.327837285e-009	4.020406494e+003	1.921554249e-009	4.020406494e+003	2.504165320e-009	4.020406494e+003	1.683345907e-009	4.020406494e+003	1.757804569e-009	4.020406494e+003	1.610063083e-009	4.020406494e+003	1.477084344e-009	4.020406494e+003	1.935633653e-009	4.020406494e+003	1.867932697e-009	4.020406494e+003	1.475758848e-009	4.020406494e+003	1.354332979e-009
4.020528809e+003	1.886691914e-009	4.020528809e+003	1.662238236e-009	4.020528809e+003	1.386310178e-009	4.020528809e+003	1.998906596e-009	4.020528809e+003	2.141185229e-009	4.020528809e+003	1.694152374e-009	4.020528809e+003	7.499269539e-010	4.020528809e+003	2.084810324e-009	4.020528809e+003	1.715203979e-009	4.020528809e+003	2.593526505e-009	4.020528809e+003	2.274497923e-009	4.020528809e+003	2.229492813e-009	4.020528809e+003	2.155173817e-009
4.020651367e+003	1.722304299e-009	4.020651367e+003	2.300956092e-009	4.020651367e+003	1.887195511e-009	4.020651367e+003	1.959238771e-009	4.020651367e+003	3.202519805e-009	4.020651367e+003	2.273789823e-009	4.020651367e+003	2.929753773e-009	4.020651367e+003	1.511372361e-009	4.020651367e+003	1.985021036e-009	4.020651367e+003	1.055235233e-009	4.020651367e+003	2.171513858e-009	4.020651367e+003	1.623430168e-009	4.020651367e+003	1.769281943e-009
4.020773682e+003	1.498748126e-009	4.020773682e+003	2.168734081e-009	4.020773682e+003	2.407214428e-009	4.020773682e+003	1.111388537e-009	4.020773682e+003	2.319874071e-009	4.020773682e+003	2.065389859e-009	4.020773682e+003	1.514973924e-009	4.020773682e+003	2.391135956e-009	4.020773682e+003	2.218496498e-009	4.020773682e+003	1.556465401e-009	4.020773682e+003	1.732081145e-009	4.020773682e+003	1.582841413e-009	4.020773682e+003	1.675381944e-009
4.020896240e+003	1.117311244e-009	4.020896240e+003	1.178833586e-009	4.020896240e+003	2.023887724e-009	4.020896240e+003	1.747369360e-009	4.020896240e+003	1.678989947e-009	4.020896240e+003	1.947190187e-009	4.020896240e+003	2.018651912e-009	4.020896240e+003	2.174214364e-009	4.020896240e+003	2.033211377e-009	4.020896240e+003	1.351558532e-009	4.020896240e+003	1.998614385e-009	4.020896240e+003	1.544463446e-009	4.020896240e+003	2.227499518e-009
4.021018555e+003	1.972045194e-009	4.021018555e+003	2.253928599e-009	4.021018555e+003	2.382960274e-009	4.021018555e+003	2.867903914e-009	4.021018555e+003	2.151755885e-009	4.021018555e+003	1.669092087e-009	4.021018555e+003	1.406747052e-009	4.021018555e+003	2.920088171e-009	4.021018555e+003	1.687188389e-009	4.021018555e+003	1.415876416e-009	4.021018555e+003	2.465843085e-009	4.021018555e+003	1.710837028e-009	4.021018555e+003	1.754503764e-009
4.021141113e+003	2.325122539e-009	4.021141113e+003	1.261624583e-009	4.021141113e+003	1.974657104e-009	4.021141113e+003	1.378077430e-009	4.021141113e+003	1.009547002e-009	4.021141113e+003	2.029685531e-009	4.021141113e+003	1.806804817e-009	4.021141113e+003	1.605006683e-009	4.021141113e+003	1.772199498e-009	4.021141113e+003	9.366164511e-010	4.021141113e+003	1.859866927e-009	4.021141113e+003	2.621268314e-009	4.021141113e+003	2.019891587e-009
4.021263428e+003	2.679526823e-009	4.021263428e+003	1.881647949e-009	4.021263428e+003	1.455329635e-009	4.021263428e+003	1.699511643e-009	4.021263428e+003	1.348040679e-009	4.021263428e+003	1.860417820e-009	4.021263428e+003	1.662530003e-009	4.021263428e+003	2.104622254e-009	4.021263428e+003	1.182922427e-009	4.021263428e+003	1.823816098e-009	4.021263428e+003	2.352306350e-009	4.021263428e+003	1.589256948e-009	4.021263428e+003	2.084340034e-009
4.021385986e+003	2.250629905e-009	4.021385986e+003	2.821795908e-009	4.021385986e+003	1.707810116e-009	4.021385986e+003	2.002852106e-009	4.021385986e+003	1.238762315e-009	4.021385986e+003	1.452367782e-009	4.021385986e+003	1.652931680e-009	4.021385986e+003	2.451266079e-009	4.021385986e+003	2.151800294e-009	4.021385986e+003	1.486258006e-009	4.021385986e+003	8.559141729e-010	4.021385986e+003	1.639563707e-009	4.021385986e+003	1.806907179e-009
4.021508301e+003	1.918808890e-009	4.021508301e+003	1.762906265e-009	4.021508301e+003	1.698445828e-009	4.021508301e+003	2.140662536e-009	4.021508301e+003	1.775205094e-009	4.021508301e+003	1.772805347e-009	4.021508301e+003	9.142429036e-010	4.021508301e+003	2.053420989e-009	4.021508301e+003	2.187461101e-009	4.021508301e+003	1.720194986e-009	4.021508301e+003	1.409951933e-009	4.021508301e+003	2.187298787e-009	4.021508301e+003	1.322750243e-009
4.021630859e+003	2.232782625e-009	4.021630859e+003	1.662988747e-009	4.021630859e+003	1.229327307e-009	4.021630859e+003	1.905773095e-009	4.021630859e+003	1.828654228e-009	4.021630859e+003	1.755448231e-009	4.021630859e+003	2.030812185e-009	4.021630859e+003	1.715313558e-009	4.021630859e+003	2.419869194e-009	4.021630859e+003	1.880079648e-009	4.021630859e+003	1.541176964e-009	4.021630859e+003	1.677557648e-009	4.021630859e+003	2.272688038e-009
4.021753174e+003	1.833084240e-009	4.021753174e+003	1.734756339e-009	4.021753174e+003	1.563209451e-009	4.021753174e+003	2.061496085e-009	4.021753174e+003	1.957576323e-009	4.021753174e+003	1.324363175e-009	4.021753174e+003	1.958559759e-009	4.021753174e+003	2.537323684e-009	4.021753174e+003	2.000172472e-009	4.021753174e+003	2.053567982e-009	4.021753174e+003	1.433975716e-009	4.021753174e+003	1.088259483e-009	4.021753174e+003	1.616361600e-009
4.021875732e+003	1.890048784e-009	4.021875732e+003	1.627590840e-009	4.021875732e+003	1.894560731e-009	4.021875732e+003	1.441025632e-009	4.021875732e+003	1.266960648e-009	4.021875732e+003	1.577487696e-009	4.021875732e+003	1.540838790e-009	4.021875732e+003	1.596331622e-009	4.021875732e+003	1.968003316e-009	4.021875732e+003	1.522007409e-009	4.021875732e+003	1.722659237e-009	4.021875732e+003	1.878317502e-009	4.021875732e+003	1.615232281e-009
4.021998291e+003	1.018464757e-009	4.021998291e+003	1.933446514e-009	4.021998291e+003	1.883616152e-009	4.021998291e+003	2.821872958e-009	4.021998291e+003	2.351088657e-009	4.021998291e+003	1.442293285e-009	4.021998047e+003	2.031576685e-009	4.021998291e+003	1.983795572e-009	4.021998291e+003	2.421915113e-009	4.021998047e+003	1.699644536e-009	4.021998047e+003	2.233497165e-009	4.021998047e+003	2.309937797e-009	4.021998047e+003	1.746953693e-009
4.022120605e+003	1.104905056e-009	4.022120605e+003	1.471693323e-009	4.022120605e+003	2.864339876e-009	4.022120605e+003	1.743175715e-009	4.022120605e+003	1.464122046e-009	4.022120605e+003	2.300031943e-009	4.022120605e+003	2.394545673e-009	4.022120605e+003	2.174070035e-009	4.022120605e+003	1.894337798e-009	4.022120605e+003	1.358217427e-009	4.022120605e+003	1.642988301e-009	4.022120605e+003	2.295085455e-009	4.022120605e+003	1.836289232e-009
4.022243164e+003	1.524030568e-009	4.022243164e+003	1.146834072e-009	4.022243164e+003	1.853537435e-009	4.022243164e+003	2.533450560e-009	4.022243164e+003	2.320909465e-009	4.022243164e+003	2.280106770e-009	4.022243164e+003	2.306851599e-009	4.022243164e+003	8.503912574e-010	4.022243164e+003	2.272470878e-009	4.022243164e+003	1.543299599e-009	4.022243164e+003	2.901558993e-009	4.022243164e+003	1.839202013e-009	4.022243164e+003	2.571777680e-009
4.022365479e+003	1.902333846e-009	4.022365479e+003	1.751375600e-009	4.022365479e+003	1.840217978e-009	4.022365479e+003	1.895567037e-009	4.022365479e+003	2.761831652e-009	4.022365479e+003	2.292425583e-009	4.022365479e+003	1.866005350e-009	4.022365479e+003	1.640877545e-009	4.022365479e+003	2.039567404e-009	4.022365479e+003	1.357277957e-009	4.022365479e+003	3.180456787e-009	4.022365479e+003	2.582349223e-009	4.022365479e+003	1.856045651e-009
4.022488037e+003	2.059187931e-009	4.022488037e+003	2.271096866e-009	4.022488037e+003	1.487927892e-009	4.022488037e+003	1.409426020e-009	4.022488037e+003	1.663972959e-009	4.022488037e+003	2.093269114e-009	4.022488037e+003	1.500683355e-009	4.022488037e+003	1.747746725e-009	4.022488037e+003	1.695213747e-009	4.022488037e+003	1.463231203e-009	4.022488037e+003	1.314183096e-009	4.022488037e+003	2.298916613e-009	4.022488037e+003	2.238793817e-009
4.022610352e+003	1.833582508e-009	4.022610352e+003	2.853341119e-009	4.022610352e+003	2.380739828e-009	4.022610352e+003	1.417173823e-009	4.022610352e+003	1.718995279e-009	4.022610352e+003	1.426592955e-009	4.022610352e+003	1.932278115e-009	4.022610352e+003	1.615185541e-009	4.022610352e+003	2.526653331e-009	4.022610352e+003	1.987297216e-009	4.022610352e+003	1.465340627e-009	4.022610352e+003	1.803676875e-009	4.022610352e+003	1.532642124e-009
4.022732910e+003	2.085444484e-009	4.022732910e+003	2.209445071e-009	4.022732910e+003	1.668632676e-009	4.022732910e+003	1.912963343e-009	4.022732910e+003	2.224002538e-009	4.022732910e+003	1.904016500e-009	4.022732910e+003	2.020345224e-009	4.022732910e+003	2.099535878e-009	4.022732910e+003	2.902635687e-009	4.022732910e+003	2.261197896e-009	4.022732910e+003	2.185829961e-009	4.022732910e+003	1.989439502e-009	4.022732910e+003	1.925176463e-009
4.022855225e+003	2.038575975e-009	4.022855225e+003	1.708138742e-009	4.022855225e+003	2.161752111e-009	4.022855225e+003	1.184124798e-009	4.022855225e+003	1.660698801e-009	4.022855225e+003	1.245642367e-009	4.022855225e+003	2.124774356e-009	4.022855225e+003	1.362163493e-009	4.022855225e+003	9.639636867e-010	4.022855225e+003	2.084737494e-009	4.022855225e+003	1.948106787e-009	4.022855225e+003	2.038969660e-009	4.022855225e+003	2.241134389e-009
4.022977783e+003	2.625776263e-009	4.022977783e+003	1.588756571e-009	4.022977783e+003	2.159375567e-009	4.022977783e+003	1.998457844e-009	4.022977783e+003	1.445960462e-009	4.022977783e+003	2.433800494e-009	4.022977783e+003	2.373427455e-009	4.022977783e+003	1.928585958e-009	4.022977783e+003	1.828717955e-009	4.022977783e+003	2.011485423e-009	4.022977783e+003	1.476925915e-009	4.022977783e+003	2.278212063e-009	4.022977783e+003	2.826837431e-009
4.023100098e+003	1.533277172e-009	4.023100098e+003	1.308694153e-009	4.023100098e+003	1.806990668e-009	4.023100098e+003	1.653882253e-009	4.023100098e+003	2.111164354e-009	4.023100098e+003	9.189249361e-010	4.023100098e+003	9.921882205e-010	4.023100098e+003	2.060474680e-009	4.023100098e+003	2.211914651e-009	4.023100098e+003	1.716966458e-009	4.023100098e+003	2.291056456e-009	4.023100098e+003	2.002755073e-009	4.023100098e+003	1.531022087e-009
4.023222656e+003	2.383229392e-009	4.023222656e+003	1.331561639e-009	4.023222656e+003	1.831455765e-009	4.023222656e+003	1.802312966e-009	4.023222656e+003	2.050309700e-009	4.023222656e+003	1.502908797e-009	4.023222656e+003	1.101930547e-009	4.023222656e+003	1.405470518e-009	4.023222656e+003	1.705682373e-009	4.023222656e+003	1.717641918e-009	4.023222656e+003	1.561932139e-009	4.023222656e+003	1.784464465e-009	4.023222656e+003	1.827552554e-009
4.023344971e+003	1.776271796e-009	4.023344971e+003	1.230642144e-009	4.023344971e+003	1.428491880e-009	4.023344971e+003	1.394635629e-009	4.023344971e+003	2.470737615e-009	4.023344971e+003	1.794228766e-009	4.023344971e+003	1.650064863e-009	4.023344971e+003	1.630017787e-009	4.023344971e+003	1.794008830e-009	4.023344971e+003	1.807871075e-009	4.023344971e+003	2.171380187e-009	4.023344971e+003	1.862797250e-009	4.023344971e+003	2.327843696e-009
4.023467529e+003	1.819134510e-009	4.023467529e+003	2.020231760e-009	4.023467529e+003	1.976492303e-009	4.023467529e+003	1.977679798e-009	4.023467529e+003	1.645431902e-009	4.023467529e+003	1.891180990e-009	4.023467529e+003	1.864217447e-009	4.023467529e+003	2.266430599e-009	4.023467529e+003	1.979454600e-009	4.023467529e+003	1.486365142e-009	4.023467529e+003	1.658870596e-009	4.023467529e+003	3.221303002e-009	4.023467529e+003	1.508123404e-009
4.023589844e+003	1.725356746e-009	4.023589844e+003	1.460891297e-009	4.023589844e+003	1.728673427e-009	4.023589844e+003	2.318398140e-009	4.023589844e+003	2.259929577e-009	4.023589844e+003	2.955137246e-009	4.023589844e+003	1.819192463e-009	4.023589844e+003	1.290470508e-009	4.023589844e+003	1.845627984e-009	4.023589844e+003	1.795796289e-009	4.023589844e+003	2.013518907e-009	4.023589844e+003	2.237575458e-009	4.023589844e+003	1.608373323e-009
4.023712402e+003	2.084136197e-009	4.023712402e+003	1.844897901e-009	4.023712402e+003	1.460561672e-009	4.023712402e+003	2.578923075e-009	4.023712402e+003	1.998474719e-009	4.023712402e+003	1.354170553e-009	4.023712402e+003	2.114513675e-009	4.023712402e+003	1.887931367e-009	4.023712402e+003	1.063328647e-009	4.023712402e+003	2.008388122e-009	4.023712402e+003	1.187474119e-009	4.023712402e+003	2.145298827e-009	4.023712402e+003	2.169664448e-009
4.023834717e+003	1.347498446e-009	4.023834717e+003	1.184367160e-009	4.023834717e+003	1.422771123e-009	4.023834717e+003	1.210750056e-009	4.023834717e+003	1.713528763e-009	4.023834717e+003	1.727498922e-009	4.023834717e+003	2.129811882e-009	4.023834717e+003	1.629992474e-009	4.023834717e+003	2.282615652e-009	4.023834717e+003	1.947340289e-009	4.023834717e+003	2.451401082e-009	4.023834717e+003	1.177259401e-009	4.023834717e+003	1.410047079e-009
4.023957275e+003	1.383013704e-009	4.023957275e+003	1.677533334e-009	4.023957275e+003	1.263458893e-009	4.023957275e+003	1.481298306e-009	4.023957275e+003	1.552158402e-009	4.023957275e+003	2.998101323e-009	4.023957275e+003	1.653757686e-009	4.023957275e+003	1.994021170e-009	4.023957275e+003	1.519567250e-009	4.023957275e+003	1.348508749e-009	4.023957275e+003	2.644691355e-009	4.023957275e+003	1.268786520e-009	4.023957275e+003	2.121690157e-009
4.024079590e+003	2.026672830e-009	4.024079590e+003	1.927177973e-009	4.024079590e+003	1.291193263e-009	4.024079590e+003	1.841842789e-009	4.024079590e+003	2.242172004e-009	4.024079590e+003	2.225391205e-009	4.024079590e+003	1.970751562e-009	4.024079590e+003	2.331737914e-009	4.024079590e+003	1.513757120e-009	4.024079590e+003	1.794645654e-009	4.024079590e+003	2.659334752e-009	4.024079590e+003	1.825624318e-009	4.024079590e+003	1.649852921e-009
4.024202148e+003	1.720925291e-009	4.024202148e+003	1.789860926e-009	4.024202148e+003	1.606875744e-009	4.024202148e+003	1.833214358e-009	4.024202148e+003	2.412119615e-009	4.024202148e+003	2.173036640e-009	4.024202148e+003	1.939398642e-009	4.024202148e+003	2.566534318e-009	4.024202148e+003	1.739466571e-009	4.024202148e+003	1.187636323e-009	4.024202148e+003	2.247586117e-009	4.024202148e+003	2.242194430e-009	4.024202148e+003	1.336702860e-009
4.024324707e+003	2.114618702e-009	4.024324707e+003	1.466259447e-009	4.024324463e+003	1.488981050e-009	4.024324463e+003	1.120789350e-009	4.024324463e+003	1.478950296e-009	4.024324463e+003	2.444826563e-009	4.024324463e+003	2.115739139e-009	4.024324463e+003	2.904849250e-009	4.024324463e+003	1.842774489e-009	4.024324463e+003	2.202933835e-009	4.024324463e+003	2.194946891e-009	4.024324463e+003	2.449058956e-009	4.024324463e+003	2.247049880e-009
4.024447021e+003	2.091807394e-009	4.024447021e+003	2.327835702e-009	4.024447021e+003	1.959101770e-009	4.024447021e+003	1.656016102e-009	4.024447021e+003	1.555643503e-009	4.024447021e+003	1.628716384e-009	4.024447021e+003	1.273830597e-009	4.024447021e+003	2.323732096e-009	4.024447021e+003	2.853917769e-009	4.024447021e+003	1.342501554e-009	4.024447021e+003	2.152155121e-009	4.024447021e+003	2.377630093e-009	4.024447021e+003	2.031198099e-009
4.024569580e+003	2.007415345e-009	4.024569580e+003	1.641440761e-009	4.024569580e+003	1.627811552e-009	4.024569580e+003	1.675691474e-009	4.024569580e+003	2.070529082e-009	4.024569580e+003	1.340359934e-009	4.024569580e+003	2.840533142e-009	4.024569580e+003	1.968889940e-009	4.024569580e+003	1.473377864e-009	4.024569580e+003	1.643689851e-009	4.024569580e+003	1.203603661e-009	4.024569580e+003	8.860777112e-010	4.024569580e+003	1.904368441e-009
4.024691895e+003	1.142519301e-009	4.024691895e+003	3.152335726e-009	4.024691895e+003	2.226900886e-009	4.024691895e+003	1.112127612e-009	4.024691895e+003	1.711062292e-009	4.024691895e+003	1.790924742e-009	4.024691895e+003	2.111913311e-009	4.024691895e+003	1.170496033e-009	4.024691895e+003	1.523661974e-009	4.024691895e+003	1.127634541e-009	4.024691895e+003	1.928934790e-009	4.024691895e+003	1.583648435e-009	4.024691895e+003	1.813956985e-009
4.024814453e+003	2.204498806e-009	4.024814453e+003	1.976906194e-009	4.024814453e+003	1.436627706e-009	4.024814453e+003	1.963125662e-009	4.024814453e+003	2.379765052e-009	4.024814453e+003	1.224357171e-009	4.024814453e+003	1.364607649e-009	4.024814453e+003	2.084187045e-009	4.024814453e+003	2.156431922e-009	4.024814453e+003	8.427278320e-010	4.024814453e+003	1.648877812e-009	4.024814453e+003	1.838230346e-009	4.024814453e+003	1.418677176e-009
4.024936768e+003	1.417704176e-009	4.024936768e+003	2.433062862e-009	4.024936768e+003	1.870487099e-009	4.024936768e+003	2.430765811e-009	4.024936768e+003	1.660926729e-009	4.024936768e+003	1.467424182e-009	4.024936768e+003	2.146059552e-009	4.024936768e+003	2.888782324e-009	4.024936768e+003	1.457638565e-009	4.024936768e+003	1.867958899e-009	4.024936768e+003	1.965631879e-009	4.024936768e+003	1.654035353e-009	4.024936768e+003	1.993632592e-009
4.025059326e+003	2.154790568e-009	4.025059326e+003	1.660471649e-009	4.025059326e+003	2.903425722e-009	4.025059326e+003	1.801552352e-009	4.025059326e+003	1.459926402e-009	4.025059326e+003	2.279280320e-009	4.025059326e+003	1.315025422e-009	4.025059326e+003	2.437068547e-009	4.025059326e+003	1.463728472e-009	4.025059326e+003	2.045440928e-009	4.025059326e+003	1.341638134e-009	4.025059326e+003	2.733633098e-009	4.025059326e+003	1.691799589e-009
4.025181641e+003	1.640492520e-009	4.025181641e+003	2.585776704e-009	4.025181641e+003	1.970073660e-009	4.025181641e+003	1.572092567e-009	4.025181641e+003	2.021355527e-009	4.025181641e+003	2.033169189e-009	4.025181641e+003	1.208860900e-009	4.025181641e+003	1.719739351e-009	4.025181641e+003	1.308176012e-009	4.025181641e+003	2.221582696e-009	4.025181641e+003	2.188817350e-009	4.025181641e+003	2.240522212e-009	4.025181641e+003	1.815965711e-009
4.025304199e+003	2.378916397e-009	4.025304199e+003	2.279122002e-009	4.025304199e+003	1.237010827e-009	4.025304199e+003	1.843467268e-009	4.025304199e+003	1.166663766e-009	4.025304199e+003	1.427439389e-009	4.025304199e+003	2.358190088e-009	4.025304199e+003	2.116036901e-009	4.025304199e+003	2.408429900e-009	4.025304199e+003	1.665772076e-009	4.025304199e+003	1.671638161e-009	4.025304199e+003	1.410658257e-009	4.025304199e+003	1.576208830e-009
4.025426514e+003	2.119169951e-009	4.025426514e+003	1.343965272e-009	4.025426514e+003	1.676401462e-009	4.025426514e+003	1.074188849e-009	4.025426514e+003	9.976999227e-010	4.025426514e+003	2.094947327e-009	4.025426514e+003	1.451972764e-009	4.025426514e+003	2.078160977e-009	4.025426514e+003	1.919925552e-009	4.025426514e+003	1.759711821e-009	4.025426514e+003	1.653704729e-009	4.025426514e+003	1.920701820e-009	4.025426514e+003	1.629586799e-009
4.025549072e+003	2.471252314e-009	4.025549072e+003	2.184394887e-009	4.025549072e+003	1.821044093e-009	4.025549072e+003	1.590656717e-009	4.025549072e+003	1.453724030e-009	4.025549072e+003	1.398910765e-009	4.025549072e+003	1.821042539e-009	4.025549072e+003	1.404877548e-009	4.025549072e+003	1.731203847e-009	4.025549072e+003	2.166433033e-009	4.025549072e+003	2.092466866e-009	4.025549072e+003	1.490488066e-009	4.025549072e+003	2.220329254e-009
4.025671387e+003	1.524005699e-009	4.025671387e+003	1.315681786e-009	4.025671387e+003	2.131878452e-009	4.025671387e+003	2.609183314e-009	4.025671387e+003	2.519012998e-009	4.025671387e+003	1.511033076e-009	4.025671387e+003	1.792573756e-009	4.025671387e+003	1.942309646e-009	4.025671387e+003	1.222870138e-009	4.025671387e+003	1.463488553e-009	4.025671387e+003	1.416201267e-009	4.025671387e+003	1.515164882e-009	4.025671387e+003	1.481515244e-009
4.025793945e+003	1.246958425e-009	4.025793945e+003	2.460764703e-009	4.025793945e+003	1.922342951e-009	4.025793945e+003	1.808026839e-009	4.025793945e+003	1.824073004e-009	4.025793945e+003	1.766085944e-009	4.025793945e+003	1.970860364e-009	4.025793945e+003	1.911956593e-009	4.025793945e+003	2.246870245e-009	4.025793945e+003	1.397469696e-009	4.025793945e+003	1.680490413e-009	4.025793945e+003	1.486556211e-009	4.025793945e+003	1.956938833e-009
4.025916260e+003	1.557745377e-009	4.025916260e+003	1.787536008e-009	4.025916260e+003	1.496541557e-009	4.025916260e+003	1.509178449e-009	4.025916260e+003	1.250968995e-009	4.025916260e+003	2.478563133e-009	4.025916260e+003	1.357784218e-009	4.025916260e+003	2.088929252e-009	4.025916260e+003	1.790477433e-009	4.025916260e+003	2.939644306e-009	4.025916260e+003	2.071498972e-009	4.025916260e+003	1.824823737e-009	4.025916260e+003	1.627736501e-009
4.026038818e+003	2.100440710e-009	4.026038818e+003	2.149733724e-009	4.026038818e+003	1.129310090e-009	4.026038818e+003	1.550179873e-009	4.026038818e+003	1.617522893e-009	4.026038818e+003	1.492099999e-009	4.026038818e+003	1.490470303e-009	4.026038818e+003	2.177546143e-009	4.026038818e+003	1.251307835e-009	4.026038818e+003	1.735693922e-009	4.026038818e+003	1.442779896e-009	4.026038818e+003	1.169326747e-009	4.026038818e+003	1.391935789e-009
4.026161133e+003	1.439276920e-009	4.026161133e+003	2.066144589e-009	4.026161133e+003	2.041942837e-009	4.026161133e+003	2.148899059e-009	4.026161133e+003	1.048954923e-009	4.026161133e+003	1.917954018e-009	4.026161133e+003	1.640793501e-009	4.026161133e+003	1.945078321e-009	4.026161133e+003	2.008675226e-009	4.026161133e+003	1.939878702e-009	4.026161133e+003	2.417902101e-009	4.026161133e+003	1.651147885e-009	4.026161133e+003	1.210730294e-009
4.026283691e+003	9.144280333e-010	4.026283691e+003	1.958355700e-009	4.026283691e+003	1.599357313e-009	4.026283691e+003	1.995277499e-009	4.026283691e+003	2.126724352e-009	4.026283691e+003	1.485052858e-009	4.026283691e+003	2.610028860e-009	4.026283691e+003	2.204405769e-009	4.026283691e+003	1.777043290e-009	4.026283691e+003	1.609477773e-009	4.026283691e+003	1.182399845e-009	4.026283691e+003	1.836844787e-009	4.026283691e+003	2.086008699e-009
4.026406006e+003	1.417737483e-009	4.026406006e+003	1.689369755e-009	4.026406006e+003	1.537676986e-009	4.026406006e+003	2.235605034e-009	4.026406006e+003	1.803476368e-009	4.026406006e+003	2.303752522e-009	4.026406006e+003	1.624018142e-009	4.026406006e+003	1.731966459e-009	4.026406006e+003	2.195406523e-009	4.026406006e+003	2.576016955e-009	4.026406006e+003	1.691120355e-009	4.026406006e+003	1.447812870e-009	4.026406006e+003	1.821118256e-009
4.026528564e+003	2.052149339e-009	4.026528564e+003	1.191345578e-009	4.026528564e+003	2.111493869e-009	4.026528564e+003	1.691672913e-009	4.026528564e+003	1.888362133e-009	4.026528564e+003	1.498164148e-009	4.026528564e+003	1.799606131e-009	4.026528564e+003	1.558581930e-009	4.026528564e+003	1.200988642e-009	4.026528564e+003	1.916809600e-009	4.026528564e+003	1.824660645e-009	4.026528564e+003	2.518303788e-009	4.026528564e+003	1.495003565e-009
4.026650879e+003	1.277184247e-009	4.026650879e+003	1.548545292e-009	4.026650879e+003	8.933327966e-010	4.026650879e+003	2.286425049e-009	4.026650879e+003	2.249752384e-009	4.026650879e+003	1.473751676e-009	4.026650879e+003	1.061653876e-009	4.026650879e+003	1.867044963e-009	4.026650879e+003	1.537579286e-009	4.026650879e+003	1.836121144e-009	4.026650879e+003	1.727694654e-009	4.026650879e+003	1.456271215e-009	4.026650879e+003	1.645651060e-009
4.026773438e+003	2.326614235e-009	4.026773438e+003	1.352640666e-009	4.026773438e+003	2.166407276e-009	4.026773438e+003	1.455442544e-009	4.026773438e+003	3.036457530e-009	4.026773438e+003	1.514843362e-009	4.026773438e+003	1.998603727e-009	4.026773438e+003	2.019409084e-009	4.026773438e+003	1.588965737e-009	4.026773438e+003	1.930982929e-009	4.026773438e+003	1.064443200e-009	4.026773438e+003	1.682651907e-009	4.026773438e+003	1.354203416e-009
4.026895996e+003	1.956067530e-009	4.026895996e+003	1.192321575e-009	4.026895996e+003	1.489238510e-009	4.026895996e+003	1.486408552e-009	4.026895996e+003	2.261435261e-009	4.026895996e+003	2.003694322e-009	4.026895996e+003	1.695180885e-009	4.026895996e+003	1.862831445e-009	4.026895996e+003	1.489695700e-009	4.026895752e+003	2.190052584e-009	4.026895996e+003	1.761357837e-009	4.026895752e+003	1.255486493e-009	4.026895752e+003	8.641713456e-010
4.027018311e+003	1.721569221e-009	4.027018311e+003	1.404010797e-009	4.027018311e+003	1.220013424e-009	4.027018311e+003	1.609350320e-009	4.027018311e+003	1.447918230e-009	4.027018311e+003	1.657929793e-009	4.027018311e+003	1.662278870e-009	4.027018311e+003	1.728610366e-009	4.027018311e+003	1.362514657e-009	4.027018311e+003	1.084518586e-009	4.027018311e+003	2.049743264e-009	4.027018311e+003	2.354999307e-009	4.027018311e+003	1.741261912e-009
4.027140869e+003	2.061494975e-009	4.027140869e+003	2.514553676e-009	4.027140869e+003	1.570094832e-009	4.027140869e+003	1.207276945e-009	4.027140869e+003	1.930638760e-009	4.027140869e+003	2.131949506e-009	4.027140869e+003	1.674465788e-009	4.027140869e+003	1.533196570e-009	4.027140869e+003	1.915679615e-009	4.027140869e+003	1.827808016e-009	4.027140869e+003	1.990914322e-009	4.027140869e+003	1.070717515e-009	4.027140869e+003	2.138767163e-009
4.027263184e+003	2.292945389e-009	4.027263184e+003	1.896418578e-009	4.027263184e+003	1.560329976e-009	4.027263184e+003	1.643410630e-009	4.027263184e+003	1.976425468e-009	4.027263184e+003	1.816380713e-009	4.027263184e+003	2.292602774e-009	4.027263184e+003	2.044457048e-009	4.027263184e+003	1.051654430e-009	4.027263184e+003	1.720678044e-009	4.027263184e+003	1.553017270e-009	4.027263184e+003	2.617740469e-009	4.027263184e+003	2.148021094e-009
4.027385742e+003	1.645439895e-009	4.027385742e+003	1.354169998e-009	4.027385742e+003	1.322772336e-009	4.027385742e+003	1.783617698e-009	4.027385742e+003	1.639444136e-009	4.027385742e+003	1.251586279e-009	4.027385742e+003	1.774918545e-009	4.027385742e+003	1.649707371e-009	4.027385742e+003	1.908847969e-009	4.027385742e+003	1.577361686e-009	4.027385742e+003	1.384722448e-009	4.027385742e+003	2.939110733e-009	4.027385742e+003	1.224222723e-009
4.027508057e+003	1.779829617e-009	4.027508057e+003	1.780511405e-009	4.027508057e+003	1.733367117e-009	4.027508057e+003	1.849861819e-009	4.027508057e+003	2.052899850e-009	4.027508057e+003	2.716399328e-009	4.027508057e+003	1.592204812e-009	4.027508057e+003	2.194422200e-009	4.027508057e+003	1.758932444e-009	4.027508057e+003	1.814559170e-009	4.027508057e+003	2.633244511e-009	4.027508057e+003	2.413396816e-009	4.027508057e+003	2.718456571e-009
4.027630615e+003	1.855346987e-009	4.027630615e+003	1.970549945e-009	4.027630615e+003	1.424660279e-009	4.027630615e+003	1.608129518e-009	4.027630615e+003	2.325763582e-009	4.027630615e+003	1.643849834e-009	4.027630615e+003	1.977661590e-009	4.027630615e+003	1.552923345e-009	4.027630615e+003	1.021984053e-009	4.027630615e+003	2.319075154e-009	4.027630615e+003	1.998680110e-009	4.027630615e+003	1.400005001e-009	4.027630615e+003	1.542391992e-009
4.027752930e+003	2.205847061e-009	4.027752930e+003	1.309872655e-009	4.027752930e+003	1.711359388e-009	4.027752930e+003	1.529757321e-009	4.027752930e+003	2.003939903e-009	4.027752930e+003	1.496031188e-009	4.027752930e+003	1.553034368e-009	4.027752930e+003	2.005855260e-009	4.027752930e+003	1.464753652e-009	4.027752930e+003	2.151367084e-009	4.027752930e+003	1.768850177e-009	4.027752930e+003	1.544805950e-009	4.027752930e+003	2.621600492e-009
4.027875488e+003	1.851394038e-009	4.027875488e+003	1.360204060e-009	4.027875488e+003	1.062741339e-009	4.027875488e+003	1.806528482e-009	4.027875488e+003	1.885077650e-009	4.027875488e+003	2.966505486e-009	4.027875488e+003	1.468639765e-009	4.027875488e+003	1.854518872e-009	4.027875488e+003	2.528847798e-009	4.027875488e+003	1.589455012e-009	4.027875488e+003	1.982154885e-009	4.027875488e+003	1.572626807e-009	4.027875488e+003	2.379307862e-009
4.027997803e+003	2.440178504e-009	4.027997803e+003	1.270846428e-009	4.027997803e+003	1.995240195e-009	4.027997803e+003	1.557792895e-009	4.027997803e+003	2.038472280e-009	4.027997803e+003	2.185370773e-009	4.027997803e+003	1.455393250e-009	4.027997803e+003	2.208351280e-009	4.027997803e+003	1.550501949e-009	4.027997803e+003	2.387970710e-009	4.027997803e+003	1.970245300e-009	4.027997803e+003	1.605297784e-009	4.027997803e+003	2.017588097e-009
4.028120361e+003	1.774432712e-009	4.028120361e+003	2.617688066e-009	4.028120361e+003	2.317946057e-009	4.028120361e+003	1.899006952e-009	4.028120361e+003	1.551097362e-009	4.028120361e+003	1.601072386e-009	4.028120361e+003	1.897175306e-009	4.028120361e+003	1.620986789e-009	4.028120361e+003	2.016500078e-009	4.028120361e+003	2.287659395e-009	4.028120361e+003	2.395630361e-009	4.028120361e+003	2.310232450e-009	4.028120361e+003	1.415680684e-009
4.028242676e+003	1.826210516e-009	4.028242676e+003	1.707366915e-009	4.028242676e+003	2.153411005e-009	4.028242676e+003	1.744133393e-009	4.028242676e+003	1.535267802e-009	4.028242676e+003	2.708595570e-009	4.028242676e+003	1.580444775e-009	4.028242676e+003	1.596461963e-009	4.028242676e+003	1.129080496e-009	4.028242676e+003	1.925220650e-009	4.028242676e+003	1.401587513e-009	4.028242676e+003	1.682918360e-009	4.028242676e+003	1.291730611e-009
4.028365234e+003	1.838029839e-009	4.028365234e+003	2.216509198e-009	4.028365234e+003	2.249123554e-009	4.028365234e+003	2.501664209e-009	4.028365234e+003	1.152813511e-009	4.028365234e+003	2.359263451e-009	4.028365234e+003	2.367512186e-009	4.028365234e+003	1.465662147e-009	4.028365234e+003	1.834175145e-009	4.028365234e+003	1.883683654e-009	4.028365234e+003	1.650690140e-009	4.028365234e+003	1.440159103e-009	4.028365234e+003	1.731777610e-009
4.028487549e+003	1.841580777e-009	4.028487549e+003	1.641503711e-009	4.028487549e+003	1.842717090e-009	4.028487549e+003	2.088040407e-009	4.028487549e+003	2.171474778e-009	4.028487549e+003	2.126137044e-009	4.028487549e+003	2.221125728e-009	4.028487549e+003	1.532459826e-009	4.028487549e+003	1.793719728e-009	4.028487549e+003	1.651929815e-009	4.028487549e+003	2.203808025e-009	4.028487549e+003	1.136900685e-009	4.028487549e+003	2.247501962e-009
4.028610107e+003	1.789473458e-009	4.028610107e+003	1.571492825e-009	4.028610107e+003	1.551219930e-009	4.028610107e+003	1.518129289e-009	4.028610107e+003	2.066661065e-009	4.028610107e+003	1.355958346e-009	4.028610107e+003	1.430660590e-009	4.028610107e+003	2.403131694e-009	4.028610107e+003	1.766223501e-009	4.028610107e+003	1.956486306e-009	4.028610107e+003	1.291155849e-009	4.028610107e+003	1.827012208e-009	4.028610107e+003	2.064419524e-009
4.028732422e+003	1.405413452e-009	4.028732422e+003	2.276645095e-009	4.028732422e+003	1.533819294e-009	4.028732422e+003	2.140114530e-009	4.028732422e+003	1.545977790e-009	4.028732422e+003	1.735007138e-009	4.028732422e+003	2.080558392e-009	4.028732422e+003	2.147147127e-009	4.028732422e+003	1.916844239e-009	4.028732422e+003	1.729654087e-009	4.028732422e+003	1.266635796e-009	4.028732422e+003	1.369677372e-009	4.028732422e+003	1.715902420e-009
4.028854980e+003	1.753045931e-009	4.028854980e+003	2.022715995e-009	4.028854980e+003	2.553826928e-009	4.028854980e+003	1.628085999e-009	4.028854980e+003	1.125252225e-009	4.028854980e+003	1.921208526e-009	4.028854980e+003	1.874856492e-009	4.028854980e+003	2.055171811e-009	4.028854980e+003	1.199882971e-009	4.028854980e+003	2.713459457e-009	4.028854980e+003	1.516815673e-009	4.028854980e+003	1.901081736e-009	4.028854980e+003	1.352747581e-009
4.028977295e+003	1.558991714e-009	4.028977295e+003	1.350407230e-009	4.028977295e+003	1.819182027e-009	4.028977295e+003	1.670462546e-009	4.028977295e+003	2.601399762e-009	4.028977295e+003	2.509953356e-009	4.028977295e+003	1.836433450e-009	4.028977295e+003	1.968183838e-009	4.028977295e+003	1.717045950e-009	4.028977295e+003	1.999134858e-009	4.028977295e+003	1.864731924e-009	4.028977295e+003	1.678521655e-009	4.028977295e+003	1.842316744e-009
4.029099854e+003	1.281396544e-009	4.029099854e+003	1.616545120e-009	4.029099854e+003	1.512945880e-009	4.029099854e+003	1.536556993e-009	4.029099854e+003	1.921018011e-009	4.029099854e+003	1.588074894e-009	4.029099854e+003	2.034101998e-009	4.029099854e+003	9.085451835e-010	4.029099854e+003	1.978622377e-009	4.029099854e+003	1.217363099e-009	4.029099854e+003	1.679907435e-009	4.029099854e+003	1.197961952e-009	4.029099854e+003	1.856737764e-009
4.029222412e+003	8.445615873e-010	4.029222412e+003	2.207102501e-009	4.029222412e+003	1.854126852e-009	4.029222168e+003	1.450082054e-009	4.029222412e+003	1.811517159e-009	4.029222168e+003	1.971144581e-009	4.029222168e+003	1.228032676e-009	4.029222168e+003	2.707116753e-009	4.029222168e+003	1.047809173e-009	4.029222168e+003	1.434218966e-009	4.029222168e+003	1.822897056e-009	4.029222168e+003	1.812966555e-009	4.029222168e+003	2.121436138e-009
4.029344727e+003	2.181008707e-009	4.029344727e+003	1.547309725e-009	4.029344727e+003	1.584180231e-009	4.029344727e+003	2.083271999e-009	4.029344727e+003	2.173691227e-009	4.029344727e+003	1.894090218e-009	4.029344727e+003	2.144293410e-009	4.029344727e+003	2.526997056e-009	4.029344727e+003	1.908913472e-009	4.029344727e+003	1.643836955e-009	4.029344727e+003	1.422779672e-009	4.029344727e+003	1.711282671e-009	4.029344727e+003	2.154348255e-009
4.029467285e+003	1.628089996e-009	4.029467285e+003	1.240246905e-009	4.029467285e+003	1.795986138e-009	4.029467285e+003	1.384758863e-009	4.029467285e+003	2.309629599e-009	4.029467285e+003	1.787410997e-009	4.029467285e+003	1.304664710e-009	4.029467285e+003	1.351974199e-009	4.029467285e+003	2.500121665e-009	4.029467285e+003	1.515508830e-009	4.029467285e+003	1.593721821e-009	4.029467285e+003	2.162246160e-009	4.029467285e+003	1.209231715e-009
4.029589600e+003	2.046160574e-009	4.029589600e+003	2.844782632e-009	4.029589600e+003	1.580841125e-009	4.029589600e+003	1.585473419e-009	4.029589600e+003	1.494914303e-009	4.029589600e+003	1.432322927e-009	4.029589600e+003	1.381745718e-009	4.029589600e+003	2.295728274e-009	4.029589600e+003	1.797144100e-009	4.029589600e+003	2.075123851e-009	4.029589600e+003	1.442701292e-009	4.029589600e+003	1.692729845e-009	4.029589600e+003	1.545401362e-009
4.029712158e+003	2.374155317e-009	4.029712158e+003	2.886095585e-009	4.029712158e+003	1.738909461e-009	4.029712158e+003	1.531397231e-009	4.029712158e+003	1.540311767e-009	4.029712158e+003	2.799293908e-009	4.029712158e+003	2.113865305e-009	4.029712158e+003	2.401025379e-009	4.029712158e+003	1.275627493e-009	4.029712158e+003	1.022549045e-009	4.029712158e+003	1.497923896e-009	4.029712158e+003	2.187817927e-009	4.029712158e+003	1.167867247e-009
4.029834473e+003	1.985472897e-009	4.029834473e+003	2.456459702e-009	4.029834473e+003	1.181624465e-009	4.029834473e+003	1.170969099e-009	4.029834473e+003	1.487329926e-009	4.029834473e+003	2.396193466e-009	4.029834473e+003	1.672608607e-009	4.029834473e+003	1.869019384e-009	4.029834473e+003	1.868424304e-009	4.029834473e+003	1.943080807e-009	4.029834473e+003	2.051775416e-009	4.029834473e+003	1.605934385e-009	4.029834473e+003	1.835124053e-009
4.029957031e+003	2.314926695e-009	4.029957031e+003	1.728896137e-009	4.029957031e+003	1.889352452e-009	4.029957031e+003	1.423049012e-009	4.029957031e+003	1.797040072e-009	4.029957031e+003	1.944691519e-009	4.029957031e+003	1.944027828e-009	4.029957031e+003	1.216229673e-009	4.029957031e+003	1.562392771e-009	4.029957031e+003	1.532521332e-009	4.029957031e+003	2.360692530e-009	4.029957031e+003	2.291113965e-009	4.029957031e+003	1.724044241e-009
4.030079346e+003	1.262268956e-009	4.030079346e+003	2.341586924e-009	4.030079346e+003	2.567278390e-009	4.030079346e+003	1.347988277e-009	4.030079346e+003	1.955526630e-009	4.030079346e+003	2.948948419e-009	4.030079346e+003	2.012646494e-009	4.030079346e+003	1.614807732e-009	4.030079346e+003	1.222239976e-009	4.030079346e+003	2.061215865e-009	4.030079346e+003	1.546631268e-009	4.030079346e+003	1.797360816e-009	4.030079346e+003	1.564557373e-009
4.030201904e+003	1.912253911e-009	4.030201904e+003	1.648076231e-009	4.030201904e+003	1.592630583e-009	4.030201904e+003	2.075158489e-009	4.030201904e+003	1.494694479e-009	4.030201904e+003	1.799750793e-009	4.030201904e+003	1.980842601e-009	4.030201904e+003	1.352499335e-009	4.030201904e+003	2.159443291e-009	4.030201904e+003	1.740630751e-009	4.030201904e+003	1.695982577e-009	4.030201904e+003	1.861152454e-009	4.030201904e+003	2.186974157e-009
4.030324219e+003	1.830108398e-009	4.030324219e+003	1.275325734e-009	4.030324219e+003	1.784993153e-009	4.030324219e+003	1.772797020e-009	4.030324219e+003	1.682438522e-009	4.030324219e+003	1.595272692e-009	4.030324219e+003	1.883283973e-009	4.030324219e+003	2.017302547e-009	4.030324219e+003	1.900621438e-009	4.030324219e+003	1.402409189e-009	4.030324219e+003	1.958879725e-009	4.030324219e+003	1.310882958e-009	4.030324219e+003	1.664918203e-009
4.030446777e+003	2.159920243e-009	4.030446777e+003	2.379278552e-009	4.030446777e+003	1.651652926e-009	4.030446777e+003	1.789053572e-009	4.030446777e+003	1.674742456e-009	4.030446777e+003	1.923226689e-009	4.030446777e+003	1.886654610e-009	4.030446777e+003	1.796477855e-009	4.030446777e+003	2.800898846e-009	4.030446777e+003	2.107681585e-009	4.030446777e+003	1.914546965e-009	4.030446777e+003	1.529062210e-009	4.030446777e+003	1.044255571e-009
4.030569092e+003	1.904055580e-009	4.030569092e+003	2.145076339e-009	4.030569092e+003	1.608555067e-009	4.030569092e+003	1.601671684e-009	4.030569092e+003	1.904122415e-009	4.030569092e+003	2.077782613e-009	4.030569092e+003	2.099130869e-009	4.030569092e+003	1.707564423e-009	4.030569092e+003	2.031243618e-009	4.030569092e+003	1.774037250e-009	4.030569092e+003	1.728933441e-009	4.030569092e+003	1.961304008e-009	4.030569092e+003	1.495006230e-009
4.030691650e+003	1.820510520e-009	4.030691650e+003	1.214851442e-009	4.030691650e+003	1.625545254e-009	4.030691650e+003	1.516910375e-009	4.030691650e+003	2.268645494e-009	4.030691650e+003	1.907047409e-009	4.030691650e+003	1.593514654e-009	4.030691650e+003	1.044866305e-009	4.030691650e+003	1.307874253e-009	4.030691650e+003	1.710747322e-009	4.030691650e+003	1.979675313e-009	4.030691650e+003	2.475048833e-009	4.030691650e+003	1.673419292e-009
4.030813965e+003	1.516372805e-009	4.030813965e+003	2.168950353e-009	4.030813965e+003	2.634054086e-009	4.030813965e+003	1.412916117e-009	4.030813965e+003	2.225995832e-009	4.030813965e+003	1.275990980e-009	4.030813965e+003	2.206237859e-009	4.030813965e+003	1.865548382e-009	4.030813965e+003	2.061225635e-009	4.030813965e+003	1.783511339e-009	4.030813965e+003	1.792258675e-009	4.030813965e+003	1.501142655e-009	4.030813965e+003	1.396431304e-009
4.030936523e+003	2.487251738e-009	4.030936523e+003	1.630721225e-009	4.030936523e+003	1.668357230e-009	4.030936523e+003	1.789933757e-009	4.030936523e+003	1.657622817e-009	4.030936523e+003	2.442303471e-009	4.030936523e+003	1.925630544e-009	4.030936523e+003	1.960743123e-009	4.030936523e+003	1.076722156e-009	4.030936523e+003	1.866318433e-009	4.030936523e+003	1.385596637e-009	4.030936523e+003	2.205792216e-009	4.030936523e+003	2.494286111e-009
4.031058838e+003	1.342589928e-009	4.031058838e+003	1.893736501e-009	4.031058838e+003	2.132425792e-009	4.031058838e+003	2.116555597e-009	4.031058838e+003	1.994187704e-009	4.031058838e+003	2.632299489e-009	4.031058838e+003	2.271082433e-009	4.031058838e+003	1.490979451e-009	4.031058838e+003	1.176561626e-009	4.031058838e+003	1.021032703e-009	4.031058838e+003	1.247922987e-009	4.031058838e+003	1.279620743e-009	4.031058838e+003	1.797291205e-009
4.031181396e+003	9.551683888e-010	4.031181396e+003	1.903345037e-009	4.031181396e+003	1.730771637e-009	4.031181396e+003	2.462581694e-009	4.031181396e+003	1.642692427e-009	4.031181396e+003	1.695481644e-009	4.031181396e+003	2.364865637e-009	4.031181396e+003	2.351703943e-009	4.031181396e+003	2.718814063e-009	4.031181396e+003	1.854035148e-009	4.031181396e+003	1.752011758e-009	4.031181396e+003	1.925009263e-009	4.031181396e+003	1.239862324e-009
4.031303711e+003	1.931135030e-009	4.031303711e+003	2.714861447e-009	4.031303711e+003	1.216841961e-009	4.031303711e+003	1.473844713e-009	4.031303711e+003	1.768553637e-009	4.031303711e+003	2.126403720e-009	4.031303711e+003	1.883404543e-009	4.031303711e+003	1.816007122e-009	4.031303711e+003	1.798724392e-009	4.031303711e+003	1.586474951e-009	4.031303711e+003	1.662060711e-009	4.031303711e+003	2.231325569e-009	4.031303711e+003	1.507135639e-009
4.031426270e+003	1.496749280e-009	4.031426270e+003	1.143968920e-009	4.031426270e+003	1.384242276e-009	4.031426270e+003	2.036265156e-009	4.031426270e+003	2.181027359e-009	4.031426270e+003	2.421134626e-009	4.031426270e+003	1.445927267e-009	4.031426270e+003	1.530543137e-009	4.031426270e+003	1.582043163e-009	4.031426270e+003	2.236985930e-009	4.031426270e+003	2.328002680e-009	4.031426270e+003	1.872250799e-009	4.031426270e+003	1.475040645e-009
4.031548584e+003	2.983868930e-009	4.031548584e+003	2.259975318e-009	4.031548584e+003	1.527682314e-009	4.031548584e+003	1.855469223e-009	4.031548584e+003	1.219246593e-009	4.031548584e+003	1.394947158e-009	4.031548584e+003	1.889078893e-009	4.031548584e+003	2.434335178e-009	4.031548584e+003	1.739128730e-009	4.031548584e+003	1.267004168e-009	4.031548584e+003	1.641285219e-009	4.031548584e+003	1.621191514e-009	4.031548584e+003	1.996364629e-009
4.031671143e+003	2.263800480e-009	4.031671143e+003	1.729476340e-009	4.031671143e+003	1.822710871e-009	4.031671143e+003	1.933979199e-009	4.031671143e+003	1.890278600e-009	4.031671143e+003	1.999948429e-009	4.031671143e+003	2.617150274e-009	4.031671143e+003	2.415778466e-009	4.031671143e+003	2.032436219e-009	4.031671143e+003	1.008187867e-009	4.031671143e+003	2.995690584e-009	4.031671143e+003	2.222919182e-009	4.031671143e+003	2.117854114e-009
4.031793701e+003	1.385512483e-009	4.031793701e+003	1.729335786e-009	4.031793701e+003	2.397248400e-009	4.031793701e+003	2.138317745e-009	4.031793701e+003	1.694322904e-009	4.031793701e+003	1.811231720e-009	4.031793701e+003	1.448637543e-009	4.031793701e+003	1.748691747e-009	4.031793701e+003	1.956657947e-009	4.031793457e+003	1.991893539e-009	4.031793701e+003	1.962146889e-009	4.031793701e+003	1.522020954e-009	4.031793457e+003	1.629657298e-009
4.031916016e+003	1.981721898e-009	4.031916016e+003	1.175935904e-009	4.031916016e+003	2.076730565e-009	4.031916016e+003	1.849166154e-009	4.031916016e+003	1.310976550e-009	4.031916016e+003	1.989870269e-009	4.031916016e+003	2.639045205e-009	4.031916016e+003	1.391040061e-009	4.031916016e+003	1.506823111e-009	4.031916016e+003	1.484748879e-009	4.031916016e+003	1.704047237e-009	4.031916016e+003	1.741275013e-009	4.031916016e+003	1.526951787e-009
4.032038574e+003	1.210038514e-009	4.032038574e+003	1.675018679e-009	4.032038574e+003	2.313229164e-009	4.032038574e+003	1.445689679e-009	4.032038574e+003	1.318279930e-009	4.032038574e+003	2.862488691e-009	4.032038574e+003	1.375084047e-009	4.032038574e+003	1.066627009e-009	4.032038574e+003	1.495277568e-009	4.032038574e+003	1.923349924e-009	4.032038574e+003	2.884583461e-009	4.032038574e+003	2.101986807e-009	4.032038574e+003	1.618113088e-009
4.032160889e+003	1.839875696e-009	4.032160889e+003	1.834873586e-009	4.032160889e+003	2.156866463e-009	4.032160889e+003	1.594205989e-009	4.032160889e+003	1.232402513e-009	4.032160889e+003	1.408439476e-009	4.032160889e+003	2.028603507e-009	4.032160889e+003	1.596944688e-009	4.032160889e+003	1.876768740e-009	4.032160889e+003	1.390060511e-009	4.032160889e+003	2.471611138e-009	4.032160889e+003	2.433716784e-009	4.032160889e+003	1.818901696e-009
4.032283447e+003	2.244469943e-009	4.032283447e+003	1.452928333e-009	4.032283447e+003	1.901466318e-009	4.032283447e+003	1.825032903e-009	4.032283447e+003	1.663121196e-009	4.032283447e+003	1.569064878e-009	4.032283447e+003	2.050869474e-009	4.032283447e+003	1.426021634e-009	4.032283447e+003	1.665922178e-009	4.032283447e+003	2.243878638e-009	4.032283447e+003	1.388822723e-009	4.032283447e+003	1.733477029e-009	4.032283447e+003	1.713042708e-009
4.032405762e+003	1.932097815e-009	4.032405762e+003	1.768281410e-009	4.032405762e+003	1.359275470e-009	4.032405762e+003	1.756627954e-009	4.032405762e+003	2.095294382e-009	4.032405762e+003	1.683065132e-009	4.032405762e+003	2.832983848e-009	4.032405762e+003	2.911558550e-009	4.032405762e+003	2.103099250e-009	4.032405762e+003	2.214114003e-009	4.032405762e+003	2.326034254e-009	4.032405762e+003	2.086087303e-009	4.032405762e+003	1.623067569e-009
4.032528320e+003	1.712561537e-009	4.032528320e+003	1.788182824e-009	4.032528320e+003	2.004573618e-009	4.032528320e+003	1.999215460e-009	4.032528320e+003	1.409522943e-009	4.032528320e+003	2.930007792e-009	4.032528320e+003	1.649866799e-009	4.032528320e+003	1.330629162e-009	4.032528320e+003	2.175131408e-009	4.032528320e+003	1.718757914e-009	4.032528320e+003	2.249999520e-009	4.032528320e+003	2.045081215e-009	4.032528320e+003	1.813153183e-009
4.032650635e+003	2.131398835e-009	4.032650635e+003	1.592820431e-009	4.032650635e+003	1.562812879e-009	4.032650635e+003	1.614269940e-009	4.032650635e+003	1.711757514e-009	4.032650635e+003	1.360016322e-009	4.032650635e+003	1.803194039e-009	4.032650635e+003	1.291926566e-009	4.032650635e+003	2.162059198e-009	4.032650635e+003	2.303075952e-009	4.032650635e+003	2.394207277e-009	4.032650635e+003	1.477229228e-009	4.032650635e+003	1.881972578e-009
4.032773193e+003	1.076463474e-009	4.032773193e+003	2.592600357e-009	4.032773193e+003	2.197312998e-009	4.032773193e+003	1.244682024e-009	4.032773193e+003	1.820664508e-009	4.032773193e+003	2.617564165e-009	4.032773193e+003	1.814672745e-009	4.032773193e+003	1.769511981e-009	4.032773193e+003	1.597614485e-009	4.032773193e+003	2.711369573e-009	4.032773193e+003	2.197690918e-009	4.032773193e+003	2.078926586e-009	4.032773193e+003	1.924990167e-009
4.032895508e+003	1.149218498e-009	4.032895508e+003	9.644524068e-010	4.032895508e+003	1.911177661e-009	4.032895508e+003	1.819540074e-009	4.032895508e+003	1.240634373e-009	4.032895508e+003	1.696907836e-009	4.032895508e+003	1.725567245e-009	4.032895508e+003	1.861145904e-009	4.032895508e+003	1.925424487e-009	4.032895508e+003	1.956280027e-009	4.032895508e+003	1.830914864e-009	4.032895508e+003	1.733739596e-009	4.032895508e+003	2.042850999e-009
4.033018066e+003	1.527751592e-009	4.033018066e+003	2.605012428e-009	4.033018066e+003	1.844512987e-009	4.033018066e+003	2.475332384e-009	4.033018066e+003	1.206502342e-009	4.033018066e+003	1.972624508e-009	4.033018066e+003	1.425483065e-009	4.033018066e+003	1.927513926e-009	4.033018066e+003	1.647872061e-009	4.033018066e+003	1.958141427e-009	4.033018066e+003	2.114602715e-009	4.033018066e+003	1.820458340e-009	4.033018066e+003	1.656146220e-009
4.033140381e+003	1.869349786e-009	4.033140381e+003	2.278803590e-009	4.033140381e+003	1.998533561e-009	4.033140381e+003	1.855463339e-009	4.033140381e+003	2.274895383e-009	4.033140381e+003	2.058069049e-009	4.033140381e+003	1.408326677e-009	4.033140381e+003	1.551136330e-009	4.033140381e+003	1.738608368e-009	4.033140381e+003	1.458888121e-009	4.033140381e+003	1.030041386e-009	4.033140381e+003	1.170426089e-009	4.033140381e+003	1.159254803e-009
4.033262939e+003	2.032080726e-009	4.033262939e+003	2.306297375e-009	4.033262939e+003	1.613860712e-009	4.033262939e+003	1.804751792e-009	4.033262939e+003	1.672026961e-009	4.033262939e+003	2.483345973e-009	4.033262939e+003	1.304256370e-009	4.033262939e+003	1.801209293e-009	4.033262939e+003	1.639389291e-009	4.033262939e+003	1.553281614e-009	4.033262939e+003	1.554234852e-009	4.033262939e+003	1.982256359e-009	4.033262939e+003	1.573432051e-009
4.033385254e+003	1.782798797e-009	4.033385254e+003	2.155000400e-009	4.033385254e+003	2.287129819e-009	4.033385254e+003	1.686081830e-009	4.033385254e+003	1.912094927e-009	4.033385254e+003	1.333202770e-009	4.033385254e+003	1.320492049e-009	4.033385254e+003	1.906470315e-009	4.033385254e+003	2.328331750e-009	4.033385254e+003	1.339117706e-009	4.033385254e+003	1.581443310e-009	4.033385254e+003	1.347446488e-009	4.033385254e+003	1.807424987e-009
4.033507813e+003	2.542945188e-009	4.033507813e+003	2.179977532e-009	4.033507813e+003	1.288204432e-009	4.033507813e+003	1.694667739e-009	4.033507813e+003	1.229314206e-009	4.033507813e+003	1.495443436e-009	4.033507813e+003	2.558725232e-009	4.033507813e+003	1.711165654e-009	4.033507813e+003	1.845974595e-009	4.033507813e+003	1.825744556e-009	4.033507813e+003	2.841823221e-009	4.033507813e+003	1.134983441e-009	4.033507813e+003	1.927945803e-009
4.033630127e+003	1.888151191e-009	4.033630127e+003	2.353481410e-009	4.033630127e+003	1.179919940e-009	4.033630127e+003	2.356660644e-009	4.033630127e+003	1.624700929e-009	4.033630127e+003	2.358713669e-009	4.033630127e+003	1.754593804e-009	4.033630127e+003	1.992513710e-009	4.033630127e+003	2.511135522e-009	4.033630127e+003	1.720509624e-009	4.033630127e+003	2.036203206e-009	4.033630127e+003	1.342215450e-009	4.033630127e+003	1.980808850e-009
4.033752686e+003	2.595355486e-009	4.033752686e+003	1.662185833e-009	4.033752686e+003	1.721837672e-009	4.033752686e+003	1.778301284e-009	4.033752686e+003	1.890749335e-009	4.033752686e+003	1.672217587e-009	4.033752686e+003	1.659588356e-009	4.033752686e+003	1.318679943e-009	4.033752686e+003	1.209385925e-009	4.033752686e+003	1.508165481e-009	4.033752686e+003	1.388668180e-009	4.033752686e+003	2.122702680e-009	4.033752686e+003	9.755408703e-010
4.033875000e+003	1.676901284e-009	4.033875000e+003	1.790375848e-009	4.033875000e+003	1.000351912e-009	4.033875000e+003	2.116673725e-009	4.033875000e+003	1.181684750e-009	4.033875000e+003	2.392389176e-009	4.033875000e+003	1.960287266e-009	4.033875000e+003	1.409850792e-009	4.033875000e+003	1.438558273e-009	4.033875000e+003	2.459192405e-009	4.033875000e+003	2.838064450e-009	4.033875000e+003	1.298242069e-009	4.033875000e+003	1.152132945e-009
4.033997559e+003	1.351946777e-009	4.033997559e+003	1.862315524e-009	4.033997559e+003	2.132735766e-009	4.033997559e+003	1.545813477e-009	4.033997559e+003	1.535031546e-009	4.033997559e+003	1.341251110e-009	4.033997559e+003	2.099123320e-009	4.033997559e+003	2.594716886e-009	4.033997559e+003	1.333167909e-009	4.033997559e+003	1.234227276e-009	4.033997559e+003	2.152499068e-009	4.033997559e+003	1.844552400e-009	4.033997559e+003	1.065385113e-009
4.034120117e+003	1.837550889e-009	4.034120117e+003	1.797029747e-009	4.034120117e+003	1.759801527e-009	4.034119873e+003	2.336755678e-009	4.034120117e+003	2.437867019e-009	4.034119873e+003	1.848621589e-009	4.034119873e+003	2.092823026e-009	4.034119873e+003	1.163946717e-009	4.034119873e+003	2.539146449e-009	4.034119873e+003	1.777582193e-009	4.034119873e+003	1.207595357e-009	4.034119873e+003	2.135480903e-009	4.034119873e+003	1.853217357e-009
4.034242432e+003	1.488106860e-009	4.034242432e+003	2.003069488e-009	4.034242432e+003	1.979933550e-009	4.034242432e+003	1.943779138e-009	4.034242432e+003	2.237777741e-009	4.034242432e+003	1.540170547e-009	4.034242432e+003	1.542068917e-009	4.034242432e+003	1.554390949e-009	4.034242432e+003	1.320902832e-009	4.034242432e+003	1.515990222e-009	4.034242432e+003	1.802219929e-009	4.034242432e+003	2.031371293e-009	4.034242432e+003	2.227737328e-009
4.034364990e+003	1.859339682e-009	4.034364990e+003	1.531603289e-009	4.034364990e+003	1.293569141e-009	4.034364990e+003	2.597752014e-009	4.034364990e+003	1.770266489e-009	4.034364990e+003	1.142678951e-009	4.034364990e+003	2.437413604e-009	4.034364990e+003	2.411755906e-009	4.034364990e+003	1.999436172e-009	4.034364990e+003	1.817950457e-009	4.034364990e+003	1.291326379e-009	4.034364990e+003	2.233567553e-009	4.034364990e+003	6.070812741e-010
4.034487305e+003	1.343562706e-009	4.034487305e+003	2.268262245e-009	4.034487305e+003	1.387930548e-009	4.034487305e+003	1.707269770e-009	4.034487305e+003	1.576695774e-009	4.034487305e+003	1.472984401e-009	4.034487305e+003	2.418595990e-009	4.034487305e+003	2.022161993e-009	4.034487305e+003	9.121078892e-010	4.034487305e+003	2.318180981e-009	4.034487305e+003	1.907738634e-009	4.034487305e+003	2.681771916e-009	4.034487305e+003	1.513975501e-009
4.034609863e+003	1.392006177e-009	4.034609863e+003	1.280613726e-009	4.034609863e+003	2.043324399e-009	4.034609863e+003	9.703257087e-010	4.034609863e+003	1.935824390e-009	4.034609863e+003	1.814791206e-009	4.034609863e+003	2.276615119e-009	4.034609863e+003	1.622591839e-009	4.034609863e+003	1.994522991e-009	4.034609863e+003	1.516335169e-009	4.034609863e+003	3.069527299e-009	4.034609863e+003	1.374944270e-009	4.034609863e+003	1.078527045e-009
4.034732178e+003	1.389072746e-009	4.034732178e+003	1.631159763e-009	4.034732178e+003	2.003095023e-009	4.034732178e+003	1.483826506e-009	4.034732178e+003	1.793237447e-009	4.034732178e+003	1.858784793e-009	4.034732178e+003	1.232702718e-009	4.034732178e+003	1.994769017e-009	4.034732178e+003	1.093086510e-009	4.034732178e+003	2.161662183e-009	4.034732178e+003	1.292303708e-009	4.034732178e+003	2.091501639e-009	4.034732178e+003	1.823856843e-009
4.034854736e+003	2.088637929e-009	4.034854736e+003	2.543270261e-009	4.034854736e+003	1.275022199e-009	4.034854736e+003	2.189269210e-009	4.034854736e+003	1.757471391e-009	4.034854736e+003	1.545891082e-009	4.034854736e+003	1.630105495e-009	4.034854736e+003	1.623634782e-009	4.034854736e+003	1.105102676e-009	4.034854736e+003	1.061734589e-009	4.034854736e+003	1.013259365e-009	4.034854736e+003	1.499934288e-009	4.034854736e+003	1.515200077e-009
4.034977051e+003	1.822360929e-009	4.034977051e+003	2.332291249e-009	4.034977051e+003	1.313052667e-009	4.034977051e+003	1.241952874e-009	4.034977051e+003	2.339724414e-009	4.034977051e+003	2.011893985e-009	4.034977051e+003	1.876386824e-009	4.034977051e+003	1.126516769e-009	4.034977051e+003	1.647672554e-009	4.034977051e+003	1.868026622e-009	4.034977051e+003	1.338392286e-009	4.034977051e+003	1.575851338e-009	4.034977051e+003	1.644682057e-009
4.035099609e+003	2.016107503e-009	4.035099609e+003	1.309070963e-009	4.035099609e+003	1.953911477e-009	4.035099609e+003	2.036595559e-009	4.035099609e+003	1.780878889e-009	4.035099609e+003	1.697193719e-009	4.035099609e+003	2.122429565e-009	4.035099609e+003	1.746279454e-009	4.035099609e+003	1.784102976e-009	4.035099609e+003	2.017503276e-009	4.035099609e+003	1.271127981e-009	4.035099609e+003	2.574395586e-009	4.035099609e+003	1.578756681e-009
4.035221924e+003	1.548551176e-009	4.035221924e+003	2.370021290e-009	4.035221924e+003	1.958657014e-009	4.035221924e+003	1.809036809e-009	4.035221924e+003	1.625056867e-009	4.035221924e+003	1.671582317e-009	4.035221924e+003	2.121429477e-009	4.035221924e+003	1.654907655e-009	4.035221924e+003	1.808461825e-009	4.035221924e+003	1.380204617e-009	4.035221924e+003	1.335071942e-009	4.035221924e+003	2.266659083e-009	4.035221924e+003	1.801265248e-009
4.035344482e+003	1.552956319e-009	4.035344482e+003	1.572642794e-009	4.035344482e+003	2.386029152e-009	4.035344482e+003	2.430972756e-009	4.035344482e+003	2.177954705e-009	4.035344482e+003	2.407316346e-009	4.035344482e+003	1.236641345e-009	4.035344482e+003	1.926237170e-009	4.035344482e+003	2.627917217e-009	4.035344482e+003	2.674415578e-009	4.035344482e+003	1.077197886e-009	4.035344482e+003	2.163608626e-009	4.035344482e+003	2.311340230e-009
4.035466797e+003	1.917640713e-009	4.035466797e+003	2.174671110e-009	4.035466797e+003	1.413966055e-009	4.035466797e+003	1.775637748e-009	4.035466797e+003	2.206734129e-009	4.035466797e+003	2.240851726e-009	4.035466797e+003	1.718562181e-009	4.035466797e+003	1.737472610e-009	4.035466797e+003	1.818723838e-009	4.035466797e+003	2.714162006e-009	4.035466797e+003	2.233792262e-009	4.035466797e+003	2.437259949e-009	4.035466797e+003	1.179791043e-009
4.035589355e+003	1.534937399e-009	4.035589355e+003	1.431710528e-009	4.035589355e+003	1.939596039e-009	4.035589355e+003	2.134870725e-009	4.035589355e+003	1.558958851e-009	4.035589355e+003	2.325749815e-009	4.035589355e+003	2.059139748e-009	4.035589355e+003	1.940769101e-009	4.035589355e+003	1.137212879e-009	4.035589355e+003	1.982172426e-009	4.035589355e+003	1.993819776e-009	4.035589355e+003	1.423629103e-009	4.035589355e+003	1.897877855e-009
4.035711670e+003	1.836442443e-009	4.035711670e+003	1.097891889e-009	4.035711670e+003	1.577970310e-009	4.035711670e+003	1.724679066e-009	4.035711670e+003	2.069670435e-009	4.035711670e+003	1.712829767e-009	4.035711670e+003	1.603161714e-009	4.035711670e+003	1.821413576e-009	4.035711670e+003	1.244979564e-009	4.035711670e+003	1.552338147e-009	4.035711670e+003	1.521814674e-009	4.035711670e+003	9.292407954e-010	4.035711670e+003	1.533911553e-009
4.035834229e+003	1.914691072e-009	4.035834229e+003	1.204269906e-009	4.035834229e+003	2.064386884e-009	4.035834229e+003	2.215228223e-009	4.035834229e+003	1.725264598e-009	4.035834229e+003	1.257493554e-009	4.035834229e+003	1.156609253e-009	4.035834229e+003	1.576196063e-009	4.035834229e+003	1.337137401e-009	4.035834229e+003	1.978626374e-009	4.035834229e+003	1.183451226e-009	4.035834229e+003	1.820253837e-009	4.035834229e+003	1.942093153e-009
4.035956543e+003	1.873919464e-009	4.035956543e+003	2.111189890e-009	4.035956543e+003	2.506499674e-009	4.035956543e+003	1.609128164e-009	4.035956543e+003	1.678846284e-009	4.035956543e+003	1.690632190e-009	4.035956543e+003	2.062902515e-009	4.035956543e+003	1.906073299e-009	4.035956543e+003	1.315495268e-009	4.035956543e+003	1.532841964e-009	4.035956543e+003	1.648332359e-009	4.035956543e+003	1.900595903e-009	4.035956543e+003	1.723343135e-009
4.036079102e+003	1.971736330e-009	4.036079102e+003	1.757993640e-009	4.036079102e+003	2.031897761e-009	4.036079102e+003	2.003403887e-009	4.036079102e+003	2.831731738e-009	4.036079102e+003	1.507084457e-009	4.036079102e+003	1.621090484e-009	4.036079102e+003	1.661669913e-009	4.036079102e+003	1.293217422e-009	4.036079102e+003	2.215566175e-009	4.036079102e+003	1.744805189e-009	4.036079102e+003	1.856721776e-009	4.036079102e+003	1.507146297e-009
4.036201416e+003	2.003678112e-009	4.036201416e+003	2.124037168e-009	4.036201416e+003	1.096621349e-009	4.036201416e+003	1.178955933e-009	4.036201416e+003	7.155812054e-010	4.036201416e+003	1.687224582e-009	4.036201416e+003	2.036020907e-009	4.036201416e+003	1.393464011e-009	4.036201416e+003	1.622935453e-009	4.036201416e+003	2.663283816e-009	4.036201416e+003	2.263440990e-009	4.036201416e+003	1.673394201e-009	4.036201416e+003	1.335540123e-009
4.036323975e+003	1.077593792e-009	4.036323975e+003	1.228185664e-009	4.036323975e+003	2.033198276e-009	4.036323975e+003	1.927518145e-009	4.036323975e+003	2.122146681e-009	4.036323975e+003	2.459154658e-009	4.036323975e+003	1.850825493e-009	4.036323975e+003	2.580923697e-009	4.036323975e+003	1.375634384e-009	4.036323975e+003	1.437846731e-009	4.036323975e+003	9.891609754e-010	4.036323975e+003	2.084640460e-009	4.036323975e+003	1.191552967e-009
4.036446289e+003	2.062568560e-009	4.036446289e+003	1.937314087e-009	4.036446289e+003	1.571845210e-009	4.036446289e+003	2.549883416e-009	4.036446289e+003	2.387720244e-009	4.036446289e+003	2.324955561e-009	4.036446289e+003	1.330110466e-009	4.036446289e+003	1.258546156e-009	4.036446289e+003	1.668459038e-009	4.036446289e+003	1.665931393e-009	4.036446289e+003	2.072185756e-009	4.036446289e+003	1.939080674e-009	4.036446289e+003	1.233168567e-009
4.036568848e+003	1.829619345e-009	4.036568848e+003	1.833793228e-009	4.036568848e+003	1.567503127e-009	4.036568848e+003	2.189947557e-009	4.036568848e+003	2.022386925e-009	4.036568848e+003	1.255947124e-009	4.036568848e+003	1.928180282e-009	4.036568848e+003	1.599293920e-009	4.036568848e+003	1.328725907e-009	4.036568848e+003	1.694375307e-009	4.036568848e+003	2.548485201e-009	4.036568848e+003	2.038876179e-009	4.036568848e+003	2.021052214e-009
4.036691406e+003	2.241650865e-009	4.036691406e+003	1.934506555e-009	4.036691406e+003	1.530503724e-009	4.036691406e+003	2.102919616e-009	4.036691406e+003	1.628658097e-009	4.036691406e+003	1.292410068e-009	4.036691406e+003	1.843275421e-009	4.036691406e+003	1.925242854e-009	4.036691406e+003	2.158438539e-009	4.036691406e+003	1.365359714e-009	4.036691406e+003	1.463815402e-009	4.036691406e+003	1.456735954e-009	4.036691406e+003	1.374729997e-009
4.036813721e+003	1.542218242e-009	4.036813721e+003	1.651733750e-009	4.036813721e+003	1.163397378e-009	4.036813721e+003	1.305154429e-009	4.036813721e+003	1.360632385e-009	4.036813721e+003	1.849317699e-009	4.036813721e+003	1.446315068e-009	4.036813721e+003	1.377782666e-009	4.036813721e+003	2.348728545e-009	4.036813721e+003	1.513746462e-009	4.036813721e+003	1.823752593e-009	4.036813721e+003	2.756957107e-009	4.036813721e+003	2.284456180e-009
4.036936279e+003	1.832151320e-009	4.036936279e+003	2.215330142e-009	4.036936279e+003	1.898770696e-009	4.036936279e+003	1.370101255e-009	4.036936279e+003	2.047557457e-009	4.036936279e+003	1.265362926e-009	4.036936279e+003	1.219388035e-009	4.036936279e+003	1.567475594e-009	4.036936279e+003	1.363620883e-009	4.036936279e+003	1.874665090e-009	4.036936279e+003	1.938452732e-009	4.036936279e+003	1.752693990e-009	4.036936279e+003	1.927419335e-009
4.037058594e+003	1.918254222e-009	4.037058594e+003	1.902112468e-009	4.037058594e+003	1.882089817e-009	4.037058594e+003	1.338052558e-009	4.037058594e+003	1.814060790e-009	4.037058594e+003	1.309993336e-009	4.037058594e+003	2.216639761e-009	4.037058594e+003	1.606847322e-009	4.037058594e+003	1.845990250e-009	4.037058594e+003	2.389862974e-009	4.037058594e+003	2.411157274e-009	4.037058594e+003	2.757292394e-009	4.037058594e+003	2.191899329e-009
4.037181152e+003	1.238483649e-009	4.037181152e+003	2.455678105e-009	4.037181152e+003	1.320591858e-009	4.037181152e+003	2.319996417e-009	4.037181152e+003	1.834281393e-009	4.037181152e+003	1.265875738e-009	4.037181152e+003	1.414775630e-009	4.037181152e+003	1.778927228e-009	4.037181152e+003	2.148790257e-009	4.037181152e+003	8.784655781e-010	4.037181152e+003	1.568363772e-009	4.037181152e+003	1.848765474e-009	4.037181152e+003	1.912460856e-009
4.037303467e+003	1.275858752e-009	4.037303467e+003	1.755197654e-009	4.037303467e+003	1.533681293e-009	4.037303467e+003	1.652068371e-009	4.037303467e+003	2.108373476e-009	4.037303467e+003	2.028816892e-009	4.037303467e+003	2.139552757e-009	4.037303467e+003	1.539825378e-009	4.037303467e+003	1.347372214e-009	4.037303467e+003	1.687430862e-009	4.037303467e+003	1.618452261e-009	4.037303467e+003	1.531878624e-009	4.037303467e+003	1.638422398e-009
4.037426025e+003	1.625129586e-009	4.037426025e+003	1.601226152e-009	4.037426025e+003	1.550795381e-009	4.037426025e+003	2.119590503e-009	4.037426025e+003	1.791227611e-009	4.037426025e+003	1.298287033e-009	4.037426025e+003	1.689661189e-009	4.037426025e+003	8.406152441e-010	4.037426025e+003	1.943927463e-009	4.037426025e+003	1.224817803e-009	4.037426025e+003	8.823276554e-010	4.037426025e+003	1.701086716e-009	4.037426025e+003	1.364846125e-009
4.037548340e+003	1.623396528e-009	4.037548340e+003	1.733236998e-009	4.037548340e+003	1.405030869e-009	4.037548340e+003	1.009341055e-009	4.037548340e+003	1.594597343e-009	4.037548340e+003	1.321648013e-009	4.037548340e+003	1.701371710e-009	4.037548340e+003	1.308431363e-009	4.037548340e+003	2.070211114e-009	4.037548340e+003	1.497034496e-009	4.037548340e+003	1.296581842e-009	4.037548340e+003	1.085382895e-009	4.037548340e+003	1.893518009e-009
4.037670898e+003	2.200327920e-009	4.037670898e+003	9.854864702e-010	4.037670898e+003	2.125664311e-009	4.037670898e+003	9.011114632e-010	4.037670898e+003	1.631415003e-009	4.037670898e+003	2.073385685e-009	4.037670898e+003	1.735571020e-009	4.037670898e+003	3.006987326e-009	4.037670898e+003	2.372797514e-009	4.037670898e+003	1.816498840e-009	4.037670898e+003	1.999107546e-009	4.037670898e+003	1.531795024e-009	4.037670898e+003	1.819387530e-009
4.037793213e+003	1.292895346e-009	4.037793213e+003	2.021561363e-009	4.037793213e+003	1.251345250e-009	4.037793213e+003	2.196060889e-009	4.037793213e+003	1.588240317e-009	4.037793213e+003	1.588740584e-009	4.037793213e+003	1.607386224e-009	4.037793213e+003	1.166123531e-009	4.037793213e+003	1.342960743e-009	4.037793213e+003	1.556831886e-009	4.037793213e+003	1.640895420e-009	4.037793213e+003	2.078776262e-009	4.037793213e+003	1.214104262e-009
4.037915771e+003	1.282594364e-009	4.037915771e+003	1.600350408e-009	4.037915771e+003	2.407739341e-009	4.037915771e+003	2.041765645e-009	4.037915771e+003	1.495827795e-009	4.037915771e+003	2.317555925e-009	4.037915771e+003	1.710430242e-009	4.037915771e+003	2.258516263e-009	4.037915771e+003	2.200294391e-009	4.037915771e+003	1.322664311e-009	4.037915771e+003	2.009557853e-009	4.037915771e+003	1.613326361e-009	4.037915771e+003	3.065065313e-009
4.038038086e+003	1.721821241e-009	4.038038086e+003	1.367422953e-009	4.038038086e+003	1.627696422e-009	4.038038086e+003	1.201715061e-009	4.038038086e+003	2.166720803e-009	4.038038086e+003	1.253878446e-009	4.038038086e+003	1.058003352e-009	4.038038086e+003	2.295017287e-009	4.038038086e+003	1.410514261e-009	4.038038086e+003	2.074569849e-009	4.038038086e+003	1.508332459e-009	4.038038086e+003	2.700766943e-009	4.038038086e+003	1.467162947e-009
4.038160645e+003	1.952199735e-009	4.038160645e+003	1.685579343e-009	4.038160645e+003	1.871706345e-009	4.038160645e+003	1.283411932e-009	4.038160645e+003	1.020850071e-009	4.038160645e+003	1.357767898e-009	4.038160645e+003	1.270580086e-009	4.038160645e+003	1.566319741e-009	4.038160645e+003	1.829023710e-009	4.038160645e+003	1.707319841e-009	4.038160645e+003	1.426123997e-009	4.038160645e+003	2.176577141e-009	4.038160645e+003	2.195093218e-009
4.038282959e+003	1.994108656e-009	4.038282959e+003	1.668270189e-009	4.038282959e+003	1.075925016e-009	4.038282959e+003	1.452103882e-009	4.038282959e+003	1.896474755e-009	4.038282959e+003	1.792357596e-009	4.038282959e+003	1.819674411e-009	4.038282959e+003	2.106606445e-009	4.038282959e+003	1.330012545e-009	4.038282959e+003	2.048351710e-009	4.038282959e+003	1.667719629e-009	4.038282959e+003	1.088185764e-009	4.038282959e+003	1.507556191e-009
4.038405518e+003	1.945037020e-009	4.038405518e+003	1.947819683e-009	4.038405518e+003	2.768591356e-009	4.038405518e+003	2.592701609e-009	4.038405518e+003	2.653263165e-009	4.038405518e+003	1.673858274e-009	4.038405518e+003	2.357508411e-009	4.038405518e+003	2.134999066e-009	4.038405518e+003	1.650171222e-009	4.038405518e+003	1.581623943e-009	4.038405518e+003	1.657569415e-009	4.038405518e+003	1.692307072e-009	4.038405518e+003	1.836376939e-009
4.038527832e+003	1.329791721e-009	4.038527832e+003	2.333195859e-009	4.038527832e+003	2.585041292e-009	4.038527832e+003	1.649084758e-009	4.038527832e+003	1.896752977e-009	4.038527832e+003	1.865089194e-009	4.038527832e+003	1.387721604e-009	4.038527832e+003	1.793005189e-009	4.038527832e+003	8.335903634e-010	4.038527832e+003	1.921000026e-009	4.038527832e+003	2.265206467e-009	4.038527832e+003	1.438071329e-009	4.038527832e+003	1.927192184e-009
4.038650391e+003	1.227489776e-009	4.038650391e+003	1.326982968e-009	4.038650391e+003	1.702941232e-009	4.038650391e+003	2.077788830e-009	4.038650391e+003	1.628529533e-009	4.038650391e+003	1.534031235e-009	4.038650391e+003	2.455413650e-009	4.038650391e+003	1.961549589e-009	4.038650391e+003	1.898800228e-009	4.038650391e+003	1.613118861e-009	4.038650391e+003	1.484683931e-009	4.038650391e+003	1.492538426e-009	4.038650391e+003	1.075730505e-009
4.038772705e+003	1.552712958e-009	4.038772705e+003	2.138413890e-009	4.038772705e+003	1.787154424e-009	4.038772705e+003	1.513365655e-009	4.038772705e+003	9.345871854e-010	4.038772705e+003	1.824492224e-009	4.038772705e+003	1.240522574e-009	4.038772705e+003	1.245185177e-009	4.038772705e+003	1.441138542e-009	4.038772705e+003	1.439229624e-009	4.038772705e+003	1.841273245e-009	4.038772705e+003	1.164376262e-009	4.038772705e+003	1.885185119e-009
4.038895264e+003	1.525826798e-009	4.038895264e+003	1.663986282e-009	4.038895264e+003	2.160048140e-009	4.038895264e+003	1.416062378e-009	4.038895264e+003	9.238833587e-010	4.038895264e+003	1.700524055e-009	4.038895264e+003	1.343982037e-009	4.038895264e+003	1.248260828e-009	4.038895264e+003	1.833608709e-009	4.038895264e+003	2.159796564e-009	4.038895264e+003	1.475995326e-009	4.038895264e+003	1.044074827e-009	4.038895264e+003	2.123837106e-009
4.039017822e+003	1.348603562e-009	4.039017822e+003	1.728099774e-009	4.039017822e+003	1.586381915e-009	4.039017822e+003	1.658708615e-009	4.039017822e+003	2.250333697e-009	4.039017578e+003	2.021016909e-009	4.039017578e+003	1.462835741e-009	4.039017578e+003	1.441094688e-009	4.039017578e+003	1.630126811e-009	4.039017578e+003	1.646731307e-009	4.039017578e+003	2.127728438e-009	4.039017578e+003	1.650512838e-009	4.039017578e+003	1.900978930e-009
4.039140137e+003	1.440539021e-009	4.039140137e+003	1.480537359e-009	4.039140137e+003	1.556498042e-009	4.039140137e+003	1.859226773e-009	4.039140137e+003	1.616107137e-009	4.039140137e+003	1.238179337e-009	4.039140137e+003	1.779142500e-009	4.039140137e+003	2.293537138e-009	4.039140137e+003	1.488845380e-009	4.039140137e+003	1.146707729e-009	4.039140137e+003	2.458921955e-009	4.039140137e+003	1.649340220e-009	4.039140137e+003	1.356922574e-009
4.039262695e+003	1.853374565e-009	4.039262695e+003	1.494242285e-009	4.039262695e+003	1.179445763e-009	4.039262695e+003	1.956831586e-009	4.039262695e+003	1.162898444e-009	4.039262695e+003	1.229708890e-009	4.039262695e+003	1.619404055e-009	4.039262695e+003	1.762700541e-009	4.039262695e+003	1.167312802e-009	4.039262695e+003	2.461456594e-009	4.039262695e+003	2.312493530e-009	4.039262695e+003	2.651954434e-009	4.039262695e+003	1.929200799e-009
4.039385010e+003	2.097000351e-009	4.039385010e+003	1.785579018e-009	4.039385010e+003	1.706513375e-009	4.039385010e+003	1.995839050e-009	4.039385010e+003	2.371341568e-009	4.039385010e+003	1.744560829e-009	4.039385010e+003	1.783943104e-009	4.039385010e+003	1.851985454e-009	4.039385010e+003	1.822643925e-009	4.039385010e+003	1.903622149e-009	4.039385010e+003	1.926942605e-009	4.039385010e+003	1.643927106e-009	4.039385010e+003	1.862190402e-009
4.039507568e+003	1.515314096e-009	4.039507568e+003	1.547377559e-009	4.039507568e+003	2.121911313e-009	4.039507568e+003	1.424475871e-009	4.039507568e+003	1.733467925e-009	4.039507568e+003	1.666389138e-009	4.039507568e+003	2.004105992e-009	4.039507568e+003	1.274833905e-009	4.039507568e+003	1.970269503e-009	4.039507568e+003	1.864607579e-009	4.039507568e+003	1.612984302e-009	4.039507568e+003	1.427146068e-009	4.039507568e+003	1.791887194e-009
4.039629883e+003	2.043325509e-009	4.039629883e+003	2.355263318e-009	4.039629883e+003	2.357219087e-009	4.039629883e+003	1.668655991e-009	4.039629883e+003	1.939148397e-009	4.039629883e+003	1.700851238e-009	4.039629883e+003	1.889395751e-009	4.039629883e+003	7.880081587e-010	4.039629883e+003	1.875055222e-009	4.039629883e+003	2.423802270e-009	4.039629883e+003	1.615591994e-009	4.039629883e+003	1.538710159e-009	4.039629883e+003	2.018540446e-009
4.039752441e+003	2.112066744e-009	4.039752441e+003	1.731955579e-009	4.039752441e+003	2.039362013e-009	4.039752441e+003	2.165740254e-009	4.039752441e+003	2.658298248e-009	4.039752441e+003	1.839481123e-009	4.039752441e+003	1.498292379e-009	4.039752441e+003	2.054882264e-009	4.039752441e+003	1.242869807e-009	4.039752441e+003	2.478031780e-009	4.039752441e+003	1.371092018e-009	4.039752441e+003	1.479602108e-009	4.039752441e+003	1.846499509e-009
4.039874756e+003	1.019219265e-009	4.039874756e+003	1.092295920e-009	4.039874756e+003	1.261950100e-009	4.039874756e+003	1.991029563e-009	4.039874756e+003	1.455063736e-009	4.039874756e+003	1.822855977e-009	4.039874756e+003	1.217185130e-009	4.039874756e+003	1.206035161e-009	4.039874756e+003	1.795574245e-009	4.039874756e+003	1.887673351e-009	4.039874756e+003	1.259172322e-009	4.039874756e+003	9.855763983e-010	4.039874756e+003	1.516262671e-009
4.039997314e+003	1.344310663e-009	4.039997314e+003	1.229904956e-009	4.039997314e+003	2.002613853e-009	4.039997314e+003	2.062248372e-009	4.039997314e+003	1.731661259e-009	4.039997314e+003	2.064507898e-009	4.039997314e+003	1.518032811e-009	4.039997314e+003	1.896098611e-009	4.039997314e+003	2.491242768e-009	4.039997314e+003	1.401805227e-009	4.039997314e+003	1.876193423e-009	4.039997314e+003	1.843990405e-009	4.039997314e+003	1.186914900e-009
4.040119629e+003	1.717424647e-009	4.040119629e+003	2.664091836e-009	4.040119629e+003	1.595559573e-009	4.040119629e+003	2.004137301e-009	4.040119629e+003	1.440607522e-009	4.040119629e+003	2.015186462e-009	4.040119629e+003	1.413224870e-009	4.040119629e+003	2.477370531e-009	4.040119629e+003	1.455720766e-009	4.040119629e+003	1.347938094e-009	4.040119629e+003	1.526980875e-009	4.040119629e+003	1.475405798e-009	4.040119629e+003	1.594942511e-009
4.040242188e+003	9.861932382e-010	4.040242188e+003	1.914602699e-009	4.040242188e+003	1.934400862e-009	4.040242188e+003	1.363108182e-009	4.040242188e+003	1.989131304e-009	4.040242188e+003	1.932462856e-009	4.040242188e+003	1.112675174e-009	4.040242188e+003	1.012457784e-009	4.040242188e+003	2.547946298e-009	4.040242188e+003	2.425709411e-009	4.040242188e+003	1.669096528e-009	4.040242188e+003	1.952619177e-009	4.040242188e+003	1.663399973e-009
4.040364502e+003	1.558094986e-009	4.040364502e+003	1.637509905e-009	4.040364502e+003	1.163445340e-009	4.040364502e+003	1.504798064e-009	4.040364502e+003	2.222979800e-009	4.040364502e+003	2.379569652e-009	4.040364502e+003	2.177882097e-009	4.040364502e+003	1.856756526e-009	4.040364502e+003	6.838893341e-010	4.040364502e+003	1.085797119e-009	4.040364502e+003	1.439128039e-009	4.040364502e+003	2.943689736e-009	4.040364502e+003	1.570897745e-009
4.040487061e+003	1.822805906e-009	4.040487061e+003	1.772476610e-009	4.040487061e+003	2.021931511e-009	4.040487061e+003	1.908719627e-009	4.040487061e+003	1.414067974e-009	4.040487061e+003	1.629677060e-009	4.040487061e+003	1.393026361e-009	4.040487061e+003	1.892815238e-009	4.040487061e+003	1.869134181e-009	4.040487061e+003	1.506488267e-009	4.040487061e+003	1.577983633e-009	4.040487061e+003	1.786038761e-009	4.040487061e+003	1.867994204e-009
4.040609375e+003	2.059351134e-009	4.040609375e+003	1.767257118e-009	4.040609375e+003	1.179985887e-009	4.040609375e+003	1.913634140e-009	4.040609375e+003	1.914355563e-009	4.040609375e+003	1.255016313e-009	4.040609375e+003	1.898240676e-009	4.040609375e+003	1.820101958e-009	4.040609375e+003	1.686547457e-009	4.040609375e+003	9.818743596e-010	4.040609375e+003	1.714763442e-009	4.040609375e+003	2.335235783e-009	4.040609375e+003	1.230527347e-009
4.040731934e+003	1.804165040e-009	4.040731934e+003	2.094246776e-009	4.040731934e+003	1.831594321e-009	4.040731934e+003	2.554638501e-009	4.040731934e+003	2.035118074e-009	4.040731934e+003	1.341957545e-009	4.040731934e+003	1.621554113e-009	4.040731934e+003	1.369845459e-009	4.040731934e+003	2.191483883e-009	4.040731934e+003	1.170945896e-009	4.040731934e+003	1.446394005e-009	4.040731934e+003	1.431791463e-009	4.040731934e+003	1.635172886e-009
4.040854248e+003	1.632478153e-009	4.040854248e+003	1.227348778e-009	4.040854248e+003	1.822157425e-009	4.040854248e+003	1.475426115e-009	4.040854248e+003	1.920893444e-009	4.040854248e+003	1.908322389e-009	4.040854248e+003	1.433768326e-009	4.040854248e+003	1.579549158e-009	4.040854248e+003	2.071362859e-009	4.040854248e+003	1.723581500e-009	4.040854248e+003	1.823528217e-009	4.040854248e+003	1.735215749e-009	4.040854248e+003	1.519801729e-009
4.040976807e+003	1.941073746e-009	4.040976807e+003	1.934165494e-009	4.040976807e+003	1.189244814e-009	4.040976807e+003	1.235911040e-009	4.040976807e+003	2.538771637e-009	4.040976807e+003	2.290085233e-009	4.040976807e+003	1.455991550e-009	4.040976807e+003	2.151106626e-009	4.040976807e+003	2.146610889e-009	4.040976807e+003	1.581348386e-009	4.040976807e+003	1.568581598e-009	4.040976807e+003	1.248600556e-009	4.040976807e+003	2.007820354e-009
4.041099121e+003	1.653892356e-009	4.041099121e+003	1.066902122e-009	4.041099121e+003	1.987799481e-009	4.041099121e+003	1.885635204e-009	4.041099121e+003	1.783581283e-009	4.041099121e+003	2.639109820e-009	4.041099121e+003	1.828957430e-009	4.041099121e+003	1.903725177e-009	4.041099121e+003	1.340959677e-009	4.041099121e+003	1.294805818e-009	4.041099121e+003	1.283824491e-009	4.041099121e+003	2.387632980e-009	4.041099121e+003	2.023570644e-009
4.041221680e+003	1.705771524e-009	4.041221680e+003	1.530705562e-009	4.041221680e+003	2.533259158e-009	4.041221680e+003	1.067963940e-009	4.041221680e+003	2.537069888e-009	4.041221680e+003	1.624920642e-009	4.041221680e+003	2.031369739e-009	4.041221680e+003	1.902462854e-009	4.041221680e+003	2.278651046e-009	4.041221680e+003	1.864789212e-009	4.041221680e+003	2.366954854e-009	4.041221680e+003	1.396133875e-009	4.041221680e+003	2.217439343e-009
4.041343994e+003	1.229101376e-009	4.041343994e+003	2.747104988e-009	4.041343994e+003	1.851050868e-009	4.041343994e+003	2.208906613e-009	4.041343994e+003	1.892242585e-009	4.041343994e+003	1.951432127e-009	4.041343994e+003	1.792884952e-009	4.041343994e+003	1.849972286e-009	4.041343994e+003	1.490938817e-009	4.041343994e+003	2.283148559e-009	4.041343994e+003	1.901419244e-009	4.041343994e+003	1.720628973e-009	4.041343994e+003	1.326294852e-009
4.041466553e+003	1.354845458e-009	4.041466553e+003	1.553570605e-009	4.041466553e+003	2.013609057e-009	4.041466553e+003	1.976966590e-009	4.041466553e+003	1.477407863e-009	4.041466553e+003	2.016218303e-009	4.041466553e+003	1.750679934e-009	4.041466553e+003	1.961692808e-009	4.041466553e+003	1.983843090e-009	4.041466553e+003	1.990064336e-009	4.041466553e+003	1.559718577e-009	4.041466553e+003	1.665073412e-009	4.041466553e+003	1.677371908e-009
4.041589111e+003	1.627757484e-009	4.041589111e+003	2.071989913e-009	4.041589111e+003	1.315263787e-009	4.041589111e+003	1.560504947e-009	4.041589111e+003	1.994979071e-009	4.041589111e+003	2.649795272e-009	4.041589111e+003	1.958618157e-009	4.041589111e+003	1.593099541e-009	4.041589111e+003	2.050807302e-009	4.041589111e+003	1.729883126e-009	4.041589111e+003	1.216397094e-009	4.041589111e+003	1.674650529e-009	4.041589111e+003	1.145014750e-009
4.041711426e+003	1.828685869e-009	4.041711426e+003	2.346078665e-009	4.041711426e+003	1.327307819e-009	4.041711426e+003	2.003429200e-009	4.041711426e+003	1.387420512e-009	4.041711426e+003	2.310102554e-009	4.041711426e+003	1.945133832e-009	4.041711426e+003	1.855120391e-009	4.041711426e+003	1.514470216e-009	4.041711426e+003	2.235143626e-009	4.041711426e+003	1.465537802e-009	4.041711426e+003	1.446462394e-009	4.041711426e+003	1.561149432e-009
4.041833984e+003	1.733847177e-009	4.041833984e+003	2.167913848e-009	4.041833984e+003	1.482075129e-009	4.041833984e+003	1.972079833e-009	4.041833984e+003	1.143010020e-009	4.041833984e+003	1.612765033e-009	4.041833984e+003	2.380419861e-009	4.041833984e+003	2.393886644e-009	4.041833984e+003	2.459435322e-009	4.041833984e+003	8.347433855e-010	4.041833984e+003	2.365933227e-009	4.041833984e+003	1.783366232e-009	4.041833984e+003	1.459380616e-009
4.041956299e+003	2.647855046e-009	4.041956299e+003	1.535893968e-009	4.041956299e+003	1.225901824e-009	4.041956299e+003	1.616755951e-009	4.041956299e+003	2.236416607e-009	4.041956299e+003	1.793231008e-009	4.041956299e+003	1.419495299e-009	4.041956299e+003	2.224182394e-009	4.041956299e+003	1.751440437e-009	4.041956299e+003	2.364128893e-009	4.041956299e+003	1.834726926e-009	4.041956299e+003	1.652588510e-009	4.041956299e+003	1.931107718e-009
4.042078857e+003	1.518097315e-009	4.042078857e+003	1.827031859e-009	4.042078857e+003	1.836198638e-009	4.042078857e+003	9.948288859e-010	4.042078857e+003	1.881523159e-009	4.042078857e+003	1.900006152e-009	4.042078857e+003	1.639565816e-009	4.042078857e+003	2.294873180e-009	4.042078857e+003	1.652887494e-009	4.042078857e+003	1.620450663e-009	4.042078857e+003	1.712363251e-009	4.042078857e+003	1.841263142e-009	4.042078857e+003	1.596015986e-009
4.042201172e+003	2.660972775e-009	4.042201172e+003	2.859196657e-009	4.042201172e+003	6.723122059e-010	4.042201172e+003	1.897384694e-009	4.042201172e+003	1.392458926e-009	4.042201172e+003	2.133217825e-009	4.042201172e+003	2.065910776e-009	4.042201172e+003	1.702484376e-009	4.042201172e+003	2.181145264e-009	4.042201172e+003	2.207911409e-009	4.042201172e+003	1.117824278e-009	4.042201172e+003	2.597918991e-009	4.042201172e+003	1.789050574e-009
4.042323730e+003	2.028839985e-009	4.042323730e+003	1.717804010e-009	4.042323730e+003	1.296683094e-009	4.042323730e+003	1.644701264e-009	4.042323730e+003	1.880374079e-009	4.042323730e+003	2.093851537e-009	4.042323730e+003	2.791083586e-009	4.042323730e+003	1.581729414e-009	4.042323730e+003	1.563724483e-009	4.042323730e+003	1.025925789e-009	4.042323730e+003	2.100717822e-009	4.042323730e+003	1.958234241e-009	4.042323730e+003	2.034139746e-009
4.042446045e+003	1.702539443e-009	4.042446045e+003	1.321105558e-009	4.042446045e+003	1.730774524e-009	4.042446045e+003	1.591183740e-009	4.042446045e+003	2.148989875e-009	4.042446045e+003	2.296040691e-009	4.042446045e+003	2.102628960e-009	4.042446045e+003	1.398331451e-009	4.042446045e+003	1.939000072e-009	4.042446045e+003	1.718427511e-009	4.042446045e+003	1.427233554e-009	4.042446045e+003	1.090118662e-009	4.042446045e+003	1.963907259e-009
4.042568604e+003	2.180493786e-009	4.042568604e+003	1.384647286e-009	4.042568604e+003	1.647963876e-009	4.042568604e+003	1.430217722e-009	4.042568604e+003	1.627100121e-009	4.042568604e+003	1.630209745e-009	4.042568604e+003	2.428279577e-009	4.042568604e+003	1.575133135e-009	4.042568604e+003	2.189122439e-009	4.042568604e+003	2.018241130e-009	4.042568604e+003	1.833928009e-009	4.042568604e+003	1.263523397e-009	4.042568604e+003	1.934538085e-009
4.042690918e+003	1.451846532e-009	4.042690918e+003	2.478099725e-009	4.042690918e+003	1.618620127e-009	4.042690918e+003	2.146506972e-009	4.042690918e+003	2.271039135e-009	4.042690918e+003	1.826875429e-009	4.042690918e+003	1.679450690e-009	4.042690918e+003	1.857589305e-009	4.042690918e+003	1.802180960e-009	4.042690918e+003	1.754650869e-009	4.042690918e+003	1.689022144e-009	4.042690918e+003	2.115954301e-009	4.042690918e+003	1.133771632e-009
4.042813477e+003	2.290927892e-009	4.042813477e+003	1.791861992e-009	4.042813477e+003	1.767462621e-009	4.042813477e+003	1.765351976e-009	4.042813477e+003	1.818884932e-009	4.042813477e+003	1.238515845e-009	4.042813477e+003	2.426867374e-009	4.042813477e+003	1.811126249e-009	4.042813477e+003	2.696929791e-009	4.042813477e+003	1.485797929e-009	4.042813477e+003	1.983925690e-009	4.042813477e+003	1.617843304e-009	4.042813477e+003	1.341287303e-009
4.042935791e+003	1.596443311e-009	4.042935791e+003	2.550772482e-009	4.042935791e+003	2.177940273e-009	4.042935791e+003	2.165547519e-009	4.042935791e+003	1.588094101e-009	4.042935791e+003	1.991179666e-009	4.042935791e+003	1.490794932e-009	4.042935791e+003	2.443398150e-009	4.042935791e+003	2.303973234e-009	4.042935791e+003	1.628978397e-009	4.042935791e+003	1.623546853e-009	4.042935791e+003	2.215002182e-009	4.042935791e+003	1.645627301e-009
4.043058350e+003	1.792783033e-009	4.043058350e+003	1.342878475e-009	4.043058350e+003	2.386358888e-009	4.043058350e+003	1.698035823e-009	4.043058350e+003	1.527115656e-009	4.043058350e+003	1.680044770e-009	4.043058350e+003	1.410248252e-009	4.043058350e+003	2.384717979e-009	4.043058350e+003	1.526494153e-009	4.043058350e+003	1.473143496e-009	4.043058350e+003	1.436058716e-009	4.043058350e+003	1.747184952e-009	4.043058350e+003	1.756104262e-009
4.043180664e+003	1.541306083e-009	4.043180664e+003	1.676704442e-009	4.043180664e+003	2.279446631e-009	4.043180664e+003	1.508475012e-009	4.043180664e+003	1.674643535e-009	4.043180664e+003	2.237220631e-009	4.043180664e+003	1.599699928e-009	4.043180664e+003	1.783243442e-009	4.043180664e+003	1.520422011e-009	4.043180664e+003	1.568854935e-009	4.043180664e+003	1.377605030e-009	4.043180664e+003	1.726567223e-009	4.043180664e+003	2.273568667e-009
4.043303223e+003	1.593898236e-009	4.043303223e+003	2.473723670e-009	4.043303223e+003	1.126221671e-009	4.043303223e+003	1.504350089e-009	4.043303223e+003	2.796366694e-009	4.043303223e+003	1.954381323e-009	4.043303223e+003	1.776534475e-009	4.043303223e+003	1.609246070e-009	4.043303223e+003	2.036824043e-009	4.043303223e+003	1.462788890e-009	4.043303223e+003	1.729519861e-009	4.043303223e+003	1.566478169e-009	4.043303223e+003	1.596438537e-009
4.043425537e+003	2.247646069e-009	4.043425537e+003	1.950662520e-009	4.043425537e+003	1.658309934e-009	4.043425537e+003	2.272843913e-009	4.043425537e+003	1.587287524e-009	4.043425537e+003	1.790492976e-009	4.043425537e+003	1.653435944e-009	4.043425537e+003	1.246329484e-009	4.043425537e+003	1.492216906e-009	4.043425537e+003	1.870930966e-009	4.043425537e+003	1.047171572e-009	4.043425537e+003	1.666493499e-009	4.043425537e+003	2.059676207e-009
4.043548096e+003	1.504589564e-009	4.043548096e+003	1.637739167e-009	4.043548096e+003	1.288222640e-009	4.043548096e+003	1.697612384e-009	4.043548096e+003	1.208547373e-009	4.043548096e+003	8.136075702e-010	4.043548096e+003	1.251646009e-009	4.043548096e+003	1.354349521e-009	4.043548096e+003	1.552086459e-009	4.043548096e+003	1.381290859e-009	4.043548096e+003	1.642956882e-009	4.043548096e+003	1.933288862e-009	4.043548096e+003	1.634658853e-009
4.043670410e+003	1.057070764e-009	4.043670410e+003	1.469567801e-009	4.043670410e+003	2.272394939e-009	4.043670410e+003	1.491083923e-009	4.043670410e+003	1.605637734e-009	4.043670410e+003	2.230696294e-009	4.043670410e+003	1.252381976e-009	4.043670410e+003	1.782644476e-009	4.043670410e+003	1.050665888e-009	4.043670410e+003	1.335254907e-009	4.043670410e+003	1.680562689e-009	4.043670410e+003	1.649609671e-009	4.043670410e+003	1.616187961e-009
4.043792969e+003	1.728776788e-009	4.043792969e+003	1.113550030e-009	4.043792969e+003	1.942119132e-009	4.043792969e+003	1.642427527e-009	4.043792969e+003	1.612300404e-009	4.043792969e+003	2.291979273e-009	4.043792969e+003	1.338830158e-009	4.043792969e+003	1.480977674e-009	4.043792969e+003	1.183573906e-009	4.043792969e+003	1.527622695e-009	4.043792969e+003	1.361742941e-009	4.043792969e+003	1.759749568e-009	4.043792969e+003	1.533652205e-009
4.043915527e+003	1.193200871e-009	4.043915527e+003	1.144330297e-009	4.043915527e+003	2.124936893e-009	4.043915527e+003	2.042320535e-009	4.043915527e+003	1.792124338e-009	4.043915283e+003	1.660061089e-009	4.043915283e+003	1.513892678e-009	4.043915527e+003	2.228250473e-009	4.043915283e+003	2.162617196e-009	4.043915283e+003	2.716907810e-009	4.043915283e+003	2.033014423e-009	4.043915283e+003	2.027477963e-009	4.043915283e+003	1.305118347e-009
4.044037842e+003	1.890618995e-009	4.044037842e+003	1.335283994e-009	4.044037842e+003	1.880693823e-009	4.044037842e+003	1.983171405e-009	4.044037842e+003	1.784237091e-009	4.044037842e+003	1.508493774e-009	4.044037842e+003	1.710090403e-009	4.044037842e+003	1.742964884e-009	4.044037842e+003	1.288011919e-009	4.044037842e+003	1.267199345e-009	4.044037842e+003	1.632715296e-009	4.044037842e+003	2.103263119e-009	4.044037842e+003	1.665442229e-009
4.044160400e+003	2.194626036e-009	4.044160400e+003	1.638192915e-009	4.044160400e+003	1.956834472e-009	4.044160400e+003	1.308923525e-009	4.044160400e+003	2.435396551e-009	4.044160400e+003	1.541116901e-009	4.044160400e+003	1.907930258e-009	4.044160400e+003	1.292019047e-009	4.044160400e+003	1.743715616e-009	4.044160400e+003	1.717022413e-009	4.044160400e+003	2.347596784e-009	4.044160400e+003	1.725588783e-009	4.044160400e+003	1.523598359e-009
4.044282715e+003	1.331074473e-009	4.044282715e+003	1.468137056e-009	4.044282715e+003	1.895793522e-009	4.044282715e+003	1.413865469e-009	4.044282715e+003	1.961955931e-009	4.044282715e+003	1.486396894e-009	4.044282715e+003	2.574946700e-009	4.044282715e+003	1.172033137e-009	4.044282715e+003	1.600375166e-009	4.044282715e+003	2.044262315e-009	4.044282715e+003	1.671664807e-009	4.044282715e+003	1.205426536e-009	4.044282715e+003	1.661644711e-009
4.044405273e+003	1.184657150e-009	4.044405273e+003	1.700270480e-009	4.044405273e+003	2.001464994e-009	4.044405273e+003	1.699037244e-009	4.044405273e+003	1.352735812e-009	4.044405273e+003	2.066415039e-009	4.044405273e+003	1.669245520e-009	4.044405273e+003	1.495645274e-009	4.044405273e+003	1.295227814e-009	4.044405273e+003	1.688896356e-009	4.044405273e+003	1.938290861e-009	4.044405273e+003	2.066383731e-009	4.044405273e+003	1.931766080e-009
4.044527588e+003	1.556127338e-009	4.044527588e+003	1.808486139e-009	4.044527588e+003	1.792410886e-009	4.044527588e+003	1.914168823e-009	4.044527588e+003	1.452605702e-009	4.044527588e+003	1.714893338e-009	4.044527588e+003	1.512951209e-009	4.044527588e+003	2.756820994e-009	4.044527588e+003	1.630168001e-009	4.044527588e+003	2.095223994e-009	4.044527588e+003	2.103310637e-009	4.044527588e+003	2.220115647e-009	4.044527588e+003	1.365193958e-009
4.044650146e+003	2.227165341e-009	4.044650146e+003	1.981609765e-009	4.044650146e+003	1.958976759e-009	4.044650146e+003	1.069175526e-009	4.044650146e+003	1.795625315e-009	4.044650146e+003	1.761823798e-009	4.044650146e+003	1.642303737e-009	4.044650146e+003	2.057421788e-009	4.044650146e+003	1.637466718e-009	4.044650146e+003	2.261217213e-009	4.044650146e+003	1.996288024e-009	4.044650146e+003	1.551033857e-009	4.044650146e+003	1.616071610e-009
4.044772461e+003	2.180524872e-009	4.044772461e+003	1.595078625e-009	4.044772461e+003	1.287294493e-009	4.044772461e+003	1.874933764e-009	4.044772461e+003	1.622052936e-009	4.044772461e+003	1.537773464e-009	4.044772461e+003	1.614989031e-009	4.044772461e+003	1.814720152e-009	4.044772461e+003	1.765444124e-009	4.044772461e+003	1.205167854e-009	4.044772461e+003	1.516752834e-009	4.044772461e+003	1.370866864e-009	4.044772461e+003	1.552347251e-009
4.044895020e+003	1.550057527e-009	4.044895020e+003	1.565026886e-009	4.044895020e+003	1.543832284e-009	4.044895020e+003	1.316656006e-009	4.044895020e+003	1.158361851e-009	4.044895020e+003	1.803000749e-009	4.044895020e+003	1.969739261e-009	4.044895020e+003	1.468634658e-009	4.044895020e+003	1.505806146e-009	4.044895020e+003	2.266445476e-009	4.044895020e+003	1.963651464e-009	4.044895020e+003	2.211850925e-009	4.044895020e+003	1.953732953e-009
4.045017334e+003	1.758028279e-009	4.045017334e+003	1.814040806e-009	4.045017334e+003	1.291636464e-009	4.045017334e+003	1.164074837e-009	4.045017334e+003	2.109367570e-009	4.045017334e+003	1.661235038e-009	4.045017334e+003	1.344665268e-009	4.045017334e+003	2.080957406e-009	4.045017334e+003	1.683888584e-009	4.045017334e+003	1.543490336e-009	4.045017334e+003	1.575947262e-009	4.045017334e+003	1.364527935e-009	4.045017334e+003	1.905458014e-009
4.045139893e+003	2.376616459e-009	4.045139893e+003	2.127324761e-009	4.045139893e+003	1.025412977e-009	4.045139893e+003	1.678617578e-009	4.045139893e+003	2.589803039e-009	4.045139893e+003	1.593056576e-009	4.045139893e+003	1.561300977e-009	4.045139893e+003	1.548011497e-009	4.045139893e+003	1.211459266e-009	4.045139893e+003	1.037242181e-009	4.045139893e+003	2.271799859e-009	4.045139893e+003	1.729743682e-009	4.045139893e+003	1.570738983e-009
4.045262207e+003	1.564154029e-009	4.045262207e+003	1.715884657e-009	4.045262207e+003	2.332100513e-009	4.045262207e+003	2.827687196e-009	4.045262207e+003	1.278177897e-009	4.045262207e+003	1.897357604e-009	4.045262207e+003	1.843171837e-009	4.045262207e+003	1.513656978e-009	4.045262207e+003	2.132638954e-009	4.045262207e+003	1.579469888e-009	4.045262207e+003	1.287407181e-009	4.045262207e+003	2.647922992e-009	4.045262207e+003	2.510720964e-009
4.045384766e+003	2.245661657e-009	4.045384766e+003	1.662945337e-009	4.045384766e+003	2.299561652e-009	4.045384766e+003	1.790258053e-009	4.045384766e+003	1.785174120e-009	4.045384766e+003	1.339541700e-009	4.045384766e+003	2.116282039e-009	4.045384766e+003	1.157194673e-009	4.045384766e+003	1.879594480e-009	4.045384766e+003	1.425831786e-009	4.045384766e+003	1.147904882e-009	4.045384766e+003	1.476182399e-009	4.045384766e+003	1.534362193e-009
4.045507080e+003	1.320336618e-009	4.045507080e+003	1.572805219e-009	4.045507080e+003	1.509741887e-009	4.045507080e+003	1.558001395e-009	4.045507080e+003	1.471654909e-009	4.045507080e+003	1.353129497e-009	4.045507080e+003	1.596554888e-009	4.045507080e+003	1.670080851e-009	4.045507080e+003	1.450566667e-009	4.045507080e+003	2.231636875e-009	4.045507080e+003	2.058900384e-009	4.045507080e+003	1.065887822e-009	4.045507080e+003	1.830531171e-009
4.045629639e+003	1.477080902e-009	4.045629639e+003	1.396265659e-009	4.045629639e+003	2.045062120e-009	4.045629639e+003	2.328794269e-009	4.045629639e+003	2.806981092e-009	4.045629639e+003	2.625564433e-009	4.045629639e+003	2.023769374e-009	4.045629639e+003	1.065735167e-009	4.045629639e+003	2.099255436e-009	4.045629639e+003	2.216625550e-009	4.045629639e+003	9.853100558e-010	4.045629639e+003	9.604764761e-010	4.045629639e+003	2.395068810e-009
4.045751953e+003	1.300015429e-009	4.045751953e+003	1.787402559e-009	4.045751953e+003	1.847413444e-009	4.045751953e+003	1.434318331e-009	4.045751953e+003	9.967940917e-010	4.045751953e+003	2.066371074e-009	4.045751953e+003	1.898377677e-009	4.045751953e+003	1.731702115e-009	4.045751953e+003	1.828945551e-009	4.045751953e+003	1.572890596e-009	4.045751953e+003	1.538252081e-009	4.045751953e+003	2.609058969e-009	4.045751953e+003	1.463513200e-009
4.045874512e+003	1.855452014e-009	4.045874512e+003	2.226369089e-009	4.045874512e+003	2.067069182e-009	4.045874512e+003	2.727881254e-009	4.045874512e+003	1.148716122e-009	4.045874512e+003	1.670152239e-009	4.045874512e+003	1.662690652e-009	4.045874512e+003	2.075647432e-009	4.045874512e+003	8.825952746e-010	4.045874512e+003	1.118889204e-009	4.045874512e+003	1.871762967e-009	4.045874512e+003	2.012550571e-009	4.045874512e+003	1.422231999e-009
4.045996826e+003	2.025737578e-009	4.045996826e+003	1.015904472e-009	4.045996826e+003	1.207545175e-009	4.045996826e+003	1.221114654e-009	4.045996826e+003	1.665649729e-009	4.045996826e+003	2.444367153e-009	4.045996826e+003	9.070919016e-010	4.045996826e+003	1.729272614e-009	4.045996826e+003	2.126191667e-009	4.045996826e+003	2.543059541e-009	4.045996826e+003	1.316104448e-009	4.045996826e+003	1.219100487e-009	4.045996826e+003	1.809831729e-009
4.046119385e+003	1.499125490e-009	4.046119385e+003	2.546763023e-009	4.046119385e+003	1.639930192e-009	4.046119385e+003	1.365710101e-009	4.046119385e+003	9.858095451e-010	4.046119385e+003	1.896473867e-009	4.046119385e+003	1.218769530e-009	4.046119385e+003	2.169522340e-009	4.046119385e+003	1.571063613e-009	4.046119385e+003	1.416068041e-009	4.046119385e+003	1.541695882e-009	4.046119385e+003	1.712837316e-009	4.046119385e+003	2.005689836e-009
4.046241699e+003	1.021354223e-009	4.046241943e+003	1.284898632e-009	4.046241699e+003	1.751027101e-009	4.046241699e+003	1.728854726e-009	4.046241699e+003	1.882022760e-009	4.046241699e+003	1.499899094e-009	4.046241699e+003	1.535662264e-009	4.046241699e+003	2.201228977e-009	4.046241699e+003	1.028256591e-009	4.046241699e+003	2.212300343e-009	4.046241699e+003	1.862351939e-009	4.046241699e+003	8.160102039e-010	4.046241699e+003	2.088616613e-009
4.046364258e+003	1.531729410e-009	4.046364258e+003	1.335798472e-009	4.046364258e+003	1.546454409e-009	4.046364258e+003	1.570413466e-009	4.046364258e+003	1.234559455e-009	4.046364258e+003	1.739913325e-009	4.046364258e+003	1.186508114e-009	4.046364258e+003	1.338192224e-009	4.046364258e+003	1.430482510e-009	4.046364258e+003	1.445491948e-009	4.046364258e+003	1.759883683e-009	4.046364258e+003	1.977338959e-009	4.046364258e+003	1.370581759e-009
4.046486816e+003	1.798501459e-009	4.046486816e+003	2.448529601e-009	4.046486816e+003	1.355588530e-009	4.046486816e+003	1.700701135e-009	4.046486816e+003	2.039610703e-009	4.046486816e+003	1.827553109e-009	4.046486816e+003	1.578036368e-009	4.046486816e+003	1.846125364e-009	4.046486816e+003	1.275750505e-009	4.046486816e+003	2.035857483e-009	4.046486816e+003	1.671027650e-009	4.046486816e+003	1.996078414e-009	4.046486816e+003	1.877852318e-009
4.046609131e+003	1.186218457e-009	4.046609131e+003	1.451290088e-009	4.046609131e+003	1.723537091e-009	4.046609131e+003	1.995033250e-009	4.046609131e+003	2.125556842e-009	4.046609131e+003	1.895181567e-009	4.046609131e+003	1.824687068e-009	4.046609131e+003	2.008448075e-009	4.046609131e+003	2.163859758e-009	4.046609131e+003	1.851788833e-009	4.046609131e+003	1.846362729e-009	4.046609131e+003	2.068777594e-009	4.046609131e+003	1.909174818e-009
4.046731689e+003	1.264921945e-009	4.046731689e+003	1.208002587e-009	4.046731689e+003	1.556183848e-009	4.046731689e+003	1.531346050e-009	4.046731689e+003	2.075858374e-009	4.046731689e+003	2.245880593e-009	4.046731689e+003	1.236933223e-009	4.046731689e+003	2.080683847e-009	4.046731689e+003	2.012625400e-009	4.046731689e+003	1.323050558e-009	4.046731689e+003	2.235797769e-009	4.046731689e+003	1.065711852e-009	4.046731689e+003	8.100844440e-010
4.046854004e+003	1.588014942e-009	4.046854004e+003	2.093580420e-009	4.046854004e+003	1.577076580e-009	4.046854004e+003	1.444148023e-009	4.046854004e+003	2.468326432e-009	4.046854004e+003	2.210000405e-009	4.046854004e+003	2.239638697e-009	4.046854004e+003	1.405717320e-009	4.046854004e+003	1.387366999e-009	4.046854004e+003	1.141555628e-009	4.046854004e+003	2.041643077e-009	4.046854004e+003	2.025998702e-009	4.046854004e+003	1.618790324e-009
4.046976563e+003	1.908489811e-009	4.046976563e+003	1.311502573e-009	4.046976563e+003	1.997494836e-009	4.046976563e+003	2.588812054e-009	4.046976563e+003	2.109418196e-009	4.046976563e+003	1.895293700e-009	4.046976563e+003	1.473077993e-009	4.046976563e+003	1.262318805e-009	4.046976563e+003	1.752380130e-009	4.046976563e+003	1.846948705e-009	4.046976563e+003	1.590377496e-009	4.046976563e+003	2.323762960e-009	4.046976563e+003	1.743034383e-009
4.047098877e+003	1.245341497e-009	4.047098877e+003	2.132104715e-009	4.047098877e+003	1.283259388e-009	4.047098877e+003	1.495780944e-009	4.047098877e+003	1.995390297e-009	4.047098877e+003	1.776098713e-009	4.047098877e+003	1.752085255e-009	4.047098877e+003	1.862168086e-009	4.047098877e+003	1.594442689e-009	4.047098877e+003	1.208816935e-009	4.047098877e+003	2.209338268e-009	4.047098877e+003	1.695339757e-009	4.047098877e+003	1.685192763e-009
4.047221436e+003	2.020691614e-009	4.047221436e+003	1.480643053e-009	4.047221436e+003	1.534303018e-009	4.047221436e+003	1.705752206e-009	4.047221436e+003	1.937676242e-009	4.047221436e+003	1.813784678e-009	4.047221436e+003	2.163226931e-009	4.047221436e+003	1.809184691e-009	4.047221436e+003	2.169904478e-009	4.047221436e+003	1.877771494e-009	4.047221436e+003	1.892499268e-009	4.047221436e+003	1.646776604e-009	4.047221436e+003	1.512527548e-009
4.047343750e+003	1.446582631e-009	4.047343750e+003	2.143317301e-009	4.047343750e+003	2.404679789e-009	4.047343750e+003	2.223014661e-009	4.047343750e+003	1.658804871e-009	4.047343750e+003	1.982539244e-009	4.047343750e+003	2.178250247e-009	4.047343750e+003	1.444114828e-009	4.047343750e+003	1.042188447e-009	4.047343750e+003	2.793326459e-009	4.047343750e+003	1.507286407e-009	4.047343750e+003	9.982654703e-010	4.047343750e+003	1.650240500e-009
4.047466309e+003	1.896952817e-009	4.047466309e+003	1.405906724e-009	4.047466309e+003	1.176804321e-009	4.047466309e+003	1.191006072e-009	4.047466309e+003	2.373711672e-009	4.047466309e+003	1.767430979e-009	4.047466309e+003	1.818098783e-009	4.047466309e+003	1.393805960e-009	4.047466309e+003	2.024955759e-009	4.047466309e+003	2.365185159e-009	4.047466309e+003	1.240407221e-009	4.047466309e+003	1.231513336e-009	4.047466309e+003	2.204539218e-009
4.047588623e+003	1.095974311e-009	4.047588623e+003	1.963715857e-009	4.047588623e+003	1.128326765e-009	4.047588623e+003	1.543521644e-009	4.047588623e+003	1.900639868e-009	4.047588623e+003	1.717366138e-009	4.047588623e+003	1.498512092e-009	4.047588623e+003	1.785679715e-009	4.047588623e+003	1.865777977e-009	4.047588623e+003	1.964469032e-009	4.047588623e+003	2.073497374e-009	4.047588623e+003	2.374199282e-009	4.047588623e+003	9.659877342e-010
4.047711182e+003	1.947488615e-009	4.047711182e+003	1.541119565e-009	4.047711182e+003	1.651206172e-009	4.047711182e+003	1.890956280e-009	4.047711182e+003	1.345497491e-009	4.047711182e+003	1.937664029e-009	4.047711182e+003	1.810437356e-009	4.047711182e+003	2.283123690e-009	4.047711182e+003	2.095599916e-009	4.047711182e+003	2.096152363e-009	4.047711182e+003	9.956333535e-010	4.047711182e+003	1.885233969e-009	4.047711182e+003	1.621197954e-009
4.047833496e+003	2.634634289e-009	4.047833496e+003	1.352009726e-009	4.047833496e+003	1.612878164e-009	4.047833496e+003	1.374643399e-009	4.047833496e+003	2.242635189e-009	4.047833496e+003	2.263660370e-009	4.047833496e+003	1.492457047e-009	4.047833496e+003	1.811362060e-009	4.047833496e+003	1.444935283e-009	4.047833496e+003	1.285523354e-009	4.047833496e+003	1.579478659e-009	4.047833496e+003	2.034469704e-009	4.047833496e+003	1.736430555e-009
4.047956055e+003	2.409549449e-009	4.047956055e+003	1.266578842e-009	4.047956055e+003	1.762351487e-009	4.047956055e+003	1.659834048e-009	4.047956055e+003	2.153167200e-009	4.047956055e+003	1.921065751e-009	4.047956055e+003	1.521366144e-009	4.047956055e+003	2.292392720e-009	4.047956055e+003	2.795132348e-009	4.047956055e+003	1.877978884e-009	4.047956055e+003	1.881450107e-009	4.047956055e+003	1.445030651e-009	4.047956055e+003	1.710885100e-009
4.048078369e+003	2.110074337e-009	4.048078369e+003	1.636866309e-009	4.048078369e+003	1.643145731e-009	4.048078369e+003	1.220482715e-009	4.048078369e+003	1.386531112e-009	4.048078369e+003	1.353217871e-009	4.048078369e+003	1.462835075e-009	4.048078369e+003	1.783276526e-009	4.048078369e+003	2.374112906e-009	4.048078369e+003	1.635692359e-009	4.048078369e+003	2.076164352e-009	4.048078369e+003	9.138079737e-010	4.048078369e+003	2.035890789e-009
4.048200928e+003	1.276929340e-009	4.048200928e+003	1.637877278e-009	4.048200928e+003	1.343656408e-009	4.048200928e+003	1.471021416e-009	4.048200928e+003	1.565240049e-009	4.048200928e+003	1.724827947e-009	4.048200928e+003	1.109044412e-009	4.048200928e+003	1.808656558e-009	4.048200928e+003	1.609086198e-009	4.048200928e+003	1.830522733e-009	4.048200928e+003	1.693760132e-009	4.048200928e+003	1.372134517e-009	4.048200928e+003	1.742317735e-009
4.048323242e+003	2.070687843e-009	4.048323242e+003	1.423437257e-009	4.048323242e+003	1.362232327e-009	4.048323242e+003	1.312561837e-009	4.048323242e+003	1.096036040e-009	4.048323242e+003	1.795356197e-009	4.048323242e+003	2.077430006e-009	4.048323242e+003	1.909344460e-009	4.048323242e+003	2.310046820e-009	4.048323242e+003	1.791816362e-009	4.048323242e+003	1.315956455e-009	4.048323242e+003	1.545114592e-009	4.048323242e+003	1.718642118e-009
4.048445801e+003	2.007965572e-009	4.048445801e+003	1.250475834e-009	4.048445801e+003	2.137932276e-009	4.048445801e+003	1.861500509e-009	4.048445801e+003	2.074781014e-009	4.048445801e+003	1.949154393e-009	4.048445801e+003	1.440435216e-009	4.048445801e+003	1.006474237e-009	4.048445801e+003	2.441270519e-009	4.048445801e+003	1.606638711e-009	4.048445801e+003	1.785169679e-009	4.048445801e+003	1.288867346e-009	4.048445801e+003	1.546943018e-009
4.048568115e+003	1.329652499e-009	4.048568115e+003	1.371232239e-009	4.048568115e+003	2.435477153e-009	4.048568115e+003	1.908774250e-009	4.048568115e+003	1.317700282e-009	4.048568115e+003	1.013658602e-009	4.048568115e+003	1.762277768e-009	4.048568115e+003	1.641185299e-009	4.048568115e+003	1.674870354e-009	4.048568115e+003	2.163445645e-009	4.048568115e+003	1.811225725e-009	4.048568115e+003	1.352367107e-009	4.048568115e+003	1.538482119e-009
4.048690674e+003	2.478458105e-009	4.048690674e+003	2.332805726e-009	4.048690674e+003	2.596415305e-009	4.048690674e+003	1.831396923e-009	4.048690674e+003	1.386452841e-009	4.048690674e+003	1.995438259e-009	4.048690674e+003	1.439037001e-009	4.048690674e+003	1.210058054e-009	4.048690674e+003	1.757029522e-009	4.048690674e+003	1.341953215e-009	4.048690674e+003	9.630523046e-010	4.048690674e+003	1.594968824e-009	4.048690674e+003	2.119053821e-009
4.048813232e+003	1.977203068e-009	4.048813232e+003	1.348793965e-009	4.048813232e+003	1.501802127e-009	4.048813232e+003	1.907857206e-009	4.048813232e+003	2.111412600e-009	4.048813232e+003	2.390213805e-009	4.048812988e+003	1.953529782e-009	4.048813232e+003	1.873941002e-009	4.048813232e+003	1.962060514e-009	4.048812988e+003	1.722525234e-009	4.048812988e+003	2.106737229e-009	4.048812988e+003	1.508050795e-009	4.048812988e+003	1.810569805e-009
4.048935547e+003	2.253235820e-009	4.048935547e+003	1.543773109e-009	4.048935547e+003	1.329518717e-009	4.048935547e+003	1.364806268e-009	4.048935547e+003	1.637750047e-009	4.048935547e+003	2.714427572e-009	4.048935547e+003	2.283127243e-009	4.048935547e+003	1.641948688e-009	4.048935547e+003	1.512677872e-009	4.048935547e+003	1.409065975e-009	4.048935547e+003	1.566615171e-009	4.048935547e+003	1.725314447e-009	4.048935547e+003	1.660667714e-009
4.049058105e+003	1.696865981e-009	4.049058105e+003	1.591171084e-009	4.049058105e+003	1.084459633e-009	4.049058105e+003	8.463471590e-010	4.049058105e+003	1.696678575e-009	4.049058105e+003	1.329437005e-009	4.049058105e+003	1.569385510e-009	4.049058105e+003	1.370628722e-009	4.049058105e+003	2.319550996e-009	4.049058105e+003	2.045501546e-009	4.049058105e+003	1.214207401e-009	4.049058105e+003	1.399097171e-009	4.049058105e+003	1.213705914e-009
4.049180420e+003	1.389365512e-009	4.049180420e+003	1.567744490e-009	4.049180420e+003	1.181195253e-009	4.049180420e+003	2.227334539e-009	4.049180420e+003	2.365039498e-009	4.049180420e+003	2.091342877e-009	4.049180420e+003	1.649824499e-009	4.049180420e+003	2.160236212e-009	4.049180420e+003	2.392201770e-009	4.049180420e+003	1.188531051e-009	4.049180420e+003	2.127756860e-009	4.049180420e+003	2.073627270e-009	4.049180420e+003	2.090897011e-009
4.049302979e+003	1.965879681e-009	4.049302979e+003	1.020214024e-009	4.049302979e+003	2.003403443e-009	4.049302979e+003	1.919323145e-009	4.049302979e+003	1.871040212e-009	4.049302979e+003	1.443377196e-009	4.049302979e+003	1.552685425e-009	4.049302979e+003	1.058191867e-009	4.049302979e+003	1.395591975e-009	4.049302979e+003	2.182388048e-009	4.049302979e+003	1.454390164e-009	4.049302979e+003	2.154266987e-009	4.049302979e+003	1.261905913e-009
4.049425293e+003	1.767615387e-009	4.049425293e+003	1.864236987e-009	4.049425293e+003	1.682044726e-009	4.049425293e+003	2.451119974e-009	4.049425293e+003	2.320663217e-009	4.049425293e+003	1.307656539e-009	4.049425293e+003	1.383156700e-009	4.049425293e+003	2.513050656e-009	4.049425293e+003	2.158263346e-009	4.049425293e+003	2.593959492e-009	4.049425293e+003	1.046298159e-009	4.049425293e+003	1.480497835e-009	4.049425293e+003	1.065184607e-009
4.049547852e+003	1.409757311e-009	4.049547852e+003	9.938770917e-010	4.049547852e+003	1.806117922e-009	4.049547852e+003	1.934023608e-009	4.049547852e+003	1.976517172e-009	4.049547852e+003	1.397156613e-009	4.049547852e+003	1.211998391e-009	4.049547852e+003	2.125749132e-009	4.049547852e+003	1.433348551e-009	4.049547852e+003	2.270483135e-009	4.049547852e+003	1.873422972e-009	4.049547852e+003	1.847768050e-009	4.049547852e+003	1.556450413e-009
4.049670166e+003	1.379685699e-009	4.049670166e+003	2.451440606e-009	4.049670166e+003	2.341220329e-009	4.049670166e+003	1.820432582e-009	4.049670166e+003	1.167682617e-009	4.049670166e+003	1.947368267e-009	4.049670166e+003	1.324353738e-009	4.049670166e+003	1.473878686e-009	4.049670166e+003	1.091444046e-009	4.049670166e+003	1.464285582e-009	4.049670166e+003	2.922006415e-009	4.049670166e+003	1.958882168e-009	4.049670166e+003	1.856157006e-009
4.049792725e+003	1.843864617e-009	4.049792725e+003	1.470191635e-009	4.049792725e+003	2.130920329e-009	4.049792725e+003	1.965349439e-009	4.049792725e+003	1.877758171e-009	4.049792725e+003	2.047690684e-009	4.049792725e+003	1.866963695e-009	4.049792725e+003	1.453439702e-009	4.049792725e+003	1.774450475e-009	4.049792725e+003	1.005325712e-009	4.049792725e+003	2.438092617e-009	4.049792725e+003	1.588571386e-009	4.049792725e+003	1.774475344e-009
4.049915039e+003	1.707808450e-009	4.049915039e+003	1.816641060e-009	4.049915039e+003	1.596529020e-009	4.049915039e+003	1.506213487e-009	4.049915039e+003	2.072351846e-009	4.049915039e+003	1.306379005e-009	4.049915039e+003	1.879957301e-009	4.049915039e+003	1.966945939e-009	4.049915039e+003	2.201975491e-009	4.049915039e+003	1.680918404e-009	4.049915039e+003	1.921633741e-009	4.049915039e+003	1.387027271e-009	4.049915039e+003	1.389255933e-009
4.050037598e+003	2.403912402e-009	4.050037598e+003	2.661919574e-009	4.050037598e+003	1.480212397e-009	4.050037598e+003	1.727470833e-009	4.050037598e+003	2.071347982e-009	4.050037598e+003	1.218468104e-009	4.050037598e+003	1.211396650e-009	4.050037598e+003	2.130683185e-009	4.050037598e+003	1.857617504e-009	4.050037598e+003	1.561695662e-009	4.050037598e+003	2.140767563e-009	4.050037598e+003	1.087564705e-009	4.050037598e+003	1.850350095e-009
4.050159912e+003	1.918861292e-009	4.050159912e+003	1.391695537e-009	4.050159912e+003	1.110182501e-009	4.050159912e+003	1.579185560e-009	4.050159912e+003	2.009368893e-009	4.050159912e+003	1.413173467e-009	4.050159912e+003	1.926560911e-009	4.050159912e+003	1.155056939e-009	4.050159912e+003	1.810154360e-009	4.050159912e+003	1.099422664e-009	4.050159912e+003	1.476711531e-009	4.050159912e+003	1.524153137e-009	4.050159912e+003	1.916111492e-009
4.050282471e+003	1.697751606e-009	4.050282471e+003	2.189429749e-009	4.050282471e+003	1.864713495e-009	4.050282471e+003	2.329925364e-009	4.050282471e+003	1.074350719e-009	4.050282471e+003	2.488605322e-009	4.050282471e+003	1.529637639e-009	4.050282471e+003	1.249635284e-009	4.050282471e+003	1.380000447e-009	4.050282471e+003	1.707907482e-009	4.050282471e+003	1.419144247e-009	4.050282471e+003	1.899832514e-009	4.050282471e+003	1.997339405e-009
4.050404785e+003	1.647074144e-009	4.050404785e+003	1.829218221e-009	4.050404785e+003	1.726857657e-009	4.050404785e+003	1.282742246e-009	4.050404785e+003	1.288992579e-009	4.050404785e+003	1.214235268e-009	4.050404785e+003	1.465082611e-009	4.050404785e+003	2.392787080e-009	4.050404785e+003	1.521028303e-009	4.050404785e+003	1.249879089e-009	4.050404785e+003	1.903950553e-009	4.050404785e+003	1.682620598e-009	4.050404785e+003	1.704041352e-009
4.050527344e+003	2.114106445e-009	4.050527344e+003	2.217824147e-009	4.050527344e+003	1.547298289e-009	4.050527344e+003	1.983894826e-009	4.050527344e+003	1.557212914e-009	4.050527344e+003	1.388455906e-009	4.050527344e+003	2.123432541e-009	4.050527344e+003	1.644716696e-009	4.050527344e+003	2.115353004e-009	4.050527344e+003	1.928935012e-009	4.050527344e+003	1.962272567e-009	4.050527344e+003	1.765019131e-009	4.050527344e+003	8.646168226e-010
4.050649658e+003	2.110944974e-009	4.050649658e+003	1.719686060e-009	4.050649658e+003	2.422144041e-009	4.050649658e+003	6.699224508e-010	4.050649658e+003	1.754809853e-009	4.050649658e+003	1.175354924e-009	4.050649658e+003	1.896222512e-009	4.050649658e+003	1.824512652e-009	4.050649658e+003	1.726138565e-009	4.050649658e+003	2.646904473e-009	4.050649658e+003	2.060686732e-009	4.050649658e+003	2.057275905e-009	4.050649658e+003	2.099527441e-009
4.050772217e+003	1.786945925e-009	4.050772217e+003	1.598221999e-009	4.050772217e+003	1.472542865e-009	4.050772217e+003	2.090656981e-009	4.050772217e+003	1.866013344e-009	4.050772217e+003	2.221508977e-009	4.050772217e+003	1.893641244e-009	4.050772217e+003	2.689181988e-009	4.050772217e+003	1.943415429e-009	4.050772217e+003	2.060958071e-009	4.050772217e+003	1.396165850e-009	4.050772217e+003	1.649688608e-009	4.050772217e+003	1.991214749e-009
4.050894531e+003	1.606936806e-009	4.050894531e+003	1.838025954e-009	4.050894531e+003	1.306200259e-009	4.050894531e+003	2.480799566e-009	4.050894531e+003	1.899647994e-009	4.050894531e+003	1.859365328e-009	4.050894531e+003	1.780556702e-009	4.050894531e+003	1.004359151e-009	4.050894531e+003	1.129557226e-009	4.050894531e+003	1.673264749e-009	4.050894531e+003	2.457222426e-009	4.050894531e+003	1.883722067e-009	4.050894531e+003	1.407096994e-009
4.051017090e+003	1.192210775e-009	4.051017090e+003	1.902997093e-009	4.051017090e+003	2.147632072e-009	4.051017090e+003	2.642684960e-009	4.051017090e+003	1.860092191e-009	4.051017090e+003	3.227208056e-009	4.051017090e+003	2.287172673e-009	4.051017090e+003	1.834384977e-009	4.051017090e+003	1.621946688e-009	4.051017090e+003	1.721836784e-009	4.051017090e+003	1.474374955e-009	4.051017090e+003	2.266891785e-009	4.051017090e+003	1.190166410e-009
4.051139404e+003	1.646179415e-009	4.051139648e+003	2.322205761e-009	4.051139404e+003	2.199598725e-009	4.051139404e+003	2.083484718e-009	4.051139404e+003	1.128302007e-009	4.051139404e+003	1.471134103e-009	4.051139404e+003	2.140888355e-009	4.051139404e+003	2.212246608e-009	4.051139404e+003	1.654551052e-009	4.051139404e+003	2.375572850e-009	4.051139404e+003	1.782883507e-009	4.051139404e+003	1.702165520e-009	4.051139404e+003	1.980058562e-009
4.051261963e+003	1.220177293e-009	4.051261963e+003	1.730254717e-009	4.051261963e+003	1.861955812e-009	4.051261963e+003	1.939091110e-009	4.051261963e+003	1.124165205e-009	4.051261963e+003	1.001204231e-009	4.051261963e+003	1.757960222e-009	4.051261963e+003	1.786237713e-009	4.051261963e+003	1.382843062e-009	4.051261963e+003	1.052724241e-009	4.051261963e+003	1.706946473e-009	4.051261963e+003	1.635330871e-009	4.051261963e+003	1.308834263e-009
4.051384521e+003	1.533413396e-009	4.051384521e+003	2.159961765e-009	4.051384521e+003	8.944729402e-010	4.051384521e+003	1.183240061e-009	4.051384521e+003	1.358750001e-009	4.051384521e+003	1.808246775e-009	4.051384521e+003	1.618608581e-009	4.051384521e+003	2.268891519e-009	4.051384521e+003	2.511572728e-009	4.051384521e+003	1.113164894e-009	4.051384521e+003	1.262134841e-009	4.051384521e+003	1.426830210e-009	4.051384521e+003	1.365355495e-009
4.051506836e+003	1.344254486e-009	4.051506836e+003	1.654672732e-009	4.051506836e+003	1.337454258e-009	4.051506836e+003	1.618152723e-009	4.051506836e+003	1.652351922e-009	4.051506836e+003	2.019925338e-009	4.051506836e+003	2.117199305e-009	4.051506836e+003	1.321296961e-009	4.051506836e+003	1.704852148e-009	4.051506836e+003	1.546545669e-009	4.051506836e+003	1.659458682e-009	4.051506836e+003	1.741798927e-009	4.051506836e+003	2.594119586e-009
4.051629395e+003	2.241625996e-009	4.051629395e+003	1.431860297e-009	4.051629395e+003	1.486324841e-009	4.051629395e+003	1.466854083e-009	4.051629395e+003	2.626383111e-009	4.051629395e+003	1.327223664e-009	4.051629395e+003	1.997977339e-009	4.051629395e+003	1.972476182e-009	4.051629395e+003	1.609344658e-009	4.051629395e+003	1.447844844e-009	4.051629395e+003	2.460933679e-009	4.051629395e+003	1.679670514e-009	4.051629395e+003	1.802112570e-009
4.051751709e+003	1.648968961e-009	4.051751709e+003	1.231561408e-009	4.051751709e+003	1.644863135e-009	4.051751709e+003	1.003779615e-009	4.051751709e+003	1.563809859e-009	4.051751709e+003	1.509610992e-009	4.051751709e+003	2.160049251e-009	4.051751709e+003	2.227406259e-009	4.051751709e+003	1.648250314e-009	4.051751709e+003	1.098217184e-009	4.051751709e+003	1.464864119e-009	4.051751709e+003	2.415166067e-009	4.051751709e+003	1.704442809e-009
4.051874268e+003	1.521572202e-009	4.051874268e+003	1.592698973e-009	4.051874268e+003	1.981380837e-009	4.051874268e+003	2.681369793e-009	4.051874268e+003	1.193220855e-009	4.051874268e+003	1.313172238e-009	4.051874268e+003	2.564426671e-009	4.051874268e+003	1.921335979e-009	4.051874268e+003	1.110067260e-009	4.051874268e+003	1.627101898e-009	4.051874268e+003	1.369018565e-009	4.051874268e+003	1.837863528e-009	4.051874268e+003	2.004447497e-009
4.051996582e+003	2.083602402e-009	4.051996582e+003	1.738224009e-009	4.051996582e+003	1.844950193e-009	4.051996582e+003	1.739313471e-009	4.051996582e+003	1.489139145e-009	4.051996582e+003	1.768170388e-009	4.051996582e+003	1.880091416e-009	4.051996582e+003	1.603121746e-009	4.051996582e+003	2.149273204e-009	4.051996582e+003	1.541173744e-009	4.051996582e+003	1.498481561e-009	4.051996582e+003	1.319817367e-009	4.051996582e+003	1.359014123e-009
4.052119141e+003	1.822807127e-009	4.052119141e+003	1.484786738e-009	4.052119141e+003	2.337973370e-009	4.052119141e+003	1.293546603e-009	4.052119141e+003	9.668996714e-010	4.052119141e+003	1.105619596e-009	4.052119141e+003	1.817111128e-009	4.052119141e+003	1.240135328e-009	4.052119141e+003	1.102181124e-009	4.052119141e+003	1.861165999e-009	4.052119141e+003	9.695620973e-010	4.052119141e+003	1.303603780e-009	4.052119141e+003	2.029318713e-009
4.052241455e+003	2.292000811e-009	4.052241455e+003	2.058511139e-009	4.052241455e+003	1.413250739e-009	4.052241455e+003	1.564273711e-009	4.052241455e+003	2.081252282e-009	4.052241455e+003	1.919398418e-009	4.052241455e+003	1.504157909e-009	4.052241455e+003	1.804062344e-009	4.052241455e+003	1.422233331e-009	4.052241455e+003	1.066355004e-009	4.052241455e+003	2.523935949e-009	4.052241455e+003	1.851681808e-009	4.052241455e+003	2.169934454e-009
4.052364014e+003	1.024319296e-009	4.052364014e+003	1.712992748e-009	4.052364014e+003	1.508930647e-009	4.052364014e+003	1.437565178e-009	4.052364014e+003	1.810474992e-009	4.052364014e+003	1.835798069e-009	4.052364014e+003	1.934908900e-009	4.052364014e+003	1.687069706e-009	4.052364014e+003	1.764186131e-009	4.052364014e+003	1.688554074e-009	4.052364014e+003	2.129692644e-009	4.052364014e+003	1.273308903e-009	4.052364014e+003	1.386807891e-009
4.052486328e+003	1.989961751e-009	4.052486328e+003	1.052871901e-009	4.052486328e+003	1.891739432e-009	4.052486328e+003	2.083923922e-009	4.052486328e+003	1.198158794e-009	4.052486328e+003	1.388196558e-009	4.052486328e+003	1.969730379e-009	4.052486328e+003	1.710593112e-009	4.052486328e+003	1.125776583e-009	4.052486328e+003	1.254742643e-009	4.052486328e+003	1.692191831e-009	4.052486328e+003	1.692236906e-009	4.052486328e+003	2.271504096e-009
4.052608887e+003	1.741533917e-009	4.052608887e+003	1.155279317e-009	4.052608887e+003	1.524465554e-009	4.052608887e+003	9.718816862e-010	4.052608887e+003	2.597971616e-009	4.052608887e+003	1.354834245e-009	4.052608887e+003	2.513254715e-009	4.052608887e+003	1.928941007e-009	4.052608887e+003	1.050275644e-009	4.052608887e+003	2.195803095e-009	4.052608887e+003	7.296795945e-010	4.052608887e+003	1.583183251e-009	4.052608887e+003	1.569136154e-009
4.052731201e+003	1.221607371e-009	4.052731201e+003	1.772691660e-009	4.052731201e+003	1.470200406e-009	4.052731201e+003	1.457179488e-009	4.052731201e+003	2.424987100e-009	4.052731201e+003	2.146992584e-009	4.052731201e+003	1.852264453e-009	4.052731201e+003	1.356479706e-009	4.052731201e+003	1.325533794e-009	4.052731201e+003	1.565543473e-009	4.052731201e+003	1.582544984e-009	4.052731201e+003	1.610061418e-009	4.052731201e+003	2.093525131e-009
4.052853760e+003	1.676848549e-009	4.052853760e+003	2.108213826e-009	4.052853760e+003	1.624635204e-009	4.052853760e+003	1.762238022e-009	4.052853760e+003	1.017883000e-009	4.052853760e+003	1.435366825e-009	4.052853760e+003	2.425988965e-009	4.052853760e+003	1.425030316e-009	4.052853760e+003	2.276113964e-009	4.052853760e+003	1.760493973e-009	4.052853760e+003	1.445402242e-009	4.052853760e+003	1.783399095e-009	4.052853760e+003	1.283483764e-009
4.052976074e+003	1.252569826e-009	4.052976074e+003	1.261206473e-009	4.052976074e+003	1.976500741e-009	4.052976074e+003	1.482232892e-009	4.052976074e+003	1.758261869e-009	4.052976074e+003	1.307674857e-009	4.052976074e+003	1.455544463e-009	4.052976074e+003	1.242152825e-009	4.052976074e+003	6.617593695e-010	4.052976074e+003	1.885171574e-009	4.052976074e+003	1.998021082e-009	4.052976074e+003	2.021361967e-009	4.052976074e+003	1.050613374e-009
4.053098633e+003	2.190442272e-009	4.053098633e+003	1.846132358e-009	4.053098633e+003	2.258019549e-009	4.053098633e+003	1.661712545e-009	4.053098633e+003	2.179835867e-009	4.053098633e+003	1.341618705e-009	4.053098633e+003	1.746088052e-009	4.053098633e+003	2.099199925e-009	4.053098633e+003	1.471240241e-009	4.053098633e+003	1.404567018e-009	4.053098633e+003	1.358609891e-009	4.053098633e+003	1.530230942e-009	4.053098633e+003	1.614313128e-009
4.053220947e+003	2.097339191e-009	4.053220947e+003	1.861634402e-009	4.053220947e+003	2.087931827e-009	4.053220947e+003	1.955518192e-009	4.053220947e+003	2.113218711e-009	4.053220947e+003	1.013587325e-009	4.053220947e+003	9.873292184e-010	4.053220947e+003	2.232925178e-009	4.053220947e+003	1.651215720e-009	4.053220947e+003	1.764159707e-009	4.053220947e+003	1.753882595e-009	4.053220947e+003	9.815175339e-010	4.053220947e+003	2.068370586e-009
4.053343506e+003	2.291729473e-009	4.053343506e+003	2.115301490e-009	4.053343506e+003	2.086197659e-009	4.053343506e+003	1.673450600e-009	4.053343506e+003	1.111067238e-009	4.053343506e+003	1.464619870e-009	4.053343506e+003	1.672522010e-009	4.053343506e+003	1.318376519e-009	4.053343506e+003	2.411845612e-009	4.053343506e+003	1.924070236e-009	4.053343506e+003	1.969581165e-009	4.053343506e+003	1.745194433e-009	4.053343506e+003	1.833223018e-009
4.053465820e+003	1.110715409e-009	4.053465820e+003	1.712457620e-009	4.053465820e+003	2.000471344e-009	4.053465820e+003	1.349113155e-009	4.053465820e+003	2.182657610e-009	4.053465820e+003	2.104191044e-009	4.053465820e+003	1.735724120e-009	4.053465820e+003	1.332761901e-009	4.053465820e+003	2.444307645e-009	4.053465820e+003	1.720199316e-009	4.053465820e+003	1.461681332e-009	4.053465820e+003	1.832678787e-009	4.053465820e+003	1.454695808e-009
4.053588379e+003	1.615029221e-009	4.053588379e+003	2.263672361e-009	4.053588379e+003	2.045366321e-009	4.053588379e+003	1.755283252e-009	4.053588379e+003	1.357460255e-009	4.053588379e+003	1.612524225e-009	4.053588379e+003	1.708939878e-009	4.053588379e+003	1.467808319e-009	4.053588379e+003	1.042917419e-009	4.053588379e+003	2.090333684e-009	4.053588379e+003	1.503037028e-009	4.053588379e+003	2.319253900e-009	4.053588379e+003	1.883499579e-009
4.053710938e+003	1.385907278e-009	4.053710938e+003	1.995591026e-009	4.053710938e+003	1.536461625e-009	4.053710938e+003	1.937852767e-009	4.053710938e+003	2.119741493e-009	4.053710938e+003	1.927862758e-009	4.053710938e+003	1.680114603e-009	4.053710938e+003	1.640819369e-009	4.053710938e+003	1.213807166e-009	4.053710693e+003	1.335592525e-009	4.053710693e+003	1.875726685e-009	4.053710693e+003	1.673114647e-009	4.053710693e+003	1.343783196e-009
4.053833252e+003	1.402228889e-009	4.053833252e+003	1.512306946e-009	4.053833252e+003	1.464949273e-009	4.053833252e+003	2.148252243e-009	4.053833252e+003	1.103146907e-009	4.053833252e+003	2.059999726e-009	4.053833252e+003	1.647604719e-009	4.053833252e+003	1.165041619e-009	4.053833252e+003	1.095337487e-009	4.053833252e+003	1.602631694e-009	4.053833252e+003	2.044002301e-009	4.053833252e+003	2.244399555e-009	4.053833252e+003	1.128867555e-009
4.053955811e+003	1.838411090e-009	4.053955811e+003	1.750536605e-009	4.053955811e+003	1.502254543e-009	4.053955811e+003	9.635374720e-010	4.053955811e+003	1.580879094e-009	4.053955811e+003	2.888151274e-009	4.053955811e+003	1.510203851e-009	4.053955811e+003	2.387519515e-009	4.053955811e+003	1.636629832e-009	4.053955811e+003	2.349334949e-009	4.053955811e+003	2.548626643e-009	4.053955811e+003	1.737863187e-009	4.053955811e+003	1.917770609e-009
4.054078125e+003	1.375653258e-009	4.054078125e+003	1.424193430e-009	4.054078125e+003	1.376819547e-009	4.054078125e+003	2.313639724e-009	4.054078125e+003	1.882028311e-009	4.054078125e+003	1.841441111e-009	4.054078125e+003	1.850893994e-009	4.054078125e+003	2.214373351e-009	4.054078125e+003	1.745736222e-009	4.054078125e+003	1.745252498e-009	4.054078125e+003	2.136004040e-009	4.054078125e+003	1.565010899e-009	4.054078125e+003	1.636583868e-009
4.054200684e+003	2.857997838e-009	4.054200684e+003	1.622479595e-009	4.054200684e+003	1.641468850e-009	4.054200684e+003	1.591127785e-009	4.054200684e+003	2.411411293e-009	4.054200684e+003	1.603500666e-009	4.054200684e+003	1.724732246e-009	4.054200684e+003	9.019054947e-010	4.054200684e+003	2.148388356e-009	4.054200684e+003	1.000754035e-009	4.054200684e+003	1.239315317e-009	4.054200684e+003	1.361678215e-009	4.054200684e+003	2.097425567e-009
4.054322998e+003	1.990121623e-009	4.054322998e+003	1.855082643e-009	4.054322998e+003	1.491628376e-009	4.054322998e+003	1.304483965e-009	4.054322998e+003	2.000335231e-009	4.054322998e+003	1.715745990e-009	4.054322998e+003	2.173053515e-009	4.054322998e+003	1.935434257e-009	4.054322998e+003	2.600485383e-009	4.054322998e+003	1.019801132e-009	4.054322998e+003	1.450387255e-009	4.054322998e+003	2.160479795e-009	4.054322998e+003	1.189370713e-009
4.054445557e+003	2.358374385e-009	4.054445557e+003	1.792474280e-009	4.054445557e+003	1.762377688e-009	4.054445557e+003	1.225451407e-009	4.054445557e+003	1.256455717e-009	4.054445557e+003	1.357744694e-009	4.054445557e+003	1.725098620e-009	4.054445557e+003	1.827095253e-009	4.054445557e+003	1.388902660e-009	4.054445557e+003	2.005293265e-009	4.054445557e+003	1.343518852e-009	4.054445557e+003	1.947801254e-009	4.054445557e+003	1.391774140e-009
4.054567871e+003	1.652099457e-009	4.054567871e+003	2.381321140e-009	4.054567871e+003	2.461666204e-009	4.054567871e+003	1.644645198e-009	4.054567871e+003	1.600984567e-009	4.054567871e+003	1.479176226e-009	4.054567871e+003	1.915740899e-009	4.054567871e+003	2.241971941e-009	4.054567871e+003	2.109753039e-009	4.054567871e+003	2.121794740e-009	4.054567871e+003	2.189446624e-009	4.054567871e+003	2.068157201e-009	4.054567871e+003	1.078331979e-009
4.054690430e+003	1.439866004e-009	4.054690430e+003	1.468613453e-009	4.054690430e+003	1.985704712e-009	4.054690430e+003	2.035872138e-009	4.054690430e+003	1.031681407e-009	4.054690430e+003	1.672662786e-009	4.054690430e+003	9.994424177e-010	4.054690430e+003	1.553831619e-009	4.054690430e+003	2.936049404e-009	4.054690430e+003	1.136261196e-009	4.054690430e+003	2.062445992e-009	4.054690430e+003	2.375562191e-009	4.054690430e+003	2.506195473e-009
4.054812744e+003	1.903436742e-009	4.054812744e+003	1.587688425e-009	4.054812744e+003	1.424525164e-009	4.054812744e+003	2.176623992e-009	4.054812744e+003	1.687742945e-009	4.054812744e+003	1.639737235e-009	4.054812744e+003	1.326049381e-009	4.054812744e+003	2.261575593e-009	4.054812744e+003	1.807931582e-009	4.054812744e+003	1.493953072e-009	4.054812744e+003	1.895608115e-009	4.054812744e+003	1.522924564e-009	4.054812744e+003	1.516947790e-009
4.054935303e+003	2.190101211e-009	4.054935303e+003	1.666829008e-009	4.054935303e+003	2.161801183e-009	4.054935303e+003	1.171741704e-009	4.054935303e+003	1.375407677e-009	4.054935303e+003	2.134065147e-009	4.054935303e+003	2.068682781e-009	4.054935303e+003	1.878381672e-009	4.054935303e+003	2.302378510e-009	4.054935303e+003	1.130622596e-009	4.054935303e+003	1.514739334e-009	4.054935303e+003	1.537511340e-009	4.054935303e+003	1.691349283e-009
4.055057617e+003	1.021212337e-009	4.055057617e+003	1.524509297e-009	4.055057617e+003	1.595144128e-009	4.055057617e+003	2.144183942e-009	4.055057617e+003	1.294396812e-009	4.055057617e+003	2.136351318e-009	4.055057617e+003	1.022233742e-009	4.055057617e+003	1.375288661e-009	4.055057617e+003	1.370948133e-009	4.055057617e+003	1.661690896e-009	4.055057617e+003	1.837867858e-009	4.055057617e+003	1.566105690e-009	4.055057617e+003	1.520881199e-009
4.055180176e+003	2.133566879e-009	4.055180176e+003	1.317790432e-009	4.055180176e+003	1.949954864e-009	4.055180176e+003	1.319522158e-009	4.055180176e+003	1.421419649e-009	4.055180176e+003	1.734870358e-009	4.055180176e+003	1.986552922e-009	4.055180176e+003	1.820151030e-009	4.055180176e+003	1.282663420e-009	4.055180176e+003	2.063693216e-009	4.055180176e+003	1.805956829e-009	4.055180176e+003	2.299692881e-009	4.055180176e+003	1.279400808e-009
4.055302490e+003	1.887224821e-009	4.055302490e+003	1.579097963e-009	4.055302490e+003	1.824906115e-009	4.055302490e+003	1.936318883e-009	4.055302490e+003	1.391760374e-009	4.055302490e+003	1.437444719e-009	4.055302490e+003	1.353970158e-009	4.055302490e+003	1.287935092e-009	4.055302490e+003	2.034249436e-009	4.055302490e+003	1.855280263e-009	4.055302490e+003	1.856583332e-009	4.055302490e+003	1.880600564e-009	4.055302490e+003	1.726519372e-009
4.055425049e+003	1.698065910e-009	4.055425049e+003	3.042571084e-009	4.055425049e+003	1.433810737e-009	4.055425049e+003	1.132551386e-009	4.055425049e+003	1.333184452e-009	4.055425049e+003	1.648057024e-009	4.055425049e+003	1.557751483e-009	4.055425049e+003	1.900045676e-009	4.055425049e+003	1.821540252e-009	4.055425049e+003	1.460774501e-009	4.055425049e+003	1.809242867e-009	4.055425049e+003	1.047326004e-009	4.055425049e+003	2.179705083e-009
4.055547363e+003	1.507588721e-009	4.055547363e+003	1.519516957e-009	4.055547363e+003	1.431241348e-009	4.055547363e+003	2.038593960e-009	4.055547363e+003	1.984442610e-009	4.055547363e+003	1.953902151e-009	4.055547363e+003	1.071771449e-009	4.055547363e+003	1.637262770e-009	4.055547363e+003	1.350568768e-009	4.055547363e+003	1.943929462e-009	4.055547363e+003	1.131332916e-009	4.055547363e+003	1.633438274e-009	4.055547363e+003	1.599534172e-009
4.055669922e+003	1.849584708e-009	4.055669922e+003	2.980553138e-009	4.055669922e+003	1.102592351e-009	4.055669922e+003	1.502106550e-009	4.055669922e+003	1.462990951e-009	4.055669922e+003	1.854414400e-009	4.055669922e+003	1.177144271e-009	4.055669922e+003	1.968784691e-009	4.055669922e+003	2.433494073e-009	4.055669922e+003	1.560157892e-009	4.055669922e+003	1.894677304e-009	4.055669922e+003	1.545038986e-009	4.055669922e+003	1.421794793e-009
4.055792236e+003	1.005494354e-009	4.055792236e+003	2.183346837e-009	4.055792236e+003	1.853762810e-009	4.055792236e+003	2.014788114e-009	4.055792236e+003	1.942286110e-009	4.055792236e+003	2.066769200e-009	4.055792236e+003	2.177503733e-009	4.055792236e+003	1.885785084e-009	4.055792236e+003	1.705659614e-009	4.055792236e+003	1.032157471e-009	4.055792236e+003	2.030241530e-009	4.055792236e+003	1.949804540e-009	4.055792236e+003	2.093554885e-009
4.055914795e+003	2.009219902e-009	4.055914795e+003	2.506779007e-009	4.055914795e+003	1.379940606e-009	4.055914795e+003	1.203360411e-009	4.055914795e+003	1.150308737e-009	4.055914795e+003	1.375428216e-009	4.055914795e+003	2.075268402e-009	4.055914795e+003	1.921278692e-009	4.055914795e+003	1.959802542e-009	4.055914795e+003	1.964955976e-009	4.055914795e+003	1.166370112e-009	4.055914795e+003	1.653818749e-009	4.055914795e+003	1.264939931e-009
4.056037354e+003	1.971746100e-009	4.056037354e+003	2.877170502e-009	4.056037109e+003	1.349624967e-009	4.056037109e+003	1.747118561e-009	4.056037109e+003	1.192947852e-009	4.056037109e+003	2.223999651e-009	4.056037109e+003	1.936596439e-009	4.056037109e+003	2.249447517e-009	4.056037109e+003	1.844642550e-009	4.056037109e+003	2.130698729e-009	4.056037109e+003	1.154988327e-009	4.056037109e+003	2.058433424e-009	4.056037109e+003	1.975367425e-009
4.056159668e+003	1.810491645e-009	4.056159668e+003	1.541023198e-009	4.056159668e+003	1.990607013e-009	4.056159668e+003	1.474389166e-009	4.056159668e+003	1.488032253e-009	4.056159668e+003	1.987333631e-009	4.056159668e+003	2.673959942e-009	4.056159668e+003	2.404882071e-009	4.056159668e+003	2.656374454e-009	4.056159668e+003	1.426175289e-009	4.056159668e+003	1.371086911e-009	4.056159668e+003	2.622786877e-009	4.056159668e+003	1.795479543e-009
4.056282227e+003	1.344163447e-009	4.056282227e+003	2.151118839e-009	4.056282227e+003	2.026529611e-009	4.056282227e+003	2.313522263e-009	4.056282227e+003	1.333572697e-009	4.056282227e+003	1.034576425e-009	4.056282227e+003	2.047254810e-009	4.056282227e+003	1.864211896e-009	4.056282227e+003	1.423558049e-009	4.056282227e+003	1.425203844e-009	4.056282227e+003	1.398245297e-009	4.056282227e+003	1.810873562e-009	4.056282227e+003	1.335984545e-009
4.056404541e+003	1.843064701e-009	4.056404541e+003	2.482128947e-009	4.056404541e+003	1.873987854e-009	4.056404541e+003	1.171260533e-009	4.056404541e+003	2.585842651e-009	4.056404541e+003	1.882467293e-009	4.056404541e+003	1.581222486e-009	4.056404541e+003	1.281123985e-009	4.056404541e+003	1.457497567e-009	4.056404541e+003	2.184671333e-009	4.056404541e+003	1.595387267e-009	4.056404541e+003	1.512135861e-009	4.056404541e+003	1.402889360e-009
4.056527100e+003	1.162612562e-009	4.056527100e+003	1.342801759e-009	4.056527100e+003	8.517940242e-010	4.056527100e+003	1.445886744e-009	4.056527100e+003	1.532702854e-009	4.056527100e+003	1.838738606e-009	4.056527100e+003	2.433250490e-009	4.056527100e+003	1.260372362e-009	4.056527100e+003	1.859922216e-009	4.056527100e+003	1.724232535e-009	4.056527100e+003	1.061290389e-009	4.056527100e+003	1.751343071e-009	4.056527100e+003	1.309324205e-009
4.056649414e+003	1.798295179e-009	4.056649414e+003	2.137603872e-009	4.056649414e+003	1.615329204e-009	4.056649414e+003	1.290714202e-009	4.056649414e+003	1.233760316e-009	4.056649414e+003	1.790077087e-009	4.056649414e+003	1.709903219e-009	4.056649414e+003	1.942208838e-009	4.056649414e+003	1.079118017e-009	4.056649414e+003	1.256299398e-009	4.056649414e+003	8.300217735e-010	4.056649414e+003	2.310593272e-009	4.056649414e+003	1.610605316e-009
4.056771973e+003	1.600486299e-009	4.056771973e+003	2.114449060e-009	4.056771973e+003	1.713771014e-009	4.056771973e+003	1.730638743e-009	4.056771973e+003	2.070813965e-009	4.056771973e+003	1.534466998e-009	4.056771973e+003	2.019895362e-009	4.056771973e+003	1.714553721e-009	4.056771973e+003	1.699994701e-009	4.056771973e+003	2.240960084e-009	4.056771973e+003	2.046990799e-009	4.056771973e+003	2.231269391e-009	4.056771973e+003	1.677492700e-009
4.056894287e+003	1.910990255e-009	4.056894287e+003	7.033728044e-010	4.056894287e+003	1.802419547e-009	4.056894287e+003	2.241701713e-009	4.056894287e+003	2.256501430e-009	4.056894287e+003	1.689199891e-009	4.056894287e+003	1.953714301e-009	4.056894287e+003	1.269929717e-009	4.056894287e+003	2.405064148e-009	4.056894287e+003	1.586956899e-009	4.056894287e+003	2.269164412e-009	4.056894287e+003	1.658698401e-009	4.056894287e+003	1.856218623e-009
4.057016846e+003	1.734657973e-009	4.057016846e+003	1.523444371e-009	4.057016846e+003	2.132608090e-009	4.057016846e+003	1.644041681e-009	4.057016846e+003	1.545466310e-009	4.057016846e+003	1.641001113e-009	4.057016846e+003	2.057863435e-009	4.057016846e+003	1.664562377e-009	4.057016846e+003	2.129823207e-009	4.057016846e+003	1.480884859e-009	4.057016846e+003	1.962205731e-009	4.057016846e+003	2.382874564e-009	4.057016846e+003	1.561970331e-009
4.057139160e+003	1.132666627e-009	4.057139160e+003	2.577900116e-009	4.057139160e+003	2.578252056e-009	4.057139160e+003	1.433101637e-009	4.057139160e+003	2.508425245e-009	4.057139160e+003	2.320940329e-009	4.057139160e+003	1.561259899e-009	4.057139160e+003	1.048361398e-009	4.057139160e+003	1.699079322e-009	4.057139160e+003	1.653020720e-009	4.057139160e+003	2.009863387e-009	4.057139160e+003	1.370898950e-009	4.057139160e+003	1.851112930e-009
4.057261719e+003	2.280172717e-009	4.057261719e+003	2.015430711e-009	4.057261719e+003	1.962217722e-009	4.057261719e+003	2.287370071e-009	4.057261719e+003	1.577993958e-009	4.057261719e+003	1.727881282e-009	4.057261719e+003	2.102373831e-009	4.057261719e+003	1.427531315e-009	4.057261719e+003	2.387555265e-009	4.057261719e+003	2.064874050e-009	4.057261719e+003	2.329157311e-009	4.057261719e+003	1.878811773e-009	4.057261719e+003	1.602677435e-009
4.057384033e+003	1.587664111e-009	4.057384033e+003	2.127450438e-009	4.057384033e+003	2.166746560e-009	4.057384033e+003	1.331492472e-009	4.057384033e+003	2.212190209e-009	4.057384033e+003	1.144115358e-009	4.057384033e+003	1.739400846e-009	4.057384033e+003	1.653823190e-009	4.057384033e+003	1.348227863e-009	4.057384033e+003	1.910145597e-009	4.057384033e+003	1.474633970e-009	4.057384033e+003	1.645126591e-009	4.057384033e+003	1.648907122e-009
4.057506592e+003	2.072630734e-009	4.057506592e+003	1.659304916e-009	4.057506592e+003	1.867775712e-009	4.057506592e+003	1.022848362e-009	4.057506592e+003	2.394732412e-009	4.057506592e+003	1.485102930e-009	4.057506592e+003	1.725751653e-009	4.057506592e+003	1.667246119e-009	4.057506592e+003	1.335489275e-009	4.057506592e+003	1.168965258e-009	4.057506592e+003	1.875924527e-009	4.057506592e+003	1.320649812e-009	4.057506592e+003	1.468270394e-009
4.057628906e+003	1.832139107e-009	4.057628906e+003	1.645219294e-009	4.057628906e+003	1.242283831e-009	4.057628906e+003	1.988530007e-009	4.057628906e+003	2.351405293e-009	4.057628906e+003	1.393904325e-009	4.057628906e+003	1.323108956e-009	4.057628906e+003	1.582101006e-009	4.057628906e+003	1.126269078e-009	4.057628906e+003	9.650842347e-010	4.057628906e+003	1.676374040e-009	4.057628906e+003	1.684310136e-009	4.057628906e+003	1.881519607e-009
4.057751465e+003	9.712878279e-010	4.057751465e+003	2.607769556e-009	4.057751465e+003	1.415145445e-009	4.057751465e+003	1.412519435e-009	4.057751465e+003	1.464240618e-009	4.057751465e+003	1.632961544e-009	4.057751465e+003	1.227851598e-009	4.057751465e+003	1.293412821e-009	4.057751465e+003	1.385564330e-009	4.057751465e+003	1.626104251e-009	4.057751465e+003	1.731250920e-009	4.057751465e+003	2.393184984e-009	4.057751465e+003	1.174223163e-009
4.057873779e+003	1.717095799e-009	4.057873779e+003	1.845041342e-009	4.057873779e+003	2.102603869e-009	4.057873779e+003	1.500835234e-009	4.057873779e+003	1.465367938e-009	4.057873779e+003	1.698199470e-009	4.057873779e+003	1.814094985e-009	4.057873779e+003	1.821197415e-009	4.057873779e+003	1.232009050e-009	4.057873779e+003	1.661756399e-009	4.057873779e+003	1.509144143e-009	4.057873779e+003	1.417645779e-009	4.057873779e+003	1.685005024e-009
4.057996338e+003	1.201162614e-009	4.057996338e+003	1.612898148e-009	4.057996338e+003	1.048273357e-009	4.057996338e+003	1.162187790e-009	4.057996338e+003	1.536449523e-009	4.057996338e+003	8.298330356e-010	4.057996338e+003	1.904686187e-009	4.057996338e+003	1.570977681e-009	4.057996338e+003	1.426971763e-009	4.057996338e+003	2.503480090e-009	4.057996338e+003	1.676531136e-009	4.057996338e+003	1.184381704e-009	4.057996338e+003	2.038982094e-009
4.058118652e+003	1.307729369e-009	4.058118652e+003	8.350966030e-010	4.058118652e+003	2.370717622e-009	4.058118652e+003	1.503441260e-009	4.058118652e+003	2.057650272e-009	4.058118652e+003	1.422949203e-009	4.058118652e+003	1.518737913e-009	4.058118652e+003	1.198999677e-009	4.058118652e+003	1.415501383e-009	4.058118652e+003	1.233984914e-009	4.058118652e+003	1.735363853e-009	4.058118652e+003	1.667270766e-009	4.058118652e+003	1.298496533e-009
4.058241211e+003	1.432088115e-009	4.058241211e+003	2.057326975e-009	4.058241211e+003	1.829528751e-009	4.058241211e+003	1.616248690e-009	4.058241211e+003	1.436983310e-009	4.058241211e+003	1.568401964e-009	4.058241211e+003	1.546625272e-009	4.058241211e+003	2.167862778e-009	4.058241211e+003	1.821896078e-009	4.058241211e+003	1.222879131e-009	4.058241211e+003	1.639950065e-009	4.058241211e+003	8.477216151e-010	4.058241211e+003	1.812702211e-009
4.058363525e+003	1.463632104e-009	4.058363525e+003	1.856142240e-009	4.058363525e+003	1.189339627e-009	4.058363525e+003	1.934882254e-009	4.058363525e+003	1.118065307e-009	4.058363525e+003	2.089916462e-009	4.058363525e+003	2.366030705e-009	4.058363525e+003	1.686330520e-009	4.058363525e+003	1.434501518e-009	4.058363525e+003	1.963073926e-009	4.058363525e+003	1.706306541e-009	4.058363525e+003	1.075784795e-009	4.058363525e+003	1.964728158e-009
4.058486084e+003	2.375060815e-009	4.058486084e+003	1.481232692e-009	4.058486084e+003	2.451292502e-009	4.058486084e+003	1.192968946e-009	4.058486084e+003	1.795593008e-009	4.058486084e+003	1.235004654e-009	4.058486084e+003	1.175395670e-009	4.058486084e+003	2.324562542e-009	4.058486084e+003	1.608684075e-009	4.058486084e+003	2.713663294e-009	4.058486084e+003	1.881896194e-009	4.058486084e+003	1.890779977e-009	4.058486084e+003	1.398893112e-009
4.058608643e+003	1.824213336e-009	4.058608643e+003	2.011192324e-009	4.058608643e+003	1.805475103e-009	4.058608643e+003	1.643437719e-009	4.058608643e+003	1.622683210e-009	4.058608643e+003	1.681989992e-009	4.058608643e+003	1.718717613e-009	4.058608643e+003	1.449979692e-009	4.058608643e+003	1.393947069e-009	4.058608398e+003	1.527704740e-009	4.058608643e+003	1.483464906e-009	4.058608643e+003	1.529966598e-009	4.058608398e+003	1.265340832e-009
4.058730957e+003	1.469890987e-009	4.058730957e+003	1.480803036e-009	4.058730957e+003	1.581106246e-009	4.058730957e+003	1.319285792e-009	4.058730957e+003	2.342132266e-009	4.058730957e+003	2.848996150e-009	4.058730957e+003	1.747246237e-009	4.058730957e+003	2.105281283e-009	4.058730957e+003	1.361454838e-009	4.058730957e+003	1.826268914e-009	4.058730957e+003	1.538526861e-009	4.058730957e+003	1.555017670e-009	4.058730957e+003	2.252061870e-009
4.058853516e+003	2.386822961e-009	4.058853516e+003	1.777283098e-009	4.058853516e+003	1.697935015e-009	4.058853516e+003	1.605888089e-009	4.058853516e+003	1.782992975e-009	4.058853516e+003	2.449061620e-009	4.058853516e+003	1.244775727e-009	4.058853516e+003	1.801570337e-009	4.058853516e+003	1.520868431e-009	4.058853516e+003	1.361563196e-009	4.058853516e+003	1.913401659e-009	4.058853516e+003	1.362210011e-009	4.058853516e+003	1.970690944e-009
4.058975830e+003	2.037485958e-009	4.058975830e+003	1.723382326e-009	4.058975830e+003	1.996919741e-009	4.058975830e+003	2.191013149e-009	4.058975830e+003	1.901360625e-009	4.058975830e+003	1.848622033e-009	4.058975830e+003	1.952057183e-009	4.058975830e+003	2.338426119e-009	4.058975830e+003	1.894325363e-009	4.058975830e+003	2.212924732e-009	4.058975830e+003	1.287071449e-009	4.058975830e+003	1.122599791e-009	4.058975830e+003	2.172843239e-009
4.059098389e+003	2.223758067e-009	4.059098389e+003	1.551542561e-009	4.059098389e+003	1.955697604e-009	4.059098389e+003	2.111981479e-009	4.059098389e+003	1.626677792e-009	4.059098389e+003	1.425449536e-009	4.059098389e+003	1.601699551e-009	4.059098389e+003	1.636986879e-009	4.059098389e+003	1.730797394e-009	4.059098389e+003	1.298358643e-009	4.059098389e+003	1.529794624e-009	4.059098389e+003	1.606193401e-009	4.059098389e+003	1.736984778e-009
4.059220703e+003	1.601513033e-009	4.059220703e+003	1.460242927e-009	4.059220703e+003	1.736178312e-009	4.059220703e+003	1.290460516e-009	4.059220703e+003	1.932730420e-009	4.059220703e+003	2.028032187e-009	4.059220703e+003	1.003990890e-009	4.059220703e+003	1.655735882e-009	4.059220703e+003	1.257988713e-009	4.059220703e+003	2.196751892e-009	4.059220703e+003	2.275088562e-009	4.059220703e+003	1.858423304e-009	4.059220703e+003	1.223836366e-009
4.059343262e+003	1.177779430e-009	4.059343262e+003	1.048532372e-009	4.059343262e+003	1.389350746e-009	4.059343262e+003	1.831311103e-009	4.059343262e+003	1.851858555e-009	4.059343262e+003	1.701778274e-009	4.059343262e+003	1.163654062e-009	4.059343262e+003	1.534064986e-009	4.059343262e+003	1.755637080e-009	4.059343262e+003	1.758772683e-009	4.059343262e+003	1.384013681e-009	4.059343262e+003	1.700270369e-009	4.059343262e+003	1.618985168e-009
4.059465576e+003	1.356511903e-009	4.059465576e+003	1.807561767e-009	4.059465576e+003	2.018342826e-009	4.059465576e+003	2.107296337e-009	4.059465576e+003	1.615838463e-009	4.059465576e+003	2.453808490e-009	4.059465576e+003	1.250642812e-009	4.059465576e+003	1.244594983e-009	4.059465576e+003	1.231121982e-009	4.059465576e+003	1.518953185e-009	4.059465576e+003	1.880564371e-009	4.059465576e+003	1.024021534e-009	4.059465576e+003	2.179244341e-009
4.059588135e+003	1.912537018e-009	4.059588135e+003	2.582288383e-009	4.059588135e+003	2.150089884e-009	4.059588135e+003	2.270213351e-009	4.059588135e+003	1.685313999e-009	4.059588135e+003	1.890457346e-009	4.059588135e+003	1.869517652e-009	4.059588135e+003	1.465169652e-009	4.059588135e+003	1.123457216e-009	4.059588135e+003	1.099090263e-009	4.059588135e+003	2.237971586e-009	4.059588135e+003	2.018946788e-009	4.059588135e+003	2.227672935e-009
4.059710449e+003	9.457153949e-010	4.059710449e+003	1.428998253e-009	4.059710449e+003	8.118812289e-010	4.059710449e+003	1.679393735e-009	4.059710449e+003	1.630829582e-009	4.059710449e+003	1.668700067e-009	4.059710449e+003	1.749546286e-009	4.059710449e+003	1.963773588e-009	4.059710449e+003	1.510101377e-009	4.059710449e+003	2.121574472e-009	4.059710449e+003	1.447807985e-009	4.059710449e+003	1.585305109e-009	4.059710449e+003	9.032371517e-010
4.059833008e+003	1.508873804e-009	4.059833008e+003	1.225110124e-009	4.059833008e+003	1.013365725e-009	4.059833008e+003	2.155929213e-009	4.059833008e+003	1.504101066e-009	4.059833008e+003	1.841397479e-009	4.059833008e+003	1.715130482e-009	4.059833008e+003	1.694172691e-009	4.059833008e+003	1.994852949e-009	4.059833008e+003	1.921496962e-009	4.059833008e+003	1.503486557e-009	4.059833008e+003	2.443205416e-009	4.059833008e+003	1.391374571e-009
4.059955322e+003	1.626756507e-009	4.059955322e+003	1.797855753e-009	4.059955322e+003	1.939143068e-009	4.059955322e+003	1.688024720e-009	4.059955322e+003	9.814293822e-010	4.059955322e+003	2.039834301e-009	4.059955322e+003	1.386526338e-009	4.059955322e+003	2.024920454e-009	4.059955322e+003	1.865279486e-009	4.059955322e+003	1.690176332e-009	4.059955322e+003	1.223560586e-009	4.059955322e+003	1.352574164e-009	4.059955322e+003	1.071915778e-009
4.060077881e+003	1.457250320e-009	4.060077881e+003	1.594277266e-009	4.060077881e+003	1.218176893e-009	4.060077881e+003	1.653225667e-009	4.060077881e+003	2.011403266e-009	4.060077881e+003	9.199380147e-010	4.060077881e+003	1.435547570e-009	4.060077881e+003	1.698185259e-009	4.060077881e+003	1.792502480e-009	4.060077881e+003	2.054883375e-009	4.060077881e+003	1.829717045e-009	4.060077881e+003	1.452285292e-009	4.060077881e+003	1.022408713e-009
4.060200195e+003	1.756986001e-009	4.060200195e+003	1.576989095e-009	4.060200195e+003	1.421804785e-009	4.060200195e+003	1.654797965e-009	4.060200195e+003	2.101934404e-009	4.060200195e+003	1.318488763e-009	4.060200195e+003	1.684164253e-009	4.060200195e+003	1.526925475e-009	4.060200195e+003	1.736625843e-009	4.060200195e+003	1.346486811e-009	4.060200195e+003	1.462380772e-009	4.060200195e+003	2.215562622e-009	4.060200195e+003	1.673255201e-009
4.060322754e+003	1.749177025e-009	4.060322754e+003	1.785927850e-009	4.060322754e+003	1.492984958e-009	4.060322754e+003	1.750761647e-009	4.060322754e+003	1.642304959e-009	4.060322754e+003	1.227254631e-009	4.060322754e+003	1.785420145e-009	4.060322754e+003	1.737520905e-009	4.060322754e+003	1.500130686e-009	4.060322754e+003	1.987813469e-009	4.060322754e+003	1.529682381e-009	4.060322754e+003	2.215293948e-009	4.060322754e+003	2.137714672e-009
4.060445068e+003	1.718754916e-009	4.060445068e+003	1.970509089e-009	4.060445068e+003	2.429307866e-009	4.060445068e+003	1.984822307e-009	4.060445068e+003	1.060107446e-009	4.060445068e+003	1.136411298e-009	4.060445068e+003	2.254509912e-009	4.060445068e+003	1.753169165e-009	4.060445068e+003	1.413014261e-009	4.060445068e+003	1.770984581e-009	4.060445068e+003	1.664522076e-009	4.060445068e+003	1.677744943e-009	4.060445068e+003	1.528782767e-009
4.060567627e+003	2.766342488e-009	4.060567627e+003	2.103734520e-009	4.060567627e+003	2.116992803e-009	4.060567627e+003	1.951104167e-009	4.060567627e+003	1.577084130e-009	4.060567627e+003	1.412247763e-009	4.060567627e+003	1.911833136e-009	4.060567627e+003	1.576490272e-009	4.060567627e+003	1.599754995e-009	4.060567627e+003	1.708100661e-009	4.060567627e+003	2.159349366e-009	4.060567627e+003	1.961393936e-009	4.060567627e+003	2.291842049e-009
4.060689941e+003	1.930334781e-009	4.060689941e+003	1.126004401e-009	4.060689941e+003	2.304899382e-009	4.060689941e+003	2.043780034e-009	4.060689941e+003	1.639224090e-009	4.060689941e+003	1.450555231e-009	4.060689941e+003	2.082248152e-009	4.060689941e+003	1.774785652e-009	4.060689941e+003	1.842459740e-009	4.060689941e+003	1.602947330e-009	4.060689941e+003	1.891573564e-009	4.060689941e+003	2.545715860e-009	4.060689941e+003	1.286355356e-009
4.060812500e+003	1.900716695e-009	4.060812500e+003	1.083543144e-009	4.060812500e+003	1.374888647e-009	4.060812500e+003	1.689620555e-009	4.060812500e+003	1.493928203e-009	4.060812500e+003	1.874149502e-009	4.060812500e+003	1.681977224e-009	4.060812500e+003	1.457099552e-009	4.060812500e+003	1.394276028e-009	4.060812500e+003	1.705286912e-009	4.060812500e+003	1.369537816e-009	4.060812500e+003	1.530672811e-009	4.060812500e+003	1.491444634e-009
4.060935059e+003	9.853198257e-010	4.060935059e+003	1.379712566e-009	4.060935059e+003	1.865831489e-009	4.060934814e+003	1.439786734e-009	4.060935059e+003	2.190718495e-009	4.060934814e+003	1.676327410e-009	4.060934814e+003	2.051875114e-009	4.060934814e+003	1.957969564e-009	4.060934814e+003	2.294476831e-009	4.060934814e+003	9.718279514e-010	4.060934814e+003	1.034524799e-009	4.060934814e+003	1.905564595e-009	4.060934814e+003	1.311628695e-009
4.061057373e+003	1.540956029e-009	4.061057373e+003	1.576613728e-009	4.061057373e+003	1.611921596e-009	4.061057373e+003	1.647193160e-009	4.061057373e+003	1.811172878e-009	4.061057373e+003	1.716864539e-009	4.061057373e+003	1.510230163e-009	4.061057373e+003	2.043864633e-009	4.061057373e+003	2.240859720e-009	4.061057373e+003	1.528538740e-009	4.061057373e+003	1.664332117e-009	4.061057373e+003	1.196179267e-009	4.061057373e+003	1.787337944e-009
4.061179932e+003	1.575685693e-009	4.061179932e+003	1.580280684e-009	4.061179932e+003	1.864053578e-009	4.061179932e+003	1.454004472e-009	4.061179932e+003	1.869649102e-009	4.061179932e+003	1.240303527e-009	4.061179932e+003	1.775811165e-009	4.061179932e+003	1.896574897e-009	4.061179932e+003	1.742442968e-009	4.061179932e+003	2.113580866e-009	4.061179932e+003	1.705433461e-009	4.061179932e+003	1.397346794e-009	4.061179932e+003	1.111637671e-009
4.061302246e+003	1.897187518e-009	4.061302246e+003	1.080465384e-009	4.061302246e+003	1.622954993e-009	4.061302246e+003	1.422471585e-009	4.061302246e+003	1.393291149e-009	4.061302246e+003	1.399389049e-009	4.061302246e+003	2.241098640e-009	4.061302246e+003	1.067695710e-009	4.061302246e+003	1.283722351e-009	4.061302246e+003	1.689495988e-009	4.061302246e+003	1.869424837e-009	4.061302246e+003	1.509234737e-009	4.061302246e+003	1.938842642e-009
4.061424805e+003	1.800633753e-009	4.061424805e+003	1.547647677e-009	4.061424805e+003	1.742625599e-009	4.061424805e+003	1.853041165e-009	4.061424805e+003	1.858045828e-009	4.061424805e+003	1.637369906e-009	4.061424805e+003	1.723372223e-009	4.061424805e+003	1.803695526e-009	4.061424805e+003	1.323527843e-009	4.061424805e+003	2.140751354e-009	4.061424805e+003	2.251932640e-009	4.061424805e+003	1.459765531e-009	4.061424805e+003	1.508673408e-009
4.061547119e+003	2.295049928e-009	4.061547119e+003	1.853955989e-009	4.061547119e+003	2.047293668e-009	4.061547119e+003	1.404079297e-009	4.061547119e+003	1.101931324e-009	4.061547119e+003	2.178453862e-009	4.061547119e+003	9.436222914e-010	4.061547119e+003	1.043611308e-009	4.061547119e+003	8.896900994e-010	4.061547119e+003	1.710586339e-009	4.061547119e+003	1.665404592e-009	4.061547119e+003	1.347321810e-009	4.061547119e+003	1.180006426e-009
4.061669678e+003	2.167690694e-009	4.061669678e+003	1.502162172e-009	4.061669678e+003	2.158390133e-009	4.061669678e+003	1.520137682e-009	4.061669678e+003	1.471609501e-009	4.061669678e+003	1.618219336e-009	4.061669678e+003	2.013448297e-009	4.061669678e+003	1.925408055e-009	4.061669678e+003	2.225993612e-009	4.061669678e+003	1.446537001e-009	4.061669678e+003	1.241075021e-009	4.061669678e+003	1.460915278e-009	4.061669678e+003	1.837488051e-009
4.061791992e+003	2.463497850e-009	4.061791992e+003	1.207669520e-009	4.061791992e+003	1.275822448e-009	4.061791992e+003	1.654688830e-009	4.061791992e+003	1.943205374e-009	4.061791992e+003	9.249540023e-010	4.061791992e+003	2.184555203e-009	4.061791992e+003	1.453315357e-009	4.061791992e+003	2.704100721e-009	4.061791992e+003	2.113734965e-009	4.061791992e+003	1.338563149e-009	4.061791992e+003	1.920130721e-009	4.061791992e+003	1.651313641e-009
4.061914551e+003	1.332598254e-009	4.061914551e+003	1.848589393e-009	4.061914551e+003	1.335586197e-009	4.061914551e+003	1.766713220e-009	4.061914551e+003	2.176546721e-009	4.061914551e+003	1.446687992e-009	4.061914551e+003	1.586456855e-009	4.061914551e+003	2.137898525e-009	4.061914551e+003	1.099851876e-009	4.061914551e+003	1.158696805e-009	4.061914551e+003	1.891456103e-009	4.061914551e+003	2.097626517e-009	4.061914551e+003	1.654334336e-009
4.062036865e+003	9.045657001e-010	4.062036865e+003	1.540994887e-009	4.062036865e+003	2.107774844e-009	4.062036865e+003	1.971213415e-009	4.062036865e+003	2.187264148e-009	4.062036865e+003	1.606743072e-009	4.062036865e+003	1.492697743e-009	4.062036865e+003	1.863928789e-009	4.062036865e+003	1.377410186e-009	4.062036865e+003	2.126416154e-009	4.062036865e+003	1.095661006e-009	4.062036865e+003	1.536448302e-009	4.062036865e+003	1.690961038e-009
4.062159424e+003	1.627294632e-009	4.062159424e+003	1.892223933e-009	4.062159424e+003	1.846567899e-009	4.062159424e+003	1.502580504e-009	4.062159424e+003	1.416347595e-009	4.062159424e+003	2.550255562e-009	4.062159424e+003	2.100104313e-009	4.062159424e+003	1.549018913e-009	4.062159424e+003	1.226809543e-009	4.062159424e+003	1.338351874e-009	4.062159424e+003	1.804007055e-009	4.062159424e+003	2.268765398e-009	4.062159424e+003	2.099219021e-009
4.062281738e+003	1.395641380e-009	4.062281738e+003	2.360611040e-009	4.062281738e+003	1.810674499e-009	4.062281738e+003	1.201301503e-009	4.062281738e+003	1.464239729e-009	4.062281738e+003	1.521320847e-009	4.062281738e+003	2.425206480e-009	4.062281738e+003	9.815510627e-010	4.062281738e+003	1.084062839e-009	4.062281738e+003	1.760486867e-009	4.062281738e+003	1.981706577e-009	4.062281738e+003	6.581254985e-010	4.062281738e+003	1.668270522e-009
4.062404297e+003	1.647209369e-009	4.062404297e+003	1.552360018e-009	4.062404297e+003	8.866921641e-010	4.062404297e+003	1.433886676e-009	4.062404297e+003	7.925952672e-010	4.062404297e+003	1.704107300e-009	4.062404297e+003	1.382811754e-009	4.062404297e+003	2.234381347e-009	4.062404297e+003	1.402223115e-009	4.062404297e+003	2.094658891e-009	4.062404297e+003	2.186295145e-009	4.062404297e+003	9.389998779e-010	4.062404297e+003	1.722608167e-009
4.062526611e+003	1.893728285e-009	4.062526611e+003	1.739003497e-009	4.062526611e+003	1.964892693e-009	4.062526611e+003	1.343676614e-009	4.062526611e+003	1.403273164e-009	4.062526611e+003	1.827944351e-009	4.062526611e+003	2.442790414e-009	4.062526611e+003	1.097819502e-009	4.062526611e+003	2.224723072e-009	4.062526611e+003	1.448328457e-009	4.062526611e+003	1.571993535e-009	4.062526611e+003	2.526306719e-009	4.062526611e+003	1.216769019e-009
4.062649170e+003	1.650606762e-009	4.062649170e+003	1.221839296e-009	4.062649170e+003	1.696696450e-009	4.062649170e+003	1.432461150e-009	4.062649170e+003	1.216032164e-009	4.062649170e+003	2.257778187e-009	4.062649170e+003	1.809429828e-009	4.062649170e+003	1.953021966e-009	4.062649170e+003	2.189758597e-009	4.062649170e+003	2.543269151e-009	4.062649170e+003	1.314548359e-009	4.062649170e+003	1.569093522e-009	4.062649170e+003	1.796073512e-009
4.062771484e+003	1.992310983e-009	4.062771484e+003	1.353440249e-009	4.062771484e+003	1.453249632e-009	4.062771484e+003	1.296308283e-009	4.062771484e+003	1.177407616e-009	4.062771484e+003	1.544777084e-009	4.062771484e+003	1.974273411e-009	4.062771484e+003	1.776909841e-009	4.062771484e+003	1.709597464e-009	4.062771484e+003	1.863190269e-009	4.062771484e+003	1.317715159e-009	4.062771484e+003	1.538559502e-009	4.062771484e+003	1.866951704e-009
4.062894043e+003	2.033860858e-009	4.062894043e+003	1.130868732e-009	4.062894043e+003	2.482665629e-009	4.062894043e+003	2.222867002e-009	4.062894043e+003	2.110250419e-009	4.062894043e+003	2.260417409e-009	4.062894043e+003	2.338109040e-009	4.062894043e+003	1.220567092e-009	4.062894043e+003	1.301055153e-009	4.062894043e+003	1.261550198e-009	4.062894043e+003	1.529020466e-009	4.062894043e+003	2.479880523e-009	4.062894043e+003	1.628876034e-009
4.063016357e+003	1.576434094e-009	4.063016357e+003	1.361908697e-009	4.063016357e+003	2.115420727e-009	4.063016357e+003	1.769396407e-009	4.063016357e+003	1.701851438e-009	4.063016357e+003	1.317070897e-009	4.063016357e+003	1.631991764e-009	4.063016357e+003	2.453492298e-009	4.063016357e+003	1.663734817e-009	4.063016357e+003	1.436648689e-009	4.063016357e+003	1.384901194e-009	4.063016357e+003	2.037059410e-009	4.063016357e+003	1.440256137e-009
4.063138916e+003	1.974457708e-009	4.063138916e+003	2.077297889e-009	4.063138916e+003	2.107130026e-009	4.063138916e+003	1.173548259e-009	4.063138916e+003	1.471500477e-009	4.063138916e+003	2.451312486e-009	4.063138916e+003	1.426027185e-009	4.063138916e+003	2.485209594e-009	4.063138916e+003	1.336685207e-009	4.063138916e+003	1.738190925e-009	4.063138916e+003	1.518786208e-009	4.063138916e+003	1.873554201e-009	4.063138916e+003	1.892594970e-009
4.063261230e+003	1.458657195e-009	4.063261230e+003	1.763578839e-009	4.063261230e+003	1.875750444e-009	4.063261230e+003	1.315547782e-009	4.063261230e+003	1.226178159e-009	4.063261230e+003	1.456591625e-009	4.063261230e+003	1.710570241e-009	4.063261230e+003	1.708551745e-009	4.063261230e+003	1.659326898e-009	4.063261230e+003	1.342272848e-009	4.063261230e+003	9.067568918e-010	4.063261230e+003	1.840289032e-009	4.063261230e+003	1.022927409e-009
4.063383789e+003	1.523941529e-009	4.063383789e+003	1.389624416e-009	4.063383789e+003	1.440854880e-009	4.063383789e+003	1.820856577e-009	4.063383789e+003	1.167766661e-009	4.063383789e+003	1.003852446e-009	4.063383789e+003	1.216135859e-009	4.063383789e+003	2.481329586e-009	4.063383789e+003	2.606167948e-009	4.063383789e+003	1.842401787e-009	4.063383789e+003	1.606604849e-009	4.063383789e+003	3.242367930e-009	4.063383789e+003	1.652192161e-009
4.063506348e+003	1.330327737e-009	4.063506348e+003	1.938058602e-009	4.063506348e+003	1.921404147e-009	4.063506348e+003	1.531325178e-009	4.063506348e+003	1.683239548e-009	4.063506348e+003	1.456123999e-009	4.063506348e+003	1.435229602e-009	4.063506348e+003	1.885935186e-009	4.063506348e+003	2.141685274e-009	4.063506104e+003	1.358867130e-009	4.063506348e+003	1.352173262e-009	4.063506348e+003	1.349489742e-009	4.063506104e+003	1.428351326e-009
4.063628662e+003	2.408053756e-009	4.063628662e+003	1.101030267e-009	4.063628662e+003	2.249957998e-009	4.063628662e+003	1.730086852e-009	4.063628662e+003	2.077277683e-009	4.063628662e+003	1.449093734e-009	4.063628662e+003	1.255346938e-009	4.063628662e+003	2.014397538e-009	4.063628662e+003	1.256898918e-009	4.063628662e+003	1.927691784e-009	4.063628662e+003	1.284926943e-009	4.063628662e+003	1.749646650e-009	4.063628662e+003	1.918980308e-009
4.063751221e+003	2.058671678e-009	4.063751221e+003	1.549114836e-009	4.063751221e+003	1.819760231e-009	4.063751221e+003	1.202457467e-009	4.063751221e+003	1.589338772e-009	4.063751221e+003	1.171832742e-009	4.063751221e+003	1.567532770e-009	4.063751221e+003	1.263741334e-009	4.063751221e+003	1.176131081e-009	4.063751221e+003	1.117054116e-009	4.063751221e+003	1.777065939e-009	4.063751221e+003	2.365017293e-009	4.063751221e+003	1.367873148e-009
4.063873535e+003	1.899214341e-009	4.063873535e+003	1.573628006e-009	4.063873535e+003	1.834440488e-009	4.063873535e+003	1.811044981e-009	4.063873535e+003	1.036620900e-009	4.063873535e+003	1.087181012e-009	4.063873535e+003	1.477708955e-009	4.063873535e+003	1.476560207e-009	4.063873535e+003	1.391446958e-009	4.063873535e+003	1.655469428e-009	4.063873535e+003	2.058597959e-009	4.063873535e+003	1.639560820e-009	4.063873535e+003	1.284068185e-009
4.063996094e+003	2.271380195e-009	4.063996094e+003	1.184616738e-009	4.063996094e+003	2.219526563e-009	4.063996094e+003	1.927216164e-009	4.063996094e+003	1.707798347e-009	4.063996094e+003	1.351832202e-009	4.063996094e+003	1.268163796e-009	4.063996094e+003	1.509355196e-009	4.063996094e+003	7.441118277e-010	4.063996094e+003	2.084074913e-009	4.063996094e+003	1.463377419e-009	4.063996094e+003	2.184922687e-009	4.063996094e+003	1.146518214e-009
4.064118408e+003	2.001041333e-009	4.064118408e+003	1.227504431e-009	4.064118408e+003	1.977964681e-009	4.064118408e+003	2.085424944e-009	4.064118408e+003	1.244458758e-009	4.064118408e+003	1.547922679e-009	4.064118408e+003	1.659285487e-009	4.064118408e+003	1.659181126e-009	4.064118408e+003	9.801502943e-010	4.064118408e+003	2.196118842e-009	4.064118408e+003	2.052723991e-009	4.064118408e+003	2.099799890e-009	4.064118408e+003	1.236452163e-009
4.064240967e+003	1.842064168e-009	4.064240967e+003	9.183573346e-010	4.064240967e+003	2.065626337e-009	4.064240967e+003	1.832508700e-009	4.064240967e+003	1.611385581e-009	4.064240967e+003	1.278139150e-009	4.064240967e+003	1.552503237e-009	4.064240967e+003	1.896391266e-009	4.064240967e+003	2.843849378e-009	4.064240967e+003	1.699604346e-009	4.064240967e+003	1.880544165e-009	4.064240967e+003	2.270753141e-009	4.064240967e+003	1.881155898e-009
4.064363281e+003	2.238701446e-009	4.064363281e+003	1.634368196e-009	4.064363281e+003	1.121466031e-009	4.064363281e+003	1.985167808e-009	4.064363281e+003	2.243216279e-009	4.064363281e+003	1.807808125e-009	4.064363281e+003	1.338513855e-009	4.064363281e+003	2.039426628e-009	4.064363281e+003	2.154564527e-009	4.064363281e+003	1.742318845e-009	4.064363281e+003	1.921030890e-009	4.064363281e+003	1.928230686e-009	4.064363281e+003	2.380145636e-009
4.064485840e+003	1.606893174e-009	4.064485840e+003	1.686852324e-009	4.064485840e+003	2.470532667e-009	4.064485840e+003	1.816174433e-009	4.064485840e+003	1.718435949e-009	4.064485840e+003	2.103843988e-009	4.064485840e+003	1.571791031e-009	4.064485840e+003	1.602764921e-009	4.064485840e+003	1.673664762e-009	4.064485840e+003	1.883856182e-009	4.064485840e+003	2.381031594e-009	4.064485840e+003	2.085837059e-009	4.064485840e+003	1.727046062e-009
4.064608154e+003	1.872996425e-009	4.064608154e+003	1.656708881e-009	4.064608154e+003	1.800091964e-009	4.064608154e+003	1.929006066e-009	4.064608154e+003	2.198906612e-009	4.064608154e+003	1.175121112e-009	4.064608154e+003	2.325597270e-009	4.064608154e+003	1.723539533e-009	4.064608154e+003	1.596708432e-009	4.064608154e+003	1.401574745e-009	4.064608154e+003	1.707139319e-009	4.064608154e+003	1.420132234e-009	4.064608154e+003	1.843576847e-009
4.064730713e+003	1.724454579e-009	4.064730713e+003	1.465479849e-009	4.064730713e+003	1.226588497e-009	4.064730713e+003	2.162034773e-009	4.064730713e+003	2.235755581e-009	4.064730713e+003	1.019110463e-009	4.064730713e+003	1.060795563e-009	4.064730713e+003	2.105827290e-009	4.064730713e+003	1.941614425e-009	4.064730713e+003	1.856352738e-009	4.064730713e+003	8.289080533e-010	4.064730713e+003	1.234797598e-009	4.064730713e+003	1.143254380e-009
4.064853027e+003	2.190638115e-009	4.064853027e+003	1.611846878e-009	4.064853027e+003	1.110681436e-009	4.064853027e+003	2.349327399e-009	4.064853027e+003	1.950664963e-009	4.064853027e+003	2.124283194e-009	4.064853027e+003	1.211734935e-009	4.064853027e+003	1.319235610e-009	4.064853027e+003	1.711128128e-009	4.064853027e+003	1.726757404e-009	4.064853027e+003	1.880071210e-009	4.064853027e+003	1.200704314e-009	4.064853027e+003	2.476003846e-009
4.064975586e+003	1.933843086e-009	4.064975586e+003	2.315135861e-009	4.064975586e+003	1.490163215e-009	4.064975586e+003	1.504467884e-009	4.064975586e+003	1.416300632e-009	4.064975586e+003	1.896033552e-009	4.064975586e+003	1.647676107e-009	4.064975586e+003	1.522184156e-009	4.064975586e+003	1.887335621e-009	4.064975586e+003	2.107323649e-009	4.064975586e+003	1.460919496e-009	4.064975586e+003	1.726804366e-009	4.064975586e+003	1.918413428e-009
4.065097900e+003	1.704090424e-009	4.065097900e+003	1.439084851e-009	4.065097900e+003	1.645725889e-009	4.065097900e+003	1.755435131e-009	4.065097900e+003	1.737380906e-009	4.065097900e+003	1.714553499e-009	4.065097900e+003	1.643567060e-009	4.065097900e+003	1.355746515e-009	4.065097900e+003	1.597851074e-009	4.065097900e+003	2.428063306e-009	4.065097900e+003	1.407226002e-009	4.065097900e+003	1.713084785e-009	4.065097900e+003	1.424950158e-009
4.065220459e+003	1.466331834e-009	4.065220459e+003	1.670506622e-009	4.065220459e+003	1.301292518e-009	4.065220459e+003	1.750262935e-009	4.065220459e+003	1.572997066e-009	4.065220459e+003	1.800514071e-009	4.065220459e+003	1.376678549e-009	4.065220459e+003	1.799961846e-009	4.065220459e+003	2.345061700e-009	4.065220459e+003	1.432187702e-009	4.065220459e+003	2.030728252e-009	4.065220459e+003	2.149265210e-009	4.065220459e+003	1.919499892e-009
4.065342773e+003	1.308248287e-009	4.065342773e+003	1.983636588e-009	4.065342773e+003	2.080330130e-009	4.065342773e+003	1.845813280e-009	4.065342773e+003	1.727935683e-009	4.065342773e+003	1.168905306e-009	4.065342773e+003	1.913615932e-009	4.065342773e+003	1.999973742e-009	4.065342773e+003	2.020451362e-009	4.065342773e+003	1.629124946e-009	4.065342773e+003	1.378873571e-009	4.065342773e+003	1.801895411e-009	4.065342773e+003	1.724126952e-009
4.065465332e+003	1.634974156e-009	4.065465332e+003	1.480532585e-009	4.065465332e+003	1.562029062e-009	4.065465332e+003	1.252496107e-009	4.065465332e+003	1.298050445e-009	4.065465332e+003	1.808189043e-009	4.065465332e+003	1.951282469e-009	4.065465332e+003	1.194148780e-009	4.065465332e+003	2.073408112e-009	4.065465332e+003	1.020553975e-009	4.065465332e+003	1.132771210e-009	4.065465332e+003	1.693663765e-009	4.065465332e+003	1.333520294e-009
4.065587646e+003	1.749347334e-009	4.065587646e+003	1.743331701e-009	4.065587646e+003	2.381427500e-009	4.065587646e+003	2.150962297e-009	4.065587646e+003	1.890106738e-009	4.065587646e+003	1.372544967e-009	4.065587646e+003	1.703413077e-009	4.065587646e+003	2.242892316e-009	4.065587646e+003	1.521308746e-009	4.065587646e+003	1.873306621e-009	4.065587646e+003	1.822732187e-009	4.065587646e+003	1.605125144e-009	4.065587646e+003	1.539210204e-009
4.065710205e+003	2.253057962e-009	4.065710205e+003	2.552904332e-009	4.065710205e+003	1.126445492e-009	4.065710205e+003	2.075378314e-009	4.065710205e+003	1.846028219e-009	4.065710205e+003	1.374975134e-009	4.065710205e+003	1.544922301e-009	4.065710205e+003	1.848791897e-009	4.065710205e+003	1.384834802e-009	4.065710205e+003	1.242865366e-009	4.065710205e+003	2.398955701e-009	4.065710205e+003	1.863174504e-009	4.065710205e+003	1.683804540e-009
4.065832764e+003	1.736286670e-009	4.065832764e+003	7.668530810e-010	4.065832764e+003	1.356726176e-009	4.065832764e+003	1.544526174e-009	4.065832764e+003	1.345558331e-009	4.065832520e+003	1.194019328e-009	4.065832520e+003	1.600860666e-009	4.065832520e+003	1.518998261e-009	4.065832520e+003	1.468844379e-009	4.065832520e+003	1.644403946e-009	4.065832520e+003	1.999148180e-009	4.065832520e+003	1.685391604e-009	4.065832520e+003	2.215104322e-009
4.065955078e+003	1.333506972e-009	4.065955078e+003	2.433915069e-009	4.065955078e+003	1.776382041e-009	4.065955078e+003	1.591256571e-009	4.065955078e+003	2.599715998e-009	4.065955078e+003	2.150817080e-009	4.065955078e+003	1.517790671e-009	4.065955078e+003	1.820109397e-009	4.065955078e+003	1.743172606e-009	4.065955078e+003	2.152765077e-009	4.065955078e+003	1.910712699e-009	4.065955078e+003	1.507137415e-009	4.065955078e+003	1.477460598e-009
4.066077637e+003	1.654367865e-009	4.066077637e+003	1.511726744e-009	4.066077637e+003	1.786382042e-009	4.066077637e+003	6.815407683e-010	4.066077637e+003	1.590435228e-009	4.066077637e+003	1.628683188e-009	4.066077637e+003	1.944274519e-009	4.066077637e+003	1.326334265e-009	4.066077637e+003	1.683128525e-009	4.066077637e+003	1.467894473e-009	4.066077637e+003	1.322083221e-009	4.066077637e+003	1.558046359e-009	4.066077637e+003	1.483657419e-009
4.066199951e+003	1.604877453e-009	4.066199951e+003	1.759704382e-009	4.066199951e+003	1.182043019e-009	4.066199951e+003	2.246287378e-009	4.066199951e+003	7.778577227e-010	4.066199951e+003	1.237957403e-009	4.066199951e+003	1.892044965e-009	4.066199951e+003	2.461432391e-009	4.066199951e+003	1.501246460e-009	4.066199951e+003	1.164865537e-009	4.066199951e+003	1.036831065e-009	4.066199951e+003	9.903461384e-010	4.066199951e+003	1.466411104e-009
4.066322510e+003	1.837876407e-009	4.066322510e+003	1.810067984e-009	4.066322510e+003	1.558310259e-009	4.066322510e+003	2.524678910e-009	4.066322510e+003	1.920598125e-009	4.066322510e+003	1.408545502e-009	4.066322510e+003	1.546173301e-009	4.066322510e+003	1.641877190e-009	4.066322510e+003	1.314883757e-009	4.066322510e+003	1.161503338e-009	4.066322510e+003	2.150685630e-009	4.066322510e+003	1.454290355e-009	4.066322510e+003	1.404915073e-009
4.066444824e+003	1.699570817e-009	4.066444824e+003	1.888968759e-009	4.066444824e+003	1.392336357e-009	4.066444824e+003	2.125434939e-009	4.066444824e+003	1.703177377e-009	4.066444824e+003	1.251857840e-009	4.066444824e+003	2.031741886e-009	4.066444824e+003	2.325375670e-009	4.066444824e+003	1.229723767e-009	4.066444824e+003	2.162038548e-009	4.066444824e+003	2.314533010e-009	4.066444824e+003	1.954531204e-009	4.066444824e+003	1.755656398e-009
4.066567383e+003	1.885359202e-009	4.066567383e+003	1.669949512e-009	4.066567383e+003	9.686439428e-010	4.066567383e+003	2.397265719e-009	4.066567383e+003	1.168768748e-009	4.066567383e+003	1.252932758e-009	4.066567383e+003	2.112011899e-009	4.066567383e+003	1.466469834e-009	4.066567383e+003	1.657852411e-009	4.066567383e+003	1.386449511e-009	4.066567383e+003	1.346338929e-009	4.066567383e+003	1.687015749e-009	4.066567383e+003	2.071569360e-009
4.066689697e+003	1.267126737e-009	4.066689697e+003	1.830567697e-009	4.066689697e+003	1.238742997e-009	4.066689697e+003	1.803573180e-009	4.066689697e+003	1.841172881e-009	4.066689697e+003	2.469118465e-009	4.066689697e+003	2.236337338e-009	4.066689697e+003	2.173400571e-009	4.066689697e+003	1.702554209e-009	4.066689697e+003	2.323278681e-009	4.066689697e+003	2.499669360e-009	4.066689697e+003	9.429818038e-010	4.066689697e+003	1.816450990e-009
4.066812256e+003	1.269649830e-009	4.066812256e+003	1.465515820e-009	4.066812256e+003	1.160638363e-009	4.066812256e+003	1.195701982e-009	4.066812256e+003	1.385806914e-009	4.066812256e+003	1.966040664e-009	4.066812256e+003	2.321082659e-009	4.066812256e+003	1.678260197e-009	4.066812256e+003	2.118702769e-009	4.066812256e+003	1.772793801e-009	4.066812256e+003	1.446145093e-009	4.066812256e+003	1.768647784e-009	4.066812256e+003	9.724604455e-010
4.066934570e+003	1.390549120e-009	4.066934570e+003	1.272551731e-009	4.066934570e+003	1.704123287e-009	4.066934570e+003	1.435266683e-009	4.066934570e+003	1.986270259e-009	4.066934570e+003	1.914137959e-009	4.066934570e+003	1.367720825e-009	4.066934570e+003	1.908474934e-009	4.066934570e+003	1.280886952e-009	4.066934570e+003	1.034505148e-009	4.066934570e+003	2.025093870e-009	4.066934570e+003	1.663251648e-009	4.066934570e+003	1.408552719e-009
4.067057129e+003	1.907584757e-009	4.067057129e+003	1.529748439e-009	4.067057129e+003	2.218560446e-009	4.067057129e+003	1.311847853e-009	4.067057129e+003	1.844194464e-009	4.067057129e+003	1.138108718e-009	4.067057129e+003	2.016291356e-009	4.067057129e+003	1.898158075e-009	4.067057129e+003	1.451203602e-009	4.067057129e+003	2.299242130e-009	4.067057129e+003	1.666100036e-009	4.067057129e+003	1.375915826e-009	4.067057129e+003	1.887043632e-009
4.067179443e+003	2.160741586e-009	4.067179443e+003	2.537864807e-009	4.067179443e+003	1.320034082e-009	4.067179443e+003	1.739758448e-009	4.067179443e+003	1.474892097e-009	4.067179443e+003	1.552333706e-009	4.067179443e+003	1.474920963e-009	4.067179443e+003	2.338938598e-009	4.067179443e+003	2.223228490e-009	4.067179443e+003	1.472530875e-009	4.067179443e+003	1.661832338e-009	4.067179443e+003	1.857103138e-009	4.067179443e+003	1.231033830e-009
4.067302002e+003	1.229445212e-009	4.067302002e+003	1.476722189e-009	4.067302002e+003	2.119443065e-009	4.067302002e+003	1.258079863e-009	4.067302002e+003	1.656831672e-009	4.067302002e+003	1.948337491e-009	4.067302002e+003	1.671228156e-009	4.067302002e+003	1.406946892e-009	4.067302002e+003	1.839566166e-009	4.067302002e+003	1.480971679e-009	4.067302002e+003	1.508052239e-009	4.067302002e+003	1.439684705e-009	4.067302002e+003	1.606229150e-009
4.067424316e+003	1.411210038e-009	4.067424316e+003	1.405819572e-009	4.067424316e+003	1.444916742e-009	4.067424316e+003	1.286760809e-009	4.067424316e+003	1.929638671e-009	4.067424316e+003	1.746911615e-009	4.067424316e+003	1.342426059e-009	4.067424316e+003	1.687423201e-009	4.067424316e+003	1.824799867e-009	4.067424316e+003	2.207880545e-009	4.067424316e+003	2.001653288e-009	4.067424316e+003	2.244146868e-009	4.067424316e+003	1.213091738e-009
4.067546875e+003	2.090959406e-009	4.067546875e+003	1.466932353e-009	4.067546875e+003	1.651007664e-009	4.067546875e+003	1.629811841e-009	4.067546875e+003	1.409599770e-009	4.067546875e+003	1.521208826e-009	4.067546875e+003	1.477281408e-009	4.067546875e+003	1.820224527e-009	4.067546875e+003	9.579731453e-010	4.067546875e+003	1.773271308e-009	4.067546875e+003	1.605233169e-009	4.067546875e+003	1.437936548e-009	4.067546875e+003	1.487994283e-009
4.067669189e+003	1.335635158e-009	4.067669189e+003	1.969828745e-009	4.067669189e+003	1.852357268e-009	4.067669189e+003	1.979079123e-009	4.067669189e+003	1.835862684e-009	4.067669189e+003	2.314948455e-009	4.067669189e+003	1.409114159e-009	4.067669189e+003	1.541261674e-009	4.067669189e+003	1.228583013e-009	4.067669189e+003	1.677590511e-009	4.067669189e+003	1.601698330e-009	4.067669189e+003	1.316125209e-009	4.067669189e+003	1.254409909e-009
4.067791748e+003	1.573090103e-009	4.067791748e+003	1.130098237e-009	4.067791748e+003	1.796058968e-009	4.067791748e+003	1.743493683e-009	4.067791748e+003	2.399828114e-009	4.067791748e+003	1.710759534e-009	4.067791748e+003	2.116117281e-009	4.067791748e+003	1.495893409e-009	4.067791748e+003	2.147358735e-009	4.067791748e+003	1.796133797e-009	4.067791748e+003	1.477284961e-009	4.067791748e+003	1.768569624e-009	4.067791748e+003	1.152482665e-009
4.067914063e+003	1.502183267e-009	4.067914063e+003	1.118575232e-009	4.067914063e+003	1.849724263e-009	4.067914063e+003	1.876099942e-009	4.067914063e+003	2.063205828e-009	4.067914063e+003	1.691781715e-009	4.067914063e+003	1.780768977e-009	4.067914063e+003	1.759154267e-009	4.067914063e+003	1.226967528e-009	4.067914063e+003	1.401255223e-009	4.067914063e+003	2.327863013e-009	4.067914063e+003	2.602220439e-009	4.067914063e+003	1.845950948e-009
4.068036621e+003	1.475354616e-009	4.068036621e+003	1.640130587e-009	4.068036621e+003	2.069038052e-009	4.068036621e+003	1.890978707e-009	4.068036621e+003	1.514160020e-009	4.068036621e+003	1.795281479e-009	4.068036621e+003	2.261291820e-009	4.068036621e+003	1.346190381e-009	4.068036621e+003	1.591338616e-009	4.068036621e+003	1.978572195e-009	4.068036621e+003	1.412968520e-009	4.068036621e+003	1.621152657e-009	4.068036621e+003	2.294796575e-009
4.068158936e+003	1.502023617e-009	4.068158936e+003	1.810113281e-009	4.068158936e+003	1.521674009e-009	4.068158936e+003	2.192426463e-009	4.068158936e+003	1.966169449e-009	4.068158936e+003	1.383235637e-009	4.068158936e+003	1.595058863e-009	4.068158936e+003	2.112575004e-009	4.068158936e+003	9.934401080e-010	4.068158936e+003	1.149820128e-009	4.068158936e+003	1.462278854e-009	4.068158936e+003	1.426125773e-009	4.068158936e+003	9.906953036e-010
4.068281494e+003	1.212702272e-009	4.068281494e+003	1.281868167e-009	4.068281494e+003	1.928621485e-009	4.068281494e+003	1.197620336e-009	4.068281494e+003	1.565126362e-009	4.068281494e+003	1.542551309e-009	4.068281494e+003	1.528651206e-009	4.068281494e+003	1.309079067e-009	4.068281494e+003	1.464448895e-009	4.068281494e+003	2.265031496e-009	4.068281494e+003	9.069518470e-010	4.068281494e+003	1.847312858e-009	4.068281494e+003	2.415313061e-009
4.068404053e+003	1.622420753e-009	4.068404053e+003	1.493700497e-009	4.068404053e+003	1.177873798e-009	4.068404053e+003	1.448722586e-009	4.068404053e+003	1.506102798e-009	4.068404053e+003	1.988890608e-009	4.068404053e+003	1.177421938e-009	4.068404053e+003	1.971371955e-009	4.068404053e+003	2.724307446e-009	4.068404053e+003	2.206807848e-009	4.068404053e+003	1.484404377e-009	4.068404053e+003	1.886931056e-009	4.068404053e+003	1.095463387e-009
4.068526367e+003	1.740418143e-009	4.068526367e+003	1.504585123e-009	4.068526367e+003	1.470659372e-009	4.068526367e+003	1.772391345e-009	4.068526367e+003	2.057596982e-009	4.068526367e+003	1.421375684e-009	4.068526367e+003	2.426461920e-009	4.068526367e+003	1.183711462e-009	4.068526367e+003	1.557110774e-009	4.068526367e+003	1.731385146e-009	4.068526367e+003	1.596673238e-009	4.068526367e+003	1.832647256e-009	4.068526367e+003	1.763458712e-009
4.068648926e+003	2.485831763e-009	4.068648926e+003	1.146473361e-009	4.068648926e+003	2.326816295e-009	4.068648926e+003	2.188402570e-009	4.068648926e+003	1.853774800e-009	4.068648926e+003	2.460079918e-009	4.068648926e+003	2.224713080e-009	4.068648926e+003	1.702831542e-009	4.068648926e+003	1.927357829e-009	4.068648926e+003	9.188191874e-010	4.068648926e+003	1.896327317e-009	4.068648926e+003	2.384609621e-009	4.068648926e+003	2.084973527e-009
4.068771240e+003	1.673408412e-009	4.068771240e+003	2.048497372e-009	4.068771240e+003	1.829747021e-009	4.068771240e+003	1.324741539e-009	4.068771240e+003	1.547314277e-009	4.068771240e+003	1.177598574e-009	4.068771240e+003	2.271257626e-009	4.068771240e+003	1.409532269e-009	4.068771240e+003	1.843925235e-009	4.068771240e+003	1.483085876e-009	4.068771240e+003	1.342765787e-009	4.068771240e+003	2.384222819e-009	4.068771240e+003	1.991558696e-009
4.068893799e+003	1.530196081e-009	4.068893799e+003	2.039060254e-009	4.068893799e+003	1.526277438e-009	4.068893799e+003	1.667474714e-009	4.068893799e+003	1.369885538e-009	4.068893799e+003	1.550054640e-009	4.068893799e+003	2.268829569e-009	4.068893799e+003	2.131393728e-009	4.068893799e+003	2.016009359e-009	4.068893799e+003	1.583396414e-009	4.068893799e+003	2.113328179e-009	4.068893799e+003	1.679724471e-009	4.068893799e+003	1.587294629e-009
4.069016113e+003	1.668438387e-009	4.069016113e+003	1.670493632e-009	4.069016113e+003	1.740262046e-009	4.069016113e+003	1.209838674e-009	4.069016113e+003	1.345607514e-009	4.069016113e+003	1.553655538e-009	4.069016113e+003	2.154361578e-009	4.069016113e+003	2.027719992e-009	4.069016113e+003	1.559550600e-009	4.069016113e+003	1.462184263e-009	4.069016113e+003	1.265514915e-009	4.069016113e+003	2.221450357e-009	4.069016113e+003	2.091150142e-009
4.069138672e+003	2.454061621e-009	4.069138672e+003	1.657473825e-009	4.069138672e+003	1.744351330e-009	4.069138672e+003	1.740326661e-009	4.069138672e+003	1.638835734e-009	4.069138672e+003	2.277735778e-009	4.069138672e+003	1.461221588e-009	4.069138672e+003	1.370497160e-009	4.069138672e+003	2.291458800e-009	4.069138672e+003	1.666618510e-009	4.069138672e+003	1.420774831e-009	4.069138672e+003	1.688486684e-009	4.069138672e+003	8.006205698e-010
4.069260986e+003	1.898632362e-009	4.069260986e+003	8.142336805e-010	4.069260986e+003	2.316877357e-009	4.069260986e+003	1.674320127e-009	4.069260986e+003	2.382951170e-009	4.069260986e+003	1.611361045e-009	4.069260986e+003	2.469102034e-009	4.069260986e+003	1.491578416e-009	4.069260986e+003	1.393136606e-009	4.069260986e+003	2.520207376e-009	4.069260986e+003	1.538815853e-009	4.069260986e+003	1.510563119e-009	4.069260986e+003	1.220205048e-009
4.069383545e+003	1.431351926e-009	4.069383545e+003	2.455043058e-009	4.069383545e+003	1.681298656e-009	4.069383545e+003	2.286044243e-009	4.069383545e+003	1.365436209e-009	4.069383545e+003	2.114038500e-009	4.069383545e+003	2.114149522e-009	4.069383545e+003	1.725019461e-009	4.069383545e+003	1.845429476e-009	4.069383545e+003	2.067018334e-009	4.069383545e+003	1.525413018e-009	4.069383545e+003	1.384421355e-009	4.069383545e+003	1.447318709e-009
4.069505859e+003	2.070410066e-009	4.069505859e+003	1.316805553e-009	4.069505859e+003	1.825677276e-009	4.069505859e+003	1.529361859e-009	4.069505859e+003	1.303606889e-009	4.069505859e+003	1.580271913e-009	4.069505859e+003	2.131721688e-009	4.069505859e+003	2.298958579e-009	4.069505859e+003	1.562650453e-009	4.069505859e+003	1.462302723e-009	4.069505859e+003	1.711258690e-009	4.069505859e+003	1.433453245e-009	4.069505859e+003	8.624225778e-010
4.069628418e+003	1.938184946e-009	4.069628418e+003	1.629235302e-009	4.069628418e+003	2.172038105e-009	4.069628418e+003	9.768810205e-010	4.069628418e+003	1.062037125e-009	4.069628418e+003	2.462895665e-009	4.069628418e+003	1.531985205e-009	4.069628418e+003	1.402096217e-009	4.069628418e+003	1.431795349e-009	4.069628418e+003	1.985990927e-009	4.069628418e+003	1.437463260e-009	4.069628418e+003	1.134649708e-009	4.069628418e+003	1.641607739e-009
4.069750732e+003	2.131417931e-009	4.069750732e+003	1.074064171e-009	4.069750732e+003	1.526680671e-009	4.069750732e+003	1.246197479e-009	4.069750732e+003	1.313739673e-009	4.069750732e+003	1.186248211e-009	4.069750732e+003	1.562107776e-009	4.069750732e+003	1.974168606e-009	4.069750732e+003	1.647960546e-009	4.069750732e+003	1.006599804e-009	4.069750732e+003	1.234017888e-009	4.069750732e+003	2.366251861e-009	4.069750732e+003	1.192111188e-009
4.069873291e+003	2.027656931e-009	4.069873291e+003	1.550033546e-009	4.069873291e+003	1.334435118e-009	4.069873291e+003	1.420805029e-009	4.069873291e+003	1.372061909e-009	4.069873291e+003	1.118294679e-009	4.069873291e+003	1.539160466e-009	4.069873291e+003	1.432805541e-009	4.069873291e+003	2.265680310e-009	4.069873291e+003	1.866558241e-009	4.069873291e+003	1.295400009e-009	4.069873291e+003	2.206084870e-009	4.069873291e+003	1.281560080e-009
4.069995605e+003	1.414250939e-009	4.069995605e+003	1.683277406e-009	4.069995605e+003	1.319197418e-009	4.069995605e+003	2.108960562e-009	4.069995605e+003	1.776877312e-009	4.069995605e+003	1.361439517e-009	4.069995605e+003	2.482234640e-009	4.069995605e+003	1.194086496e-009	4.069995605e+003	1.878443401e-009	4.069995605e+003	1.553701501e-009	4.069995605e+003	1.050486920e-009	4.069995605e+003	1.841459318e-009	4.069995605e+003	8.871085533e-010
4.070118164e+003	1.579104292e-009	4.070118164e+003	8.687632835e-010	4.070118164e+003	1.676220385e-009	4.070118164e+003	1.652623483e-009	4.070118164e+003	1.503214664e-009	4.070118164e+003	1.400655814e-009	4.070118164e+003	1.472398647e-009	4.070118164e+003	2.030989155e-009	4.070118164e+003	1.454116716e-009	4.070118164e+003	1.359811486e-009	4.070118164e+003	1.896480528e-009	4.070118164e+003	1.890273493e-009	4.070118164e+003	1.221278079e-009
4.070240479e+003	2.302689595e-009	4.070240479e+003	9.725805716e-010	4.070240479e+003	1.726980003e-009	4.070240479e+003	1.739141164e-009	4.070240479e+003	1.899060686e-009	4.070240479e+003	1.769638325e-009	4.070240479e+003	7.325318130e-010	4.070240479e+003	1.689174689e-009	4.070240479e+003	1.795118942e-009	4.070240479e+003	1.554856355e-009	4.070240479e+003	1.560688356e-009	4.070240479e+003	2.100702723e-009	4.070240479e+003	1.754702716e-009
4.070363037e+003	1.509725345e-009	4.070363037e+003	1.597042498e-009	4.070363037e+003	1.307561615e-009	4.070363037e+003	1.175137210e-009	4.070363037e+003	1.730857568e-009	4.070363037e+003	1.777650915e-009	4.070363037e+003	1.874985500e-009	4.070363037e+003	1.401374350e-009	4.070363037e+003	1.295521912e-009	4.070363037e+003	1.715926623e-009	4.070363037e+003	1.315306974e-009	4.070363037e+003	1.739308253e-009	4.070363037e+003	1.590016452e-009
4.070485352e+003	1.358141044e-009	4.070485352e+003	2.222628526e-009	4.070485352e+003	1.836182650e-009	4.070485352e+003	1.421392781e-009	4.070485352e+003	1.633813862e-009	4.070485352e+003	1.973393671e-009	4.070485352e+003	1.896954815e-009	4.070485352e+003	2.426497892e-009	4.070485352e+003	1.390761395e-009	4.070485352e+003	2.065083216e-009	4.070485352e+003	1.691082718e-009	4.070485352e+003	1.206758693e-009	4.070485352e+003	1.972287222e-009
4.070607910e+003	1.220609058e-009	4.070607910e+003	1.225123225e-009	4.070607910e+003	1.563280061e-009	4.070607910e+003	1.370580982e-009	4.070607910e+003	1.859676302e-009	4.070607910e+003	1.599475108e-009	4.070607910e+003	1.679994477e-009	4.070607910e+003	1.344129141e-009	4.070607910e+003	1.902600300e-009	4.070607910e+003	1.727906929e-009	4.070607910e+003	1.777118563e-009	4.070607910e+003	2.020784207e-009	4.070607910e+003	2.146177680e-009
4.070730469e+003	1.543129402e-009	4.070730469e+003	1.282929984e-009	4.070730469e+003	1.748466816e-009	4.070730469e+003	1.780018244e-009	4.070730469e+003	2.029058699e-009	4.070730225e+003	1.445284448e-009	4.070730225e+003	1.555058193e-009	4.070730225e+003	1.397639893e-009	4.070730225e+003	1.621028090e-009	4.070730225e+003	1.212518086e-009	4.070730225e+003	1.080263545e-009	4.070730225e+003	2.209490146e-009	4.070730225e+003	1.487285184e-009
4.070852783e+003	2.250126974e-009	4.070852783e+003	2.161537394e-009	4.070852783e+003	1.505120695e-009	4.070852783e+003	1.762346602e-009	4.070852783e+003	1.003095385e-009	4.070852783e+003	1.081850165e-009	4.070852783e+003	1.663688964e-009	4.070852783e+003	1.478372424e-009	4.070852783e+003	1.470696120e-009	4.070852783e+003	1.663196914e-009	4.070852783e+003	1.286064588e-009	4.070852783e+003	1.588439602e-009	4.070852783e+003	1.864764121e-009
4.070975342e+003	1.554674056e-009	4.070975342e+003	1.474661726e-009	4.070975342e+003	2.237681374e-009	4.070975342e+003	7.629276100e-010	4.070975342e+003	1.475626066e-009	4.070975342e+003	1.440128350e-009	4.070975342e+003	1.032709362e-009	4.070975342e+003	1.564498198e-009	4.070975342e+003	1.779331571e-009	4.070975342e+003	2.054022952e-009	4.070975342e+003	1.221969304e-009	4.070975342e+003	1.731722321e-009	4.070975342e+003	1.889475021e-009
4.071097656e+003	2.308279790e-009	4.071097656e+003	1.573132180e-009	4.071097656e+003	1.240887837e-009	4.071097656e+003	2.271283384e-009	4.071097656e+003	1.649485770e-009	4.071097656e+003	1.750104062e-009	4.071097656e+003	1.525508608e-009	4.071097656e+003	1.744274059e-009	4.071097656e+003	1.027181895e-009	4.071097656e+003	1.474835254e-009	4.071097656e+003	1.595945043e-009	4.071097656e+003	1.375143999e-009	4.071097656e+003	7.836757354e-010
4.071220215e+003	1.470368050e-009	4.071220215e+003	1.816150119e-009	4.071220215e+003	1.338122391e-009	4.071220215e+003	2.031672608e-009	4.071220215e+003	1.668462368e-009	4.071220215e+003	2.260612808e-009	4.071220215e+003	1.262888905e-009	4.071220215e+003	1.753968859e-009	4.071220215e+003	1.448105968e-009	4.071220215e+003	1.833133645e-009	4.071220215e+003	1.293914753e-009	4.071220215e+003	1.716919940e-009	4.071220215e+003	2.246772102e-009
4.071342529e+003	1.292201124e-009	4.071342529e+003	1.450065512e-009	4.071342529e+003	1.615455658e-009	4.071342529e+003	1.401811667e-009	4.071342529e+003	2.565082147e-009	4.071342529e+003	1.021397966e-009	4.071342529e+003	1.688271634e-009	4.071342529e+003	1.972692898e-009	4.071342529e+003	1.660536819e-009	4.071342529e+003	1.602378896e-009	4.071342529e+003	2.499798146e-009	4.071342529e+003	1.543003059e-009	4.071342529e+003	1.939254757e-009
4.071465088e+003	1.627818991e-009	4.071465088e+003	2.077514383e-009	4.071465088e+003	1.719791642e-009	4.071465088e+003	2.095094764e-009	4.071465088e+003	1.740395716e-009	4.071465088e+003	2.131548049e-009	4.071465088e+003	1.103170222e-009	4.071465088e+003	1.900656965e-009	4.071465088e+003	1.479078970e-009	4.071465088e+003	1.531237692e-009	4.071465088e+003	1.967702223e-009	4.071465088e+003	2.380716735e-009	4.071465088e+003	2.068847982e-009
4.071587402e+003	1.606317412e-009	4.071587402e+003	1.745349310e-009	4.071587402e+003	2.085894124e-009	4.071587402e+003	1.923161186e-009	4.071587402e+003	2.971063173e-009	4.071587402e+003	1.567855956e-009	4.071587402e+003	1.762421875e-009	4.071587402e+003	1.657808446e-009	4.071587402e+003	1.729090093e-009	4.071587402e+003	1.900586133e-009	4.071587402e+003	1.252275950e-009	4.071587402e+003	1.222966062e-009	4.071587402e+003	1.420156104e-009
4.071709961e+003	1.967751295e-009	4.071709961e+003	1.612922129e-009	4.071709961e+003	1.840655073e-009	4.071709961e+003	2.134967092e-009	4.071709961e+003	1.239829905e-009	4.071709961e+003	2.028216706e-009	4.071709961e+003	1.290379581e-009	4.071709961e+003	1.822916929e-009	4.071709961e+003	1.703928221e-009	4.071709961e+003	1.596252241e-009	4.071709961e+003	1.577075248e-009	4.071709961e+003	2.000354549e-009	4.071709961e+003	1.623521095e-009
4.071832275e+003	1.597275423e-009	4.071832275e+003	1.546207495e-009	4.071832275e+003	1.384858672e-009	4.071832275e+003	1.783466042e-009	4.071832275e+003	1.287899898e-009	4.071832275e+003	1.413891781e-009	4.071832275e+003	1.587609488e-009	4.071832275e+003	1.902576985e-009	4.071832275e+003	1.587435627e-009	4.071832275e+003	1.712979647e-009	4.071832275e+003	1.706112029e-009	4.071832275e+003	1.469673161e-009	4.071832275e+003	1.390273230e-009
4.071954834e+003	9.980024585e-010	4.071954834e+003	1.465543131e-009	4.071954834e+003	1.943619266e-009	4.071954834e+003	1.678205352e-009	4.071954834e+003	1.384035109e-009	4.071954834e+003	1.753495127e-009	4.071954834e+003	2.477906769e-009	4.071954834e+003	2.142517053e-009	4.071954834e+003	4.797553466e-010	4.071954834e+003	1.523599025e-009	4.071954834e+003	1.678616912e-009	4.071954834e+003	1.951301565e-009	4.071954834e+003	2.109760810e-009
4.072077148e+003	1.714764331e-009	4.072077148e+003	1.669582583e-009	4.072077148e+003	1.674487105e-009	4.072077148e+003	2.001991461e-009	4.072077148e+003	1.427820862e-009	4.072077148e+003	1.760870227e-009	4.072077148e+003	1.609428701e-009	4.072077148e+003	1.737250566e-009	4.072077148e+003	1.798798110e-009	4.072077148e+003	1.881378831e-009	4.072077148e+003	2.022386481e-009	4.072077148e+003	2.036532054e-009	4.072077148e+003	1.779091208e-009
4.072199707e+003	1.089193957e-009	4.072199707e+003	2.721469272e-009	4.072199707e+003	1.584725462e-009	4.072199707e+003	1.420574436e-009	4.072199707e+003	1.941017347e-009	4.072199707e+003	1.470137012e-009	4.072199707e+003	2.174412650e-009	4.072199707e+003	1.979128639e-009	4.072199707e+003	1.384267478e-009	4.072199707e+003	1.976326658e-009	4.072199707e+003	1.654849591e-009	4.072199707e+003	1.369881875e-009	4.072199707e+003	1.814765116e-009
4.072322021e+003	1.712245346e-009	4.072322021e+003	1.869860489e-009	4.072322021e+003	1.532833416e-009	4.072322021e+003	1.485356727e-009	4.072322021e+003	1.288966156e-009	4.072322021e+003	9.130449174e-010	4.072322021e+003	1.780085301e-009	4.072322021e+003	6.040608569e-010	4.072322021e+003	1.313872455e-009	4.072322021e+003	1.487133527e-009	4.072322021e+003	1.611039635e-009	4.072322021e+003	1.132624550e-009	4.072322021e+003	1.545911177e-009
4.072444580e+003	1.387626125e-009	4.072444580e+003	1.664337335e-009	4.072444580e+003	1.678236772e-009	4.072444580e+003	1.690580675e-009	4.072444580e+003	1.665301563e-009	4.072444580e+003	1.425415563e-009	4.072444580e+003	1.402052030e-009	4.072444580e+003	1.775684377e-009	4.072444580e+003	1.592949439e-009	4.072444580e+003	1.459754317e-009	4.072444580e+003	2.173681901e-009	4.072444580e+003	1.554731788e-009	4.072444580e+003	2.081496309e-009
4.072566895e+003	1.343317679e-009	4.072566895e+003	2.074543204e-009	4.072566895e+003	9.563810854e-010	4.072566895e+003	1.525953808e-009	4.072566895e+003	1.595378274e-009	4.072566895e+003	2.200861493e-009	4.072566895e+003	1.262898119e-009	4.072566895e+003	2.327314341e-009	4.072566895e+003	1.878219802e-009	4.072566895e+003	1.296548091e-009	4.072566895e+003	2.548580680e-009	4.072566895e+003	1.425069618e-009	4.072566895e+003	1.332492228e-009
4.072689453e+003	1.755930512e-009	4.072689453e+003	2.314342495e-009	4.072689453e+003	1.049918708e-009	4.072689453e+003	1.984560738e-009	4.072689453e+003	1.503115299e-009	4.072689453e+003	2.111856912e-009	4.072689453e+003	1.509269376e-009	4.072689453e+003	1.498628110e-009	4.072689453e+003	2.129064924e-009	4.072689453e+003	1.404860783e-009	4.072689453e+003	2.116932185e-009	4.072689453e+003	1.568157049e-009	4.072689453e+003	1.793796223e-009
4.072811768e+003	1.828832197e-009	4.072811768e+003	1.825423035e-009	4.072811768e+003	1.499325997e-009	4.072811768e+003	1.611545009e-009	4.072811768e+003	1.647318060e-009	4.072811768e+003	1.656027537e-009	4.072811768e+003	1.910974268e-009	4.072811768e+003	1.212547285e-009	4.072811768e+003	1.978863295e-009	4.072811768e+003	1.016545625e-009	4.072811768e+003	1.181994835e-009	4.072811768e+003	1.490938040e-009	4.072811768e+003	2.554573886e-009
4.072934326e+003	1.421149420e-009	4.072934326e+003	1.203055100e-009	4.072934326e+003	1.597616262e-009	4.072934326e+003	1.655379278e-009	4.072934326e+003	2.166425928e-009	4.072934326e+003	1.500906399e-009	4.072934326e+003	2.195018389e-009	4.072934326e+003	1.482365231e-009	4.072934326e+003	2.323952364e-009	4.072934326e+003	9.085507346e-010	4.072934326e+003	1.811041317e-009	4.072934326e+003	8.974533894e-010	4.072934326e+003	1.489032009e-009
4.073056641e+003	1.848264097e-009	4.073056641e+003	1.648985171e-009	4.073056641e+003	1.037813724e-009	4.073056641e+003	1.577795894e-009	4.073056641e+003	2.620597961e-009	4.073056641e+003	1.183561471e-009	4.073056641e+003	1.920319015e-009	4.073056641e+003	1.698145513e-009	4.073056641e+003	1.365258795e-009	4.073056641e+003	1.566223262e-009	4.073056641e+003	2.427069878e-009	4.073056641e+003	1.352032264e-009	4.073056641e+003	2.108780039e-009
4.073179199e+003	1.236277636e-009	4.073179199e+003	1.403051897e-009	4.073179199e+003	1.814269845e-009	4.073179199e+003	1.166286068e-009	4.073179199e+003	1.753913126e-009	4.073179199e+003	1.245191394e-009	4.073179199e+003	1.239215286e-009	4.073179199e+003	1.128394378e-009	4.073179199e+003	1.580846565e-009	4.073179199e+003	1.864844279e-009	4.073179199e+003	1.338843592e-009	4.073179199e+003	1.637469937e-009	4.073179199e+003	1.824401963e-009
4.073301758e+003	1.115173953e-009	4.073301758e+003	1.897437762e-009	4.073301758e+003	2.009930666e-009	4.073301758e+003	1.777279324e-009	4.073301758e+003	1.923991411e-009	4.073301758e+003	1.530171878e-009	4.073301758e+003	1.272081995e-009	4.073301758e+003	1.425242036e-009	4.073301758e+003	2.346031147e-009	4.073301758e+003	1.762798241e-009	4.073301758e+003	1.442863051e-009	4.073301758e+003	7.583527695e-010	4.073301758e+003	1.396797011e-009
4.073424072e+003	1.482605372e-009	4.073424072e+003	9.611090812e-010	4.073424072e+003	1.437308383e-009	4.073424072e+003	2.219697315e-009	4.073424072e+003	1.307874919e-009	4.073424072e+003	1.215944123e-009	4.073424072e+003	2.289702650e-009	4.073424072e+003	2.075609462e-009	4.073424072e+003	1.910480441e-009	4.073424072e+003	1.788076354e-009	4.073424072e+003	1.946641737e-009	4.073424072e+003	1.016813522e-009	4.073424072e+003	1.226553858e-009
4.073546631e+003	1.678307604e-009	4.073546631e+003	1.543299599e-009	4.073546631e+003	1.758761692e-009	4.073546631e+003	1.473058120e-009	4.073546631e+003	1.502324709e-009	4.073546631e+003	1.340356492e-009	4.073546631e+003	1.843719843e-009	4.073546631e+003	1.210570089e-009	4.073546631e+003	1.223514290e-009	4.073546631e+003	1.349681589e-009	4.073546631e+003	1.289811813e-009	4.073546631e+003	1.580699460e-009	4.073546631e+003	2.024141299e-009
4.073668945e+003	1.354413137e-009	4.073668945e+003	1.631085711e-009	4.073668945e+003	2.069721505e-009	4.073668945e+003	1.438484443e-009	4.073668945e+003	1.676751960e-009	4.073668945e+003	1.967860985e-009	4.073668945e+003	1.279618744e-009	4.073668945e+003	2.281590694e-009	4.073668945e+003	1.530453320e-009	4.073668945e+003	1.693813090e-009	4.073668945e+003	1.158955487e-009	4.073668945e+003	1.778567515e-009	4.073668945e+003	1.382847059e-009
4.073791504e+003	1.143755757e-009	4.073791504e+003	1.289798601e-009	4.073791504e+003	1.161252206e-009	4.073791504e+003	1.672657901e-009	4.073791504e+003	1.622013079e-009	4.073791504e+003	1.323213428e-009	4.073791504e+003	2.120684961e-009	4.073791504e+003	1.876571787e-009	4.073791504e+003	1.741402800e-009	4.073791504e+003	1.975694053e-009	4.073791504e+003	6.611000081e-010	4.073791504e+003	1.963120111e-009	4.073791504e+003	1.556592411e-009
4.073913818e+003	1.907875857e-009	4.073913818e+003	1.624106738e-009	4.073913818e+003	1.942751071e-009	4.073913818e+003	9.618233987e-010	4.073913818e+003	2.454809245e-009	4.073913818e+003	1.166129748e-009	4.073913818e+003	1.757109014e-009	4.073913818e+003	1.969593377e-009	4.073913818e+003	2.139222133e-009	4.073913818e+003	1.396936677e-009	4.073913818e+003	2.039038938e-009	4.073913818e+003	1.378913317e-009	4.073913818e+003	1.330524024e-009
4.074036377e+003	1.568226438e-009	4.074036377e+003	2.071299132e-009	4.074036377e+003	2.312743330e-009	4.074036377e+003	1.222912105e-009	4.074036377e+003	2.253752296e-009	4.074036377e+003	1.022071650e-009	4.074036377e+003	1.429874996e-009	4.074036377e+003	1.868393662e-009	4.074036377e+003	1.497975077e-009	4.074036377e+003	1.499801505e-009	4.074036377e+003	1.688362006e-009	4.074036377e+003	8.986477673e-010	4.074036377e+003	1.746337852e-009
4.074158691e+003	1.735673827e-009	4.074158691e+003	7.202042851e-010	4.074158691e+003	1.710271813e-009	4.074158691e+003	8.355012793e-010	4.074158691e+003	2.506004737e-009	4.074158691e+003	1.750700029e-009	4.074158691e+003	1.508282055e-009	4.074158691e+003	1.008325090e-009	4.074158691e+003	1.663713278e-009	4.074158691e+003	1.286424300e-009	4.074158691e+003	1.624699819e-009	4.074158691e+003	1.732420651e-009	4.074158691e+003	1.345699774e-009
4.074281250e+003	1.492015955e-009	4.074281250e+003	1.949866713e-009	4.074281250e+003	2.111823605e-009	4.074281250e+003	1.597826982e-009	4.074281250e+003	1.545194417e-009	4.074281250e+003	1.564673391e-009	4.074281250e+003	1.704098529e-009	4.074281250e+003	1.657179172e-009	4.074281250e+003	1.725192988e-009	4.074281250e+003	2.219979534e-009	4.074281250e+003	1.710848685e-009	4.074281250e+003	1.802332394e-009	4.074281250e+003	1.753540979e-009
4.074403564e+003	1.472674094e-009	4.074403564e+003	1.616808798e-009	4.074403564e+003	2.326849380e-009	4.074403564e+003	1.184343068e-009	4.074403564e+003	1.494351198e-009	4.074403564e+003	2.039655334e-009	4.074403564e+003	1.729542065e-009	4.074403564e+003	1.257140059e-009	4.074403564e+003	1.233478542e-009	4.074403564e+003	2.160373436e-009	4.074403564e+003	1.669107852e-009	4.074403564e+003	1.944803207e-009	4.074403564e+003	1.655000581e-009
4.074526123e+003	1.515626069e-009	4.074526123e+003	1.423876461e-009	4.074526123e+003	1.213752543e-009	4.074526123e+003	2.283781830e-009	4.074526123e+003	1.527332594e-009	4.074526123e+003	1.107966052e-009	4.074526123e+003	1.177205888e-009	4.074526123e+003	1.580034659e-009	4.074526123e+003	1.084056178e-009	4.074526123e+003	1.630361512e-009	4.074526123e+003	2.348736095e-009	4.074526123e+003	1.678622019e-009	4.074526123e+003	1.031161156e-009
4.074648438e+003	1.595389043e-009	4.074648438e+003	1.786349180e-009	4.074648438e+003	1.239914504e-009	4.074648438e+003	1.635805491e-009	4.074648438e+003	1.487446499e-009	4.074648438e+003	1.862622834e-009	4.074648438e+003	2.262660725e-009	4.074648438e+003	1.979548747e-009	4.074648438e+003	1.646985548e-009	4.074648438e+003	1.451509690e-009	4.074648438e+003	1.862831445e-009	4.074648438e+003	9.651474064e-010	4.074648438e+003	2.219150641e-009
4.074770996e+003	1.349611867e-009	4.074770996e+003	1.965988039e-009	4.074770996e+003	1.138874550e-009	4.074770996e+003	1.802327509e-009	4.074770996e+003	1.706341402e-009	4.074770996e+003	1.343820055e-009	4.074770996e+003	1.735128707e-009	4.074770996e+003	1.322635668e-009	4.074770996e+003	1.902618285e-009	4.074770996e+003	2.015956069e-009	4.074770996e+003	1.370262903e-009	4.074770996e+003	8.898655146e-010	4.074770996e+003	1.609160138e-009
4.074893311e+003	1.688199136e-009	4.074893311e+003	1.606083821e-009	4.074893311e+003	2.188240034e-009	4.074893311e+003	1.435163099e-009	4.074893311e+003	1.415335960e-009	4.074893311e+003	1.762112234e-009	4.074893311e+003	1.272277284e-009	4.074893311e+003	2.004709287e-009	4.074893311e+003	1.344310885e-009	4.074893311e+003	1.508066449e-009	4.074893311e+003	1.551369144e-009	4.074893311e+003	1.677364803e-009	4.074893311e+003	1.956852902e-009
4.075015869e+003	1.081189582e-009	4.075015869e+003	1.096268631e-009	4.075015869e+003	1.676813577e-009	4.075015869e+003	1.935178018e-009	4.075015869e+003	2.111844033e-009	4.075015869e+003	1.826809815e-009	4.075015869e+003	2.005348554e-009	4.075015869e+003	8.694986953e-010	4.075015869e+003	1.658702731e-009	4.075015869e+003	1.567008079e-009	4.075015869e+003	1.543558059e-009	4.075015869e+003	2.289434864e-009	4.075015869e+003	1.370176528e-009
4.075138184e+003	9.035197590e-010	4.075138184e+003	1.457566845e-009	4.075138184e+003	1.500670588e-009	4.075138184e+003	2.456350012e-009	4.075138184e+003	1.488620671e-009	4.075138184e+003	1.942784378e-009	4.075138184e+003	1.941392824e-009	4.075138184e+003	2.421026712e-009	4.075138184e+003	1.762610502e-009	4.075138184e+003	1.420059181e-009	4.075138184e+003	1.588234655e-009	4.075138184e+003	1.891163670e-009	4.075138184e+003	1.800232186e-009
4.075260742e+003	1.615028111e-009	4.075260742e+003	1.150233020e-009	4.075260742e+003	1.548637329e-009	4.075260742e+003	1.849237763e-009	4.075260742e+003	2.067262583e-009	4.075260742e+003	1.752264445e-009	4.075260742e+003	1.233871560e-009	4.075260742e+003	9.716111249e-010	4.075260742e+003	1.924917559e-009	4.075260742e+003	2.139632027e-009	4.075260742e+003	1.632060598e-009	4.075260742e+003	1.720468101e-009	4.075260742e+003	1.507902470e-009
4.075383057e+003	1.660660831e-009	4.075383057e+003	1.687186613e-009	4.075383057e+003	1.890099410e-009	4.075383057e+003	7.483187403e-010	4.075383057e+003	1.306576958e-009	4.075383057e+003	2.130320587e-009	4.075383057e+003	1.932853877e-009	4.075383057e+003	1.445914832e-009	4.075383057e+003	1.456179177e-009	4.075383057e+003	1.934390426e-009	4.075383057e+003	1.445717546e-009	4.075383057e+003	2.108099917e-009	4.075383057e+003	1.658777449e-009
4.075505615e+003	1.546802575e-009	4.075505615e+003	1.633780111e-009	4.075505615e+003	2.081704142e-009	4.075505615e+003	1.724515863e-009	4.075505615e+003	1.427428398e-009	4.075505615e+003	1.234101044e-009	4.075505615e+003	2.030949187e-009	4.075505615e+003	1.842398123e-009	4.075505615e+003	1.283684159e-009	4.075505615e+003	1.471595068e-009	4.075505615e+003	1.465824684e-009	4.075505615e+003	1.926669269e-009	4.075505615e+003	2.502381413e-009
4.075628174e+003	2.117513276e-009	4.075628174e+003	1.121612914e-009	4.075628174e+003	1.203963595e-009	4.075628174e+003	1.311336928e-009	4.075628174e+003	1.139791483e-009	4.075627930e+003	1.794087212e-009	4.075627930e+003	1.497836188e-009	4.075628174e+003	1.955223095e-009	4.075627930e+003	1.659017479e-009	4.075627930e+003	1.632792457e-009	4.075627930e+003	2.138856203e-009	4.075627930e+003	2.406386423e-009	4.075627930e+003	1.030698416e-009
4.075750488e+003	2.285596379e-009	4.075750488e+003	1.906689695e-009	4.075750488e+003	2.272196653e-009	4.075750488e+003	1.812766715e-009	4.075750488e+003	1.322271737e-009	4.075750488e+003	1.513340897e-009	4.075750488e+003	2.718598680e-009	4.075750488e+003	1.932042526e-009	4.075750488e+003	1.579798514e-009	4.075750488e+003	1.701272789e-009	4.075750488e+003	1.210055722e-009	4.075750488e+003	1.204551348e-009	4.075750488e+003	2.000432708e-009
4.075873047e+003	2.776304964e-009	4.075873047e+003	2.066007143e-009	4.075873047e+003	1.452587939e-009	4.075873047e+003	1.871661715e-009	4.075873047e+003	1.489071422e-009	4.075873047e+003	1.621668133e-009	4.075873047e+003	1.802871519e-009	4.075873047e+003	2.367196883e-009	4.075873047e+003	2.218284223e-009	4.075873047e+003	1.297825403e-009	4.075873047e+003	1.460529919e-009	4.075873047e+003	2.682787326e-009	4.075873047e+003	1.329090948e-009
4.075995361e+003	9.485192631e-010	4.075995361e+003	1.165174068e-009	4.075995361e+003	1.013976347e-009	4.075995361e+003	1.441974429e-009	4.075995361e+003	1.652215254e-009	4.075995361e+003	2.117260367e-009	4.075995361e+003	1.031323804e-009	4.075995361e+003	2.485597950e-009	4.075995361e+003	1.844650654e-009	4.075995361e+003	1.909348013e-009	4.075995361e+003	1.709984154e-009	4.075995361e+003	1.810206207e-009	4.075995361e+003	1.929304716e-009
4.076117920e+003	1.984650222e-009	4.076117920e+003	1.408124728e-009	4.076117920e+003	1.660784621e-009	4.076117920e+003	1.351746270e-009	4.076117920e+003	8.669861495e-010	4.076117920e+003	1.965911878e-009	4.076117920e+003	2.383828912e-009	4.076117920e+003	1.891090617e-009	4.076117920e+003	2.222164674e-009	4.076117920e+003	1.550257034e-009	4.076117920e+003	2.285110323e-009	4.076117920e+003	1.747338274e-009	4.076117920e+003	1.537598160e-009
4.076240234e+003	1.229584323e-009	4.076240234e+003	2.094882268e-009	4.076240234e+003	1.790346427e-009	4.076240234e+003	2.800802035e-009	4.076240234e+003	1.863051491e-009	4.076240234e+003	1.661545235e-009	4.076240234e+003	1.635307778e-009	4.076240234e+003	1.832268781e-009	4.076240234e+003	2.393616860e-009	4.076240234e+003	1.925045678e-009	4.076240234e+003	1.304110375e-009	4.076240234e+003	1.479101175e-009	4.076240234e+003	2.030581925e-009
4.076362793e+003	1.313003817e-009	4.076362793e+003	1.871722999e-009	4.076362793e+003	1.525619853e-009	4.076362793e+003	1.533054905e-009	4.076362793e+003	1.751848111e-009	4.076362793e+003	1.692168516e-009	4.076362793e+003	1.472141853e-009	4.076362793e+003	2.329085369e-009	4.076362793e+003	1.553576823e-009	4.076362793e+003	1.123963478e-009	4.076362793e+003	1.759691837e-009	4.076362793e+003	1.220974433e-009	4.076362793e+003	1.010194262e-009
4.076485107e+003	1.422903795e-009	4.076485107e+003	1.472768463e-009	4.076485107e+003	1.573693176e-009	4.076485107e+003	1.209484846e-009	4.076485107e+003	1.796944815e-009	4.076485107e+003	1.561605956e-009	4.076485107e+003	1.714926534e-009	4.076485107e+003	1.883016854e-009	4.076485107e+003	2.808280497e-009	4.076485107e+003	2.137452881e-009	4.076485107e+003	1.701922492e-009	4.076485107e+003	1.984062914e-009	4.076485107e+003	1.726048859e-009
4.076607666e+003	1.614691381e-009	4.076607666e+003	1.282209339e-009	4.076607666e+003	1.596437649e-009	4.076607666e+003	1.862046739e-009	4.076607666e+003	2.127200416e-009	4.076607666e+003	1.766438551e-009	4.076607666e+003	1.774743574e-009	4.076607666e+003	9.955533065e-010	4.076607666e+003	1.810279926e-009	4.076607666e+003	1.611134670e-009	4.076607666e+003	2.022731760e-009	4.076607666e+003	1.647893377e-009	4.076607666e+003	1.566307306e-009
4.076729980e+003	1.499218749e-009	4.076729980e+003	1.002022132e-009	4.076729980e+003	1.605930167e-009	4.076729980e+003	1.538953187e-009	4.076729980e+003	1.772816005e-009	4.076729980e+003	1.198108501e-009	4.076729980e+003	2.394711540e-009	4.076729980e+003	1.322348786e-009	4.076729980e+003	1.472927447e-009	4.076729980e+003	1.627909696e-009	4.076729980e+003	1.912572323e-009	4.076729980e+003	2.140949418e-009	4.076729980e+003	1.632981417e-009
4.076852539e+003	1.822087259e-009	4.076852539e+003	1.094760615e-009	4.076852539e+003	1.965408059e-009	4.076852539e+003	9.012538493e-010	4.076852539e+003	1.421983642e-009	4.076852539e+003	2.359620055e-009	4.076852539e+003	1.861144683e-009	4.076852539e+003	1.582887932e-009	4.076852539e+003	1.772640035e-009	4.076852539e+003	1.958986973e-009	4.076852539e+003	1.999437504e-009	4.076852539e+003	1.806295891e-009	4.076852539e+003	1.124228710e-009
4.076974854e+003	1.748743705e-009	4.076974854e+003	1.638565617e-009	4.076974854e+003	1.916436343e-009	4.076974854e+003	1.702450514e-009	4.076974854e+003	1.713572284e-009	4.076974854e+003	1.990475118e-009	4.076974854e+003	2.156559598e-009	4.076974854e+003	1.519557702e-009	4.076974854e+003	1.225244683e-009	4.076974854e+003	1.609063105e-009	4.076974854e+003	1.537153183e-009	4.076974854e+003	1.824688844e-009	4.076974854e+003	1.665136695e-009
4.077097412e+003	1.356977197e-009	4.077097412e+003	1.416366024e-009	4.077097412e+003	1.399119709e-009	4.077097412e+003	1.409373174e-009	4.077097412e+003	1.457763577e-009	4.077097412e+003	1.254568893e-009	4.077097412e+003	1.487700629e-009	4.077097412e+003	1.639339664e-009	4.077097412e+003	1.038406250e-009	4.077097412e+003	1.579247511e-009	4.077097412e+003	2.112723108e-009	4.077097412e+003	1.441775255e-009	4.077097412e+003	1.104544123e-009
4.077219727e+003	1.128006910e-009	4.077219727e+003	1.239626513e-009	4.077219727e+003	1.536514249e-009	4.077219727e+003	1.891794055e-009	4.077219727e+003	1.718666875e-009	4.077219727e+003	8.446217059e-010	4.077219727e+003	1.538295158e-009	4.077219727e+003	1.400109251e-009	4.077219727e+003	1.890317014e-009	4.077219727e+003	1.506580305e-009	4.077219727e+003	1.576999198e-009	4.077219727e+003	1.153350304e-009	4.077219727e+003	1.168580455e-009
4.077342285e+003	1.697904373e-009	4.077342285e+003	1.860714804e-009	4.077342285e+003	2.630355933e-009	4.077342285e+003	1.492677315e-009	4.077342285e+003	1.019275442e-009	4.077342285e+003	1.624269830e-009	4.077342285e+003	1.942268346e-009	4.077342285e+003	1.316845855e-009	4.077342285e+003	2.269346044e-009	4.077342285e+003	1.327960408e-009	4.077342285e+003	1.663631011e-009	4.077342285e+003	1.728336474e-009	4.077342285e+003	1.805385952e-009
4.077464600e+003	2.143835554e-009	4.077464600e+003	1.548001727e-009	4.077464600e+003	1.629560153e-009	4.077464600e+003	2.119314058e-009	4.077464600e+003	1.836400032e-009	4.077464600e+003	1.925622994e-009	4.077464600e+003	1.516292758e-009	4.077464600e+003	8.887392489e-010	4.077464600e+003	1.372516323e-009	4.077464600e+003	1.564750107e-009	4.077464600e+003	1.559539387e-009	4.077464600e+003	1.628166824e-009	4.077464600e+003	1.055016075e-009
4.077587158e+003	1.550310103e-009	4.077587158e+003	1.317636333e-009	4.077587158e+003	1.437043706e-009	4.077587158e+003	2.025006607e-009	4.077587158e+003	1.309307218e-009	4.077587158e+003	1.463280053e-009	4.077587158e+003	2.203857319e-009	4.077587158e+003	1.421883389e-009	4.077587158e+003	1.159659369e-009	4.077587158e+003	1.487243995e-009	4.077587158e+003	1.420869533e-009	4.077587158e+003	1.513730807e-009	4.077587158e+003	1.141020944e-009
4.077709473e+003	1.681325190e-009	4.077709473e+003	1.965890339e-009	4.077709473e+003	2.260907683e-009	4.077709473e+003	2.584129133e-009	4.077709473e+003	2.104990404e-009	4.077709473e+003	1.025350804e-009	4.077709473e+003	1.607874389e-009	4.077709473e+003	1.884338685e-009	4.077709473e+003	1.981243836e-009	4.077709473e+003	1.752935241e-009	4.077709473e+003	1.476475164e-009	4.077709473e+003	1.147720696e-009	4.077709473e+003	1.148937057e-009
4.077832031e+003	1.534898986e-009	4.077832031e+003	1.753266865e-009	4.077832031e+003	1.090632584e-009	4.077832031e+003	1.377555181e-009	4.077832031e+003	1.981364628e-009	4.077832031e+003	2.264525012e-009	4.077832031e+003	1.515772063e-009	4.077832031e+003	7.311123373e-010	4.077832031e+003	1.478392186e-009	4.077832031e+003	1.711742637e-009	4.077832031e+003	2.011624423e-009	4.077832031e+003	2.318557346e-009	4.077832031e+003	1.653227444e-009
4.077954346e+003	1.712244013e-009	4.077954590e+003	1.331792454e-009	4.077954346e+003	1.834012942e-009	4.077954346e+003	1.230675895e-009	4.077954346e+003	1.527759474e-009	4.077954346e+003	2.264016974e-009	4.077954346e+003	1.962831675e-009	4.077954346e+003	2.266266508e-009	4.077954346e+003	1.359370616e-009	4.077954346e+003	2.034813651e-009	4.077954346e+003	1.490193413e-009	4.077954346e+003	1.547354467e-009	4.077954346e+003	2.254997300e-009
4.078076904e+003	1.641871861e-009	4.078076904e+003	1.276529105e-009	4.078076904e+003	1.491203272e-009	4.078076904e+003	2.063782034e-009	4.078076904e+003	2.264523458e-009	4.078076904e+003	1.556896834e-009	4.078076904e+003	1.470112587e-009	4.078076904e+003	1.227535740e-009	4.078076904e+003	1.031378094e-009	4.078076904e+003	2.132697574e-009	4.078076904e+003	1.915811287e-009	4.078076904e+003	1.611578093e-009	4.078076904e+003	2.449820569e-009
4.078199463e+003	1.767064939e-009	4.078199463e+003	1.943755379e-009	4.078199463e+003	1.378472114e-009	4.078199463e+003	1.456377352e-009	4.078199463e+003	1.790919080e-009	4.078199463e+003	1.341389333e-009	4.078199463e+003	1.662293747e-009	4.078199463e+003	1.968561536e-009	4.078199463e+003	1.595951149e-009	4.078199463e+003	2.200246207e-009	4.078199463e+003	1.569961938e-009	4.078199463e+003	1.669110405e-009	4.078199463e+003	1.288253948e-009
4.078321777e+003	1.966816043e-009	4.078321777e+003	1.889737034e-009	4.078321777e+003	2.006480537e-009	4.078321777e+003	1.643220005e-009	4.078321777e+003	1.568328911e-009	4.078321777e+003	1.370293989e-009	4.078321777e+003	1.084788037e-009	4.078321777e+003	1.022063989e-009	4.078321777e+003	1.943344374e-009	4.078321777e+003	1.825458562e-009	4.078321777e+003	2.154930456e-009	4.078321777e+003	1.979137298e-009	4.078321777e+003	1.519902426e-009
4.078444336e+003	2.269731736e-009	4.078444336e+003	1.425593199e-009	4.078444336e+003	1.626578872e-009	4.078444336e+003	2.253669917e-009	4.078444336e+003	1.146259310e-009	4.078444336e+003	1.234003899e-009	4.078444336e+003	2.443379499e-009	4.078444336e+003	1.290929141e-009	4.078444336e+003	1.877155542e-009	4.078444336e+003	1.578817854e-009	4.078444336e+003	1.723480914e-009	4.078444336e+003	1.495122803e-009	4.078444336e+003	1.205710976e-009
4.078566650e+003	1.499774860e-009	4.078566650e+003	1.748835743e-009	4.078566650e+003	2.293707224e-009	4.078566650e+003	1.216430401e-009	4.078566650e+003	1.333151145e-009	4.078566650e+003	1.771948699e-009	4.078566650e+003	1.730591559e-009	4.078566650e+003	1.461858301e-009	4.078566650e+003	1.979034048e-009	4.078566650e+003	2.069850735e-009	4.078566650e+003	1.780834924e-009	4.078566650e+003	1.616836665e-009	4.078566650e+003	1.463277721e-009
4.078689209e+003	1.315955012e-009	4.078689209e+003	1.208764089e-009	4.078689209e+003	1.877808353e-009	4.078689209e+003	1.624161472e-009	4.078689209e+003	1.481363476e-009	4.078689209e+003	1.814289718e-009	4.078689209e+003	1.494448676e-009	4.078689209e+003	1.367137736e-009	4.078689209e+003	1.010752260e-009	4.078689209e+003	1.458751009e-009	4.078689209e+003	1.250844428e-009	4.078689209e+003	1.716802145e-009	4.078689209e+003	2.330518223e-009
4.078811523e+003	1.558668195e-009	4.078811523e+003	1.266371452e-009	4.078811523e+003	1.474650402e-009	4.078811523e+003	1.456372800e-009	4.078811523e+003	6.999102409e-010	4.078811523e+003	9.899211451e-010	4.078811523e+003	1.602035282e-009	4.078811523e+003	2.079933337e-009	4.078811523e+003	1.459981802e-009	4.078811523e+003	1.339548028e-009	4.078811523e+003	2.102051200e-009	4.078811523e+003	1.248728565e-009	4.078811523e+003	2.346945971e-009
4.078934082e+003	9.618598140e-010	4.078934082e+003	1.200524014e-009	4.078934082e+003	1.570504060e-009	4.078934082e+003	1.692844864e-009	4.078934082e+003	1.449044662e-009	4.078934082e+003	1.986267817e-009	4.078934082e+003	1.706794595e-009	4.078934082e+003	1.709387187e-009	4.078934082e+003	2.018547107e-009	4.078934082e+003	1.951057760e-009	4.078934082e+003	1.413474560e-009	4.078934082e+003	1.544603778e-009	4.078934082e+003	2.290420964e-009
4.079056396e+003	1.829855600e-009	4.079056396e+003	2.145570388e-009	4.079056396e+003	2.242035668e-009	4.079056396e+003	1.375920267e-009	4.079056396e+003	8.595268386e-010	4.079056396e+003	1.423473006e-009	4.079056396e+003	1.420376594e-009	4.079056396e+003	1.603669753e-009	4.079056396e+003	2.095369878e-009	4.079056396e+003	2.001558252e-009	4.079056396e+003	1.379527048e-009	4.079056396e+003	1.690952600e-009	4.079056396e+003	1.086195134e-009
4.079178955e+003	2.539725319e-009	4.079178955e+003	1.488752899e-009	4.079178955e+003	1.971522501e-009	4.079178955e+003	1.425888629e-009	4.079178955e+003	1.868880828e-009	4.079178955e+003	9.744361984e-010	4.079178955e+003	1.642981640e-009	4.079178955e+003	1.508876246e-009	4.079178955e+003	1.160084917e-009	4.079178955e+003	1.487140522e-009	4.079178955e+003	1.518078441e-009	4.079178955e+003	1.282932316e-009	4.079178955e+003	2.301409507e-009
4.079301270e+003	1.813217354e-009	4.079301270e+003	1.171377106e-009	4.079301270e+003	1.375616399e-009	4.079301270e+003	1.264216620e-009	4.079301270e+003	1.826681917e-009	4.079301270e+003	1.140817774e-009	4.079301270e+003	1.047044673e-009	4.079301270e+003	2.367028351e-009	4.079301270e+003	2.078214045e-009	4.079301270e+003	1.511677894e-009	4.079301270e+003	1.628660207e-009	4.079301270e+003	2.080670525e-009	4.079301270e+003	1.942863426e-009
4.079423828e+003	2.076896211e-009	4.079423828e+003	1.637324831e-009	4.079423828e+003	1.470978339e-009	4.079423828e+003	2.216099748e-009	4.079423828e+003	1.487534096e-009	4.079423828e+003	2.480824213e-009	4.079423828e+003	1.248931292e-009	4.079423828e+003	1.708438391e-009	4.079423828e+003	2.327635418e-009	4.079423828e+003	1.000951211e-009	4.079423828e+003	1.352740919e-009	4.079423828e+003	1.048186093e-009	4.079423828e+003	2.256699494e-009
4.079546143e+003	1.899152835e-009	4.079546143e+003	1.543037365e-009	4.079546143e+003	1.613519429e-009	4.079546143e+003	1.616927370e-009	4.079546143e+003	1.523185911e-009	4.079546143e+003	1.535521599e-009	4.079546143e+003	2.046066427e-009	4.079546143e+003	1.836082730e-009	4.079546143e+003	1.643445602e-009	4.079546143e+003	1.316695419e-009	4.079546143e+003	1.853802334e-009	4.079546143e+003	1.423442919e-009	4.079546143e+003	1.808018957e-009
4.079668701e+003	8.876323565e-010	4.079668701e+003	2.521858278e-009	4.079668701e+003	2.020863032e-009	4.079668701e+003	1.558748908e-009	4.079668701e+003	1.389077631e-009	4.079668701e+003	1.164500274e-009	4.079668701e+003	1.864672861e-009	4.079668701e+003	1.520989779e-009	4.079668701e+003	1.728123311e-009	4.079668701e+003	1.881785838e-009	4.079668701e+003	2.493920404e-009	4.079668701e+003	1.619223866e-009	4.079668701e+003	2.047268577e-009
4.079791016e+003	2.164183721e-009	4.079791016e+003	2.059606263e-009	4.079791016e+003	1.176691078e-009	4.079791016e+003	1.742523681e-009	4.079791016e+003	1.681309869e-009	4.079791016e+003	2.285022616e-009	4.079791016e+003	1.616540901e-009	4.079791016e+003	1.704289043e-009	4.079791016e+003	1.339888200e-009	4.079791016e+003	2.019129308e-009	4.079791016e+003	2.223773388e-009	4.079791016e+003	1.451278209e-009	4.079791016e+003	1.212889789e-009
4.079913574e+003	1.866493182e-009	4.079913574e+003	8.282654007e-010	4.079913574e+003	1.571152430e-009	4.079913574e+003	1.828871610e-009	4.079913574e+003	1.761019219e-009	4.079913574e+003	2.571143298e-009	4.079913574e+003	1.481508582e-009	4.079913574e+003	1.427437613e-009	4.079913574e+003	1.737372579e-009	4.079913574e+003	1.847327846e-009	4.079913574e+003	1.424812157e-009	4.079913574e+003	1.275332173e-009	4.079913574e+003	1.711317532e-009
4.080035889e+003	1.355015100e-009	4.080035889e+003	1.483775658e-009	4.080035889e+003	2.207290573e-009	4.080035889e+003	1.372190472e-009	4.080035889e+003	1.162166918e-009	4.080035889e+003	2.820005784e-009	4.080035889e+003	1.876589328e-009	4.080035889e+003	1.643094549e-009	4.080035889e+003	1.519868675e-009	4.080035889e+003	1.910581915e-009	4.080035889e+003	1.506230030e-009	4.080035889e+003	1.491042179e-009	4.080035889e+003	9.336440510e-010
4.080158447e+003	1.502295954e-009	4.080158447e+003	1.559827711e-009	4.080158447e+003	1.499541824e-009	4.080158447e+003	1.436709196e-009	4.080158447e+003	1.909089775e-009	4.080158447e+003	1.631962010e-009	4.080158447e+003	1.359797386e-009	4.080158447e+003	2.316790981e-009	4.080158447e+003	1.798367011e-009	4.080158447e+003	1.594122057e-009	4.080158447e+003	2.102613861e-009	4.080158447e+003	1.262826288e-009	4.080158447e+003	1.399095950e-009
4.080280762e+003	1.671304761e-009	4.080280762e+003	1.851526599e-009	4.080280762e+003	1.540427230e-009	4.080280762e+003	1.645638292e-009	4.080280762e+003	1.234119695e-009	4.080280762e+003	1.783142856e-009	4.080280762e+003	1.161458929e-009	4.080280762e+003	9.798082345e-010	4.080280762e+003	1.351154633e-009	4.080280762e+003	2.491632456e-009	4.080280762e+003	2.047596537e-009	4.080280762e+003	1.516606618e-009	4.080280762e+003	1.861456767e-009
4.080403320e+003	1.366441404e-009	4.080403320e+003	1.243443459e-009	4.080403320e+003	1.252321691e-009	4.080403320e+003	1.997844334e-009	4.080403320e+003	1.580784392e-009	4.080403320e+003	1.980328568e-009	4.080403320e+003	1.927189075e-009	4.080403320e+003	1.081518541e-009	4.080403320e+003	1.416721962e-009	4.080403320e+003	1.731308985e-009	4.080403320e+003	1.585673814e-009	4.080403320e+003	1.220744950e-009	4.080403320e+003	1.008938155e-009
4.080525879e+003	1.832452301e-009	4.080525879e+003	2.075563277e-009	4.080525879e+003	9.936437229e-010	4.080525879e+003	1.064300537e-009	4.080525879e+003	1.508835723e-009	4.080525879e+003	1.685474205e-009	4.080525635e+003	1.550383266e-009	4.080525879e+003	1.400023097e-009	4.080525879e+003	2.175360114e-009	4.080525635e+003	2.236172136e-009	4.080525635e+003	2.358431450e-009	4.080525635e+003	1.744006717e-009	4.080525635e+003	1.061897126e-009
4.080648193e+003	1.597546095e-009	4.080648193e+003	1.276974193e-009	4.080648193e+003	1.280089479e-009	4.080648193e+003	1.327152055e-009	4.080648193e+003	1.229379820e-009	4.080648193e+003	1.187644094e-009	4.080648193e+003	1.281481476e-009	4.080648193e+003	1.565464536e-009	4.080648193e+003	1.500728319e-009	4.080648193e+003	1.457331922e-009	4.080648193e+003	2.014445943e-009	4.080648193e+003	1.831402918e-009	4.080648193e+003	1.524559035e-009
4.080770752e+003	1.707698205e-009	4.080770752e+003	1.998260002e-009	4.080770752e+003	1.269374494e-009	4.080770752e+003	1.222275503e-009	4.080770752e+003	8.971451360e-010	4.080770752e+003	1.950020367e-009	4.080770752e+003	1.153986795e-009	4.080770752e+003	2.456073345e-009	4.080770752e+003	1.969125751e-009	4.080770752e+003	2.196650195e-009	4.080770752e+003	1.864478349e-009	4.080770752e+003	1.968000429e-009	4.080770752e+003	1.773029723e-009
4.080893066e+003	1.084207724e-009	4.080893066e+003	2.435805113e-009	4.080893066e+003	1.672536776e-009	4.080893066e+003	1.254779169e-009	4.080893066e+003	1.401763039e-009	4.080893066e+003	1.483589807e-009	4.080893066e+003	1.361989077e-009	4.080893066e+003	1.042624542e-009	4.080893066e+003	1.597796784e-009	4.080893066e+003	1.212157374e-009	4.080893066e+003	1.447145070e-009	4.080893066e+003	1.775715908e-009	4.080893066e+003	9.658752687e-010
4.081015625e+003	2.087860329e-009	4.081015625e+003	1.564085750e-009	4.081015625e+003	1.592178833e-009	4.081015625e+003	1.330438204e-009	4.081015625e+003	1.596362931e-009	4.081015625e+003	1.463136168e-009	4.081015625e+003	1.542956207e-009	4.081015625e+003	9.726334183e-010	4.081015625e+003	7.368256560e-010	4.081015625e+003	1.558663976e-009	4.081015625e+003	1.960150486e-009	4.081015625e+003	2.132287236e-009	4.081015625e+003	1.813594275e-009
4.081137939e+003	2.304679336e-009	4.081137939e+003	1.294201191e-009	4.081137939e+003	1.733022281e-009	4.081137939e+003	1.673646999e-009	4.081137939e+003	2.117295450e-009	4.081137939e+003	1.560896190e-009	4.081137939e+003	1.460747523e-009	4.081137939e+003	1.504814051e-009	4.081137939e+003	2.936658250e-009	4.081137939e+003	1.895859691e-009	4.081137939e+003	8.232486914e-010	4.081137939e+003	2.232450225e-009	4.081137939e+003	9.124185296e-010
4.081260498e+003	1.584333553e-009	4.081260498e+003	1.966882213e-009	4.081260498e+003	2.263724541e-009	4.081260498e+003	1.140215811e-009	4.081260498e+003	1.900222868e-009	4.081260498e+003	1.961445228e-009	4.081260498e+003	1.213566914e-009	4.081260498e+003	1.118762305e-009	4.081260498e+003	1.930226423e-009	4.081260498e+003	1.408967720e-009	4.081260498e+003	1.684003381e-009	4.081260498e+003	1.832666685e-009	4.081260498e+003	1.523171145e-009
4.081382813e+003	1.530035876e-009	4.081382813e+003	1.258054438e-009	4.081382813e+003	1.258940840e-009	4.081382813e+003	1.570725994e-009	4.081382813e+003	1.358541168e-009	4.081382813e+003	1.880260392e-009	4.081382813e+003	2.104457275e-009	4.081382813e+003	1.962397356e-009	4.081382813e+003	1.363949731e-009	4.081382813e+003	2.082000794e-009	4.081382813e+003	1.226740931e-009	4.081382813e+003	1.534786409e-009	4.081382813e+003	1.626274448e-009
4.081505371e+003	1.253822046e-009	4.081505371e+003	1.760596668e-009	4.081505371e+003	1.804107086e-009	4.081505371e+003	1.049893505e-009	4.081505371e+003	1.297266183e-009	4.081505371e+003	1.065447730e-009	4.081505371e+003	1.974625574e-009	4.081505371e+003	1.775250724e-009	4.081505371e+003	2.085558171e-009	4.081505371e+003	8.741284918e-010	4.081505371e+003	2.174980862e-009	4.081505371e+003	1.796738203e-009	4.081505371e+003	1.939720384e-009
4.081627686e+003	1.325635934e-009	4.081627686e+003	1.699874352e-009	4.081627686e+003	1.316147746e-009	4.081627686e+003	1.443035025e-009	4.081627686e+003	1.402199579e-009	4.081627686e+003	1.637942115e-009	4.081627686e+003	1.212099088e-009	4.081627686e+003	1.142498318e-009	4.081627686e+003	1.704443142e-009	4.081627686e+003	1.431297303e-009	4.081627686e+003	1.817645479e-009	4.081627686e+003	1.461032739e-009	4.081627686e+003	2.327945836e-009
4.081750244e+003	2.043670788e-009	4.081750244e+003	1.789467574e-009	4.081750244e+003	1.769896563e-009	4.081750244e+003	1.440316422e-009	4.081750244e+003	1.446577635e-009	4.081750244e+003	2.235942764e-009	4.081750244e+003	1.709171804e-009	4.081750244e+003	9.818907909e-010	4.081750244e+003	1.755557810e-009	4.081750244e+003	8.195187862e-010	4.081750244e+003	1.370517921e-009	4.081750244e+003	1.201199029e-009	4.081750244e+003	2.105184693e-009
4.081872559e+003	1.958361695e-009	4.081872559e+003	1.627549651e-009	4.081872559e+003	1.542455830e-009	4.081872559e+003	7.813595881e-010	4.081872559e+003	1.199439326e-009	4.081872559e+003	1.386608717e-009	4.081872559e+003	1.462263199e-009	4.081872559e+003	1.316634801e-009	4.081872559e+003	1.736587762e-009	4.081872559e+003	1.778430958e-009	4.081872559e+003	1.755460888e-009	4.081872559e+003	1.500004787e-009	4.081872559e+003	2.288826018e-009
4.081995117e+003	5.045081575e-010	4.081995117e+003	2.250600151e-009	4.081995117e+003	2.084136641e-009	4.081995117e+003	1.880038125e-009	4.081995117e+003	2.549316980e-009	4.081995117e+003	1.807523908e-009	4.081995117e+003	2.004328259e-009	4.081995117e+003	8.995797995e-010	4.081995117e+003	1.599299915e-009	4.081995117e+003	1.341197819e-009	4.081995117e+003	1.890235524e-009	4.081995117e+003	1.243549819e-009	4.081995117e+003	1.523946858e-009
4.082117432e+003	1.375729530e-009	4.082117432e+003	1.878442735e-009	4.082117432e+003	6.725285329e-010	4.082117432e+003	2.022423784e-009	4.082117432e+003	1.869397970e-009	4.082117432e+003	1.463863919e-009	4.082117432e+003	1.849613684e-009	4.082117432e+003	1.702782471e-009	4.082117432e+003	1.357151613e-009	4.082117432e+003	1.368098190e-009	4.082117432e+003	1.635939051e-009	4.082117432e+003	2.187393155e-009	4.082117432e+003	1.500523816e-009
4.082239990e+003	1.316021625e-009	4.082239990e+003	2.146314459e-009	4.082239990e+003	1.282407958e-009	4.082239990e+003	2.129017407e-009	4.082239990e+003	2.255383214e-009	4.082239990e+003	2.216125949e-009	4.082239990e+003	1.527359905e-009	4.082239990e+003	2.012949141e-009	4.082239990e+003	1.387493676e-009	4.082239990e+003	1.632871505e-009	4.082239990e+003	2.141072430e-009	4.082239990e+003	2.102235941e-009	4.082239990e+003	2.138990096e-009
4.082362305e+003	1.439235287e-009	4.082362305e+003	2.253713660e-009	4.082362305e+003	1.545863548e-009	4.082362305e+003	1.732506805e-009	4.082362305e+003	2.009441724e-009	4.082362305e+003	9.559955050e-010	4.082362305e+003	1.241063141e-009	4.082362305e+003	2.064297844e-009	4.082362305e+003	1.403200556e-009	4.082362305e+003	2.023911927e-009	4.082362305e+003	8.737818802e-010	4.082362305e+003	1.682060047e-009	4.082362305e+003	2.085380757e-009
4.082484863e+003	1.732768595e-009	4.082484863e+003	1.218446122e-009	4.082484863e+003	1.233799507e-009	4.082484863e+003	2.459656478e-009	4.082484863e+003	1.535397920e-009	4.082484863e+003	1.523153492e-009	4.082484863e+003	1.384938275e-009	4.082484863e+003	2.103457186e-009	4.082484863e+003	1.671221606e-009	4.082484863e+003	1.253130932e-009	4.082484863e+003	8.224571579e-010	4.082484863e+003	1.569788188e-009	4.082484863e+003	1.308314568e-009
4.082607178e+003	1.393121063e-009	4.082607178e+003	1.967660257e-009	4.082607178e+003	1.505230829e-009	4.082607178e+003	1.451820775e-009	4.082607178e+003	8.545397168e-010	4.082607178e+003	1.385658699e-009	4.082607178e+003	1.330626387e-009	4.082607178e+003	1.688120643e-009	4.082607178e+003	1.161904906e-009	4.082607178e+003	2.159366463e-009	4.082607178e+003	1.355305979e-009	4.082607178e+003	1.488130952e-009	4.082607178e+003	1.548856488e-009
4.082729736e+003	1.330661359e-009	4.082729736e+003	1.225620050e-009	4.082729736e+003	1.298988916e-009	4.082729736e+003	1.660550808e-009	4.082729736e+003	1.898289970e-009	4.082729736e+003	2.880489403e-009	4.082729736e+003	1.482061474e-009	4.082729736e+003	1.670187544e-009	4.082729736e+003	2.027676249e-009	4.082729736e+003	1.387260418e-009	4.082729736e+003	1.273739225e-009	4.082729736e+003	1.606478839e-009	4.082729736e+003	2.750878636e-009
4.082852051e+003	2.114062925e-009	4.082852295e+003	1.801822913e-009	4.082852051e+003	1.892598300e-009	4.082852051e+003	1.689965168e-009	4.082852051e+003	2.295002632e-009	4.082852051e+003	1.728898691e-009	4.082852051e+003	2.266704602e-009	4.082852051e+003	1.515901515e-009	4.082852051e+003	9.880073426e-010	4.082852051e+003	1.231824975e-009	4.082852051e+003	1.167401509e-009	4.082852051e+003	1.517625137e-009	4.082852051e+003	1.548831507e-009
4.082974609e+003	1.382414516e-009	4.082974609e+003	1.505915059e-009	4.082974609e+003	2.337611882e-009	4.082974609e+003	1.222609236e-009	4.082974609e+003	2.400432297e-009	4.082974609e+003	1.395080718e-009	4.082974609e+003	1.945691830e-009	4.082974609e+003	2.407355870e-009	4.082974609e+003	1.828156848e-009	4.082974609e+003	1.963726737e-009	4.082974609e+003	1.752091139e-009	4.082974609e+003	1.749238976e-009	4.082974609e+003	1.940693162e-009
4.083097168e+003	2.777353458e-009	4.083097168e+003	1.346321499e-009	4.083097168e+003	2.047499503e-009	4.083097168e+003	1.284032769e-009	4.083097168e+003	9.576027749e-010	4.083097168e+003	1.144730866e-009	4.083097168e+003	1.566579755e-009	4.083097168e+003	1.566346386e-009	4.083097168e+003	1.774278391e-009	4.083097168e+003	1.381535220e-009	4.083097168e+003	1.781639059e-009	4.083097168e+003	1.778392211e-009	4.083097168e+003	2.579239267e-009
4.083219482e+003	7.123253098e-010	4.083219482e+003	2.196453464e-009	4.083219482e+003	1.872709543e-009	4.083219482e+003	2.037489955e-009	4.083219482e+003	2.276854927e-009	4.083219482e+003	1.547355910e-009	4.083219482e+003	1.739051902e-009	4.083219482e+003	1.564655405e-009	4.083219482e+003	2.495853968e-009	4.083219482e+003	1.652576742e-009	4.083219482e+003	1.040542652e-009	4.083219482e+003	1.889498336e-009	4.083219482e+003	2.170834845e-009
4.083342041e+003	2.028576640e-009	4.083342041e+003	1.855044673e-009	4.083342041e+003	2.206258287e-009	4.083342041e+003	1.981787845e-009	4.083342041e+003	2.164089352e-009	4.083342041e+003	1.746562228e-009	4.083342041e+003	1.570703789e-009	4.083342041e+003	1.248844583e-009	4.083342041e+003	1.177093756e-009	4.083342041e+003	1.864914001e-009	4.083342041e+003	1.201182376e-009	4.083342041e+003	1.557846518e-009	4.083342041e+003	1.798004967e-009
4.083464355e+003	1.427534757e-009	4.083464355e+003	7.239056576e-010	4.083464355e+003	9.349320207e-010	4.083464355e+003	1.020302398e-009	4.083464355e+003	1.623647217e-009	4.083464355e+003	1.726007448e-009	4.083464355e+003	2.154608714e-009	4.083464355e+003	1.963005980e-009	4.083464355e+003	1.739197120e-009	4.083464355e+003	1.328768762e-009	4.083464355e+003	1.991363074e-009	4.083464355e+003	1.753693080e-009	4.083464355e+003	1.271973860e-009
4.083586914e+003	1.717351261e-009	4.083586914e+003	1.117347104e-009	4.083586914e+003	1.505018554e-009	4.083586914e+003	1.723817200e-009	4.083586914e+003	1.470157884e-009	4.083586914e+003	9.490038755e-010	4.083586914e+003	2.046958603e-009	4.083586914e+003	1.240824998e-009	4.083586914e+003	1.708949315e-009	4.083586914e+003	2.027044976e-009	4.083586914e+003	1.047274267e-009	4.083586914e+003	1.437273744e-009	4.083586914e+003	1.878612155e-009
4.083709229e+003	1.496089364e-009	4.083709229e+003	1.173499853e-009	4.083709229e+003	1.310433873e-009	4.083709229e+003	1.515221948e-009	4.083709229e+003	1.582496467e-009	4.083709229e+003	9.932143996e-010	4.083709229e+003	1.257938531e-009	4.083709229e+003	1.654281157e-009	4.083709229e+003	1.082189338e-009	4.083709229e+003	1.230947677e-009	4.083709229e+003	1.754099643e-009	4.083709229e+003	1.820752660e-009	4.083709229e+003	1.471413547e-009
4.083831787e+003	1.310809128e-009	4.083831787e+003	1.880781753e-009	4.083831787e+003	1.449479536e-009	4.083831787e+003	1.341109668e-009	4.083831787e+003	1.703247321e-009	4.083831787e+003	1.614374967e-009	4.083831787e+003	2.247020348e-009	4.083831787e+003	1.486575196e-009	4.083831787e+003	1.766125801e-009	4.083831787e+003	1.711836006e-009	4.083831787e+003	1.446640141e-009	4.083831787e+003	1.070226019e-009	4.083831787e+003	1.419823148e-009
4.083954102e+003	1.579936071e-009	4.083954102e+003	2.076689265e-009	4.083954102e+003	1.964122198e-009	4.083954102e+003	1.391837867e-009	4.083954102e+003	1.491286761e-009	4.083954102e+003	1.904264080e-009	4.083954102e+003	2.260090559e-009	4.083954102e+003	1.843077357e-009	4.083954102e+003	1.731099708e-009	4.083954102e+003	1.516432646e-009	4.083954102e+003	1.968972763e-009	4.083954102e+003	1.506054836e-009	4.083954102e+003	6.787477802e-010
4.084076660e+003	1.658072124e-009	4.084076660e+003	1.613419065e-009	4.084076660e+003	7.968048443e-010	4.084076660e+003	1.543935535e-009	4.084076660e+003	1.326091459e-009	4.084076660e+003	1.297060570e-009	4.084076660e+003	1.519840254e-009	4.084076660e+003	1.242096204e-009	4.084076660e+003	1.157757334e-009	4.084076660e+003	1.403038796e-009	4.084076660e+003	9.931219180e-010	4.084076660e+003	1.172118957e-009	4.084076660e+003	2.006065758e-009
4.084198975e+003	1.635591551e-009	4.084198975e+003	1.234310876e-009	4.084198975e+003	1.755909196e-009	4.084198975e+003	1.534001703e-009	4.084198975e+003	2.000564825e-009	4.084198975e+003	1.805423255e-009	4.084198975e+003	2.148917710e-009	4.084198975e+003	1.018344853e-009	4.084198975e+003	1.353942403e-009	4.084198975e+003	1.562084573e-009	4.084198975e+003	1.370967340e-009	4.084198975e+003	1.868076582e-009	4.084198975e+003	2.565067492e-009
4.084321533e+003	2.104407759e-009	4.084321533e+003	2.238698338e-009	4.084321533e+003	1.384933612e-009	4.084321533e+003	1.543383976e-009	4.084321533e+003	1.912172420e-009	4.084321533e+003	1.718006182e-009	4.084321533e+003	1.835698593e-009	4.084321533e+003	1.449279363e-009	4.084321533e+003	1.988727627e-009	4.084321533e+003	1.457582388e-009	4.084321533e+003	7.932499102e-010	4.084321533e+003	1.805923744e-009	4.084321533e+003	1.571552555e-009
4.084443848e+003	1.587316389e-009	4.084443848e+003	1.664150928e-009	4.084443848e+003	1.347446155e-009	4.084443848e+003	1.952557449e-009	4.084443848e+003	1.974376884e-009	4.084443848e+003	1.465661148e-009	4.084443848e+003	1.303352870e-009	4.084443848e+003	1.050878828e-009	4.084443848e+003	1.931980353e-009	4.084443848e+003	1.357378543e-009	4.084443848e+003	1.375497938e-009	4.084443848e+003	1.292981278e-009	4.084443848e+003	1.460181753e-009
4.084566406e+003	1.596211163e-009	4.084566406e+003	1.666450644e-009	4.084566406e+003	1.411836092e-009	4.084566406e+003	1.706224495e-009	4.084566406e+003	2.004914013e-009	4.084566406e+003	1.266256100e-009	4.084566406e+003	2.162441337e-009	4.084566406e+003	1.374839353e-009	4.084566406e+003	1.915530179e-009	4.084566406e+003	1.401026184e-009	4.084566406e+003	1.464628752e-009	4.084566406e+003	1.883474487e-009	4.084566406e+003	1.494238844e-009
4.084688721e+003	2.244502584e-009	4.084688721e+003	1.829191909e-009	4.084688721e+003	1.046442266e-009	4.084688721e+003	1.627899038e-009	4.084688721e+003	1.418395290e-009	4.084688721e+003	2.118717424e-009	4.084688721e+003	1.356179169e-009	4.084688721e+003	1.539816497e-009	4.084688721e+003	1.657782911e-009	4.084688721e+003	1.988942566e-009	4.084688721e+003	1.546474282e-009	4.084688721e+003	1.459969368e-009	4.084688721e+003	1.333327004e-009
4.084811279e+003	1.618465029e-009	4.084811279e+003	1.930736238e-009	4.084811279e+003	1.469495636e-009	4.084811279e+003	1.644176351e-009	4.084811279e+003	1.715370068e-009	4.084811279e+003	9.936681478e-010	4.084811279e+003	1.810862460e-009	4.084811279e+003	1.558666085e-009	4.084811279e+003	8.496999770e-010	4.084811279e+003	1.595087062e-009	4.084811279e+003	1.554785856e-009	4.084811279e+003	1.177328124e-009	4.084811279e+003	2.301444146e-009
4.084933594e+003	1.203755318e-009	4.084933594e+003	1.239686132e-009	4.084933594e+003	1.889139289e-009	4.084933594e+003	1.555864215e-009	4.084933594e+003	1.813719175e-009	4.084933594e+003	1.720028231e-009	4.084933594e+003	1.501276436e-009	4.084933594e+003	1.317726928e-009	4.084933594e+003	1.420446760e-009	4.084933594e+003	1.336485034e-009	4.084933594e+003	1.869310928e-009	4.084933594e+003	1.911781400e-009	4.084933594e+003	2.425248891e-009
4.085056152e+003	1.918138981e-009	4.085056152e+003	1.481763157e-009	4.085056152e+003	2.191852699e-009	4.085056152e+003	1.160719076e-009	4.085056152e+003	1.144401796e-009	4.085056152e+003	1.222096979e-009	4.085056152e+003	1.248475989e-009	4.085056152e+003	1.429695362e-009	4.085056152e+003	1.893162516e-009	4.085056152e+003	2.028221591e-009	4.085056152e+003	1.627708524e-009	4.085056152e+003	1.347746692e-009	4.085056152e+003	1.167266173e-009
4.085178467e+003	1.673163830e-009	4.085178467e+003	1.526931470e-009	4.085178467e+003	2.044448166e-009	4.085178467e+003	1.270734518e-009	4.085178467e+003	1.789694948e-009	4.085178467e+003	1.287741358e-009	4.085178467e+003	1.336104449e-009	4.085178467e+003	1.203291689e-009	4.085178467e+003	1.985903664e-009	4.085178467e+003	1.540058969e-009	4.085178467e+003	1.546694217e-009	4.085178467e+003	1.253066206e-009	4.085178467e+003	1.835793184e-009
4.085301025e+003	1.214217060e-009	4.085301025e+003	1.403202554e-009	4.085301025e+003	1.770972147e-009	4.085301025e+003	1.560450769e-009	4.085301025e+003	1.538334238e-009	4.085301025e+003	1.068791944e-009	4.085301025e+003	1.596676569e-009	4.085301025e+003	9.693267300e-010	4.085301025e+003	1.612711187e-009	4.085301025e+003	2.100157159e-009	4.085301025e+003	1.034574981e-009	4.085301025e+003	1.889192802e-009	4.085301025e+003	1.588313814e-009
4.085423584e+003	1.370406011e-009	4.085423584e+003	1.357015278e-009	4.085423584e+003	1.892114909e-009	4.085423584e+003	2.124938003e-009	4.085423584e+003	1.736950139e-009	4.085423584e+003	1.802653360e-009	4.085423584e+003	2.712819969e-009	4.085423584e+003	2.140004174e-009	4.085423584e+003	1.456850973e-009	4.085423340e+003	1.555784168e-009	4.085423340e+003	1.280142325e-009	4.085423340e+003	1.595820698e-009	4.085423340e+003	1.783327597e-009
4.085545898e+003	1.548093986e-009	4.085545898e+003	1.520703896e-009	4.085545898e+003	1.178872999e-009	4.085545898e+003	1.916055536e-009	4.085545898e+003	1.245770487e-009	4.085545898e+003	1.114102255e-009	4.085545898e+003	1.514602554e-009	4.085545898e+003	1.672881722e-009	4.085545898e+003	1.785583792e-009	4.085545898e+003	1.183730891e-009	4.085545898e+003	1.969655328e-009	4.085545898e+003	1.631002888e-009	4.085545898e+003	2.141447242e-009
4.085668457e+003	2.675662802e-009	4.085668457e+003	1.237374980e-009	4.085668457e+003	1.768592606e-009	4.085668457e+003	1.258872895e-009	4.085668457e+003	2.272402044e-009	4.085668457e+003	1.883456724e-009	4.085668457e+003	2.184826542e-009	4.085668457e+003	1.748557188e-009	4.085668457e+003	1.858621701e-009	4.085668457e+003	1.855600340e-009	4.085668457e+003	1.600381716e-009	4.085668457e+003	1.433348773e-009	4.085668457e+003	1.879726153e-009
4.085790771e+003	1.498890678e-009	4.085790771e+003	1.637957214e-009	4.085790771e+003	1.503481450e-009	4.085790771e+003	2.161318680e-009	4.085790771e+003	2.135233768e-009	4.085790771e+003	2.385946107e-009	4.085790771e+003	1.212944634e-009	4.085790771e+003	1.771169877e-009	4.085790771e+003	1.740977695e-009	4.085790771e+003	1.831901630e-009	4.085790771e+003	1.884681300e-009	4.085790771e+003	1.452266418e-009	4.085790771e+003	1.210443523e-009
4.085913330e+003	1.451663678e-009	4.085913330e+003	1.857758392e-009	4.085913330e+003	1.642943448e-009	4.085913330e+003	1.481456735e-009	4.085913330e+003	1.418314244e-009	4.085913330e+003	1.269214844e-009	4.085913330e+003	1.815247175e-009	4.085913330e+003	1.992446874e-009	4.085913330e+003	1.579983477e-009	4.085913330e+003	1.909196801e-009	4.085913330e+003	1.332939648e-009	4.085913330e+003	1.372012726e-009	4.085913330e+003	1.430129459e-009
4.086035645e+003	2.096774310e-009	4.086035645e+003	1.981949938e-009	4.086035645e+003	2.209871841e-009	4.086035645e+003	1.357516211e-009	4.086035645e+003	1.965809737e-009	4.086035645e+003	1.852579090e-009	4.086035645e+003	1.626413337e-009	4.086035645e+003	1.701516816e-009	4.086035645e+003	1.764767332e-009	4.086035645e+003	1.536794136e-009	4.086035645e+003	1.884745027e-009	4.086035645e+003	1.830984142e-009	4.086035645e+003	2.014113099e-009
4.086158203e+003	1.105923242e-009	4.086158203e+003	2.248487618e-009	4.086158203e+003	1.573707942e-009	4.086158203e+003	1.406233574e-009	4.086158203e+003	2.012304323e-009	4.086158203e+003	1.619129164e-009	4.086158203e+003	1.311147968e-009	4.086158203e+003	1.634549052e-009	4.086158203e+003	1.647917247e-009	4.086158203e+003	1.992687348e-009	4.086158203e+003	1.884821854e-009	4.086158203e+003	1.850396170e-009	4.086158203e+003	1.938586847e-009
4.086280518e+003	1.723673648e-009	4.086280518e+003	1.689653084e-009	4.086280518e+003	1.472310718e-009	4.086280518e+003	1.315962339e-009	4.086280518e+003	1.559210538e-009	4.086280518e+003	9.387769451e-010	4.086280518e+003	1.453035248e-009	4.086280518e+003	1.157814511e-009	4.086280518e+003	1.698825969e-009	4.086280518e+003	1.542088457e-009	4.086280518e+003	1.065022626e-009	4.086280518e+003	1.395097704e-009	4.086280518e+003	2.123041964e-009
4.086403076e+003	1.233375957e-009	4.086403076e+003	1.568426500e-009	4.086403076e+003	1.881312661e-009	4.086403076e+003	1.523301374e-009	4.086403076e+003	1.175720521e-009	4.086403076e+003	1.362833624e-009	4.086403076e+003	1.293298357e-009	4.086403076e+003	2.774705132e-009	4.086403076e+003	2.222028117e-009	4.086403076e+003	1.342361222e-009	4.086403076e+003	2.149882716e-009	4.086403076e+003	2.201612448e-009	4.086403076e+003	1.353412049e-009
4.086525391e+003	1.628763124e-009	4.086525391e+003	2.126725240e-009	4.086525391e+003	1.021945195e-009	4.086525391e+003	1.613070899e-009	4.086525391e+003	1.463455468e-009	4.086525391e+003	2.185952530e-009	4.086525391e+003	1.433212882e-009	4.086525391e+003	1.370619840e-009	4.086525391e+003	2.220868156e-009	4.086525391e+003	1.184666587e-009	4.086525391e+003	1.316648901e-009	4.086525391e+003	1.687282203e-009	4.086525391e+003	2.092029661e-009
4.086647949e+003	1.163875774e-009	4.086647949e+003	1.981141251e-009	4.086647949e+003	1.127788196e-009	4.086647949e+003	1.541626271e-009	4.086647949e+003	9.874109308e-010	4.086647949e+003	2.184462611e-009	4.086647949e+003	2.262726895e-009	4.086647949e+003	9.635033882e-010	4.086647949e+003	1.303372521e-009	4.086647949e+003	1.690806051e-009	4.086647949e+003	1.234237934e-009	4.086647949e+003	1.513608239e-009	4.086647949e+003	1.260465399e-009
4.086770264e+003	1.664534288e-009	4.086770264e+003	1.720146359e-009	4.086770264e+003	1.685786621e-009	4.086770264e+003	1.934489458e-009	4.086770264e+003	2.338073513e-009	4.086770264e+003	1.344632405e-009	4.086770264e+003	2.646096009e-009	4.086770264e+003	1.422337692e-009	4.086770264e+003	1.510088388e-009	4.086770264e+003	2.022914281e-009	4.086770264e+003	1.241260650e-009	4.086770264e+003	1.100871727e-009	4.086770264e+003	1.335225597e-009
4.086892822e+003	1.301788677e-009	4.086892822e+003	1.745645739e-009	4.086892822e+003	2.410735611e-009	4.086892822e+003	1.054748844e-009	4.086892822e+003	9.088988451e-010	4.086892822e+003	1.661660920e-009	4.086892822e+003	1.434518948e-009	4.086892822e+003	2.183620174e-009	4.086892822e+003	1.904252533e-009	4.086892822e+003	1.282222883e-009	4.086892822e+003	1.218566026e-009	4.086892822e+003	1.197601462e-009	4.086892822e+003	2.254509690e-009
4.087015137e+003	1.510769287e-009	4.087015137e+003	2.159229018e-009	4.087015137e+003	1.372832514e-009	4.087015137e+003	2.076037564e-009	4.087015137e+003	1.213696588e-009	4.087015137e+003	1.545914508e-009	4.087015137e+003	1.682910589e-009	4.087015137e+003	1.415703665e-009	4.087015137e+003	8.193417611e-010	4.087015137e+003	1.251790116e-009	4.087015137e+003	1.327304711e-009	4.087015137e+003	1.406617822e-009	4.087015137e+003	1.695447671e-009
4.087137695e+003	1.461710641e-009	4.087137695e+003	1.814737138e-009	4.087137695e+003	1.531823557e-009	4.087137695e+003	2.454083825e-009	4.087137695e+003	1.571525465e-009	4.087137695e+003	2.119354248e-009	4.087137695e+003	1.254402138e-009	4.087137695e+003	2.231934415e-009	4.087137695e+003	2.172043434e-009	4.087137695e+003	2.119078912e-009	4.087137695e+003	1.991427467e-009	4.087137695e+003	1.819789097e-009	4.087137695e+003	2.238378816e-009
4.087260010e+003	1.275754058e-009	4.087260010e+003	1.667180949e-009	4.087260010e+003	1.423086537e-009	4.087260010e+003	1.458571819e-009	4.087260010e+003	1.695191432e-009	4.087260010e+003	2.869851690e-009	4.087260010e+003	1.802047622e-009	4.087260010e+003	2.093131002e-009	4.087260010e+003	1.763459823e-009	4.087260010e+003	1.561865193e-009	4.087260010e+003	1.958577078e-009	4.087260010e+003	1.729147381e-009	4.087260010e+003	1.937387362e-009
4.087382568e+003	2.012107370e-009	4.087382568e+003	1.580875209e-009	4.087382568e+003	1.723465148e-009	4.087382568e+003	1.060825539e-009	4.087382568e+003	1.393339999e-009	4.087382568e+003	1.004273886e-009	4.087382568e+003	1.285140216e-009	4.087382568e+003	2.526969078e-009	4.087382568e+003	1.722123222e-009	4.087382568e+003	1.960583473e-009	4.087382568e+003	1.358880564e-009	4.087382568e+003	1.172357655e-009	4.087382568e+003	1.656189519e-009
4.087504883e+003	1.229463975e-009	4.087504883e+003	1.171750363e-009	4.087504883e+003	1.210513689e-009	4.087504883e+003	2.279189282e-009	4.087504883e+003	1.828272311e-009	4.087504883e+003	1.812280881e-009	4.087504883e+003	1.479205758e-009	4.087504883e+003	1.832589080e-009	4.087504883e+003	2.982851077e-009	4.087504883e+003	1.498400737e-009	4.087504883e+003	1.403355543e-009	4.087504883e+003	1.454105614e-009	4.087504883e+003	2.187645620e-009
4.087627441e+003	1.724928866e-009	4.087627441e+003	1.335993316e-009	4.087627441e+003	2.468372173e-009	4.087627441e+003	1.538610683e-009	4.087627441e+003	1.629583801e-009	4.087627441e+003	1.461675447e-009	4.087627441e+003	1.572138864e-009	4.087627441e+003	1.911672376e-009	4.087627441e+003	1.688696849e-009	4.087627441e+003	1.799994487e-009	4.087627441e+003	1.027113838e-009	4.087627441e+003	1.545089057e-009	4.087627441e+003	1.398950511e-009
4.087750000e+003	1.124087934e-009	4.087750000e+003	2.360415641e-009	4.087749756e+003	1.625381496e-009	4.087749756e+003	1.577240893e-009	4.087749756e+003	1.962622731e-009	4.087749756e+003	1.897182633e-009	4.087749756e+003	1.412700512e-009	4.087749756e+003	1.179253251e-009	4.087749756e+003	2.103367702e-009	4.087749756e+003	2.176022917e-009	4.087749756e+003	1.262870586e-009	4.087749756e+003	1.002927741e-009	4.087749756e+003	1.431960439e-009
4.087872314e+003	1.811141792e-009	4.087872314e+003	1.225314850e-009	4.087872314e+003	1.441495256e-009	4.087872314e+003	1.385169313e-009	4.087872314e+003	1.273790295e-009	4.087872314e+003	1.992292109e-009	4.087872314e+003	2.090057238e-009	4.087872314e+003	1.718952647e-009	4.087872314e+003	1.170217145e-009	4.087872314e+003	1.672691874e-009	4.087872314e+003	1.714566600e-009	4.087872314e+003	1.660607318e-009	4.087872314e+003	2.096272267e-009
4.087994873e+003	1.494743551e-009	4.087994873e+003	1.855355869e-009	4.087994873e+003	1.211191702e-009	4.087994873e+003	1.840801289e-009	4.087994873e+003	1.722671450e-009	4.087994873e+003	1.338239297e-009	4.087994873e+003	1.823453610e-009	4.087994873e+003	1.526084703e-009	4.087994873e+003	1.222527635e-009	4.087994873e+003	1.437782338e-009	4.087994873e+003	1.558831175e-009	4.087994873e+003	1.173023678e-009	4.087994873e+003	1.221050927e-009
4.088117188e+003	1.332934541e-009	4.088117188e+003	1.625447332e-009	4.088117188e+003	1.614716250e-009	4.088117188e+003	1.829146501e-009	4.088117188e+003	2.120594367e-009	4.088117188e+003	1.342564282e-009	4.088117188e+003	1.439621755e-009	4.088117188e+003	1.434387609e-009	4.088117188e+003	1.574577246e-009	4.088117188e+003	1.563897123e-009	4.088117188e+003	1.342124745e-009	4.088117188e+003	1.710083630e-009	4.088117188e+003	1.943524897e-009
4.088239746e+003	2.009707067e-009	4.088239746e+003	1.831599761e-009	4.088239746e+003	1.851347520e-009	4.088239746e+003	1.884027823e-009	4.088239746e+003	1.452419407e-009	4.088239746e+003	1.438441255e-009	4.088239746e+003	1.568690955e-009	4.088239746e+003	1.651743520e-009	4.088239746e+003	1.382209236e-009	4.088239746e+003	1.974183483e-009	4.088239746e+003	1.565211405e-009	4.088239746e+003	1.404305894e-009	4.088239746e+003	1.427883256e-009
4.088362061e+003	1.492451385e-009	4.088362061e+003	2.280414080e-009	4.088362061e+003	1.639347325e-009	4.088362061e+003	1.909710390e-009	4.088362061e+003	1.867301869e-009	4.088362061e+003	1.145236572e-009	4.088362061e+003	2.753200112e-009	4.088362061e+003	1.646850323e-009	4.088362061e+003	1.182970721e-009	4.088362061e+003	2.096450125e-009	4.088362061e+003	1.240463399e-009	4.088362061e+003	1.425971896e-009	4.088362061e+003	1.597397659e-009
4.088484619e+003	1.441832653e-009	4.088484619e+003	1.648733483e-009	4.088484619e+003	1.553394191e-009	4.088484619e+003	1.562608154e-009	4.088484619e+003	1.904425728e-009	4.088484619e+003	2.149114664e-009	4.088484619e+003	1.727258669e-009	4.088484619e+003	1.853056375e-009	4.088484619e+003	1.932112914e-009	4.088484619e+003	1.147948070e-009	4.088484619e+003	1.656146331e-009	4.088484619e+003	1.618102874e-009	4.088484619e+003	2.266217214e-009
4.088606934e+003	1.683535422e-009	4.088606934e+003	2.048266001e-009	4.088606934e+003	2.640662133e-009	4.088606934e+003	1.396125771e-009	4.088606934e+003	1.016233764e-009	4.088606934e+003	1.792609838e-009	4.088606934e+003	9.408694934e-010	4.088606934e+003	1.465334409e-009	4.088606934e+003	1.867231481e-009	4.088606934e+003	1.455642051e-009	4.088606934e+003	1.494790070e-009	4.088606934e+003	1.467068578e-009	4.088606934e+003	1.047394504e-009
4.088729492e+003	1.096627122e-009	4.088729492e+003	1.412733819e-009	4.088729492e+003	8.291691223e-010	4.088729492e+003	1.539400829e-009	4.088729492e+003	7.320818951e-010	4.088729492e+003	1.422717055e-009	4.088729492e+003	1.874524092e-009	4.088729492e+003	2.369165530e-009	4.088729492e+003	1.210733402e-009	4.088729492e+003	1.975047459e-009	4.088729492e+003	1.721560117e-009	4.088729492e+003	2.431172375e-009	4.088729492e+003	1.836325980e-009
4.088851807e+003	2.071985028e-009	4.088851807e+003	2.079056260e-009	4.088851807e+003	1.450336629e-009	4.088851807e+003	1.271031280e-009	4.088851807e+003	2.165690516e-009	4.088851807e+003	1.982339848e-009	4.088851807e+003	1.712564646e-009	4.088851807e+003	2.231777652e-009	4.088851807e+003	1.078237388e-009	4.088851807e+003	1.035721953e-009	4.088851807e+003	1.278969486e-009	4.088851807e+003	1.653149950e-009	4.088851807e+003	1.563517649e-009
4.088974365e+003	1.294062302e-009	4.088974365e+003	1.538724037e-009	4.088974365e+003	1.512217573e-009	4.088974365e+003	2.271504318e-009	4.088974365e+003	1.707110897e-009	4.088974365e+003	1.664328786e-009	4.088974365e+003	1.519267379e-009	4.088974365e+003	1.434592667e-009	4.088974365e+003	8.821157138e-010	4.088974365e+003	2.124633802e-009	4.088974365e+003	1.399454108e-009	4.088974365e+003	1.292817187e-009	4.088974365e+003	1.358380186e-009
4.089096680e+003	1.782788139e-009	4.089096680e+003	1.424360185e-009	4.089096680e+003	2.017013667e-009	4.089096680e+003	1.714108300e-009	4.089096680e+003	1.737981647e-009	4.089096680e+003	1.967802588e-009	4.089096680e+003	1.471013866e-009	4.089096680e+003	1.967213281e-009	4.089096680e+003	1.690348195e-009	4.089096680e+003	2.280099665e-009	4.089096680e+003	2.037405356e-009	4.089096680e+003	1.668519545e-009	4.089096680e+003	2.114649789e-009
4.089219238e+003	1.746328304e-009	4.089219238e+003	1.201587829e-009	4.089219238e+003	1.643264969e-009	4.089219238e+003	2.574289226e-009	4.089219238e+003	1.489209422e-009	4.089219238e+003	1.160626706e-009	4.089219238e+003	1.083294232e-009	4.089219238e+003	1.294267804e-009	4.089219238e+003	1.479554923e-009	4.089219238e+003	1.424192320e-009	4.089219238e+003	1.794757454e-009	4.089219238e+003	1.275515360e-009	4.089219238e+003	1.428648422e-009
4.089341553e+003	1.614496647e-009	4.089341553e+003	5.776124024e-010	4.089341553e+003	1.239538139e-009	4.089341553e+003	1.700686147e-009	4.089341553e+003	1.713377884e-009	4.089341553e+003	1.495678470e-009	4.089341553e+003	9.138688140e-010	4.089341553e+003	1.625681256e-009	4.089341553e+003	1.430206065e-009	4.089341553e+003	1.653569726e-009	4.089341553e+003	1.972482400e-009	4.089341553e+003	2.209669336e-009	4.089341553e+003	1.350268342e-009
4.089464111e+003	1.508634440e-009	4.089464111e+003	1.783904024e-009	4.089464111e+003	1.143737549e-009	4.089464111e+003	1.858423304e-009	4.089464111e+003	1.823719176e-009	4.089464111e+003	1.992563892e-009	4.089464111e+003	1.495281121e-009	4.089464111e+003	1.985327680e-009	4.089464111e+003	1.392001958e-009	4.089464111e+003	1.937275451e-009	4.089464111e+003	1.449781739e-009	4.089464111e+003	1.204868760e-009	4.089464111e+003	8.805181584e-010
4.089586426e+003	1.130410432e-009	4.089586426e+003	2.253189191e-009	4.089586426e+003	1.833154073e-009	4.089586426e+003	1.496015756e-009	4.089586426e+003	1.950642092e-009	4.089586426e+003	1.526743065e-009	4.089586426e+003	2.268890187e-009	4.089586426e+003	1.722129439e-009	4.089586426e+003	2.110989161e-009	4.089586426e+003	2.481757688e-009	4.089586426e+003	1.372003289e-009	4.089586426e+003	1.158342200e-009	4.089586426e+003	1.233828040e-009
4.089708984e+003	1.402115202e-009	4.089708984e+003	1.546118233e-009	4.089708984e+003	1.816985673e-009	4.089708984e+003	1.637258884e-009	4.089708984e+003	1.762243906e-009	4.089708984e+003	1.624367307e-009	4.089708984e+003	1.498110414e-009	4.089708984e+003	1.686051632e-009	4.089708984e+003	1.949581829e-009	4.089708984e+003	2.065760007e-009	4.089708984e+003	1.326928123e-009	4.089708984e+003	1.805689265e-009	4.089708984e+003	1.191904686e-009
4.089831299e+003	1.490335300e-009	4.089831299e+003	1.442810538e-009	4.089831299e+003	1.898653457e-009	4.089831299e+003	1.209950362e-009	4.089831299e+003	2.368377272e-009	4.089831299e+003	1.343440359e-009	4.089831299e+003	1.817798245e-009	4.089831299e+003	1.650874992e-009	4.089831299e+003	1.965272389e-009	4.089831299e+003	1.745260159e-009	4.089831299e+003	1.711781827e-009	4.089831299e+003	1.447744924e-009	4.089831299e+003	1.517135972e-009
4.089953857e+003	2.138017319e-009	4.089953857e+003	1.423137941e-009	4.089953857e+003	1.573195685e-009	4.089953857e+003	1.293045782e-009	4.089953857e+003	1.197117960e-009	4.089953857e+003	1.682025408e-009	4.089953857e+003	1.242730030e-009	4.089953857e+003	1.586508924e-009	4.089953857e+003	2.089066475e-009	4.089953857e+003	1.930440474e-009	4.089953857e+003	1.486579970e-009	4.089953857e+003	2.173238256e-009	4.089953857e+003	1.397370109e-009
4.090076172e+003	1.483739354e-009	4.090076172e+003	1.786382597e-009	4.090076172e+003	1.882512146e-009	4.090076172e+003	1.900886559e-009	4.090076172e+003	1.622694867e-009	4.090076172e+003	1.145893935e-009	4.090076172e+003	1.440515152e-009	4.090076172e+003	1.917688897e-009	4.090076172e+003	1.904910452e-009	4.090076172e+003	1.588266407e-009	4.090076172e+003	1.739502764e-009	4.090076172e+003	1.151165385e-009	4.090076172e+003	1.458084653e-009
4.090198730e+003	1.756182200e-009	4.090198730e+003	2.451554737e-009	4.090198730e+003	1.884816303e-009	4.090198730e+003	1.855873122e-009	4.090198730e+003	1.659831050e-009	4.090198730e+003	1.369849012e-009	4.090198730e+003	1.473164701e-009	4.090198730e+003	1.876223621e-009	4.090198730e+003	7.667129154e-010	4.090198730e+003	1.051799092e-009	4.090198730e+003	1.332466137e-009	4.090198730e+003	1.558063345e-009	4.090198730e+003	2.035750457e-009
4.090321289e+003	1.791788828e-009	4.090321289e+003	1.571607400e-009	4.090321289e+003	1.745897649e-009	4.090321289e+003	1.801536142e-009	4.090321289e+003	1.099047298e-009	4.090321289e+003	1.141094885e-009	4.090321289e+003	1.695342533e-009	4.090321289e+003	2.173626834e-009	4.090321289e+003	1.747660572e-009	4.090321045e+003	1.313258280e-009	4.090321289e+003	9.613633223e-010	4.090321045e+003	1.957084050e-009	4.090321045e+003	1.576649589e-009
4.090443604e+003	1.337715161e-009	4.090443604e+003	1.330232369e-009	4.090443604e+003	1.866296007e-009	4.090443604e+003	1.550520823e-009	4.090443604e+003	1.948118111e-009	4.090443604e+003	2.228321083e-009	4.090443604e+003	2.038486491e-009	4.090443604e+003	1.923584403e-009	4.090443604e+003	1.867550781e-009	4.090443604e+003	1.123795279e-009	4.090443604e+003	1.129255023e-009	4.090443604e+003	1.135659233e-009	4.090443604e+003	1.649435144e-009
4.090566162e+003	1.586191845e-009	4.090566162e+003	1.534123606e-009	4.090566162e+003	1.327674304e-009	4.090566162e+003	1.927017879e-009	4.090566162e+003	1.086545298e-009	4.090566162e+003	1.612994960e-009	4.090566162e+003	1.989022724e-009	4.090566162e+003	1.366630697e-009	4.090566162e+003	1.857691667e-009	4.090566162e+003	1.723790222e-009	4.090566162e+003	1.101537417e-009	4.090566162e+003	1.781561010e-009	4.090566162e+003	1.314378495e-009
4.090688477e+003	1.306233122e-009	4.090688477e+003	2.212293682e-009	4.090688477e+003	1.641822123e-009	4.090688477e+003	2.359091367e-009	4.090688477e+003	1.499164348e-009	4.090688477e+003	1.612996736e-009	4.090688477e+003	1.005636241e-009	4.090688477e+003	1.834395080e-009	4.090688477e+003	1.089214940e-009	4.090688477e+003	1.025097673e-009	4.090688477e+003	2.196864468e-009	4.090688477e+003	2.005709376e-009	4.090688477e+003	8.617729863e-010
4.090811035e+003	1.157719365e-009	4.090811035e+003	1.266716509e-009	4.090811035e+003	1.638617131e-009	4.090811035e+003	1.625530488e-009	4.090811035e+003	1.881466538e-009	4.090811035e+003	1.395189408e-009	4.090811035e+003	1.083771850e-009	4.090811035e+003	1.928459170e-009	4.090811035e+003	1.322536747e-009	4.090811035e+003	1.448741571e-009	4.090811035e+003	1.563390528e-009	4.090811035e+003	1.162673291e-009	4.090811035e+003	1.343173794e-009
4.090933350e+003	1.785018022e-009	4.090933350e+003	1.152274387e-009	4.090933350e+003	1.735024902e-009	4.090933350e+003	1.513767778e-009	4.090933350e+003	1.192360877e-009	4.090933350e+003	1.805162242e-009	4.090933350e+003	1.025640017e-009	4.090933350e+003	1.699027030e-009	4.090933350e+003	1.231252655e-009	4.090933350e+003	2.429614954e-009	4.090933350e+003	2.108585084e-009	4.090933350e+003	1.941557137e-009	4.090933350e+003	1.802998306e-009
4.091055908e+003	1.584760101e-009	4.091055908e+003	1.594717247e-009	4.091055908e+003	1.890810397e-009	4.091055908e+003	8.720201783e-010	4.091055908e+003	2.237539265e-009	4.091055908e+003	1.143523054e-009	4.091055908e+003	2.064675986e-009	4.091055908e+003	1.244194414e-009	4.091055908e+003	1.162561936e-009	4.091055908e+003	1.217827506e-009	4.091055908e+003	1.568830066e-009	4.091055908e+003	2.225874818e-009	4.091055908e+003	9.306914683e-010
4.091178223e+003	1.603334687e-009	4.091178223e+003	1.887892731e-009	4.091178223e+003	1.608674305e-009	4.091178223e+003	1.907264124e-009	4.091178223e+003	1.410066730e-009	4.091178223e+003	2.127337195e-009	4.091178223e+003	1.824016160e-009	4.091178223e+003	1.712957998e-009	4.091178223e+003	1.700458996e-009	4.091178223e+003	1.586612841e-009	4.091178223e+003	1.900383628e-009	4.091178223e+003	1.326915244e-009	4.091178223e+003	1.956601992e-009
4.091300781e+003	1.468256627e-009	4.091300781e+003	1.302000618e-009	4.091300781e+003	1.766095381e-009	4.091300781e+003	1.224829460e-009	4.091300781e+003	1.604938960e-009	4.091300781e+003	2.525700982e-009	4.091300781e+003	1.832225371e-009	4.091300781e+003	1.707878505e-009	4.091300781e+003	1.496221258e-009	4.091300781e+003	2.170366775e-009	4.091300781e+003	2.075251304e-009	4.091300781e+003	1.886272694e-009	4.091300781e+003	1.507879377e-009
4.091423096e+003	1.328109067e-009	4.091423096e+003	1.424251828e-009	4.091423096e+003	1.768417968e-009	4.091423096e+003	2.470057270e-009	4.091423096e+003	1.242765779e-009	4.091423096e+003	1.874353783e-009	4.091423096e+003	2.107121810e-009	4.091423096e+003	1.768305724e-009	4.091423096e+003	2.100216001e-009	4.091423096e+003	1.841365171e-009	4.091423096e+003	1.473439593e-009	4.091423096e+003	1.495177537e-009	4.091423096e+003	1.709673292e-009
4.091545654e+003	9.240514465e-010	4.091545654e+003	1.751108925e-009	4.091545654e+003	1.577508457e-009	4.091545654e+003	2.192090731e-009	4.091545654e+003	1.649457682e-009	4.091545654e+003	1.790339321e-009	4.091545654e+003	8.942259710e-010	4.091545654e+003	2.146206102e-009	4.091545654e+003	1.220646917e-009	4.091545654e+003	1.958724516e-009	4.091545654e+003	1.295946350e-009	4.091545654e+003	2.224071816e-009	4.091545654e+003	1.939063798e-009
4.091667969e+003	1.507957537e-009	4.091667969e+003	1.504236735e-009	4.091667969e+003	1.578851716e-009	4.091667969e+003	2.044094893e-009	4.091667969e+003	9.826965908e-010	4.091667969e+003	1.512673542e-009	4.091667969e+003	1.163938279e-009	4.091667969e+003	1.766983782e-009	4.091667969e+003	1.713383435e-009	4.091667969e+003	1.280169859e-009	4.091667969e+003	1.778246772e-009	4.091667969e+003	1.870745336e-009	4.091667969e+003	2.176512970e-009
4.091790527e+003	1.445412123e-009	4.091790527e+003	1.787529125e-009	4.091790527e+003	1.559984697e-009	4.091790527e+003	1.239601199e-009	4.091790527e+003	2.366344676e-009	4.091790527e+003	1.938458283e-009	4.091790527e+003	1.427792884e-009	4.091790527e+003	1.219663925e-009	4.091790527e+003	1.622576185e-009	4.091790527e+003	1.368460900e-009	4.091790527e+003	1.459888765e-009	4.091790527e+003	1.300714203e-009	4.091790527e+003	2.182386938e-009
4.091912842e+003	1.763161062e-009	4.091912842e+003	1.582008857e-009	4.091912842e+003	1.329807486e-009	4.091912842e+003	1.368235636e-009	4.091912842e+003	1.203418476e-009	4.091912842e+003	1.961066420e-009	4.091912842e+003	1.990455578e-009	4.091912842e+003	1.224238710e-009	4.091912842e+003	1.495222834e-009	4.091912842e+003	1.872992206e-009	4.091912842e+003	2.419582756e-009	4.091912842e+003	2.038546887e-009	4.091912842e+003	1.700837693e-009
4.092035400e+003	2.323573112e-009	4.092035400e+003	1.394605653e-009	4.092035400e+003	1.466530231e-009	4.092035400e+003	1.483082435e-009	4.092035400e+003	1.292226326e-009	4.092035400e+003	1.053537146e-009	4.092035400e+003	1.636753177e-009	4.092035400e+003	1.343248734e-009	4.092035400e+003	1.506856862e-009	4.092035400e+003	1.414397155e-009	4.092035400e+003	1.881753864e-009	4.092035400e+003	2.010449363e-009	4.092035400e+003	1.073763300e-009
4.092157715e+003	1.692420759e-009	4.092157715e+003	1.283987472e-009	4.092157715e+003	1.719688059e-009	4.092157715e+003	1.811942596e-009	4.092157715e+003	1.869489674e-009	4.092157715e+003	1.532775684e-009	4.092157715e+003	1.350806911e-009	4.092157715e+003	1.564581686e-009	4.092157715e+003	2.223948137e-009	4.092157715e+003	1.931619087e-009	4.092157715e+003	9.610806595e-010	4.092157715e+003	1.724827392e-009	4.092157715e+003	1.472514888e-009
4.092280273e+003	2.096044449e-009	4.092280273e+003	1.693004736e-009	4.092280273e+003	1.801100491e-009	4.092280273e+003	2.098484275e-009	4.092280273e+003	2.087868101e-009	4.092280273e+003	1.452451825e-009	4.092280273e+003	2.069478811e-009	4.092280273e+003	1.005403760e-009	4.092280273e+003	1.801542804e-009	4.092280273e+003	1.712546216e-009	4.092280273e+003	1.678518657e-009	4.092280273e+003	1.674423822e-009	4.092280273e+003	1.405262462e-009
4.092402588e+003	1.799474902e-009	4.092402588e+003	1.457647669e-009	4.092402588e+003	1.353742785e-009	4.092402588e+003	1.317537968e-009	4.092402588e+003	1.844264186e-009	4.092402588e+003	1.849037257e-009	4.092402588e+003	2.440090796e-009	4.092402588e+003	1.029315522e-009	4.092402588e+003	1.666093041e-009	4.092402588e+003	1.217152046e-009	4.092402588e+003	2.105049912e-009	4.092402588e+003	1.692818219e-009	4.092402588e+003	1.361386004e-009
4.092525146e+003	1.550312101e-009	4.092525146e+003	1.867535460e-009	4.092525146e+003	1.532641236e-009	4.092525146e+003	1.552051265e-009	4.092525146e+003	1.803010075e-009	4.092525146e+003	1.078745759e-009	4.092525146e+003	1.932988658e-009	4.092525146e+003	1.780293801e-009	4.092525146e+003	1.992166210e-009	4.092525146e+003	1.581841214e-009	4.092525146e+003	1.894233881e-009	4.092525146e+003	1.563950414e-009	4.092525146e+003	1.227499213e-009
4.092647705e+003	1.561122676e-009	4.092647705e+003	2.397449350e-009	4.092647705e+003	1.390868420e-009	4.092647461e+003	1.077516965e-009	4.092647705e+003	1.208995459e-009	4.092647461e+003	1.477047151e-009	4.092647461e+003	2.352932960e-009	4.092647461e+003	1.766158442e-009	4.092647461e+003	1.578528308e-009	4.092647461e+003	1.940926531e-009	4.092647461e+003	2.330226012e-009	4.092647461e+003	1.567893704e-009	4.092647461e+003	1.539117278e-009
4.092770020e+003	1.870686273e-009	4.092770020e+003	1.768014068e-009	4.092770020e+003	1.417369777e-009	4.092770020e+003	1.994895804e-009	4.092770020e+003	1.917928705e-009	4.092770020e+003	1.117091641e-009	4.092770020e+003	1.608729372e-009	4.092770020e+003	1.832796026e-009	4.092770020e+003	1.440565778e-009	4.092770020e+003	1.868645905e-009	4.092770020e+003	1.251153736e-009	4.092770020e+003	1.759653423e-009	4.092770020e+003	1.614723688e-009
4.092892578e+003	1.333551602e-009	4.092892578e+003	1.567087238e-009	4.092892578e+003	2.177888758e-009	4.092892578e+003	1.635842239e-009	4.092892578e+003	1.403045125e-009	4.092892578e+003	1.496027635e-009	4.092892578e+003	1.574300135e-009	4.092892578e+003	1.656103921e-009	4.092892578e+003	2.346509209e-009	4.092892578e+003	1.775440572e-009	4.092892578e+003	1.950213102e-009	4.092892578e+003	1.888736945e-009	4.092892578e+003	1.605201638e-009
4.093014893e+003	2.366083995e-009	4.093014893e+003	1.641702219e-009	4.093014893e+003	1.951969031e-009	4.093014893e+003	1.671202954e-009	4.093014893e+003	1.635404367e-009	4.093014893e+003	1.559831597e-009	4.093014893e+003	1.734470012e-009	4.093014893e+003	8.489250969e-010	4.093014893e+003	1.788659221e-009	4.093014893e+003	1.504165015e-009	4.093014893e+003	1.545482298e-009	4.093014893e+003	1.751432110e-009	4.093014893e+003	1.837632602e-009
4.093137451e+003	1.604899214e-009	4.093137451e+003	1.347891909e-009	4.093137451e+003	1.357605472e-009	4.093137451e+003	1.546414552e-009	4.093137451e+003	1.442010289e-009	4.093137451e+003	8.469879798e-010	4.093137451e+003	1.635346858e-009	4.093137451e+003	2.397203991e-009	4.093137451e+003	1.173768083e-009	4.093137451e+003	1.889301604e-009	4.093137451e+003	1.690679929e-009	4.093137451e+003	1.413730244e-009	4.093137451e+003	2.016352196e-009
4.093259766e+003	2.562067225e-009	4.093259766e+003	1.441454844e-009	4.093259766e+003	1.108342640e-009	4.093259766e+003	1.639400837e-009	4.093259766e+003	1.410205286e-009	4.093259766e+003	1.347318257e-009	4.093259766e+003	1.647940340e-009	4.093259766e+003	2.005242861e-009	4.093259766e+003	2.381436159e-009	4.093259766e+003	1.467435840e-009	4.093259766e+003	2.258458531e-009	4.093259766e+003	1.893483814e-009	4.093259766e+003	1.625656054e-009
4.093382324e+003	1.972784158e-009	4.093382324e+003	1.947239481e-009	4.093382324e+003	1.774608571e-009	4.093382324e+003	1.221497015e-009	4.093382324e+003	2.464597415e-009	4.093382324e+003	2.098130114e-009	4.093382324e+003	8.001140306e-010	4.093382324e+003	1.839963182e-009	4.093382324e+003	8.908057625e-010	4.093382324e+003	1.909344460e-009	4.093382324e+003	1.148747208e-009	4.093382324e+003	2.018396117e-009	4.093382324e+003	1.516983872e-009
4.093504639e+003	1.636561886e-009	4.093504639e+003	1.469962374e-009	4.093504639e+003	1.804022043e-009	4.093504639e+003	1.653673642e-009	4.093504639e+003	1.621038637e-009	4.093504639e+003	1.495359059e-009	4.093504639e+003	1.512036163e-009	4.093504639e+003	1.694135832e-009	4.093504639e+003	1.909760128e-009	4.093504639e+003	2.198018434e-009	4.093504639e+003	1.559761431e-009	4.093504639e+003	2.345402983e-009	4.093504639e+003	7.584603501e-010
4.093627197e+003	1.669884120e-009	4.093627197e+003	1.739703492e-009	4.093627197e+003	1.574601116e-009	4.093627197e+003	1.695073304e-009	4.093627197e+003	1.655781512e-009	4.093627197e+003	2.000280386e-009	4.093627197e+003	1.451353371e-009	4.093627197e+003	1.048149012e-009	4.093627197e+003	1.372675196e-009	4.093627197e+003	1.731674359e-009	4.093627197e+003	1.179606079e-009	4.093627197e+003	1.267503880e-009	4.093627197e+003	1.069582312e-009
4.093749512e+003	1.451955223e-009	4.093749512e+003	1.995255516e-009	4.093749512e+003	1.354884982e-009	4.093749512e+003	1.463602461e-009	4.093749512e+003	2.083777817e-009	4.093749512e+003	2.531471921e-009	4.093749512e+003	1.265584970e-009	4.093749512e+003	1.393442139e-009	4.093749512e+003	1.894456814e-009	4.093749512e+003	1.336885158e-009	4.093749512e+003	1.345700662e-009	4.093749512e+003	1.605910072e-009	4.093749512e+003	1.712703979e-009
4.093872070e+003	1.444818376e-009	4.093872070e+003	1.875450240e-009	4.093872070e+003	1.186921117e-009	4.093872070e+003	1.677519457e-009	4.093872070e+003	1.371107894e-009	4.093872070e+003	1.735347532e-009	4.093872070e+003	1.949444606e-009	4.093872070e+003	1.609277933e-009	4.093872070e+003	9.500323861e-010	4.093872070e+003	1.675790173e-009	4.093872070e+003	1.526124671e-009	4.093872070e+003	2.274200606e-009	4.093872070e+003	2.004487021e-009
4.093994385e+003	1.452184928e-009	4.093994385e+003	1.753276635e-009	4.093994385e+003	1.294530816e-009	4.093994385e+003	1.888261769e-009	4.093994385e+003	8.269630536e-010	4.093994385e+003	2.478589778e-009	4.093994385e+003	1.803943328e-009	4.093994385e+003	7.944612190e-010	4.093994385e+003	9.744327567e-010	4.093994385e+003	1.449773412e-009	4.093994385e+003	9.945557711e-010	4.093994385e+003	1.394762417e-009	4.093994385e+003	1.690268370e-009
4.094116943e+003	1.627732282e-009	4.094116943e+003	1.467030941e-009	4.094116943e+003	1.548698059e-009	4.094116943e+003	1.386298076e-009	4.094116943e+003	2.114862063e-009	4.094116943e+003	1.024467733e-009	4.094116943e+003	1.098587665e-009	4.094116943e+003	1.051889909e-009	4.094116943e+003	1.711114805e-009	4.094116943e+003	1.284551465e-009	4.094116943e+003	1.983999631e-009	4.094116943e+003	1.452153398e-009	4.094116943e+003	1.591343612e-009
4.094239258e+003	6.436334243e-010	4.094239258e+003	1.362074897e-009	4.094239258e+003	2.083009543e-009	4.094239258e+003	1.425731644e-009	4.094239258e+003	1.993497589e-009	4.094239258e+003	1.128852900e-009	4.094239258e+003	1.399567462e-009	4.094239258e+003	1.872033195e-009	4.094239258e+003	1.508449254e-009	4.094239258e+003	1.152304252e-009	4.094239258e+003	1.627723401e-009	4.094239258e+003	1.155732954e-009	4.094239258e+003	2.153876633e-009
4.094361816e+003	2.178767833e-009	4.094361816e+003	1.433940855e-009	4.094361816e+003	1.862096144e-009	4.094361816e+003	1.394701132e-009	4.094361816e+003	1.550364170e-009	4.094361816e+003	1.924913340e-009	4.094361816e+003	1.068698463e-009	4.094361816e+003	8.743682445e-010	4.094361816e+003	1.888246892e-009	4.094361816e+003	1.945533068e-009	4.094361816e+003	1.709010045e-009	4.094361816e+003	1.905653857e-009	4.094361816e+003	1.823664997e-009
4.094484131e+003	1.479058098e-009	4.094484131e+003	1.955415163e-009	4.094484131e+003	2.023254231e-009	4.094484131e+003	1.807898609e-009	4.094484131e+003	1.808481698e-009	4.094484131e+003	2.247262376e-009	4.094484131e+003	1.750978362e-009	4.094484131e+003	1.705879771e-009	4.094484131e+003	1.456770482e-009	4.094484131e+003	1.291575957e-009	4.094484131e+003	1.503145164e-009	4.094484131e+003	1.181570730e-009	4.094484131e+003	1.557019735e-009
4.094606689e+003	1.330398569e-009	4.094606689e+003	1.715600439e-009	4.094606689e+003	1.586884291e-009	4.094606689e+003	1.261911020e-009	4.094606689e+003	1.977885189e-009	4.094606689e+003	1.914473247e-009	4.094606689e+003	1.640197866e-009	4.094606689e+003	1.566402674e-009	4.094606689e+003	1.716052522e-009	4.094606689e+003	1.490716550e-009	4.094606689e+003	1.931490301e-009	4.094606689e+003	2.396430387e-009	4.094606689e+003	1.328754440e-009
4.094729004e+003	2.364633156e-009	4.094729004e+003	2.254846088e-009	4.094729004e+003	1.404295458e-009	4.094729004e+003	1.318692711e-009	4.094729004e+003	2.050716486e-009	4.094729004e+003	2.253007114e-009	4.094729004e+003	1.612914247e-009	4.094729004e+003	2.022066736e-009	4.094729004e+003	1.338269162e-009	4.094729004e+003	1.211518552e-009	4.094729004e+003	1.285766049e-009	4.094729004e+003	1.756946588e-009	4.094729004e+003	1.979065134e-009
4.094851563e+003	1.979878261e-009	4.094851563e+003	1.542230899e-009	4.094851563e+003	1.664737570e-009	4.094851563e+003	1.511372694e-009	4.094851563e+003	2.201292038e-009	4.094851563e+003	1.418732909e-009	4.094851563e+003	1.086221335e-009	4.094851563e+003	1.668001404e-009	4.094851563e+003	1.915825942e-009	4.094851563e+003	1.798660776e-009	4.094851563e+003	2.141032684e-009	4.094851563e+003	2.231292040e-009	4.094851563e+003	1.843103781e-009
4.094973877e+003	1.782539782e-009	4.094973877e+003	2.022524148e-009	4.094973877e+003	1.750535716e-009	4.094973877e+003	1.720898313e-009	4.094973877e+003	1.759414281e-009	4.094973877e+003	1.827757168e-009	4.094973877e+003	1.564096408e-009	4.094973877e+003	2.548212752e-009	4.094973877e+003	1.592825427e-009	4.094973877e+003	1.962939367e-009	4.094973877e+003	1.517589610e-009	4.094973877e+003	1.299009456e-009	4.094973877e+003	1.188169785e-009
4.095096436e+003	1.464289245e-009	4.095096436e+003	1.649544723e-009	4.095096436e+003	2.074334260e-009	4.095096436e+003	1.197727140e-009	4.095096436e+003	1.417592599e-009	4.095096436e+003	1.985178022e-009	4.095096436e+003	2.050916992e-009	4.095096436e+003	1.323608778e-009	4.095096436e+003	1.284965578e-009	4.095096436e+003	9.073272134e-010	4.095096436e+003	2.331981941e-009	4.095096436e+003	1.942174865e-009	4.095096436e+003	1.652430970e-009
4.095218994e+003	1.560273022e-009	4.095218994e+003	1.339374167e-009	4.095218994e+003	1.698750363e-009	4.095218994e+003	1.547694750e-009	4.095218994e+003	1.476490263e-009	4.095218994e+003	1.431443075e-009	4.095218994e+003	1.898480928e-009	4.095218994e+003	1.273203543e-009	4.095218994e+003	1.552796669e-009	4.095218750e+003	1.444840025e-009	4.095218994e+003	1.528985716e-009	4.095218994e+003	1.687548656e-009	4.095218750e+003	1.826386486e-009
4.095341309e+003	1.015073803e-009	4.095341309e+003	1.513761561e-009	4.095341309e+003	8.289771647e-010	4.095341309e+003	1.680871664e-009	4.095341309e+003	1.392416848e-009	4.095341309e+003	2.192964699e-009	4.095341309e+003	1.655756421e-009	4.095341309e+003	1.727760379e-009	4.095341309e+003	1.444652731e-009	4.095341309e+003	2.164749713e-009	4.095341309e+003	1.280093365e-009	4.095341309e+003	1.725887211e-009	4.095341309e+003	1.638871483e-009
4.095463867e+003	2.041225189e-009	4.095463867e+003	1.545423567e-009	4.095463867e+003	9.374007126e-010	4.095463867e+003	1.236529656e-009	4.095463867e+003	1.648498449e-009	4.095463867e+003	2.346013828e-009	4.095463867e+003	1.916401482e-009	4.095463867e+003	1.394372395e-009	4.095463867e+003	1.143674044e-009	4.095463867e+003	2.311487668e-009	4.095463867e+003	1.191743926e-009	4.095463867e+003	1.252059678e-009	4.095463867e+003	1.608878697e-009
4.095586182e+003	1.710698139e-009	4.095586182e+003	1.322200904e-009	4.095586182e+003	2.222128037e-009	4.095586182e+003	1.693763685e-009	4.095586182e+003	1.300842767e-009	4.095586182e+003	1.902735525e-009	4.095586182e+003	1.567523222e-009	4.095586182e+003	1.319301224e-009	4.095586182e+003	1.780172343e-009	4.095586182e+003	1.959777896e-009	4.095586182e+003	1.567514341e-009	4.095586182e+003	2.127954479e-009	4.095586182e+003	2.007510380e-009
4.095708740e+003	1.615016565e-009	4.095708740e+003	1.603797983e-009	4.095708740e+003	1.489704360e-009	4.095708740e+003	1.488737245e-009	4.095708740e+003	1.586043852e-009	4.095708740e+003	1.478562717e-009	4.095708740e+003	1.212067446e-009	4.095708740e+003	1.644259284e-009	4.095708740e+003	1.395516480e-009	4.095708740e+003	1.524551374e-009	4.095708740e+003	1.193803945e-009	4.095708740e+003	2.204332050e-009	4.095708740e+003	9.295240133e-010
4.095831055e+003	1.324234056e-009	4.095831055e+003	1.589177123e-009	4.095831055e+003	1.499395164e-009	4.095831055e+003	1.870896549e-009	4.095831055e+003	2.258618625e-009	4.095831055e+003	1.429093843e-009	4.095831055e+003	1.245133108e-009	4.095831055e+003	1.493116408e-009	4.095831055e+003	2.274262334e-009	4.095831055e+003	1.838452279e-009	4.095831055e+003	1.503383418e-009	4.095831055e+003	1.730902421e-009	4.095831055e+003	1.882748402e-009
4.095953613e+003	2.028183177e-009	4.095953613e+003	1.909511438e-009	4.095953613e+003	1.553537077e-009	4.095953613e+003	1.647328829e-009	4.095953613e+003	1.642674330e-009	4.095953613e+003	1.573735253e-009	4.095953613e+003	2.265064580e-009	4.095953613e+003	1.943269101e-009	4.095953613e+003	1.372217562e-009	4.095953613e+003	1.777851533e-009	4.095953613e+003	1.803951877e-009	4.095953613e+003	1.647427417e-009	4.095953613e+003	1.883042833e-009
4.096076172e+003	1.629290369e-009	4.096076172e+003	1.775393055e-009	4.096076172e+003	2.264093579e-009	4.096076172e+003	1.634178459e-009	4.096076172e+003	1.180754938e-009	4.096076172e+003	1.577804221e-009	4.096076172e+003	1.886466761e-009	4.096076172e+003	2.529800369e-009	4.096076172e+003	2.602200899e-009	4.096076172e+003	1.958734730e-009	4.096076172e+003	2.010069444e-009	4.096076172e+003	1.955202000e-009	4.096076172e+003	1.129175198e-009
4.096198242e+003	2.413309552e-009	4.096198242e+003	1.399189320e-009	4.096198242e+003	1.674067107e-009	4.096198242e+003	1.631970337e-009	4.096198242e+003	1.195387567e-009	4.096198242e+003	1.938521788e-009	4.096198242e+003	1.599350763e-009	4.096198242e+003	2.102055419e-009	4.096198242e+003	1.564653296e-009	4.096198242e+003	1.669728023e-009	4.096198242e+003	1.849830844e-009	4.096198242e+003	1.819796647e-009	4.096198242e+003	1.462704957e-009
4.096320801e+003	2.108090369e-009	4.096320801e+003	1.975198227e-009	4.096320801e+003	2.109061148e-009	4.096320801e+003	1.955559936e-009	4.096320801e+003	1.427602037e-009	4.096320801e+003	1.369080738e-009	4.096320801e+003	1.106492564e-009	4.096320801e+003	7.777582467e-010	4.096320801e+003	2.067189087e-009	4.096320801e+003	1.643846836e-009	4.096320801e+003	1.094519142e-009	4.096320801e+003	1.528780991e-009	4.096320801e+003	1.299039432e-009
4.096443359e+003	1.565136354e-009	4.096443359e+003	1.436000541e-009	4.096443359e+003	1.245506809e-009	4.096443359e+003	1.016107531e-009	4.096443359e+003	1.978932795e-009	4.096443359e+003	1.162785090e-009	4.096443359e+003	1.842404784e-009	4.096443359e+003	1.081511214e-009	4.096443359e+003	1.436355479e-009	4.096443359e+003	1.269817140e-009	4.096443359e+003	1.608353672e-009	4.096443359e+003	1.265689775e-009	4.096443359e+003	1.662024185e-009
4.096565918e+003	1.052324672e-009	4.096565918e+003	1.711184305e-009	4.096565918e+003	1.367700064e-009	4.096565918e+003	2.136838928e-009	4.096565918e+003	1.470624400e-009	4.096565918e+003	2.013663680e-009	4.096565918e+003	1.479891432e-009	4.096565918e+003	1.835854135e-009	4.096565918e+003	1.850345099e-009	4.096565918e+003	2.005238420e-009	4.096565918e+003	2.005646094e-009	4.096565918e+003	1.134068617e-009	4.096565918e+003	1.283310680e-009
4.096687988e+003	1.503402403e-009	4.096687988e+003	1.684225204e-009	4.096687988e+003	1.536302974e-009	4.096687988e+003	1.441346598e-009	4.096687988e+003	1.871217625e-009	4.096687988e+003	1.601195621e-009	4.096687988e+003	1.854115084e-009	4.096687988e+003	1.138657724e-009	4.096687988e+003	1.333805510e-009	4.096687988e+003	2.001011801e-009	4.096687988e+003	1.810644079e-009	4.096687988e+003	2.248947473e-009	4.096687988e+003	1.743003075e-009
4.096810547e+003	1.554264273e-009	4.096810547e+003	1.506255454e-009	4.096810547e+003	1.267942862e-009	4.096810547e+003	2.144380451e-009	4.096810547e+003	2.205727823e-009	4.096810547e+003	8.546794383e-010	4.096810547e+003	2.550578193e-009	4.096810547e+003	1.620818035e-009	4.096810547e+003	1.601812349e-009	4.096810547e+003	1.482216461e-009	4.096810547e+003	1.672858851e-009	4.096810547e+003	1.713747033e-009	4.096810547e+003	1.756811807e-009
4.096933105e+003	1.820584239e-009	4.096933105e+003	1.563557173e-009	4.096933105e+003	1.548901674e-009	4.096933105e+003	1.604582467e-009	4.096933105e+003	1.401807115e-009	4.096933105e+003	1.940965833e-009	4.096933105e+003	1.160762042e-009	4.096933105e+003	1.320350385e-009	4.096933105e+003	7.700581839e-010	4.096933105e+003	2.047859438e-009	4.096933105e+003	2.735602411e-009	4.096933105e+003	1.986346865e-009	4.096933105e+003	1.354044099e-009
4.097055664e+003	1.908120550e-009	4.097055664e+003	1.502120983e-009	4.097055664e+003	1.613998935e-009	4.097055664e+003	1.507138414e-009	4.097055664e+003	1.678904682e-009	4.097055664e+003	1.670151462e-009	4.097055664e+003	2.376512098e-009	4.097055664e+003	1.715180331e-009	4.097055664e+003	1.656648152e-009	4.097055664e+003	1.793300508e-009	4.097055664e+003	1.751340628e-009	4.097055664e+003	1.766791380e-009	4.097055664e+003	2.253727205e-009
4.097177734e+003	1.197597910e-009	4.097177734e+003	9.898117881e-010	4.097177734e+003	1.691456086e-009	4.097177734e+003	2.104845409e-009	4.097177734e+003	1.834726704e-009	4.097177734e+003	1.215801126e-009	4.097177734e+003	1.728280075e-009	4.097177734e+003	1.227226987e-009	4.097177734e+003	1.738760469e-009	4.097177734e+003	1.505140568e-009	4.097177734e+003	1.163124708e-009	4.097177734e+003	1.063337751e-009	4.097177734e+003	1.372801650e-009
4.097300293e+003	1.018565121e-009	4.097300293e+003	1.771291225e-009	4.097300293e+003	2.195582605e-009	4.097300293e+003	1.296745267e-009	4.097300293e+003	1.942035421e-009	4.097300293e+003	1.141523209e-009	4.097300293e+003	1.990590803e-009	4.097300293e+003	2.427052781e-009	4.097300293e+003	1.885410050e-009	4.097300293e+003	1.484925960e-009	4.097300293e+003	1.231031832e-009	4.097300293e+003	1.956801166e-009	4.097300293e+003	1.786672144e-009
4.097422852e+003	1.743557299e-009	4.097422852e+003	1.930288818e-009	4.097422852e+003	1.543918438e-009	4.097422852e+003	1.623582047e-009	4.097422852e+003	1.200817668e-009	4.097422852e+003	1.643345238e-009	4.097422852e+003	2.917309061e-009	4.097422852e+003	1.580603426e-009	4.097422852e+003	2.033979873e-009	4.097422852e+003	1.701892738e-009	4.097422852e+003	2.391781662e-009	4.097422852e+003	2.213710104e-009	4.097422852e+003	1.760808610e-009
4.097545410e+003	1.355070389e-009	4.097545410e+003	1.381964321e-009	4.097545410e+003	1.852897613e-009	4.097545410e+003	1.397934990e-009	4.097545410e+003	1.942348282e-009	4.097545410e+003	1.601531241e-009	4.097545410e+003	1.329257926e-009	4.097545410e+003	1.183739773e-009	4.097545410e+003	1.626364265e-009	4.097545410e+003	1.360031199e-009	4.097545410e+003	1.364228619e-009	4.097545410e+003	1.611605405e-009	4.097545410e+003	7.831190696e-010
4.097667969e+003	1.824122964e-009	4.097667969e+003	1.099203839e-009	4.097667969e+003	2.389014764e-009	4.097667969e+003	1.539425143e-009	4.097667969e+003	1.803007854e-009	4.097667969e+003	1.039830111e-009	4.097667969e+003	1.136122307e-009	4.097667969e+003	1.677027073e-009	4.097667969e+003	1.734369648e-009	4.097667969e+003	1.868685429e-009	4.097667969e+003	1.655753423e-009	4.097667969e+003	1.653394088e-009	4.097667969e+003	1.129074390e-009
4.097790039e+003	1.991835141e-009	4.097790039e+003	1.157428264e-009	4.097790039e+003	1.699341667e-009	4.097790039e+003	1.795261606e-009	4.097790039e+003	1.552367124e-009	4.097790039e+003	8.102314375e-010	4.097790039e+003	1.733932331e-009	4.097790039e+003	2.052898740e-009	4.097790039e+003	1.562757590e-009	4.097790039e+003	1.406497807e-009	4.097790039e+003	9.430044523e-010	4.097790039e+003	1.546449413e-009	4.097790039e+003	1.597484700e-009
4.097912598e+003	1.766638391e-009	4.097912598e+003	1.092426261e-009	4.097912598e+003	1.668549410e-009	4.097912598e+003	2.177584779e-009	4.097912598e+003	1.186744591e-009	4.097912598e+003	1.847062947e-009	4.097912598e+003	1.599850030e-009	4.097912598e+003	2.118410336e-009	4.097912598e+003	7.360586030e-010	4.097912598e+003	1.575190867e-009	4.097912598e+003	1.469881439e-009	4.097912598e+003	1.433429264e-009	4.097912598e+003	1.945668293e-009
4.098035156e+003	1.629289814e-009	4.098035156e+003	1.147782647e-009	4.098035156e+003	1.540059968e-009	4.098035156e+003	2.488116602e-009	4.098035156e+003	1.983002873e-009	4.098035156e+003	1.842510922e-009	4.098035156e+003	1.345953793e-009	4.098035156e+003	1.642649794e-009	4.098035156e+003	1.544231409e-009	4.098035156e+003	1.637817326e-009	4.098035156e+003	9.126863709e-010	4.098035156e+003	1.675508954e-009	4.098035156e+003	1.776361502e-009
4.098157715e+003	1.460667587e-009	4.098157715e+003	1.408684835e-009	4.098157715e+003	1.875397615e-009	4.098157715e+003	1.679718475e-009	4.098157715e+003	1.267701832e-009	4.098157715e+003	1.484772416e-009	4.098157715e+003	1.265951455e-009	4.098157715e+003	9.478079432e-010	4.098157715e+003	9.601746065e-010	4.098157715e+003	1.484549261e-009	4.098157715e+003	1.466913591e-009	4.098157715e+003	1.110991743e-009	4.098157715e+003	1.327830512e-009
4.098279785e+003	1.428621998e-009	4.098279785e+003	1.421879503e-009	4.098279785e+003	1.895336998e-009	4.098279785e+003	1.621522361e-009	4.098279785e+003	1.412560957e-009	4.098279785e+003	1.806632954e-009	4.098279785e+003	1.554697593e-009	4.098279785e+003	1.898533331e-009	4.098279785e+003	1.563075336e-009	4.098279785e+003	1.072268718e-009	4.098279785e+003	2.395866394e-009	4.098279785e+003	1.677077033e-009	4.098279785e+003	1.787715975e-009
4.098402344e+003	1.079623835e-009	4.098402344e+003	1.920096082e-009	4.098402344e+003	1.756776391e-009	4.098402344e+003	1.169816799e-009	4.098402344e+003	9.646815569e-010	4.098402344e+003	1.455768617e-009	4.098402344e+003	1.764350999e-009	4.098402344e+003	1.688888029e-009	4.098402344e+003	1.689692164e-009	4.098402344e+003	8.413429398e-010	4.098402344e+003	9.759665298e-010	4.098402344e+003	1.491184065e-009	4.098402344e+003	1.588237653e-009
4.098524902e+003	9.795316780e-010	4.098524902e+003	1.898252000e-009	4.098524902e+003	1.525445548e-009	4.098524902e+003	1.564131602e-009	4.098524902e+003	1.251816761e-009	4.098524902e+003	1.449164122e-009	4.098524902e+003	1.050349807e-009	4.098524902e+003	1.189950138e-009	4.098524902e+003	1.082916312e-009	4.098524902e+003	1.755615764e-009	4.098524902e+003	2.019344914e-009	4.098524902e+003	1.245492931e-009	4.098524902e+003	1.521769044e-009
4.098647461e+003	7.463581975e-010	4.098647461e+003	1.301383334e-009	4.098647461e+003	1.994155951e-009	4.098647461e+003	1.072862021e-009	4.098647461e+003	9.964699066e-010	4.098647461e+003	1.131757132e-009	4.098647461e+003	1.836152230e-009	4.098647461e+003	1.468820288e-009	4.098647461e+003	5.723919672e-010	4.098647461e+003	2.023795131e-009	4.098647461e+003	2.131484322e-009	4.098647461e+003	1.108152348e-009	4.098647461e+003	1.076980727e-009
4.098769531e+003	1.438903663e-009	4.098769531e+003	1.905798630e-009	4.098769531e+003	1.166919783e-009	4.098769531e+003	1.271182826e-009	4.098769531e+003	1.699430818e-009	4.098769531e+003	2.078970995e-009	4.098769531e+003	1.407434280e-009	4.098769531e+003	1.277181139e-009	4.098769531e+003	1.771140457e-009	4.098769531e+003	1.433966723e-009	4.098769531e+003	9.276453494e-010	4.098769531e+003	1.249996440e-009	4.098769531e+003	2.265150290e-009
4.098892090e+003	2.165731150e-009	4.098892090e+003	2.260169385e-009	4.098892090e+003	1.473904443e-009	4.098892090e+003	1.146951201e-009	4.098892090e+003	1.293756546e-009	4.098892090e+003	1.990384746e-009	4.098892090e+003	1.820225970e-009	4.098892090e+003	1.801173988e-009	4.098892090e+003	1.493658197e-009	4.098892090e+003	1.439376951e-009	4.098892090e+003	2.054930448e-009	4.098892090e+003	1.782978765e-009	4.098892090e+003	1.805229188e-009
4.099014648e+003	1.892959123e-009	4.099014648e+003	1.824037144e-009	4.099014648e+003	2.282662281e-009	4.099014648e+003	1.893175394e-009	4.099014648e+003	1.586327736e-009	4.099014648e+003	1.416692874e-009	4.099014648e+003	1.564511187e-009	4.099014648e+003	1.364269808e-009	4.099014648e+003	1.484824375e-009	4.099014648e+003	1.699553054e-009	4.099014648e+003	9.013149671e-010	4.099014648e+003	1.636716207e-009	4.099014648e+003	2.121019360e-009
4.099137207e+003	2.337949168e-009	4.099137207e+003	1.499553370e-009	4.099137207e+003	1.329847454e-009	4.099137207e+003	1.679469230e-009	4.099137207e+003	2.099024510e-009	4.099137207e+003	1.997799703e-009	4.099137207e+003	1.673574945e-009	4.099137207e+003	1.131782779e-009	4.099137207e+003	1.417759132e-009	4.099137207e+003	1.129984328e-009	4.099137207e+003	1.418134499e-009	4.099137207e+003	1.888389667e-009	4.099137207e+003	1.049117571e-009
4.099259277e+003	2.356808748e-009	4.099259277e+003	1.196834187e-009	4.099259277e+003	1.560405472e-009	4.099259277e+003	2.026522283e-009	4.099259277e+003	1.625663160e-009	4.099259277e+003	1.818381334e-009	4.099259277e+003	1.321066700e-009	4.099259277e+003	1.138019123e-009	4.099259277e+003	1.372415404e-009	4.099259277e+003	1.539960715e-009	4.099259277e+003	1.859459142e-009	4.099259277e+003	1.570854780e-009	4.099259277e+003	1.284835238e-009
4.099381836e+003	1.645635628e-009	4.099381836e+003	1.397590488e-009	4.099381836e+003	1.255152871e-009	4.099381836e+003	1.376775582e-009	4.099381836e+003	1.381847081e-009	4.099381836e+003	1.239071845e-009	4.099381836e+003	1.797483828e-009	4.099381836e+003	1.815351425e-009	4.099381836e+003	1.343631872e-009	4.099381836e+003	1.303434916e-009	4.099381836e+003	2.086009365e-009	4.099381836e+003	1.485810697e-009	4.099381836e+003	2.412984257e-009
4.099504395e+003	1.889395751e-009	4.099504395e+003	1.388657189e-009	4.099504395e+003	1.511008207e-009	4.099504395e+003	1.930744231e-009	4.099504395e+003	1.669928085e-009	4.099504395e+003	1.562680318e-009	4.099504395e+003	1.968377461e-009	4.099504395e+003	1.449017129e-009	4.099504395e+003	1.712623710e-009	4.099504395e+003	1.541596073e-009	4.099504395e+003	1.223297352e-009	4.099504395e+003	1.348880452e-009	4.099504395e+003	9.973962767e-010
4.099626953e+003	1.724136278e-009	4.099626953e+003	1.778814429e-009	4.099626953e+003	1.663555182e-009	4.099626953e+003	1.428391072e-009	4.099626953e+003	1.101419400e-009	4.099626953e+003	1.345286549e-009	4.099626953e+003	2.071600447e-009	4.099626953e+003	1.604269051e-009	4.099626953e+003	1.830468110e-009	4.099626953e+003	1.844240649e-009	4.099626953e+003	1.401815886e-009	4.099626953e+003	1.811907957e-009	4.099626953e+003	1.925932525e-009
4.099749023e+003	9.690500624e-010	4.099749023e+003	1.680458772e-009	4.099749023e+003	1.859092436e-009	4.099749023e+003	1.581128339e-009	4.099749023e+003	1.329941712e-009	4.099749023e+003	1.962671137e-009	4.099749023e+003	1.804996375e-009	4.099749023e+003	2.128029530e-009	4.099749023e+003	1.868445842e-009	4.099749023e+003	2.318883308e-009	4.099749023e+003	1.292034368e-009	4.099749023e+003	1.678958639e-009	4.099749023e+003	1.540176320e-009
4.099871582e+003	1.439091402e-009	4.099871582e+003	1.711416453e-009	4.099871582e+003	1.873541100e-009	4.099871582e+003	1.883942335e-009	4.099871582e+003	1.707840647e-009	4.099871582e+003	1.848960984e-009	4.099871582e+003	1.938999405e-009	4.099871582e+003	6.554307097e-010	4.099871582e+003	1.753164725e-009	4.099871582e+003	2.371343788e-009	4.099871582e+003	1.793067583e-009	4.099871582e+003	1.743523770e-009	4.099871582e+003	1.351628365e-009
4.099994141e+003	8.358586046e-010	4.099994141e+003	1.645423908e-009	4.099994141e+003	1.377023717e-009	4.099994141e+003	2.073068828e-009	4.099994141e+003	1.630456548e-009	4.099994141e+003	1.621242141e-009	4.099994141e+003	1.785943504e-009	4.099994141e+003	1.582592168e-009	4.099994141e+003	2.096996132e-009	4.099994141e+003	1.393536286e-009	4.099994141e+003	1.258995463e-009	4.099994141e+003	2.369169527e-009	4.099994141e+003	1.649026360e-009
4.100116699e+003	2.179640024e-009	4.100116699e+003	1.877989986e-009	4.100116699e+003	1.638160718e-009	4.100116699e+003	1.291760143e-009	4.100116699e+003	1.974624020e-009	4.100116699e+003	1.881213851e-009	4.100116699e+003	1.447380105e-009	4.100116699e+003	2.486620909e-009	4.100116699e+003	1.260831550e-009	4.100116699e+003	1.699232755e-009	4.100116699e+003	1.768643898e-009	4.100116699e+003	1.696174201e-009	4.100116699e+003	2.096829599e-009
4.100239258e+003	1.442333142e-009	4.100239258e+003	1.650733217e-009	4.100239258e+003	8.405907082e-010	4.100239258e+003	1.414117046e-009	4.100239258e+003	1.389934723e-009	4.100239258e+003	1.682755268e-009	4.100239258e+003	1.463697608e-009	4.100239258e+003	1.831888752e-009	4.100239258e+003	1.822125006e-009	4.100239258e+003	1.841300667e-009	4.100239258e+003	2.396173926e-009	4.100239258e+003	1.611482503e-009	4.100239258e+003	1.634194668e-009
4.100361328e+003	2.422770207e-009	4.100361328e+003	1.070036504e-009	4.100361328e+003	2.182625414e-009	4.100361328e+003	2.076157690e-009	4.100361328e+003	1.051925103e-009	4.100361328e+003	2.127930721e-009	4.100361328e+003	1.719028475e-009	4.100361328e+003	1.199269239e-009	4.100361328e+003	1.562457941e-009	4.100361328e+003	1.638414626e-009	4.100361328e+003	1.181575726e-009	4.100361328e+003	1.214795597e-009	4.100361328e+003	1.192388077e-009
4.100483887e+003	1.448277387e-009	4.100483887e+003	1.747116229e-009	4.100483887e+003	2.526933995e-009	4.100483887e+003	1.411001427e-009	4.100483887e+003	1.394546922e-009	4.100483887e+003	1.033519048e-009	4.100483887e+003	1.919979731e-009	4.100483887e+003	1.960183127e-009	4.100483887e+003	9.390052069e-010	4.100483887e+003	1.877060285e-009	4.100483887e+003	2.159371792e-009	4.100483887e+003	1.650125259e-009	4.100483887e+003	1.450376819e-009
4.100606445e+003	1.852062503e-009	4.100606445e+003	2.511240771e-009	4.100606445e+003	1.403999916e-009	4.100606445e+003	1.874367328e-009	4.100606445e+003	1.210524458e-009	4.100606445e+003	1.628856494e-009	4.100606445e+003	1.586165754e-009	4.100606445e+003	1.198271593e-009	4.100606445e+003	1.498114410e-009	4.100606445e+003	1.783056258e-009	4.100606445e+003	1.894053581e-009	4.100606445e+003	1.485865098e-009	4.100606445e+003	2.883005612e-009
4.100729004e+003	1.706996322e-009	4.100729004e+003	1.703705288e-009	4.100729004e+003	1.138577121e-009	4.100729004e+003	1.280559547e-009	4.100729004e+003	1.800905203e-009	4.100729004e+003	1.159258800e-009	4.100729004e+003	1.810274486e-009	4.100729004e+003	1.838056818e-009	4.100729004e+003	1.095126101e-009	4.100729004e+003	1.708558628e-009	4.100729004e+003	1.681938477e-009	4.100729004e+003	2.696297852e-009	4.100729004e+003	1.193205756e-009
4.100851074e+003	1.673788219e-009	4.100851074e+003	1.585145348e-009	4.100851074e+003	8.151062048e-010	4.100851074e+003	1.429029339e-009	4.100851074e+003	1.119172643e-009	4.100851074e+003	1.595842791e-009	4.100851074e+003	2.130103427e-009	4.100851074e+003	1.114260795e-009	4.100851074e+003	1.369444669e-009	4.100851074e+003	2.068750504e-009	4.100851074e+003	1.324653498e-009	4.100851074e+003	1.471790023e-009	4.100851074e+003	1.277534412e-009
4.100973633e+003	1.528476901e-009	4.100973633e+003	1.195856192e-009	4.100973633e+003	1.011145834e-009	4.100973633e+003	1.881742540e-009	4.100973633e+003	1.278454009e-009	4.100973633e+003	1.763527990e-009	4.100973633e+003	1.543326911e-009	4.100973633e+003	1.110068037e-009	4.100973633e+003	1.744322908e-009	4.100973633e+003	1.573157937e-009	4.100973633e+003	1.579391062e-009	4.100973633e+003	2.067304328e-009	4.100973633e+003	1.935773986e-009
4.101096191e+003	1.427673646e-009	4.101096191e+003	1.332743582e-009	4.101096191e+003	2.047739311e-009	4.101096191e+003	1.197388966e-009	4.101096191e+003	1.892080936e-009	4.101096191e+003	1.847735187e-009	4.101096191e+003	1.710919406e-009	4.101096191e+003	1.935400507e-009	4.101096191e+003	9.326258654e-010	4.101096191e+003	1.765608881e-009	4.101096191e+003	1.606022537e-009	4.101096191e+003	2.117055198e-009	4.101096191e+003	1.733930555e-009
4.101218750e+003	1.434803054e-009	4.101218750e+003	1.170710973e-009	4.101218750e+003	1.921386383e-009	4.101218750e+003	1.507145519e-009	4.101218750e+003	1.859894461e-009	4.101218750e+003	1.783996284e-009	4.101218750e+003	1.022563256e-009	4.101218750e+003	1.646164982e-009	4.101218750e+003	1.608966516e-009	4.101218750e+003	1.696318308e-009	4.101218750e+003	1.972103147e-009	4.101218750e+003	1.663586269e-009	4.101218750e+003	1.410127903e-009
4.101340820e+003	1.619650192e-009	4.101340820e+003	1.416683881e-009	4.101340820e+003	1.995658971e-009	4.101340820e+003	2.051327108e-009	4.101340820e+003	1.373564817e-009	4.101340820e+003	2.119076470e-009	4.101340820e+003	1.342115308e-009	4.101340820e+003	1.884791656e-009	4.101340820e+003	1.534780636e-009	4.101340820e+003	1.612008860e-009	4.101340820e+003	1.163965146e-009	4.101340820e+003	1.788854953e-009	4.101340820e+003	1.849894127e-009
4.101463379e+003	1.509140035e-009	4.101463379e+003	1.408790751e-009	4.101463379e+003	1.537791450e-009	4.101463379e+003	1.382962078e-009	4.101463379e+003	1.279422901e-009	4.101463379e+003	1.187639764e-009	4.101463379e+003	9.972017656e-010	4.101463379e+003	1.195498034e-009	4.101463379e+003	1.053983789e-009	4.101463379e+003	1.597685872e-009	4.101463379e+003	1.128764304e-009	4.101463379e+003	1.170243458e-009	4.101463379e+003	1.087378521e-009
4.101585938e+003	1.213494194e-009	4.101585938e+003	1.402079008e-009	4.101585938e+003	1.142951067e-009	4.101585938e+003	1.919387982e-009	4.101585938e+003	1.266011629e-009	4.101585938e+003	1.339172107e-009	4.101585938e+003	1.759954293e-009	4.101585938e+003	1.207597022e-009	4.101585938e+003	1.468603683e-009	4.101585938e+003	1.911719449e-009	4.101585938e+003	1.389981907e-009	4.101585938e+003	2.012442213e-009	4.101585938e+003	1.147963391e-009
4.101708496e+003	1.492332480e-009	4.101708496e+003	1.854413845e-009	4.101708496e+003	1.654157700e-009	4.101708496e+003	9.822054281e-010	4.101708496e+003	1.970980046e-009	4.101708496e+003	1.686821016e-009	4.101708496e+003	1.595342414e-009	4.101708496e+003	1.034301311e-009	4.101708496e+003	1.568600694e-009	4.101708496e+003	1.490367496e-009	4.101708496e+003	1.721193521e-009	4.101708496e+003	1.078843237e-009	4.101708496e+003	1.663021387e-009
4.101830566e+003	2.026852020e-009	4.101830566e+003	1.599435140e-009	4.101830566e+003	1.866701238e-009	4.101830566e+003	2.483862671e-009	4.101830566e+003	1.550495732e-009	4.101830566e+003	1.075904144e-009	4.101830566e+003	2.210707395e-009	4.101830566e+003	1.708642672e-009	4.101830566e+003	1.732235910e-009	4.101830566e+003	1.499076085e-009	4.101830566e+003	1.947839001e-009	4.101830566e+003	1.110604386e-009	4.101830566e+003	1.572328601e-009
4.101953125e+003	2.153552447e-009	4.101953125e+003	1.403817951e-009	4.101953125e+003	1.203953048e-009	4.101953125e+003	1.502120539e-009	4.101953125e+003	1.414342421e-009	4.101953125e+003	1.532326821e-009	4.101953125e+003	2.165090995e-009	4.101953125e+003	2.063051063e-009	4.101953125e+003	1.955125173e-009	4.101953125e+003	2.253357057e-009	4.101953125e+003	2.044884040e-009	4.101953125e+003	1.555472973e-009	4.101953125e+003	1.455185195e-009
4.102075684e+003	1.292506879e-009	4.102075684e+003	1.196042376e-009	4.102075684e+003	1.669959615e-009	4.102075684e+003	1.029150209e-009	4.102075684e+003	1.495489954e-009	4.102075684e+003	1.470995881e-009	4.102075684e+003	1.485787826e-009	4.102075684e+003	1.442840847e-009	4.102075684e+003	2.202042770e-009	4.102075684e+003	1.664098526e-009	4.102075684e+003	1.527739935e-009	4.102075684e+003	1.285748730e-009	4.102075684e+003	1.202312250e-009
4.102198242e+003	1.510370495e-009	4.102198242e+003	1.695769636e-009	4.102198242e+003	1.703167607e-009	4.102198242e+003	1.089220714e-009	4.102198242e+003	2.123372145e-009	4.102198242e+003	1.602065480e-009	4.102198242e+003	1.461302079e-009	4.102198242e+003	1.814800199e-009	4.102198242e+003	8.961504316e-010	4.102198242e+003	1.845497311e-009	4.102198242e+003	2.248922604e-009	4.102198242e+003	1.701721097e-009	4.102198242e+003	1.697389673e-009
4.102320313e+003	1.354808155e-009	4.102320313e+003	1.180899711e-009	4.102320313e+003	1.543224215e-009	4.102320313e+003	1.693736373e-009	4.102320313e+003	2.033643698e-009	4.102320313e+003	1.716178200e-009	4.102320313e+003	1.751121026e-009	4.102320313e+003	1.949832074e-009	4.102320313e+003	1.532291294e-009	4.102320313e+003	1.586386356e-009	4.102320313e+003	1.931846239e-009	4.102320313e+003	1.896449664e-009	4.102320313e+003	1.513721926e-009
4.102442871e+003	1.489598889e-009	4.102442871e+003	1.988511356e-009	4.102442871e+003	1.785899983e-009	4.102442871e+003	1.988944787e-009	4.102442871e+003	1.787037185e-009	4.102442871e+003	2.070002614e-009	4.102442871e+003	1.532919236e-009	4.102442871e+003	2.187454218e-009	4.102442871e+003	2.374734853e-009	4.102442871e+003	2.137948263e-009	4.102442871e+003	1.616557888e-009	4.102442871e+003	1.714601239e-009	4.102442871e+003	1.318369525e-009
4.102565430e+003	1.456952559e-009	4.102565430e+003	1.806828798e-009	4.102565430e+003	1.528574489e-009	4.102565430e+003	1.107594572e-009	4.102565430e+003	1.163379282e-009	4.102565430e+003	1.152843043e-009	4.102565430e+003	1.435366048e-009	4.102565430e+003	1.269022221e-009	4.102565430e+003	1.401248562e-009	4.102565430e+003	1.841706010e-009	4.102565430e+003	7.167227922e-010	4.102565430e+003	1.206843625e-009	4.102565430e+003	2.066415705e-009
4.102687988e+003	1.987382037e-009	4.102687988e+003	1.766553348e-009	4.102687988e+003	1.261524440e-009	4.102687988e+003	2.136385069e-009	4.102687988e+003	1.148297124e-009	4.102687988e+003	1.910481773e-009	4.102687988e+003	1.800057547e-009	4.102687988e+003	1.614353096e-009	4.102687988e+003	1.896136581e-009	4.102687988e+003	8.200623514e-010	4.102687988e+003	2.053193837e-009	4.102687988e+003	1.673679750e-009	4.102687988e+003	1.643524428e-009
4.102810547e+003	1.306163955e-009	4.102810547e+003	1.397659211e-009	4.102810547e+003	1.673587158e-009	4.102810547e+003	1.209477074e-009	4.102810547e+003	1.388678394e-009	4.102810547e+003	1.674528627e-009	4.102810547e+003	1.464247834e-009	4.102810547e+003	1.434493746e-009	4.102810547e+003	2.397678944e-009	4.102810547e+003	1.470465860e-009	4.102810547e+003	2.694847678e-009	4.102810547e+003	2.256486331e-009	4.102810547e+003	1.849972064e-009
4.102932617e+003	1.668388094e-009	4.102932617e+003	9.840187554e-010	4.102932617e+003	1.424394713e-009	4.102932617e+003	1.098380054e-009	4.102932617e+003	1.990263288e-009	4.102932617e+003	1.440953468e-009	4.102932617e+003	1.771159441e-009	4.102932617e+003	1.108677594e-009	4.102932617e+003	1.367478797e-009	4.102932617e+003	1.710408148e-009	4.102932617e+003	1.152206996e-009	4.102932617e+003	1.891915291e-009	4.102932617e+003	1.471974209e-009
4.103055176e+003	1.416219253e-009	4.103055176e+003	1.075678768e-009	4.103055176e+003	1.937638716e-009	4.103055176e+003	1.292051466e-009	4.103055176e+003	1.683083561e-009	4.103055176e+003	9.935740009e-010	4.103055176e+003	1.453214549e-009	4.103055176e+003	1.636167868e-009	4.103055176e+003	1.174498609e-009	4.103055176e+003	1.671542238e-009	4.103055176e+003	1.660581339e-009	4.103055176e+003	9.200216700e-010	4.103055176e+003	2.269997301e-009
4.103177734e+003	2.097662266e-009	4.103177734e+003	1.891218959e-009	4.103177734e+003	1.380758619e-009	4.103177734e+003	1.778811209e-009	4.103177734e+003	1.356369572e-009	4.103177734e+003	1.487453938e-009	4.103177734e+003	2.095398077e-009	4.103177734e+003	1.586366927e-009	4.103177734e+003	1.046314368e-009	4.103177734e+003	1.793630910e-009	4.103177734e+003	1.974424846e-009	4.103177734e+003	1.250638371e-009	4.103177734e+003	1.300390351e-009
4.103300293e+003	1.635784175e-009	4.103300293e+003	1.601427657e-009	4.103300293e+003	1.413041351e-009	4.103300293e+003	1.116274739e-009	4.103300293e+003	1.528092319e-009	4.103300293e+003	8.989078926e-010	4.103300293e+003	2.164236346e-009	4.103300293e+003	1.706979780e-009	4.103300293e+003	1.834221997e-009	4.103300293e+003	1.574030906e-009	4.103300293e+003	1.727326948e-009	4.103300293e+003	1.711282005e-009	4.103300293e+003	1.825190665e-009
4.103422363e+003	1.464759647e-009	4.103422363e+003	1.722267107e-009	4.103422363e+003	2.160214452e-009	4.103422363e+003	1.572368791e-009	4.103422363e+003	9.018858438e-010	4.103422363e+003	1.009144102e-009	4.103422363e+003	1.308099074e-009	4.103422363e+003	1.910739345e-009	4.103422363e+003	1.358787416e-009	4.103422363e+003	1.696796481e-009	4.103422363e+003	1.458549614e-009	4.103422363e+003	1.396452065e-009	4.103422363e+003	1.467387989e-009
4.103544922e+003	1.700210861e-009	4.103544922e+003	1.361177726e-009	4.103544922e+003	2.362759099e-009	4.103544922e+003	1.626284885e-009	4.103544922e+003	1.111169712e-009	4.103544922e+003	1.912287884e-009	4.103544922e+003	1.757065049e-009	4.103544922e+003	1.516122672e-009	4.103544922e+003	1.977642494e-009	4.103544922e+003	1.446829989e-009	4.103544922e+003	1.605666378e-009	4.103544922e+003	1.647347703e-009	4.103544922e+003	1.166603147e-009
4.103667480e+003	1.579249620e-009	4.103667480e+003	1.239588765e-009	4.103667480e+003	2.059679760e-009	4.103667480e+003	1.281709849e-009	4.103667480e+003	1.695493856e-009	4.103667480e+003	2.305893476e-009	4.103667480e+003	1.744101197e-009	4.103667480e+003	1.485340628e-009	4.103667480e+003	1.340170530e-009	4.103667480e+003	1.614896106e-009	4.103667480e+003	1.367732261e-009	4.103667480e+003	1.097742786e-009	4.103667480e+003	1.636391467e-009
4.103790039e+003	1.369409808e-009	4.103790039e+003	1.310271780e-009	4.103790039e+003	1.174966346e-009	4.103790039e+003	1.738295063e-009	4.103790039e+003	1.650668824e-009	4.103790039e+003	1.670022898e-009	4.103790039e+003	5.845678386e-010	4.103790039e+003	1.676293215e-009	4.103790039e+003	1.271692085e-009	4.103790039e+003	2.196358428e-009	4.103790039e+003	1.587206255e-009	4.103790039e+003	1.455863763e-009	4.103790039e+003	1.435026653e-009
4.103912109e+003	1.045398768e-009	4.103912109e+003	1.386094794e-009	4.103912109e+003	1.191072685e-009	4.103912109e+003	1.863584620e-009	4.103912109e+003	2.531011178e-009	4.103912109e+003	1.302207564e-009	4.103912109e+003	1.343291700e-009	4.103912109e+003	1.544771977e-009	4.103912109e+003	1.603547739e-009	4.103912109e+003	1.521186954e-009	4.103912109e+003	2.069235894e-009	4.103912109e+003	1.295407559e-009	4.103912109e+003	1.212584144e-009
4.104034668e+003	1.876997890e-009	4.104034668e+003	1.416296858e-009	4.104034668e+003	1.479690703e-009	4.104034668e+003	1.875026800e-009	4.104034668e+003	1.444913522e-009	4.104034668e+003	1.241837189e-009	4.104034668e+003	1.288752549e-009	4.104034668e+003	2.216062001e-009	4.104034668e+003	1.663583382e-009	4.104034668e+003	1.377854497e-009	4.104034668e+003	2.443135028e-009	4.104034668e+003	1.210139655e-009	4.104034668e+003	1.703082009e-009
4.104157227e+003	1.002179117e-009	4.104157227e+003	1.345537348e-009	4.104157227e+003	7.574460503e-010	4.104157227e+003	1.592770027e-009	4.104157227e+003	1.227315249e-009	4.104157227e+003	7.802904434e-010	4.104157227e+003	1.831501395e-009	4.104157227e+003	1.288090523e-009	4.104157227e+003	1.870394062e-009	4.104157227e+003	2.286899337e-009	4.104157227e+003	1.184080056e-009	4.104157227e+003	1.765478430e-009	4.104157227e+003	1.594482657e-009
4.104279785e+003	1.332109423e-009	4.104279785e+003	1.635070412e-009	4.104279785e+003	1.088583668e-009	4.104279785e+003	1.276838857e-009	4.104279785e+003	1.753067358e-009	4.104279785e+003	1.290823670e-009	4.104279785e+003	1.236014069e-009	4.104279785e+003	1.075619926e-009	4.104279785e+003	1.638324698e-009	4.104279785e+003	2.526517662e-009	4.104279785e+003	2.306393299e-009	4.104279785e+003	9.126124856e-010	4.104279785e+003	9.829035363e-010
4.104401855e+003	1.852908937e-009	4.104401855e+003	1.478699829e-009	4.104401855e+003	2.040106528e-009	4.104401855e+003	7.480592257e-010	4.104401855e+003	2.013675227e-009	4.104401855e+003	9.063318984e-010	4.104401855e+003	1.651004000e-009	4.104401855e+003	2.055951631e-009	4.104401855e+003	1.684388518e-009	4.104401855e+003	1.250033854e-009	4.104401855e+003	9.307505322e-010	4.104401855e+003	1.746688016e-009	4.104401855e+003	1.381325831e-009
4.104524414e+003	1.667865512e-009	4.104524414e+003	1.623918111e-009	4.104524414e+003	1.192817622e-009	4.104524414e+003	2.196938853e-009	4.104524414e+003	1.301186492e-009	4.104524414e+003	1.605257594e-009	4.104524414e+003	2.449284109e-009	4.104524414e+003	2.380049713e-009	4.104524414e+003	1.814740247e-009	4.104524414e+003	9.153378611e-010	4.104524414e+003	1.368903102e-009	4.104524414e+003	1.898623703e-009	4.104524414e+003	2.174348701e-009
4.104646973e+003	1.609573252e-009	4.104646973e+003	2.344724193e-009	4.104646973e+003	1.231291402e-009	4.104646973e+003	1.661667137e-009	4.104646973e+003	1.470621735e-009	4.104646973e+003	2.192043214e-009	4.104646973e+003	1.407441275e-009	4.104646973e+003	1.471980315e-009	4.104646973e+003	1.406112449e-009	4.104646973e+003	2.166692381e-009	4.104646973e+003	1.610688138e-009	4.104646973e+003	1.581815567e-009	4.104646973e+003	1.524201765e-009
4.104769531e+003	1.436313068e-009	4.104769531e+003	9.453371419e-010	4.104769531e+003	1.278771200e-009	4.104769531e+003	1.068776845e-009	4.104769531e+003	2.105360997e-009	4.104769531e+003	1.161935437e-009	4.104769531e+003	1.175986974e-009	4.104769531e+003	1.768726499e-009	4.104769531e+003	1.178859899e-009	4.104769531e+003	1.329282351e-009	4.104769531e+003	1.792340165e-009	4.104769531e+003	1.618800094e-009	4.104769531e+003	1.197450139e-009
4.104892090e+003	1.810906980e-009	4.104892090e+003	1.872070499e-009	4.104892090e+003	1.483922318e-009	4.104892090e+003	1.843795894e-009	4.104892090e+003	1.708971964e-009	4.104891602e+003	1.836802599e-009	4.104891602e+003	1.423850593e-009	4.104891602e+003	1.582860842e-009	4.104891602e+003	1.943539774e-009	4.104891602e+003	1.314391929e-009	4.104891602e+003	1.644419045e-009	4.104891602e+003	2.205446936e-009	4.104891602e+003	1.860635757e-009
4.105014160e+003	1.945858363e-009	4.105014160e+003	2.138228261e-009	4.105014160e+003	2.007799038e-009	4.105014160e+003	1.888181833e-009	4.105014160e+003	1.210829104e-009	4.105014160e+003	1.640587111e-009	4.105014160e+003	1.684949291e-009	4.105014160e+003	1.807711536e-009	4.105014160e+003	1.224864765e-009	4.105014160e+003	9.256745925e-010	4.105014160e+003	1.530154115e-009	4.105014160e+003	9.800175116e-010	4.105014160e+003	1.430520702e-009
4.105136719e+003	1.505158109e-009	4.105136719e+003	1.678973738e-009	4.105136719e+003	1.197820731e-009	4.105136719e+003	2.104740160e-009	4.105136719e+003	9.679864688e-010	4.105136719e+003	1.775508851e-009	4.105136719e+003	1.379583447e-009	4.105136719e+003	1.850593123e-009	4.105136719e+003	1.419664053e-009	4.105136719e+003	1.147967499e-009	4.105136719e+003	1.801114480e-009	4.105136719e+003	1.495215840e-009	4.105136719e+003	1.229248370e-009
4.105259277e+003	1.810148809e-009	4.105259277e+003	1.797035409e-009	4.105259277e+003	1.821757523e-009	4.105259277e+003	1.117686943e-009	4.105259277e+003	1.625077295e-009	4.105259277e+003	1.255517357e-009	4.105259277e+003	1.512902359e-009	4.105259277e+003	1.495370383e-009	4.105259277e+003	2.213225159e-009	4.105259277e+003	1.372613245e-009	4.105259277e+003	2.026099954e-009	4.105259277e+003	1.338835376e-009	4.105259277e+003	1.287918439e-009
4.105381836e+003	1.954311157e-009	4.105381836e+003	1.577166286e-009	4.105381836e+003	1.528311588e-009	4.105381836e+003	1.058042098e-009	4.105381836e+003	1.907010327e-009	4.105381836e+003	1.732225030e-009	4.105381836e+003	1.845584352e-009	4.105381836e+003	1.196320265e-009	4.105381836e+003	1.443848041e-009	4.105381836e+003	1.494899537e-009	4.105381836e+003	1.057559373e-009	4.105381836e+003	2.066092408e-009	4.105381836e+003	1.613328138e-009
4.105503906e+003	1.911088621e-009	4.105503906e+003	1.666953020e-009	4.105503906e+003	1.700620089e-009	4.105503906e+003	2.052689352e-009	4.105503906e+003	2.133335952e-009	4.105503906e+003	1.446075593e-009	4.105503906e+003	1.308778974e-009	4.105503906e+003	1.770333991e-009	4.105503906e+003	9.811723656e-010	4.105503906e+003	2.159145529e-009	4.105503906e+003	1.195069599e-009	4.105503906e+003	1.536741401e-009	4.105503906e+003	1.736988220e-009
4.105626465e+003	1.866821586e-009	4.105626465e+003	9.985479110e-010	4.105626465e+003	1.200324173e-009	4.105626465e+003	1.572662556e-009	4.105626465e+003	2.300051261e-009	4.105626465e+003	1.187110188e-009	4.105626465e+003	1.479967593e-009	4.105626465e+003	1.570131580e-009	4.105626465e+003	1.232582147e-009	4.105626465e+003	1.897217716e-009	4.105626465e+003	1.459752208e-009	4.105626465e+003	1.526422211e-009	4.105626465e+003	1.923263104e-009
4.105749023e+003	1.323004151e-009	4.105749023e+003	1.627168511e-009	4.105749023e+003	1.647136538e-009	4.105749023e+003	1.899198354e-009	4.105749023e+003	2.205378768e-009	4.105749023e+003	1.251513004e-009	4.105749023e+003	1.426802565e-009	4.105749023e+003	1.323326226e-009	4.105749023e+003	1.932378257e-009	4.105749023e+003	2.022594092e-009	4.105749023e+003	1.817788475e-009	4.105749023e+003	9.020225678e-010	4.105749023e+003	2.023194501e-009
4.105871582e+003	2.075978500e-009	4.105871582e+003	1.462322152e-009	4.105871582e+003	7.678476743e-010	4.105871582e+003	1.161121310e-009	4.105871582e+003	1.531001326e-009	4.105871582e+003	1.150606166e-009	4.105871582e+003	1.424621421e-009	4.105871582e+003	1.585543474e-009	4.105871582e+003	1.344487965e-009	4.105871582e+003	1.464878330e-009	4.105871582e+003	2.178189851e-009	4.105871582e+003	1.476237466e-009	4.105871582e+003	1.955374529e-009
4.105993652e+003	1.452945542e-009	4.105993652e+003	1.558552620e-009	4.105993652e+003	1.632297519e-009	4.105993652e+003	2.005796196e-009	4.105993652e+003	1.888109225e-009	4.105993652e+003	1.863012633e-009	4.105993652e+003	1.265655469e-009	4.105993652e+003	1.735324218e-009	4.105993652e+003	1.884555179e-009	4.105993652e+003	1.064474398e-009	4.105993652e+003	1.735228516e-009	4.105993652e+003	1.607127209e-009	4.105993652e+003	1.702729735e-009
4.106116211e+003	1.570445107e-009	4.106116211e+003	1.610616751e-009	4.106116211e+003	2.029305390e-009	4.106116211e+003	1.585740983e-009	4.106116211e+003	1.158785956e-009	4.106116211e+003	1.966527385e-009	4.106116211e+003	1.503175362e-009	4.106116211e+003	2.302684265e-009	4.106116211e+003	1.165472607e-009	4.106116211e+003	1.252221882e-009	4.106116211e+003	1.604517963e-009	4.106116211e+003	1.042651077e-009	4.106116211e+003	1.634500424e-009
4.106238770e+003	2.026146362e-009	4.106238770e+003	2.132990673e-009	4.106238770e+003	9.547819202e-010	4.106238770e+003	1.559499752e-009	4.106238770e+003	1.630960478e-009	4.106238770e+003	2.496308715e-009	4.106238770e+003	9.491171182e-010	4.106238770e+003	1.211943101e-009	4.106238770e+003	1.407485128e-009	4.106238770e+003	1.368979263e-009	4.106238770e+003	1.402009508e-009	4.106238770e+003	1.920116510e-009	4.106238770e+003	1.215670009e-009
4.106361328e+003	1.168880659e-009	4.106361328e+003	1.781232606e-009	4.106361328e+003	1.480394696e-009	4.106361328e+003	2.299132218e-009	4.106361328e+003	1.495592428e-009	4.106361328e+003	2.098914154e-009	4.106361328e+003	1.490879642e-009	4.106361328e+003	1.486552992e-009	4.106361328e+003	9.454488303e-010	4.106361328e+003	1.487858836e-009	4.106361328e+003	1.672591177e-009	4.106361328e+003	1.286095341e-009	4.106361328e+003	1.229001789e-009
4.106483398e+003	1.493604018e-009	4.106483398e+003	1.835769425e-009	4.106483398e+003	1.560502172e-009	4.106483398e+003	2.079146411e-009	4.106483398e+003	1.543528194e-009	4.106483398e+003	1.418277162e-009	4.106483398e+003	2.746955108e-009	4.106483398e+003	1.729432819e-009	4.106483398e+003	1.202941746e-009	4.106483398e+003	1.642198932e-009	4.106483398e+003	1.010632356e-009	4.106483398e+003	1.537487804e-009	4.106483398e+003	1.085901702e-009
4.106605957e+003	1.326339594e-009	4.106605957e+003	1.680327877e-009	4.106605957e+003	1.429662944e-009	4.106605957e+003	2.078968775e-009	4.106605957e+003	2.330852400e-009	4.106605957e+003	2.171253843e-009	4.106605957e+003	2.412172684e-009	4.106605957e+003	1.202763111e-009	4.106605957e+003	1.441224362e-009	4.106605957e+003	9.586385019e-010	4.106605957e+003	1.810062322e-009	4.106605957e+003	1.865710697e-009	4.106605957e+003	1.347168488e-009
4.106728516e+003	1.458593468e-009	4.106728516e+003	1.368666847e-009	4.106728516e+003	1.727192833e-009	4.106728516e+003	1.621714874e-009	4.106728516e+003	1.733241883e-009	4.106728516e+003	1.634384406e-009	4.106728516e+003	1.152299922e-009	4.106728516e+003	2.105599695e-009	4.106728516e+003	1.710453335e-009	4.106728516e+003	1.663439386e-009	4.106728516e+003	1.308989472e-009	4.106728516e+003	1.550604423e-009	4.106728516e+003	1.664294702e-009
4.106851074e+003	2.660260234e-009	4.106851074e+003	2.299187507e-009	4.106851074e+003	1.941214078e-009	4.106851074e+003	1.703646335e-009	4.106851074e+003	1.910808844e-009	4.106851074e+003	8.927957262e-010	4.106851074e+003	1.577561193e-009	4.106851074e+003	1.824403628e-009	4.106851074e+003	2.440975422e-009	4.106851074e+003	1.800546934e-009	4.106851074e+003	1.515239823e-009	4.106851074e+003	1.716129128e-009	4.106851074e+003	2.299955559e-009
4.106973145e+003	1.337616684e-009	4.106973145e+003	1.063931054e-009	4.106973145e+003	1.353928081e-009	4.106973145e+003	1.633432833e-009	4.106973145e+003	5.911645617e-010	4.106973145e+003	1.651180415e-009	4.106973145e+003	1.431345598e-009	4.106973145e+003	1.875108291e-009	4.106973145e+003	1.945391404e-009	4.106973145e+003	1.447028608e-009	4.106973145e+003	1.915418935e-009	4.106973145e+003	2.318708558e-009	4.106973145e+003	1.179545572e-009
4.107095703e+003	1.544100181e-009	4.107095703e+003	1.800998795e-009	4.107095703e+003	1.637496694e-009	4.107095703e+003	1.448255182e-009	4.107095703e+003	1.380609294e-009	4.107095703e+003	8.092043702e-010	4.107095703e+003	1.942691785e-009	4.107095703e+003	1.839979058e-009	4.107095703e+003	1.238970482e-009	4.107095703e+003	1.945487105e-009	4.107095703e+003	1.848085573e-009	4.107095703e+003	1.617501022e-009	4.107095703e+003	2.271830501e-009
4.107218262e+003	1.537158845e-009	4.107218262e+003	1.240269776e-009	4.107218262e+003	1.393790861e-009	4.107218262e+003	1.418338669e-009	4.107218262e+003	2.455847969e-009	4.107218262e+003	1.284300777e-009	4.107218262e+003	1.094169200e-009	4.107218262e+003	1.470131017e-009	4.107218262e+003	1.750731449e-009	4.107218262e+003	1.494423141e-009	4.107218262e+003	8.930741702e-010	4.107218262e+003	2.306010272e-009	4.107218262e+003	2.100904561e-009
4.107340820e+003	1.264043314e-009	4.107340820e+003	1.607535993e-009	4.107340820e+003	1.401610716e-009	4.107340820e+003	1.953881945e-009	4.107340820e+003	2.266465016e-009	4.107340820e+003	2.179788794e-009	4.107340820e+003	1.893597501e-009	4.107340820e+003	1.518184134e-009	4.107340820e+003	1.756642276e-009	4.107340820e+003	9.079057506e-010	4.107340820e+003	5.807273551e-010	4.107340820e+003	1.448676179e-009	4.107340820e+003	1.698927554e-009
4.107463379e+003	1.678428285e-009	4.107463379e+003	1.308058772e-009	4.107463379e+003	1.525296667e-009	4.107463379e+003	1.711282116e-009	4.107463379e+003	1.610363731e-009	4.107463379e+003	1.676874861e-009	4.107463379e+003	1.132855476e-009	4.107463379e+003	1.440469410e-009	4.107463379e+003	1.259184090e-009	4.107463379e+003	1.289505169e-009	4.107463379e+003	1.198282362e-009	4.107463379e+003	1.591609733e-009	4.107463379e+003	1.367497782e-009
4.107585449e+003	1.772127667e-009	4.107585449e+003	1.716790154e-009	4.107585449e+003	1.766178204e-009	4.107585449e+003	1.792007431e-009	4.107585449e+003	1.527947879e-009	4.107585449e+003	2.005705602e-009	4.107585449e+003	2.047429781e-009	4.107585449e+003	9.612665108e-010	4.107585449e+003	1.269367944e-009	4.107585449e+003	1.777960779e-009	4.107585449e+003	8.256333395e-010	4.107585449e+003	1.797926585e-009	4.107585449e+003	1.751455203e-009
4.107708008e+003	1.368370195e-009	4.107708008e+003	1.350808576e-009	4.107708008e+003	1.203611100e-009	4.107708008e+003	2.104207031e-009	4.107708008e+003	1.614163914e-009	4.107708008e+003	1.406389338e-009	4.107708008e+003	2.153936363e-009	4.107708008e+003	1.637809888e-009	4.107708008e+003	1.456123999e-009	4.107708008e+003	1.303534725e-009	4.107708008e+003	1.543609685e-009	4.107708008e+003	1.871082622e-009	4.107708008e+003	2.117623188e-009
4.107830566e+003	1.592512677e-009	4.107830566e+003	1.265707539e-009	4.107830566e+003	9.469069973e-010	4.107830566e+003	1.467780897e-009	4.107830566e+003	1.070429523e-009	4.107830566e+003	2.359865192e-009	4.107830566e+003	1.937694227e-009	4.107830566e+003	7.396726009e-010	4.107830566e+003	1.785049997e-009	4.107830566e+003	2.000837496e-009	4.107830566e+003	1.378256065e-009	4.107830566e+003	1.619127388e-009	4.107830566e+003	1.596500154e-009
4.107953125e+003	1.672184169e-009	4.107953125e+003	1.310142106e-009	4.107953125e+003	1.588359888e-009	4.107953125e+003	2.005745348e-009	4.107953125e+003	1.389252713e-009	4.107953125e+003	2.065929428e-009	4.107953125e+003	1.599015143e-009	4.107953125e+003	1.925928306e-009	4.107953125e+003	1.342877032e-009	4.107953125e+003	8.025597964e-010	4.107953125e+003	1.270564876e-009	4.107953125e+003	1.282451922e-009	4.107953125e+003	1.855572029e-009
4.108075195e+003	2.109166841e-009	4.108075195e+003	1.072552491e-009	4.108075195e+003	1.887071388e-009	4.108075195e+003	1.646501824e-009	4.108075195e+003	1.975045683e-009	4.108075195e+003	1.743969080e-009	4.108075195e+003	1.342109979e-009	4.108075195e+003	1.947920936e-009	4.108075195e+003	9.360593412e-010	4.108075195e+003	2.251002051e-009	4.108075195e+003	1.368610669e-009	4.108075195e+003	1.165787800e-009	4.108075195e+003	1.500892743e-009
4.108197754e+003	2.023482493e-009	4.108197754e+003	1.479508072e-009	4.108197754e+003	1.464561694e-009	4.108197754e+003	1.695243834e-009	4.108197754e+003	1.434906416e-009	4.108197754e+003	2.127372722e-009	4.108197754e+003	1.152239082e-009	4.108197754e+003	1.465727317e-009	4.108197754e+003	1.539899763e-009	4.108197754e+003	2.547876354e-009	4.108197754e+003	2.548554923e-009	4.108197754e+003	1.020537543e-009	4.108197754e+003	1.029883623e-009
4.108320313e+003	1.286133089e-009	4.108320313e+003	1.302572494e-009	4.108320313e+003	1.765132596e-009	4.108320313e+003	1.880353429e-009	4.108320313e+003	1.056908783e-009	4.108320313e+003	2.174888714e-009	4.108320313e+003	9.580534144e-010	4.108320313e+003	1.182754228e-009	4.108320313e+003	2.078138328e-009	4.108320313e+003	1.373257286e-009	4.108320313e+003	1.360659030e-009	4.108320313e+003	2.269799237e-009	4.108320313e+003	1.637583402e-009
4.108442871e+003	1.402671201e-009	4.108442871e+003	1.518380088e-009	4.108442871e+003	1.231203584e-009	4.108442871e+003	1.116222559e-009	4.108442871e+003	1.203768418e-009	4.108442871e+003	1.768994951e-009	4.108442871e+003	1.162922314e-009	4.108442871e+003	1.279243045e-009	4.108442871e+003	1.953430528e-009	4.108442871e+003	1.600011901e-009	4.108442871e+003	1.939041816e-009	4.108442871e+003	2.085552397e-009	4.108442871e+003	1.484660284e-009
4.108564941e+003	1.519246950e-009	4.108564941e+003	2.034167279e-009	4.108564941e+003	1.714874132e-009	4.108564941e+003	1.432772234e-009	4.108564941e+003	1.518487780e-009	4.108564941e+003	1.062577248e-009	4.108564941e+003	1.339849454e-009	4.108564941e+003	1.864713273e-009	4.108564941e+003	1.463355215e-009	4.108564941e+003	2.038484936e-009	4.108564941e+003	1.368153035e-009	4.108564941e+003	2.245452269e-009	4.108564941e+003	1.626113688e-009
4.108687500e+003	1.734100197e-009	4.108687500e+003	1.142506423e-009	4.108687500e+003	2.064352911e-009	4.108687500e+003	1.520928161e-009	4.108687500e+003	1.703503894e-009	4.108687500e+003	1.697109675e-009	4.108687500e+003	1.418877016e-009	4.108687500e+003	1.503139280e-009	4.108687500e+003	1.585233611e-009	4.108687500e+003	2.542035915e-009	4.108687500e+003	2.167862778e-009	4.108687500e+003	2.003046840e-009	4.108687500e+003	1.706489949e-009
4.108810059e+003	8.743565316e-010	4.108810059e+003	1.883436962e-009	4.108810059e+003	1.835893104e-009	4.108810059e+003	2.387758213e-009	4.108810059e+003	1.582871834e-009	4.108810059e+003	1.790205317e-009	4.108810059e+003	1.379929948e-009	4.108810059e+003	1.527680205e-009	4.108810059e+003	1.930747340e-009	4.108810059e+003	1.464785293e-009	4.108810059e+003	1.601351940e-009	4.108810059e+003	2.359326290e-009	4.108810059e+003	1.220462842e-009
4.108932617e+003	1.525229720e-009	4.108932617e+003	1.466673671e-009	4.108932617e+003	9.375771270e-010	4.108932617e+003	1.762897717e-009	4.108932617e+003	2.019050482e-009	4.108932617e+003	2.115724262e-009	4.108932617e+003	2.020722478e-009	4.108932617e+003	1.288341545e-009	4.108932617e+003	1.987452647e-009	4.108932617e+003	1.000426519e-009	4.108932617e+003	2.615121009e-009	4.108932617e+003	1.293014029e-009	4.108932617e+003	2.003335720e-009
4.109054688e+003	1.506559322e-009	4.109054688e+003	1.453140386e-009	4.109054688e+003	1.357995605e-009	4.109054688e+003	1.486798573e-009	4.109054688e+003	1.817336726e-009	4.109054688e+003	1.482506562e-009	4.109054688e+003	1.644578917e-009	4.109054688e+003	2.105500441e-009	4.109054688e+003	1.901401481e-009	4.109054688e+003	1.106443159e-009	4.109054688e+003	1.611021205e-009	4.109054688e+003	1.453396403e-009	4.109054688e+003	1.282427164e-009
4.109177246e+003	1.647508130e-009	4.109177246e+003	1.828850182e-009	4.109177246e+003	1.500140456e-009	4.109177246e+003	1.736088606e-009	4.109177246e+003	1.944897354e-009	4.109177246e+003	1.528861149e-009	4.109177246e+003	9.975162918e-010	4.109177246e+003	1.782910153e-009	4.109177246e+003	1.454915632e-009	4.109177246e+003	1.361223467e-009	4.109177246e+003	2.068996086e-009	4.109177246e+003	1.617443623e-009	4.109177246e+003	1.997571220e-009
4.109299805e+003	1.514599668e-009	4.109299805e+003	1.841187647e-009	4.109299805e+003	1.777170744e-009	4.109299805e+003	1.244166659e-009	4.109299805e+003	1.483498768e-009	4.109299805e+003	1.921201642e-009	4.109299805e+003	1.798984073e-009	4.109299805e+003	1.874773004e-009	4.109299805e+003	1.717475939e-009	4.109299805e+003	1.765449342e-009	4.109299805e+003	1.875990252e-009	4.109299805e+003	1.300697661e-009	4.109299805e+003	1.255759385e-009
4.109422363e+003	1.766583324e-009	4.109422363e+003	1.111361558e-009	4.109422363e+003	1.550804485e-009	4.109422363e+003	1.808850292e-009	4.109422363e+003	1.958526452e-009	4.109422363e+003	1.817120010e-009	4.109422363e+003	2.012360500e-009	4.109422363e+003	2.108461850e-009	4.109422363e+003	1.856313880e-009	4.109422363e+003	1.974515440e-009	4.109422363e+003	1.179427889e-009	4.109422363e+003	2.524677578e-009	4.109422363e+003	1.493820956e-009
[truncated: 48,109 more rows]
