# Supplementary material for: On-chip wavelength division multiplexing filters using extremely efficient gate-driven silicon microring resonator array
Source: Sci Rep. 2023 Mar 31;13:5269. doi: 10.1038/s41598-023-32313-0 (PMC10066274; doi:10.1038/s41598-023-32313-0)
Supplement: Supplementary file 1 — Supplementary Information. [file 41598_2023_32313_MOESM1_ESM.zip › WDM_datasets/EO tuning_ch3_1_-0.5_-4.5V.txt]

3.999958496e+003	1.581100473e-009	3.999958496e+003	1.382924109e-009	3.999958496e+003	2.704037216e-009	3.999958496e+003	1.256945992e-009	3.999958496e+003	1.967040530e-009	3.999958496e+003	1.706090269e-009	3.999958496e+003	1.728408527e-009	3.999958496e+003	1.771378932e-009	3.999958496e+003	1.589718912e-009	3.999958496e+003	1.626133894e-009	3.999958496e+003	1.437702513e-009	3.999958496e+003	2.644192421e-009	3.999958496e+003	2.193085935e-009
4.000080811e+003	1.422720941e-009	4.000080811e+003	1.641277003e-009	4.000080811e+003	1.626143886e-009	4.000080811e+003	1.044976439e-009	4.000080811e+003	1.588014387e-009	4.000080811e+003	1.229098490e-009	4.000080811e+003	1.882471512e-009	4.000080811e+003	2.393718113e-009	4.000080811e+003	2.027484181e-009	4.000080811e+003	1.206904909e-009	4.000080811e+003	1.689403284e-009	4.000080811e+003	1.889201462e-009	4.000080811e+003	1.431474161e-009
4.000203369e+003	1.380136783e-009	4.000203369e+003	1.515098158e-009	4.000203369e+003	1.657495807e-009	4.000203369e+003	1.579121389e-009	4.000203369e+003	1.393216098e-009	4.000203369e+003	1.810921191e-009	4.000203369e+003	1.101932767e-009	4.000203369e+003	1.927703108e-009	4.000203369e+003	1.784087211e-009	4.000203369e+003	2.023996082e-009	4.000203369e+003	1.111732595e-009	4.000203369e+003	1.982728426e-009	4.000203369e+003	2.014256761e-009
4.000325684e+003	2.132500621e-009	4.000325684e+003	2.547359435e-009	4.000325684e+003	1.679421047e-009	4.000325684e+003	2.136337995e-009	4.000325684e+003	1.254401916e-009	4.000325684e+003	1.772873404e-009	4.000325684e+003	1.233181668e-009	4.000325684e+003	1.783727166e-009	4.000325684e+003	1.712437858e-009	4.000325684e+003	1.798407978e-009	4.000325684e+003	2.016216305e-009	4.000325684e+003	1.286696860e-009	4.000325684e+003	1.449959375e-009
4.000448242e+003	1.676121464e-009	4.000448242e+003	1.427585494e-009	4.000448242e+003	1.582784237e-009	4.000448242e+003	1.746290446e-009	4.000448242e+003	2.093516249e-009	4.000448242e+003	1.408605121e-009	4.000448242e+003	1.180454290e-009	4.000448242e+003	9.006275170e-010	4.000448242e+003	1.644880343e-009	4.000448242e+003	1.628692403e-009	4.000448242e+003	2.495921470e-009	4.000448242e+003	1.851591436e-009	4.000448242e+003	1.237411396e-009
4.000570557e+003	1.852885845e-009	4.000570557e+003	1.858522447e-009	4.000570557e+003	1.293291363e-009	4.000570557e+003	2.012951361e-009	4.000570557e+003	1.786105486e-009	4.000570557e+003	1.714623998e-009	4.000570557e+003	1.524769977e-009	4.000570557e+003	2.047991776e-009	4.000570557e+003	1.348524958e-009	4.000570557e+003	1.339166333e-009	4.000570557e+003	1.347532752e-009	4.000570557e+003	1.195390675e-009	4.000570557e+003	1.299336194e-009
4.000693115e+003	1.531325289e-009	4.000693115e+003	2.462167803e-009	4.000693115e+003	1.908379010e-009	4.000693115e+003	1.740957489e-009	4.000693115e+003	1.672102345e-009	4.000693115e+003	2.317052994e-009	4.000693115e+003	1.599715915e-009	4.000693115e+003	1.623979506e-009	4.000693115e+003	2.481144845e-009	4.000693115e+003	1.256011850e-009	4.000693115e+003	1.800287364e-009	4.000693115e+003	1.311803444e-009	4.000693115e+003	3.155541384e-009
4.000815430e+003	1.650864334e-009	4.000815430e+003	1.862379806e-009	4.000815430e+003	1.585493403e-009	4.000815430e+003	2.098042851e-009	4.000815430e+003	7.912292488e-010	4.000815430e+003	1.776166103e-009	4.000815430e+003	1.521764603e-009	4.000815430e+003	2.833011825e-009	4.000815430e+003	1.603470245e-009	4.000815430e+003	1.537834970e-009	4.000815430e+003	2.124337817e-009	4.000815430e+003	1.714674291e-009	4.000815430e+003	7.341040553e-010
4.000937988e+003	2.432945845e-009	4.000937988e+003	1.248704917e-009	4.000937988e+003	1.210517797e-009	4.000937988e+003	2.053022641e-009	4.000937988e+003	1.178275477e-009	4.000937988e+003	1.617418421e-009	4.000937988e+003	1.973498032e-009	4.000937988e+003	1.387769233e-009	4.000937988e+003	1.560925611e-009	4.000937988e+003	1.364848012e-009	4.000937988e+003	1.257815074e-009	4.000937988e+003	1.848832420e-009	4.000937988e+003	8.120995543e-010
4.001060547e+003	1.604646416e-009	4.001060547e+003	2.197939164e-009	4.001060547e+003	1.164137453e-009	4.001060547e+003	2.425360579e-009	4.001060547e+003	1.116411741e-009	4.001060547e+003	2.498987905e-009	4.001060547e+003	1.245417769e-009	4.001060303e+003	1.621461188e-009	4.001060303e+003	1.553098983e-009	4.001060303e+003	1.983985864e-009	4.001060303e+003	1.877032307e-009	4.001060547e+003	1.679273276e-009	4.001060303e+003	5.067400943e-010
4.001182861e+003	2.100507324e-009	4.001182861e+003	1.539248728e-009	4.001182861e+003	1.164080277e-009	4.001182861e+003	1.506485603e-009	4.001182861e+003	9.424048208e-010	4.001182861e+003	1.824385643e-009	4.001182861e+003	1.229807478e-009	4.001182861e+003	1.726355614e-009	4.001182861e+003	1.937879857e-009	4.001182861e+003	2.026736112e-009	4.001182861e+003	1.986981024e-009	4.001182861e+003	1.378770209e-009	4.001182861e+003	2.530527787e-009
4.001305420e+003	1.638937319e-009	4.001305420e+003	1.487890589e-009	4.001305420e+003	2.133489385e-009	4.001305420e+003	1.552022844e-009	4.001305420e+003	1.173881659e-009	4.001305420e+003	1.753062806e-009	4.001305420e+003	2.135407184e-009	4.001305420e+003	1.058893750e-009	4.001305420e+003	1.477118983e-009	4.001305420e+003	1.099218272e-009	4.001305420e+003	1.598780552e-009	4.001305420e+003	1.616981993e-009	4.001305420e+003	2.049170167e-009
4.001427734e+003	1.492579282e-009	4.001427734e+003	1.234878533e-009	4.001427734e+003	1.307111086e-009	4.001427734e+003	1.674440475e-009	4.001427734e+003	1.727968324e-009	4.001427734e+003	1.339932942e-009	4.001427734e+003	2.821471723e-009	4.001427734e+003	1.949500561e-009	4.001427734e+003	1.840741670e-009	4.001427734e+003	1.530102156e-009	4.001427734e+003	1.877958677e-009	4.001427734e+003	1.184158771e-009	4.001427734e+003	8.562991427e-010
4.001550293e+003	2.751350703e-009	4.001550293e+003	1.935136940e-009	4.001550293e+003	1.276104444e-009	4.001550293e+003	1.820704698e-009	4.001550293e+003	2.067425564e-009	4.001550293e+003	1.573138064e-009	4.001550293e+003	1.202055899e-009	4.001550293e+003	2.129182386e-009	4.001550293e+003	2.221932860e-009	4.001550293e+003	1.635161673e-009	4.001550293e+003	1.560472529e-009	4.001550293e+003	2.010242861e-009	4.001550293e+003	1.065829203e-009
4.001672607e+003	1.602675548e-009	4.001672607e+003	1.434662056e-009	4.001672607e+003	1.546592410e-009	4.001672607e+003	1.971578012e-009	4.001672607e+003	1.624491097e-009	4.001672607e+003	1.824824403e-009	4.001672607e+003	2.220857942e-009	4.001672607e+003	1.593970511e-009	4.001672607e+003	1.102129055e-009	4.001672607e+003	1.843435293e-009	4.001672607e+003	1.014116568e-009	4.001672607e+003	1.396442406e-009	4.001672607e+003	1.435571884e-009
4.001795166e+003	2.134943777e-009	4.001795166e+003	1.361936453e-009	4.001795166e+003	2.082900963e-009	4.001795166e+003	2.084496797e-009	4.001795166e+003	1.423428153e-009	4.001795166e+003	1.374753977e-009	4.001795166e+003	1.145895934e-009	4.001795166e+003	2.392800402e-009	4.001795166e+003	1.863448729e-009	4.001795166e+003	1.739910327e-009	4.001795166e+003	2.051505410e-009	4.001795166e+003	1.946336203e-009	4.001795166e+003	1.496111679e-009
4.001917480e+003	1.630403035e-009	4.001917480e+003	1.825699814e-009	4.001917480e+003	2.102636065e-009	4.001917480e+003	1.571231367e-009	4.001917480e+003	1.258751992e-009	4.001917480e+003	1.280535789e-009	4.001917480e+003	1.620128365e-009	4.001917480e+003	2.280075684e-009	4.001917480e+003	2.434089375e-009	4.001917480e+003	1.556564655e-009	4.001917480e+003	1.098538482e-009	4.001917480e+003	1.946741657e-009	4.001917480e+003	5.302083217e-010
4.002040039e+003	1.168289909e-009	4.002040039e+003	1.891054202e-009	4.002040039e+003	1.951498074e-009	4.002040039e+003	1.546396122e-009	4.002040039e+003	1.666970562e-009	4.002040039e+003	2.093479168e-009	4.002040039e+003	2.772819974e-009	4.002040039e+003	1.765259605e-009	4.002040039e+003	1.622122880e-009	4.002040039e+003	1.066683741e-009	4.002040039e+003	1.831899410e-009	4.002040039e+003	1.731785271e-009	4.002040039e+003	1.086932322e-009
4.002162354e+003	1.517934556e-009	4.002162354e+003	1.689623441e-009	4.002162354e+003	1.355310530e-009	4.002162354e+003	2.000880128e-009	4.002162354e+003	1.585112819e-009	4.002162354e+003	2.240285069e-009	4.002162354e+003	1.733302613e-009	4.002162354e+003	2.285713174e-009	4.002162354e+003	1.691017992e-009	4.002162354e+003	1.667206706e-009	4.002162354e+003	2.131693488e-009	4.002162354e+003	1.047882003e-009	4.002162354e+003	7.537248048e-010
4.002284912e+003	2.163820678e-009	4.002284912e+003	1.748939882e-009	4.002284912e+003	1.794889459e-009	4.002284912e+003	1.717999853e-009	4.002284912e+003	2.165379653e-009	4.002284912e+003	1.991834919e-009	4.002284912e+003	1.796773952e-009	4.002284912e+003	2.316404624e-009	4.002284912e+003	1.053177434e-009	4.002284912e+003	1.960110962e-009	4.002284912e+003	1.214450096e-009	4.002284912e+003	1.919252979e-009	4.002284912e+003	1.730461108e-009
4.002407227e+003	1.887791257e-009	4.002407227e+003	1.440405906e-009	4.002407227e+003	1.428381524e-009	4.002407227e+003	1.654742898e-009	4.002407227e+003	1.446963993e-009	4.002407227e+003	9.947811463e-010	4.002407227e+003	1.463089316e-009	4.002407227e+003	2.069661775e-009	4.002407227e+003	1.865123167e-009	4.002407227e+003	1.681104034e-009	4.002407227e+003	1.991592669e-009	4.002407227e+003	1.539272598e-009	4.002407227e+003	1.042746445e-009
4.002529785e+003	2.838409285e-009	4.002529785e+003	2.236567598e-009	4.002529785e+003	2.165922330e-009	4.002529785e+003	1.494030344e-009	4.002529785e+003	2.030469348e-009	4.002529785e+003	2.259325171e-009	4.002529785e+003	1.448484332e-009	4.002529785e+003	2.009675093e-009	4.002529785e+003	2.119784792e-009	4.002529785e+003	1.375957459e-009	4.002529785e+003	1.472587385e-009	4.002529785e+003	1.193235621e-009	4.002529785e+003	2.267497079e-009
4.002652100e+003	1.498981717e-009	4.002652100e+003	1.831351626e-009	4.002652100e+003	1.551840656e-009	4.002652100e+003	1.680952266e-009	4.002652100e+003	1.333529509e-009	4.002652100e+003	1.500365943e-009	4.002652100e+003	1.590660048e-009	4.002652100e+003	1.315400677e-009	4.002652100e+003	1.968956553e-009	4.002652100e+003	1.581508813e-009	4.002652100e+003	1.375383030e-009	4.002652100e+003	1.730022237e-009	4.002652100e+003	1.018800266e-009
4.002774658e+003	1.478837830e-009	4.002774658e+003	1.835435470e-009	4.002774658e+003	1.549014472e-009	4.002774658e+003	1.385262460e-009	4.002774658e+003	1.726813359e-009	4.002774658e+003	1.670521166e-009	4.002774658e+003	1.195516242e-009	4.002774658e+003	1.784992931e-009	4.002774658e+003	2.332145144e-009	4.002774658e+003	1.367683522e-009	4.002774658e+003	2.266018706e-009	4.002774658e+003	1.016523865e-009	4.002774658e+003	1.660210081e-009
4.002896973e+003	2.057280790e-009	4.002896973e+003	1.872816124e-009	4.002896973e+003	1.697106788e-009	4.002896973e+003	1.468412725e-009	4.002896973e+003	1.664455240e-009	4.002896973e+003	1.532546423e-009	4.002896973e+003	2.091678386e-009	4.002896973e+003	1.192003607e-009	4.002896973e+003	1.320146881e-009	4.002896973e+003	1.745639078e-009	4.002896973e+003	9.970737569e-010	4.002896973e+003	2.275841071e-009	4.002896973e+003	1.015400541e-009
4.003019531e+003	2.343551131e-009	4.003019531e+003	1.451276432e-009	4.003019531e+003	1.259207627e-009	4.003019531e+003	1.363872570e-009	4.003019531e+003	1.135085914e-009	4.003019531e+003	1.622580514e-009	4.003019531e+003	1.905496649e-009	4.003019531e+003	1.885421819e-009	4.003019531e+003	1.429806384e-009	4.003019531e+003	1.639224090e-009	4.003019531e+003	1.475872091e-009	4.003019531e+003	1.500044422e-009	4.003019531e+003	2.068362814e-009
4.003141846e+003	1.999487909e-009	4.003141846e+003	2.241862918e-009	4.003141846e+003	1.825535612e-009	4.003141846e+003	1.988493148e-009	4.003141846e+003	1.700570684e-009	4.003141846e+003	1.655715010e-009	4.003141846e+003	9.909039145e-010	4.003141846e+003	1.570718333e-009	4.003141846e+003	2.108230479e-009	4.003141846e+003	1.595701571e-009	4.003141846e+003	1.457643783e-009	4.003141846e+003	1.505174541e-009	4.003141846e+003	9.225579189e-010
4.003264404e+003	2.335774241e-009	4.003264404e+003	2.199585403e-009	4.003264404e+003	1.318601450e-009	4.003264404e+003	1.283198658e-009	4.003264404e+003	1.589130605e-009	4.003264404e+003	1.667882943e-009	4.003264404e+003	1.680833583e-009	4.003264404e+003	1.181981069e-009	4.003264404e+003	1.938010419e-009	4.003264404e+003	2.004123090e-009	4.003264404e+003	1.690049323e-009	4.003264404e+003	2.628465223e-009	4.003264404e+003	2.967956436e-010
4.003386719e+003	1.527933668e-009	4.003386963e+003	2.476781225e-009	4.003386719e+003	2.309289204e-009	4.003386963e+003	1.796797378e-009	4.003386719e+003	1.857692888e-009	4.003386719e+003	2.150084111e-009	4.003386719e+003	1.855776532e-009	4.003386719e+003	2.016921741e-009	4.003386719e+003	1.127388738e-009	4.003386719e+003	1.752798684e-009	4.003386719e+003	2.653074871e-009	4.003386719e+003	1.973394559e-009	4.003386719e+003	8.600031798e-010
4.003509277e+003	1.726591536e-009	4.003509277e+003	2.142464650e-009	4.003509277e+003	1.496514912e-009	4.003509277e+003	1.791966020e-009	4.003509277e+003	1.406766259e-009	4.003509277e+003	1.655642179e-009	4.003509277e+003	2.357784412e-009	4.003509277e+003	1.361547430e-009	4.003509277e+003	1.836109265e-009	4.003509277e+003	1.560215956e-009	4.003509277e+003	2.465679882e-009	4.003509277e+003	1.419530604e-009	4.003509277e+003	6.766035510e-010
4.003631836e+003	1.917290104e-009	4.003631836e+003	1.975680952e-009	4.003631836e+003	1.757241352e-009	4.003631836e+003	1.381687320e-009	4.003631836e+003	2.133677901e-009	4.003631836e+003	2.105453145e-009	4.003631836e+003	1.628110868e-009	4.003631836e+003	9.189226602e-010	4.003631836e+003	2.153265344e-009	4.003631836e+003	2.027955359e-009	4.003631836e+003	1.943632588e-009	4.003631836e+003	1.806884642e-009	4.003631836e+003	3.430231654e-009
4.003754150e+003	1.701727537e-009	4.003754150e+003	1.247449810e-009	4.003754150e+003	1.446800790e-009	4.003754150e+003	1.962523477e-009	4.003754150e+003	2.299853863e-009	4.003754150e+003	2.248908393e-009	4.003754150e+003	1.409440009e-009	4.003754150e+003	2.694078516e-009	4.003754150e+003	2.359304307e-009	4.003754150e+003	2.110712716e-009	4.003754150e+003	2.144711742e-009	4.003754150e+003	1.505158886e-009	4.003754150e+003	1.558848717e-009
4.003876709e+003	1.635550362e-009	4.003876709e+003	1.437733155e-009	4.003876709e+003	2.637863039e-009	4.003876709e+003	1.485917611e-009	4.003876709e+003	2.351590700e-009	4.003876709e+003	2.298508717e-009	4.003876709e+003	1.141629680e-009	4.003876709e+003	1.067986144e-009	4.003876709e+003	2.029680202e-009	4.003876709e+003	2.074967753e-009	4.003876709e+003	2.313571335e-009	4.003876709e+003	1.320504817e-009	4.003876709e+003	5.341591058e-010
4.003999023e+003	1.671972671e-009	4.003999023e+003	1.595899635e-009	4.003999023e+003	1.321502463e-009	4.003999023e+003	1.191022725e-009	4.003999023e+003	1.264045535e-009	4.003999023e+003	1.741008449e-009	4.003999023e+003	1.744487999e-009	4.003999023e+003	1.241545644e-009	4.003999023e+003	1.929648885e-009	4.003999023e+003	1.252895787e-009	4.003999023e+003	1.355359713e-009	4.003999023e+003	1.614162359e-009	4.003999023e+003	1.905786640e-009
4.004121582e+003	1.900018587e-009	4.004121582e+003	1.697023744e-009	4.004121582e+003	1.762549218e-009	4.004121582e+003	1.933465832e-009	4.004121582e+003	1.437626795e-009	4.004121582e+003	2.371258967e-009	4.004121582e+003	2.155397860e-009	4.004121582e+003	1.651867643e-009	4.004121582e+003	1.181813647e-009	4.004121582e+003	2.002324528e-009	4.004121582e+003	1.180439635e-009	4.004121582e+003	1.962171314e-009	4.004121582e+003	2.530126775e-009
4.004243896e+003	1.105877057e-009	4.004243896e+003	2.442475777e-009	4.004243896e+003	2.173487390e-009	4.004243896e+003	2.128122123e-009	4.004243896e+003	2.367650742e-009	4.004243896e+003	2.002112032e-009	4.004243896e+003	1.509545045e-009	4.004243896e+003	1.668308935e-009	4.004243896e+003	1.358061996e-009	4.004243896e+003	2.046632419e-009	4.004243896e+003	2.310548641e-009	4.004243896e+003	1.257906113e-009	4.004243896e+003	1.838831309e-009
4.004366455e+003	1.572157182e-009	4.004366455e+003	1.546186623e-009	4.004366455e+003	1.660038218e-009	4.004366455e+003	1.788413195e-009	4.004366455e+003	2.349897832e-009	4.004366455e+003	1.486213708e-009	4.004366455e+003	1.895474444e-009	4.004366455e+003	1.300240249e-009	4.004366455e+003	2.065520865e-009	4.004366455e+003	1.705004138e-009	4.004366455e+003	1.797905824e-009	4.004366455e+003	2.044677982e-009	4.004366455e+003	2.749279471e-009
4.004488770e+003	1.819217110e-009	4.004488770e+003	1.636770719e-009	4.004488770e+003	2.308257363e-009	4.004488770e+003	1.762855084e-009	4.004488770e+003	1.887420220e-009	4.004488770e+003	2.159716184e-009	4.004488770e+003	1.588576048e-009	4.004488770e+003	1.979380881e-009	4.004488770e+003	2.437731794e-009	4.004488770e+003	1.986325548e-009	4.004488770e+003	1.900363422e-009	4.004488770e+003	1.652582404e-009	4.004488770e+003	1.808018846e-009
4.004611328e+003	2.081484984e-009	4.004611328e+003	2.358621742e-009	4.004611328e+003	1.471230804e-009	4.004611328e+003	1.453639653e-009	4.004611328e+003	2.120261078e-009	4.004611328e+003	2.323199189e-009	4.004611328e+003	1.956112161e-009	4.004611328e+003	1.767881508e-009	4.004611328e+003	1.526592963e-009	4.004611328e+003	2.470132099e-009	4.004611328e+003	2.213604855e-009	4.004611328e+003	1.185180842e-009	4.004611328e+003	1.107330339e-009
4.004733643e+003	2.527210885e-009	4.004733643e+003	1.733164945e-009	4.004733643e+003	1.672378569e-009	4.004733643e+003	1.962974228e-009	4.004733643e+003	2.123106357e-009	4.004733643e+003	2.123030196e-009	4.004733643e+003	2.140031707e-009	4.004733643e+003	1.216116208e-009	4.004733643e+003	1.238708580e-009	4.004733643e+003	1.414534490e-009	4.004733643e+003	2.283208511e-009	4.004733643e+003	1.520443327e-009	4.004733643e+003	6.971030975e-010
4.004856201e+003	1.541886507e-009	4.004856201e+003	1.971152352e-009	4.004856201e+003	1.497664437e-009	4.004856201e+003	1.357890134e-009	4.004856201e+003	1.669938743e-009	4.004856201e+003	1.595001353e-009	4.004856201e+003	1.147715811e-009	4.004856201e+003	1.907410896e-009	4.004856201e+003	1.680246720e-009	4.004856201e+003	1.640698133e-009	4.004856201e+003	2.451122638e-009	4.004856201e+003	2.227275475e-009	4.004856201e+003	7.335056451e-010
4.004978516e+003	1.975805741e-009	4.004978516e+003	2.194673998e-009	4.004978516e+003	1.338182787e-009	4.004978516e+003	1.648051473e-009	4.004978516e+003	2.979972269e-009	4.004978516e+003	1.758393431e-009	4.004978516e+003	2.157987566e-009	4.004978516e+003	2.323702786e-009	4.004978516e+003	1.770583014e-009	4.004978516e+003	1.679870132e-009	4.004978516e+003	2.437114732e-009	4.004978516e+003	1.943285088e-009	4.004978516e+003	1.269503169e-009
4.005101074e+003	1.031620123e-009	4.005101074e+003	2.688912648e-009	4.005101074e+003	1.042137043e-009	4.005101074e+003	1.301077579e-009	4.005101074e+003	2.119440623e-009	4.005101074e+003	1.337346234e-009	4.005101074e+003	2.058248461e-009	4.005101074e+003	2.272255273e-009	4.005101074e+003	1.897776825e-009	4.005101074e+003	2.195860160e-009	4.005101074e+003	1.920011483e-009	4.005101074e+003	1.673765349e-009	4.005101074e+003	4.510822826e-010
4.005223389e+003	1.676657035e-009	4.005223389e+003	2.201973714e-009	4.005223389e+003	2.157781065e-009	4.005223389e+003	2.116828490e-009	4.005223389e+003	2.115534858e-009	4.005223389e+003	1.720128595e-009	4.005223389e+003	2.460947446e-009	4.005223389e+003	1.060410870e-009	4.005223389e+003	1.527490467e-009	4.005223389e+003	1.066318256e-009	4.005223389e+003	1.455235155e-009	4.005223389e+003	2.365047047e-009	4.005223389e+003	7.823544590e-010
4.005345947e+003	1.711647379e-009	4.005345947e+003	1.576938802e-009	4.005345947e+003	2.367898988e-009	4.005345947e+003	1.407414407e-009	4.005345947e+003	1.582880382e-009	4.005345947e+003	1.125982863e-009	4.005345947e+003	2.030430712e-009	4.005345947e+003	2.083599293e-009	4.005345947e+003	9.830417591e-010	4.005345947e+003	1.482120537e-009	4.005345947e+003	9.744475227e-010	4.005345947e+003	1.391434856e-009	4.005345947e+003	9.479836915e-010
4.005468262e+003	1.189336074e-009	4.005468262e+003	1.296334706e-009	4.005468262e+003	1.766490620e-009	4.005468262e+003	2.310639458e-009	4.005468262e+003	1.724743570e-009	4.005468262e+003	1.997362054e-009	4.005468262e+003	2.002874089e-009	4.005468262e+003	2.076883332e-009	4.005468262e+003	2.039310720e-009	4.005468262e+003	2.041712577e-009	4.005468262e+003	1.109011105e-009	4.005468262e+003	1.762897384e-009	4.005468262e+003	5.339464426e-010
4.005590820e+003	1.817445416e-009	4.005590820e+003	1.767939795e-009	4.005590820e+003	2.012122691e-009	4.005590820e+003	1.524729676e-009	4.005590820e+003	1.839591923e-009	4.005590820e+003	1.676975891e-009	4.005590820e+003	2.168848212e-009	4.005590820e+003	1.831212848e-009	4.005590820e+003	2.648300912e-009	4.005590820e+003	1.682806672e-009	4.005590820e+003	1.587924348e-009	4.005590820e+003	2.095555951e-009	4.005590820e+003	1.775786740e-009
4.005713135e+003	1.106054692e-009	4.005713135e+003	1.102677838e-009	4.005713135e+003	6.942541542e-010	4.005713135e+003	1.721903731e-009	4.005713135e+003	1.592654897e-009	4.005713135e+003	2.191901105e-009	4.005713135e+003	1.869225441e-009	4.005713135e+003	1.897891400e-009	4.005713135e+003	1.620416024e-009	4.005713135e+003	2.388981901e-009	4.005713135e+003	1.344976575e-009	4.005713135e+003	2.552056344e-009	4.005713135e+003	9.354510500e-010
4.005835693e+003	2.069889371e-009	4.005835693e+003	1.592056265e-009	4.005835693e+003	1.762654023e-009	4.005835693e+003	1.873611266e-009	4.005835693e+003	2.270882593e-009	4.005835693e+003	1.398663962e-009	4.005835693e+003	1.267545624e-009	4.005835693e+003	1.731117139e-009	4.005835693e+003	1.427709617e-009	4.005835693e+003	1.903866842e-009	4.005835693e+003	1.465108701e-009	4.005835693e+003	1.368615332e-009	4.005835693e+003	1.642535552e-009
4.005958252e+003	1.891388157e-009	4.005958252e+003	1.476779476e-009	4.005958252e+003	2.006312672e-009	4.005958252e+003	1.135928462e-009	4.005958252e+003	2.071237182e-009	4.005958252e+003	2.372160690e-009	4.005958252e+003	1.802483496e-009	4.005958008e+003	1.892625390e-009	4.005958008e+003	1.801587546e-009	4.005958252e+003	1.406235572e-009	4.005958008e+003	1.800211202e-009	4.005958252e+003	1.818624584e-009	4.005958252e+003	2.635985430e-009
4.006080566e+003	2.473229399e-009	4.006080566e+003	1.374682923e-009	4.006080566e+003	1.484371071e-009	4.006080566e+003	1.609224087e-009	4.006080566e+003	2.180552183e-009	4.006080566e+003	1.869276955e-009	4.006080566e+003	1.444351527e-009	4.006080566e+003	2.279030076e-009	4.006080566e+003	1.298207875e-009	4.006080566e+003	1.561348939e-009	4.006080566e+003	1.410603412e-009	4.006080566e+003	1.502175828e-009	4.006080566e+003	1.732959887e-009
4.006203125e+003	1.738767019e-009	4.006203125e+003	2.550878397e-009	4.006203125e+003	1.345250356e-009	4.006203125e+003	1.871703237e-009	4.006203125e+003	1.876846900e-009	4.006203125e+003	1.238368075e-009	4.006203125e+003	1.918226245e-009	4.006203125e+003	1.973194719e-009	4.006203125e+003	2.800206955e-009	4.006203125e+003	1.415310869e-009	4.006203125e+003	2.245498676e-009	4.006203125e+003	1.186214460e-009	4.006203125e+003	2.000821064e-009
4.006325439e+003	1.903649904e-009	4.006325439e+003	2.065940974e-009	4.006325439e+003	1.457879484e-009	4.006325439e+003	1.111201686e-009	4.006325439e+003	1.695133478e-009	4.006325439e+003	2.105547070e-009	4.006325439e+003	1.843558195e-009	4.006325439e+003	1.203239064e-009	4.006325439e+003	1.530875537e-009	4.006325439e+003	1.853930232e-009	4.006325439e+003	1.239824243e-009	4.006325439e+003	2.146268718e-009	4.006325439e+003	1.443897446e-009
4.006447998e+003	1.906964364e-009	4.006447998e+003	1.690246720e-009	4.006447998e+003	1.797947902e-009	4.006447998e+003	1.772730296e-009	4.006447998e+003	1.939057803e-009	4.006447998e+003	2.448430569e-009	4.006447998e+003	2.002509492e-009	4.006447998e+003	1.672063932e-009	4.006447998e+003	2.456449932e-009	4.006447998e+003	2.164507240e-009	4.006447998e+003	1.331484811e-009	4.006447998e+003	1.692217921e-009	4.006447998e+003	1.161553409e-009
4.006570313e+003	1.550346407e-009	4.006570313e+003	1.931491411e-009	4.006570313e+003	1.093861335e-009	4.006570313e+003	1.215099021e-009	4.006570313e+003	1.748412859e-009	4.006570313e+003	1.808194483e-009	4.006570313e+003	1.862338617e-009	4.006570313e+003	2.102194196e-009	4.006570313e+003	1.256148074e-009	4.006570313e+003	2.453695025e-009	4.006570313e+003	1.547968309e-009	4.006570313e+003	1.441188169e-009	4.006570313e+003	3.632383283e-010
4.006692871e+003	1.346052159e-009	4.006692871e+003	2.112005237e-009	4.006692871e+003	1.999231225e-009	4.006692871e+003	1.864363108e-009	4.006692871e+003	1.140059935e-009	4.006692871e+003	1.530604310e-009	4.006692871e+003	1.719828613e-009	4.006692871e+003	1.650165893e-009	4.006692871e+003	2.153496714e-009	4.006692871e+003	2.245877040e-009	4.006692871e+003	1.175059494e-009	4.006692871e+003	1.902389801e-009	4.006692871e+003	1.169055852e-009
4.006815186e+003	1.671805250e-009	4.006815186e+003	1.887022760e-009	4.006815186e+003	2.198462523e-009	4.006815186e+003	1.908913916e-009	4.006815186e+003	2.037710223e-009	4.006815186e+003	9.578347004e-010	4.006815186e+003	1.295049290e-009	4.006815186e+003	1.400585870e-009	4.006815186e+003	1.748276746e-009	4.006815186e+003	2.010555944e-009	4.006815186e+003	1.574419595e-009	4.006815186e+003	6.693842147e-010	4.006815186e+003	8.903286441e-010
4.006937744e+003	1.829960961e-009	4.006937744e+003	1.299759078e-009	4.006937744e+003	2.116913533e-009	4.006937744e+003	1.529116278e-009	4.006937744e+003	1.737318400e-009	4.006937744e+003	2.313564451e-009	4.006937744e+003	1.699368646e-009	4.006937744e+003	1.315931808e-009	4.006937744e+003	2.040701608e-009	4.006937744e+003	1.485198853e-009	4.006937744e+003	1.773578950e-009	4.006937744e+003	1.993541998e-009	4.006937744e+003	8.950857278e-010
4.007060059e+003	1.251162063e-009	4.007060059e+003	2.242428021e-009	4.007060059e+003	1.576626718e-009	4.007060059e+003	9.443061888e-010	4.007060059e+003	1.818017625e-009	4.007060059e+003	1.721964793e-009	4.007060059e+003	1.529858906e-009	4.007060059e+003	1.506534675e-009	4.007060059e+003	2.112007236e-009	4.007060059e+003	1.843006636e-009	4.007060059e+003	2.347375627e-009	4.007060059e+003	1.832182739e-009	4.007060059e+003	1.893148749e-009
4.007182617e+003	2.413360844e-009	4.007182617e+003	1.814747685e-009	4.007182617e+003	2.410954991e-009	4.007182617e+003	1.099137670e-009	4.007182617e+003	1.961160567e-009	4.007182617e+003	1.106313263e-009	4.007182617e+003	1.327449595e-009	4.007182617e+003	1.468731803e-009	4.007182617e+003	1.960442475e-009	4.007182617e+003	1.886297341e-009	4.007182617e+003	1.368121949e-009	4.007182617e+003	1.562006413e-009	4.007182617e+003	2.898511431e-009
4.007304932e+003	1.979213016e-009	4.007304932e+003	2.077686245e-009	4.007304932e+003	1.573626007e-009	4.007304932e+003	1.435020325e-009	4.007304932e+003	1.717099019e-009	4.007304932e+003	2.226986373e-009	4.007304932e+003	2.275009736e-009	4.007304932e+003	1.599212318e-009	4.007304932e+003	1.648843395e-009	4.007304932e+003	2.367454455e-009	4.007304932e+003	1.601067390e-009	4.007304932e+003	1.366850855e-009	4.007304932e+003	1.682227913e-009
4.007427490e+003	2.891816342e-009	4.007427490e+003	9.338907425e-010	4.007427490e+003	1.645381831e-009	4.007427490e+003	9.118444888e-010	4.007427490e+003	1.799431382e-009	4.007427490e+003	2.587236869e-009	4.007427490e+003	1.833449836e-009	4.007427490e+003	1.631416113e-009	4.007427490e+003	1.911120595e-009	4.007427490e+003	2.533674159e-009	4.007427490e+003	1.647305958e-009	4.007427490e+003	1.758373558e-009	4.007427490e+003	2.686485923e-009
4.007549805e+003	2.510506691e-009	4.007549805e+003	8.006807994e-010	4.007549805e+003	2.232426244e-009	4.007549805e+003	1.986375286e-009	4.007549805e+003	2.359517248e-009	4.007549805e+003	2.676794564e-009	4.007549805e+003	1.945043460e-009	4.007549805e+003	1.385625725e-009	4.007549805e+003	2.302924518e-009	4.007549805e+003	1.946975692e-009	4.007549805e+003	1.351073031e-009	4.007549805e+003	2.094456830e-009	4.007549805e+003	2.542901667e-009
4.007672363e+003	1.629841706e-009	4.007672363e+003	1.294394814e-009	4.007672363e+003	1.840300023e-009	4.007672363e+003	1.389355520e-009	4.007672363e+003	1.387696402e-009	4.007672363e+003	1.865427368e-009	4.007672363e+003	1.625233281e-009	4.007672363e+003	1.896777846e-009	4.007672363e+003	1.340432321e-009	4.007672363e+003	1.223355306e-009	4.007672363e+003	2.412747779e-009	4.007672363e+003	2.689969802e-009	4.007672363e+003	3.277893956e-009
4.007794678e+003	1.824954077e-009	4.007794678e+003	1.139112027e-009	4.007794678e+003	1.853806331e-009	4.007794678e+003	1.475946254e-009	4.007794678e+003	1.931272253e-009	4.007794678e+003	2.597061677e-009	4.007794678e+003	3.027013751e-009	4.007794678e+003	1.993176735e-009	4.007794678e+003	7.448536232e-010	4.007794678e+003	1.267348226e-009	4.007794678e+003	2.747175154e-009	4.007794678e+003	1.428841601e-009	4.007794678e+003	4.302478929e-010
4.007917236e+003	1.639331892e-009	4.007917236e+003	1.208606215e-009	4.007917236e+003	2.402974264e-009	4.007917236e+003	1.833837859e-009	4.007917236e+003	1.123465099e-009	4.007917236e+003	2.038562874e-009	4.007917236e+003	2.168351276e-009	4.007917236e+003	1.546185402e-009	4.007917236e+003	1.743374223e-009	4.007917236e+003	2.208020433e-009	4.007917236e+003	1.774130731e-009	4.007917236e+003	2.355716733e-009	4.007917236e+003	1.499170010e-009
4.008039551e+003	1.570470531e-009	4.008039551e+003	2.004069577e-009	4.008039551e+003	1.905915870e-009	4.008039551e+003	2.368681029e-009	4.008039551e+003	2.127505727e-009	4.008039551e+003	2.107935382e-009	4.008039551e+003	1.736726540e-009	4.008039551e+003	1.561047847e-009	4.008039551e+003	1.838690866e-009	4.008039551e+003	2.216251627e-009	4.008039551e+003	1.192995813e-009	4.008039551e+003	2.022659595e-009	4.008039551e+003	2.479912498e-009
4.008162109e+003	2.049658887e-009	4.008162109e+003	2.156467449e-009	4.008162109e+003	2.081253836e-009	4.008162109e+003	2.031551594e-009	4.008162109e+003	1.839595032e-009	4.008162109e+003	1.778359571e-009	4.008162109e+003	1.778228231e-009	4.008162109e+003	2.192225734e-009	4.008162109e+003	1.627432300e-009	4.008162109e+003	1.378417824e-009	4.008162109e+003	1.588494891e-009	4.008162109e+003	1.573432828e-009	4.008162109e+003	1.817385908e-009
4.008284424e+003	1.795826821e-009	4.008284668e+003	1.857682008e-009	4.008284424e+003	1.236444280e-009	4.008284668e+003	1.419777074e-009	4.008284424e+003	1.155493479e-009	4.008284424e+003	1.246585613e-009	4.008284424e+003	2.196562487e-009	4.008284424e+003	1.199376931e-009	4.008284424e+003	2.057638282e-009	4.008284424e+003	1.703911567e-009	4.008284424e+003	1.968199159e-009	4.008284424e+003	2.377573916e-009	4.008284424e+003	1.770345093e-009
4.008406982e+003	8.680234309e-010	4.008406982e+003	2.168407232e-009	4.008406982e+003	1.359483748e-009	4.008406982e+003	1.409770634e-009	4.008406982e+003	1.908332603e-009	4.008406982e+003	2.061544491e-009	4.008406982e+003	1.579055664e-009	4.008406982e+003	1.521768489e-009	4.008406982e+003	1.331872390e-009	4.008406982e+003	1.979970632e-009	4.008406982e+003	2.281280276e-009	4.008406982e+003	1.376706193e-009	4.008406982e+003	2.294513024e-009
4.008529541e+003	1.572609043e-009	4.008529541e+003	1.282132844e-009	4.008529541e+003	1.414735218e-009	4.008529541e+003	2.038466729e-009	4.008529541e+003	2.280737599e-009	4.008529541e+003	2.723015147e-009	4.008529541e+003	2.021077972e-009	4.008529541e+003	1.913358139e-009	4.008529541e+003	1.141057138e-009	4.008529541e+003	2.341446148e-009	4.008529541e+003	2.158066170e-009	4.008529541e+003	1.153190765e-009	4.008529541e+003	3.248784297e-010
4.008651855e+003	1.672276428e-009	4.008651855e+003	1.574303576e-009	4.008651855e+003	1.898790902e-009	4.008651855e+003	1.292068785e-009	4.008651855e+003	1.761195301e-009	4.008651855e+003	1.380015990e-009	4.008651855e+003	1.444099840e-009	4.008651855e+003	1.563670859e-009	4.008651855e+003	2.400004639e-009	4.008651855e+003	1.426914698e-009	4.008651855e+003	9.406776469e-010	4.008651855e+003	1.478073886e-009	4.008651855e+003	1.807970995e-009
4.008774414e+003	1.388131388e-009	4.008774414e+003	1.182945408e-009	4.008774414e+003	1.493844715e-009	4.008774414e+003	1.666779825e-009	4.008774414e+003	2.368410579e-009	4.008774414e+003	1.878921907e-009	4.008774414e+003	1.901313551e-009	4.008774414e+003	2.333670812e-009	4.008774414e+003	1.915594572e-009	4.008774414e+003	1.378390624e-009	4.008774414e+003	1.111563619e-009	4.008774414e+003	2.161836710e-009	4.008774414e+003	1.055831866e-009
4.008896729e+003	1.610569456e-009	4.008896729e+003	1.572621144e-009	4.008896729e+003	1.840485431e-009	4.008896729e+003	2.027401136e-009	4.008896729e+003	1.557671214e-009	4.008896729e+003	1.946171224e-009	4.008896729e+003	1.154247808e-009	4.008896729e+003	1.615655165e-009	4.008896729e+003	2.304622937e-009	4.008896729e+003	1.525705451e-009	4.008896729e+003	1.598158383e-009	4.008896729e+003	2.199574523e-009	4.008896729e+003	3.423433537e-009
4.009019287e+003	1.432690522e-009	4.009019287e+003	1.340298317e-009	4.009019287e+003	1.399108163e-009	4.009019287e+003	1.821533480e-009	4.009019287e+003	1.545696793e-009	4.009019287e+003	1.768557079e-009	4.009019287e+003	1.520248816e-009	4.009019287e+003	2.237651842e-009	4.009019287e+003	1.844346897e-009	4.009019287e+003	1.646464853e-009	4.009019287e+003	1.777613057e-009	4.009019287e+003	2.254089582e-009	4.009019287e+003	2.405114108e-009
4.009141602e+003	2.150394085e-009	4.009141602e+003	1.658967741e-009	4.009141602e+003	1.916085068e-009	4.009141602e+003	1.772049396e-009	4.009141602e+003	1.424871665e-009	4.009141602e+003	1.978297526e-009	4.009141602e+003	1.439259933e-009	4.009141602e+003	1.509967595e-009	4.009141602e+003	1.512621028e-009	4.009141602e+003	1.529223748e-009	4.009141602e+003	1.816202633e-009	4.009141602e+003	1.585971687e-009	4.009141602e+003	1.114916715e-009
4.009264160e+003	1.748887479e-009	4.009264160e+003	1.956873552e-009	4.009264160e+003	1.896030888e-009	4.009264160e+003	2.187649173e-009	4.009264160e+003	1.742055722e-009	4.009264160e+003	1.165493813e-009	4.009264160e+003	1.256711846e-009	4.009264160e+003	1.143187212e-009	4.009264160e+003	1.614263945e-009	4.009264160e+003	1.497513447e-009	4.009264160e+003	1.579535502e-009	4.009264160e+003	1.375164205e-009	4.009264160e+003	1.527853843e-009
4.009386475e+003	1.111887249e-009	4.009386475e+003	2.046091740e-009	4.009386475e+003	1.109969672e-009	4.009386475e+003	1.933166516e-009	4.009386475e+003	1.163136143e-009	4.009386475e+003	2.047654935e-009	4.009386475e+003	1.369331315e-009	4.009386475e+003	2.489572992e-009	4.009386475e+003	2.421218115e-009	4.009386475e+003	1.072045674e-009	4.009386475e+003	2.015258405e-009	4.009386475e+003	1.340823230e-009	4.009386475e+003	1.464860344e-009
4.009509033e+003	1.128190763e-009	4.009509033e+003	1.228209201e-009	4.009509033e+003	1.679297923e-009	4.009509033e+003	1.375901504e-009	4.009509033e+003	1.446656683e-009	4.009509033e+003	1.614757439e-009	4.009509033e+003	1.975240416e-009	4.009509033e+003	1.058233168e-009	4.009509033e+003	2.553641298e-009	4.009509033e+003	2.219525008e-009	4.009509033e+003	1.883278200e-009	4.009509033e+003	1.867645150e-009	4.009509033e+003	3.383901825e-009
4.009631348e+003	2.092864548e-009	4.009631348e+003	1.477840406e-009	4.009631348e+003	2.643341102e-009	4.009631348e+003	1.966229846e-009	4.009631348e+003	1.968248897e-009	4.009631348e+003	1.857274001e-009	4.009631348e+003	1.583303821e-009	4.009631348e+003	2.350552419e-009	4.009631348e+003	2.067351845e-009	4.009631348e+003	1.326290522e-009	4.009631348e+003	1.584479992e-009	4.009631348e+003	1.394865778e-009	4.009631348e+003	2.074899808e-009
4.009753906e+003	2.045099423e-009	4.009753906e+003	2.429208834e-009	4.009753906e+003	9.870085860e-010	4.009753906e+003	1.567924790e-009	4.009753906e+003	1.156954865e-009	4.009753906e+003	2.218343509e-009	4.009753906e+003	1.823220575e-009	4.009753906e+003	1.203057098e-009	4.009753906e+003	1.953027517e-009	4.009753906e+003	1.121046256e-009	4.009753906e+003	1.322965404e-009	4.009753906e+003	1.410814576e-009	4.009753906e+003	1.536504146e-009
4.009876221e+003	2.588272485e-009	4.009876221e+003	1.825899765e-009	4.009876221e+003	2.003235355e-009	4.009876221e+003	1.988400111e-009	4.009876221e+003	1.433525743e-009	4.009876221e+003	2.441724378e-009	4.009876221e+003	1.422136964e-009	4.009876221e+003	2.155092105e-009	4.009876221e+003	1.345205947e-009	4.009876221e+003	1.874463695e-009	4.009876221e+003	2.256249854e-009	4.009876221e+003	1.705284691e-009	4.009876221e+003	6.882153181e-010
4.009998779e+003	1.875243294e-009	4.009998779e+003	1.750749767e-009	4.009998779e+003	1.311310172e-009	4.009998779e+003	2.362668283e-009	4.009998779e+003	2.650424769e-009	4.009998779e+003	2.245400088e-009	4.009998779e+003	2.316941083e-009	4.009998779e+003	1.729780763e-009	4.009998779e+003	2.248331299e-009	4.009998779e+003	2.292032120e-009	4.009998779e+003	1.932776827e-009	4.009998779e+003	2.168736524e-009	4.009998779e+003	9.996710126e-010
4.010121094e+003	1.497927671e-009	4.010121094e+003	2.263480736e-009	4.010121094e+003	7.342144670e-010	4.010121094e+003	1.457416854e-009	4.010121094e+003	1.267468241e-009	4.010121094e+003	1.985158038e-009	4.010121094e+003	1.925381410e-009	4.010121094e+003	1.948244677e-009	4.010121094e+003	1.535133243e-009	4.010121094e+003	1.330177413e-009	4.010121094e+003	1.357265966e-009	4.010121094e+003	2.303729874e-009	4.010121094e+003	1.852424214e-009
4.010243652e+003	2.172737323e-009	4.010243652e+003	1.812711092e-009	4.010243652e+003	1.443067776e-009	4.010243652e+003	2.962407430e-009	4.010243652e+003	1.437968744e-009	4.010243652e+003	2.026168122e-009	4.010243652e+003	1.381505466e-009	4.010243652e+003	1.362117530e-009	4.010243652e+003	1.941523831e-009	4.010243652e+003	2.088745621e-009	4.010243652e+003	1.812086481e-009	4.010243652e+003	1.708500008e-009	4.010243652e+003	3.175535390e-009
4.010365967e+003	8.986685285e-010	4.010365967e+003	1.879345346e-009	4.010365967e+003	1.876294453e-009	4.010365967e+003	2.174511016e-009	4.010365967e+003	2.676151523e-009	4.010365967e+003	2.408515831e-009	4.010365967e+003	2.019788337e-009	4.010365967e+003	1.993614829e-009	4.010365967e+003	2.427291035e-009	4.010365967e+003	2.454091819e-009	4.010365967e+003	1.059335730e-009	4.010365967e+003	1.779315695e-009	4.010365967e+003	8.842990784e-010
4.010488525e+003	2.846646030e-009	4.010488525e+003	1.300584640e-009	4.010488525e+003	1.658415516e-009	4.010488525e+003	1.121333693e-009	4.010488525e+003	1.328423482e-009	4.010488525e+003	2.032827684e-009	4.010488525e+003	1.546904160e-009	4.010488525e+003	1.007047667e-009	4.010488525e+003	2.426827406e-009	4.010488525e+003	2.228212947e-009	4.010488525e+003	2.546929556e-009	4.010488525e+003	1.816499284e-009	4.010488525e+003	1.371711744e-009
4.010610840e+003	2.617144057e-009	4.010610840e+003	2.301723034e-009	4.010610840e+003	2.046651293e-009	4.010610840e+003	8.901785975e-010	4.010610840e+003	1.436870400e-009	4.010610840e+003	2.332946947e-009	4.010610840e+003	1.769376645e-009	4.010610840e+003	1.420316864e-009	4.010610840e+003	1.242428715e-009	4.010610840e+003	1.269239935e-009	4.010610840e+003	1.973292196e-009	4.010610840e+003	1.724129173e-009	4.010610840e+003	1.441141539e-009
4.010733398e+003	1.690713014e-009	4.010733398e+003	1.165333163e-009	4.010733398e+003	1.908932790e-009	4.010733398e+003	2.701150192e-009	4.010733398e+003	1.509974368e-009	4.010733398e+003	2.499697338e-009	4.010733398e+003	2.192176662e-009	4.010733398e+003	1.707203823e-009	4.010733398e+003	1.742238909e-009	4.010733398e+003	1.764300372e-009	4.010733398e+003	1.279890638e-009	4.010733398e+003	1.144403572e-009	4.010733398e+003	2.547383859e-009
4.010855957e+003	1.936647953e-009	4.010855957e+003	2.573216085e-009	4.010855957e+003	2.116575137e-009	4.010855957e+003	1.694051899e-009	4.010855957e+003	1.546439421e-009	4.010855957e+003	1.777326619e-009	4.010855957e+003	9.565568337e-010	4.010855713e+003	1.700668828e-009	4.010855713e+003	1.984406861e-009	4.010855957e+003	1.474849909e-009	4.010855957e+003	1.185455178e-009	4.010855957e+003	1.317560172e-009	4.010855957e+003	1.748028056e-009
4.010978271e+003	1.682021633e-009	4.010978271e+003	1.751155110e-009	4.010978271e+003	1.843586950e-009	4.010978271e+003	2.655303311e-009	4.010978271e+003	2.143945244e-009	4.010978271e+003	1.822871298e-009	4.010978271e+003	1.219887080e-009	4.010978271e+003	1.480430223e-009	4.010978271e+003	1.357499779e-009	4.010978271e+003	3.002672999e-009	4.010978271e+003	1.634749558e-009	4.010978271e+003	1.703754360e-009	4.010978271e+003	1.827566321e-009
4.011100830e+003	1.259161109e-009	4.011100830e+003	1.184800369e-009	4.011100830e+003	1.590109378e-009	4.011100830e+003	1.474222855e-009	4.011100830e+003	1.514786852e-009	4.011100830e+003	1.299958363e-009	4.011100830e+003	2.369584973e-009	4.011100830e+003	2.011943723e-009	4.011100830e+003	1.155743834e-009	4.011100830e+003	9.465520590e-010	4.011100830e+003	2.497294593e-009	4.011100830e+003	2.064769689e-009	4.011100830e+003	1.907050518e-009
4.011223145e+003	2.495313289e-009	4.011223145e+003	1.868338151e-009	4.011223145e+003	2.290198919e-009	4.011223145e+003	1.584963272e-009	4.011223145e+003	1.966559138e-009	4.011223145e+003	1.195303301e-009	4.011223145e+003	1.960829277e-009	4.011223145e+003	1.504171565e-009	4.011223145e+003	1.994482135e-009	4.011223145e+003	1.622069035e-009	4.011223145e+003	1.389038995e-009	4.011223145e+003	1.738726163e-009	4.011223145e+003	1.955756224e-009
4.011345703e+003	1.475873979e-009	4.011345703e+003	1.676167649e-009	4.011345703e+003	1.423185458e-009	4.011345703e+003	1.343991474e-009	4.011345703e+003	2.206184790e-009	4.011345703e+003	1.518485782e-009	4.011345703e+003	1.760890433e-009	4.011345703e+003	1.254264803e-009	4.011345703e+003	1.778223790e-009	4.011345703e+003	1.694340335e-009	4.011345703e+003	9.321475813e-010	4.011345703e+003	2.181834491e-009	4.011345703e+003	2.459035753e-010
4.011468018e+003	1.143085959e-009	4.011468018e+003	1.800822824e-009	4.011468018e+003	1.472461042e-009	4.011468018e+003	1.600340194e-009	4.011468018e+003	2.203700555e-009	4.011468018e+003	1.538763672e-009	4.011468018e+003	1.595439558e-009	4.011468018e+003	1.995921650e-009	4.011468018e+003	2.121486986e-009	4.011468018e+003	1.398051785e-009	4.011468018e+003	1.688133078e-009	4.011468018e+003	1.182442477e-009	4.011468018e+003	1.681586759e-009
4.011590576e+003	1.708800768e-009	4.011590576e+003	1.689153928e-009	4.011590576e+003	2.381076891e-009	4.011590576e+003	1.975711816e-009	4.011590576e+003	2.148514033e-009	4.011590576e+003	1.682625039e-009	4.011590576e+003	1.457769239e-009	4.011590576e+003	1.653550519e-009	4.011590576e+003	1.263432359e-009	4.011590576e+003	1.434590557e-009	4.011590576e+003	1.869123079e-009	4.011590576e+003	1.980087649e-009	4.011590576e+003	1.707208375e-009
4.011712891e+003	2.687247758e-009	4.011712891e+003	1.704922425e-009	4.011712891e+003	2.292645851e-009	4.011712891e+003	1.553051243e-009	4.011712891e+003	2.213448314e-009	4.011712891e+003	9.415276336e-010	4.011712891e+003	2.061939508e-009	4.011712891e+003	2.035183577e-009	4.011712891e+003	1.571457964e-009	4.011712891e+003	1.877643374e-009	4.011712891e+003	2.181357539e-009	4.011712891e+003	1.589877785e-009	4.011712891e+003	3.763034884e-010
4.011835449e+003	1.205346600e-009	4.011835449e+003	1.911905079e-009	4.011835449e+003	1.525247373e-009	4.011835449e+003	1.540765404e-009	4.011835449e+003	2.155046586e-009	4.011835449e+003	1.566751062e-009	4.011835449e+003	1.603699284e-009	4.011835449e+003	1.333296140e-009	4.011835449e+003	2.224263662e-009	4.011835449e+003	2.752152728e-009	4.011835449e+003	9.167605564e-010	4.011835449e+003	1.931173887e-009	4.011835449e+003	1.195935462e-009
4.011957764e+003	2.055399850e-009	4.011957764e+003	1.456801124e-009	4.011957764e+003	1.761998547e-009	4.011957764e+003	1.033105046e-009	4.011957764e+003	2.133403454e-009	4.011957764e+003	1.877201283e-009	4.011957764e+003	1.375634606e-009	4.011957764e+003	2.081479211e-009	4.011957764e+003	1.153026563e-009	4.011957764e+003	1.740792732e-009	4.011957764e+003	1.834033037e-009	4.011957764e+003	2.166641755e-009	4.011957764e+003	1.043005349e-009
4.012080322e+003	1.382657544e-009	4.012080322e+003	1.595366506e-009	4.012080322e+003	1.834396968e-009	4.012080322e+003	1.451951559e-009	4.012080322e+003	1.514195214e-009	4.012080322e+003	1.830289142e-009	4.012080322e+003	2.126663290e-009	4.012080322e+003	1.714419162e-009	4.012080322e+003	1.212099643e-009	4.012080322e+003	1.688680196e-009	4.012080322e+003	2.852554415e-009	4.012080322e+003	1.500891300e-009	4.012080322e+003	2.699655499e-010
4.012202637e+003	2.384463738e-009	4.012202637e+003	1.611893063e-009	4.012202637e+003	1.894297386e-009	4.012202637e+003	1.039826780e-009	4.012202637e+003	1.225545776e-009	4.012202637e+003	1.740015132e-009	4.012202637e+003	2.220205131e-009	4.012202637e+003	1.692120222e-009	4.012202637e+003	1.399212635e-009	4.012202637e+003	1.226063140e-009	4.012202637e+003	1.314531484e-009	4.012202637e+003	1.312681519e-009	4.012202637e+003	3.685239447e-009
4.012325195e+003	2.156704815e-009	4.012325195e+003	1.480779832e-009	4.012325195e+003	1.317386422e-009	4.012325195e+003	2.055138060e-009	4.012325195e+003	1.950364092e-009	4.012325195e+003	1.659945625e-009	4.012325195e+003	2.326968618e-009	4.012325195e+003	1.879635780e-009	4.012325195e+003	1.822386908e-009	4.012325195e+003	1.595689469e-009	4.012325195e+003	1.810754213e-009	4.012325195e+003	1.441256670e-009	4.012325195e+003	2.371429053e-009
4.012447510e+003	1.414392936e-009	4.012447510e+003	2.119427078e-009	4.012447510e+003	1.482867829e-009	4.012447510e+003	1.596162313e-009	4.012447510e+003	1.661359050e-009	4.012447510e+003	2.612399630e-009	4.012447510e+003	1.276259098e-009	4.012447510e+003	1.564435359e-009	4.012447510e+003	8.146959773e-010	4.012447510e+003	2.220634565e-009	4.012447510e+003	1.611872080e-009	4.012447510e+003	2.148143663e-009	4.012447510e+003	4.082031380e-010
4.012570068e+003	1.418563156e-009	4.012570068e+003	1.762580193e-009	4.012570068e+003	1.558547957e-009	4.012570068e+003	2.435895041e-009	4.012570068e+003	1.738846622e-009	4.012570068e+003	1.731080057e-009	4.012570068e+003	2.055020820e-009	4.012570068e+003	2.181972381e-009	4.012570068e+003	2.400872168e-009	4.012570068e+003	2.422638534e-009	4.012570068e+003	1.797569094e-009	4.012570068e+003	1.964274743e-009	4.012570068e+003	2.610446970e-009
4.012692383e+003	1.371428859e-009	4.012692383e+003	2.664181320e-009	4.012692383e+003	1.974342023e-009	4.012692383e+003	1.765791957e-009	4.012692383e+003	1.734736799e-009	4.012692383e+003	1.829244534e-009	4.012692383e+003	1.271790118e-009	4.012692383e+003	2.164828317e-009	4.012692383e+003	3.337483845e-009	4.012692383e+003	2.461263859e-009	4.012692383e+003	2.024219903e-009	4.012692383e+003	1.136300720e-009	4.012692383e+003	1.406326167e-009
4.012814941e+003	1.658339466e-009	4.012814941e+003	2.235656771e-009	4.012814941e+003	1.377923553e-009	4.012814941e+003	1.741682354e-009	4.012814941e+003	1.896177659e-009	4.012814941e+003	1.392483462e-009	4.012814941e+003	1.550563233e-009	4.012814941e+003	1.455630394e-009	4.012814941e+003	1.499703806e-009	4.012814941e+003	1.547958983e-009	4.012814941e+003	1.314638065e-009	4.012814941e+003	1.685396378e-009	4.012814941e+003	1.993621934e-009
4.012937256e+003	2.071238958e-009	4.012937256e+003	1.928915916e-009	4.012937256e+003	1.659929416e-009	4.012937256e+003	1.472340472e-009	4.012937256e+003	1.945150263e-009	4.012937256e+003	1.286108664e-009	4.012937256e+003	1.826503060e-009	4.012937256e+003	1.753860390e-009	4.012937256e+003	2.272547484e-009	4.012937256e+003	1.600490296e-009	4.012937256e+003	2.720953018e-009	4.012937256e+003	1.314841458e-009	4.012937256e+003	7.171569449e-010
4.013059814e+003	2.475083694e-009	4.013059814e+003	2.129545207e-009	4.013059814e+003	2.014895140e-009	4.013059814e+003	1.980026143e-009	4.013059814e+003	1.913815550e-009	4.013059814e+003	1.893969648e-009	4.013059814e+003	1.173791175e-009	4.013059814e+003	2.571200586e-009	4.013059814e+003	1.965900998e-009	4.013059814e+003	1.268300021e-009	4.013059814e+003	1.241516223e-009	4.013059814e+003	3.154697614e-009	4.013059814e+003	2.370840857e-009
4.013182129e+003	1.547801332e-009	4.013182373e+003	1.677953443e-009	4.013182129e+003	1.474387723e-009	4.013182373e+003	1.913341929e-009	4.013182373e+003	1.374636072e-009	4.013182373e+003	1.774268399e-009	4.013182129e+003	1.754509760e-009	4.013182129e+003	2.410069255e-009	4.013182129e+003	1.838832420e-009	4.013182129e+003	1.538791872e-009	4.013182129e+003	1.154901952e-009	4.013182129e+003	1.404863226e-009	4.013182129e+003	2.365184937e-009
4.013304688e+003	1.569479657e-009	4.013304688e+003	1.621183077e-009	4.013304688e+003	2.046776304e-009	4.013304688e+003	2.081236294e-009	4.013304688e+003	2.133137889e-009	4.013304688e+003	1.692523677e-009	4.013304688e+003	1.606280775e-009	4.013304688e+003	2.586983738e-009	4.013304688e+003	2.223952578e-009	4.013304688e+003	1.435222607e-009	4.013304688e+003	1.286443729e-009	4.013304688e+003	2.401455257e-009	4.013304688e+003	3.161080953e-009
4.013427246e+003	1.653986503e-009	4.013427246e+003	2.044401315e-009	4.013427246e+003	2.101463670e-009	4.013427246e+003	1.854660425e-009	4.013427246e+003	1.386387671e-009	4.013427246e+003	1.819928985e-009	4.013427246e+003	1.598314037e-009	4.013427246e+003	2.048438530e-009	4.013427246e+003	1.960402285e-009	4.013427246e+003	1.546021089e-009	4.013427246e+003	1.514187331e-009	4.013427246e+003	1.972883856e-009	4.013427246e+003	3.893878997e-009
4.013549561e+003	1.423109075e-009	4.013549561e+003	1.663594484e-009	4.013549561e+003	1.341050715e-009	4.013549561e+003	9.494609543e-010	4.013549561e+003	1.744942857e-009	4.013549561e+003	2.249194386e-009	4.013549561e+003	9.301177606e-010	4.013549561e+003	1.434626085e-009	4.013549561e+003	1.419605877e-009	4.013549561e+003	1.562087015e-009	4.013549561e+003	1.778341363e-009	4.013549561e+003	1.699219765e-009	4.013549561e+003	1.511820336e-009
4.013672119e+003	2.015320799e-009	4.013672119e+003	1.766246149e-009	4.013672119e+003	1.877937139e-009	4.013672119e+003	1.368485103e-009	4.013672119e+003	2.022492396e-009	4.013672119e+003	1.625213630e-009	4.013672119e+003	1.579212650e-009	4.013672119e+003	2.234296748e-009	4.013672119e+003	2.540658128e-009	4.013672119e+003	2.113421438e-009	4.013672119e+003	2.254526565e-009	4.013672119e+003	1.514811054e-009	4.013672119e+003	1.243186221e-009
4.013794434e+003	1.701059404e-009	4.013794434e+003	2.082706674e-009	4.013794434e+003	2.989887893e-009	4.013794434e+003	1.270277661e-009	4.013794434e+003	1.458335563e-009	4.013794434e+003	2.037795488e-009	4.013794434e+003	2.238015329e-009	4.013794434e+003	2.557788203e-009	4.013794434e+003	1.573828734e-009	4.013794434e+003	1.209151890e-009	4.013794434e+003	2.139810773e-009	4.013794434e+003	2.066125049e-009	4.013794434e+003	3.743643451e-010
4.013916992e+003	1.333764876e-009	4.013916992e+003	2.098458074e-009	4.013916992e+003	1.185786913e-009	4.013916992e+003	1.836900743e-009	4.013916992e+003	1.322952636e-009	4.013916992e+003	2.544766176e-009	4.013916992e+003	2.569269686e-009	4.013916992e+003	1.005284966e-009	4.013916992e+003	1.703954311e-009	4.013916992e+003	1.378554049e-009	4.013916992e+003	1.834379648e-009	4.013916992e+003	2.263876198e-009	4.013916992e+003	1.515534476e-009
4.014039307e+003	2.029139523e-009	4.014039307e+003	1.587825760e-009	4.014039307e+003	1.166627017e-009	4.014039307e+003	1.664309579e-009	4.014039307e+003	2.181482772e-009	4.014039307e+003	1.846579223e-009	4.014039307e+003	2.007331190e-009	4.014039307e+003	1.099182634e-009	4.014039307e+003	1.624993473e-009	4.014039307e+003	1.215425316e-009	4.014039307e+003	1.160424534e-009	4.014039307e+003	2.120466913e-009	4.014039307e+003	6.822528098e-010
4.014161865e+003	1.914421732e-009	4.014161865e+003	2.562285939e-009	4.014161865e+003	1.030981966e-009	4.014161865e+003	2.686988188e-009	4.014161865e+003	2.091874007e-009	4.014161865e+003	1.317986387e-009	4.014161865e+003	1.585966802e-009	4.014161865e+003	1.245173964e-009	4.014161865e+003	1.939628902e-009	4.014161865e+003	1.579526177e-009	4.014161865e+003	2.324074933e-009	4.014161865e+003	2.183087044e-009	4.014161865e+003	1.213417811e-009
4.014284180e+003	1.456760823e-009	4.014284180e+003	1.902328295e-009	4.014284180e+003	1.476219369e-009	4.014284180e+003	1.221956647e-009	4.014284180e+003	1.463661969e-009	4.014284180e+003	1.651658033e-009	4.014284180e+003	1.901542257e-009	4.014284180e+003	1.637324942e-009	4.014284180e+003	2.316528747e-009	4.014284180e+003	1.406642247e-009	4.014284180e+003	2.678072875e-009	4.014284180e+003	2.632906115e-009	4.014284180e+003	2.863675297e-009
4.014406738e+003	1.413040018e-009	4.014406738e+003	1.516224146e-009	4.014406738e+003	9.182118954e-010	4.014406738e+003	1.541675121e-009	4.014406738e+003	2.504271013e-009	4.014406738e+003	2.115324582e-009	4.014406738e+003	1.064499933e-009	4.014406738e+003	1.718454601e-009	4.014406738e+003	2.809536159e-009	4.014406738e+003	2.245705844e-009	4.014406738e+003	2.513951936e-009	4.014406738e+003	1.271139305e-009	4.014406738e+003	1.250205051e-009
4.014529053e+003	1.985364539e-009	4.014529053e+003	2.502628549e-009	4.014529053e+003	1.388575810e-009	4.014529053e+003	1.244075842e-009	4.014529053e+003	1.268805283e-009	4.014529053e+003	1.818281747e-009	4.014529053e+003	1.692234464e-009	4.014529053e+003	1.740950162e-009	4.014529053e+003	1.840017250e-009	4.014529053e+003	1.641945802e-009	4.014529053e+003	1.598207788e-009	4.014529053e+003	1.998732735e-009	4.014529053e+003	1.193082438e-010
4.014651611e+003	1.078584666e-009	4.014651611e+003	1.678374772e-009	4.014651611e+003	2.031038893e-009	4.014651611e+003	1.983077258e-009	4.014651611e+003	2.168500712e-009	4.014651611e+003	1.986285803e-009	4.014651611e+003	2.192921178e-009	4.014651611e+003	1.773826752e-009	4.014651611e+003	1.733847954e-009	4.014651611e+003	1.552231788e-009	4.014651611e+003	2.164966428e-009	4.014651611e+003	1.696086716e-009	4.014651611e+003	1.433681840e-009
4.014773926e+003	2.243788488e-009	4.014773926e+003	2.388312659e-009	4.014773926e+003	1.091550073e-009	4.014773926e+003	2.347752659e-009	4.014773926e+003	1.724930976e-009	4.014773926e+003	1.590606202e-009	4.014773926e+003	1.635750424e-009	4.014773926e+003	2.314900938e-009	4.014773926e+003	1.580186648e-009	4.014773926e+003	1.629830715e-009	4.014773926e+003	1.859257526e-009	4.014773926e+003	1.311051601e-009	4.014773926e+003	1.534314009e-009
4.014896484e+003	1.416632700e-009	4.014896484e+003	1.993168075e-009	4.014896484e+003	1.593177701e-009	4.014896484e+003	2.094796336e-009	4.014896484e+003	1.532803107e-009	4.014896484e+003	8.817667707e-010	4.014896484e+003	1.506997416e-009	4.014896484e+003	2.185811310e-009	4.014896484e+003	1.702344377e-009	4.014896484e+003	1.191247989e-009	4.014896484e+003	2.297552593e-009	4.014896484e+003	2.181814507e-009	4.014896484e+003	1.403685279e-009
4.015018799e+003	1.938684768e-009	4.015018799e+003	1.685235951e-009	4.015018799e+003	8.666849460e-010	4.015018799e+003	1.225985424e-009	4.015018799e+003	1.976533603e-009	4.015018799e+003	1.837012209e-009	4.015018799e+003	1.433077990e-009	4.015018799e+003	1.370228708e-009	4.015018799e+003	1.686716544e-009	4.015018799e+003	2.720995651e-009	4.015018799e+003	1.869928434e-009	4.015018799e+003	2.570634372e-009	4.015018799e+003	2.528933285e-009
4.015141357e+003	1.542751038e-009	4.015141357e+003	2.216845152e-009	4.015141357e+003	1.761018331e-009	4.015141357e+003	2.042733760e-009	4.015141357e+003	1.727378574e-009	4.015141357e+003	1.161471141e-009	4.015141357e+003	1.184645049e-009	4.015141357e+003	1.867452637e-009	4.015141357e+003	1.507661884e-009	4.015141357e+003	1.892761503e-009	4.015141357e+003	1.990142495e-009	4.015141357e+003	2.256128395e-009	4.015141357e+003	1.005432848e-009
4.015263672e+003	2.672954746e-009	4.015263672e+003	1.692740725e-009	4.015263672e+003	1.844156494e-009	4.015263672e+003	2.162687807e-009	4.015263672e+003	1.354425350e-009	4.015263672e+003	1.193487753e-009	4.015263672e+003	1.635142022e-009	4.015263672e+003	1.843160180e-009	4.015263672e+003	2.652367437e-009	4.015263672e+003	2.316797865e-009	4.015263672e+003	1.649303250e-009	4.015263672e+003	1.372938097e-009	4.015263672e+003	2.010148936e-009
4.015386230e+003	2.086663065e-009	4.015386230e+003	1.992859877e-009	4.015386230e+003	1.523969617e-009	4.015386230e+003	2.273065514e-009	4.015386230e+003	1.638158831e-009	4.015386230e+003	1.462469923e-009	4.015386230e+003	1.663225335e-009	4.015386230e+003	2.224459061e-009	4.015386230e+003	1.666635052e-009	4.015386230e+003	2.172491298e-009	4.015386230e+003	1.374113601e-009	4.015386230e+003	9.371187160e-010	4.015386230e+003	8.193514756e-010
4.015508545e+003	1.694485996e-009	4.015508545e+003	1.443699715e-009	4.015508545e+003	9.328262607e-010	4.015508545e+003	3.409103000e-009	4.015508545e+003	2.195220894e-009	4.015508545e+003	1.331992627e-009	4.015508545e+003	1.716737863e-009	4.015508545e+003	2.179038505e-009	4.015508545e+003	1.665183436e-009	4.015508545e+003	1.354164114e-009	4.015508545e+003	2.229226359e-009	4.015508545e+003	1.796850557e-009	4.015508545e+003	7.378264111e-010
4.015631104e+003	1.931917515e-009	4.015631104e+003	1.303401165e-009	4.015631104e+003	1.750694145e-009	4.015631104e+003	2.377668062e-009	4.015631104e+003	1.827686447e-009	4.015631104e+003	1.738735600e-009	4.015631104e+003	1.683752138e-009	4.015631104e+003	1.753704626e-009	4.015631104e+003	1.749350220e-009	4.015631104e+003	2.068798244e-009	4.015631104e+003	1.618072787e-009	4.015631104e+003	2.019898027e-009	4.015631104e+003	1.847588638e-009
4.015753662e+003	1.767011093e-009	4.015753662e+003	1.936291794e-009	4.015753662e+003	1.911775405e-009	4.015753662e+003	1.756922607e-009	4.015753662e+003	1.236678537e-009	4.015753662e+003	2.019971523e-009	4.015753662e+003	1.937776384e-009	4.015753418e+003	2.078469619e-009	4.015753662e+003	1.749939971e-009	4.015753662e+003	2.040083436e-009	4.015753662e+003	1.621267454e-009	4.015753662e+003	1.188048993e-009	4.015753662e+003	4.435169454e-010
4.015875977e+003	1.755379730e-009	4.015875977e+003	1.883302847e-009	4.015875977e+003	1.275543560e-009	4.015875977e+003	1.279522599e-009	4.015875977e+003	1.288273377e-009	4.015875977e+003	1.490328749e-009	4.015875977e+003	1.496042734e-009	4.015875977e+003	1.571777930e-009	4.015875977e+003	2.168227597e-009	4.015875977e+003	1.880416489e-009	4.015875977e+003	2.172697577e-009	4.015875977e+003	1.551982876e-009	4.015875977e+003	9.171232662e-010
4.015998535e+003	1.854240317e-009	4.015998535e+003	2.278471856e-009	4.015998535e+003	1.476851974e-009	4.015998535e+003	1.800539606e-009	4.015998535e+003	1.378974601e-009	4.015998535e+003	2.557399403e-009	4.015998535e+003	1.620111489e-009	4.015998535e+003	1.275613282e-009	4.015998535e+003	1.757043400e-009	4.015998535e+003	1.684086093e-009	4.015998535e+003	1.584082421e-009	4.015998535e+003	2.148355716e-009	4.015998535e+003	3.481724020e-009
4.016120850e+003	1.786539139e-009	4.016120850e+003	2.106097963e-009	4.016120850e+003	1.574786745e-009	4.016120850e+003	1.494712798e-009	4.016120850e+003	1.180999298e-009	4.016120850e+003	1.181800990e-009	4.016120850e+003	2.082478190e-009	4.016120850e+003	1.196798438e-009	4.016120850e+003	1.513118852e-009	4.016120850e+003	1.716014331e-009	4.016120850e+003	1.567664554e-009	4.016120850e+003	2.227370288e-009	4.016120850e+003	3.512199642e-009
4.016243408e+003	2.393861553e-009	4.016243408e+003	1.338357980e-009	4.016243408e+003	2.258846665e-009	4.016243408e+003	1.428043683e-009	4.016243408e+003	1.800829708e-009	4.016243408e+003	2.516276965e-009	4.016243408e+003	2.725561110e-009	4.016243408e+003	2.018922585e-009	4.016243408e+003	2.403771848e-009	4.016243408e+003	2.156281598e-009	4.016243408e+003	2.239000096e-009	4.016243408e+003	2.129299848e-009	4.016243408e+003	7.523297541e-010
4.016365723e+003	1.392926108e-009	4.016365723e+003	8.106572635e-010	4.016365723e+003	2.070080551e-009	4.016365723e+003	1.540328420e-009	4.016365723e+003	7.714803796e-010	4.016365723e+003	1.432960972e-009	4.016365723e+003	1.360992097e-009	4.016365723e+003	1.283075868e-009	4.016365723e+003	2.025594359e-009	4.016365723e+003	1.820837925e-009	4.016365723e+003	2.056736337e-009	4.016365723e+003	1.824124296e-009	4.016365723e+003	1.116233217e-009
4.016488281e+003	1.123162008e-009	4.016488281e+003	3.033721274e-009	4.016488281e+003	1.277391970e-009	4.016488281e+003	8.280349184e-010	4.016488281e+003	2.400436960e-009	4.016488281e+003	1.119704995e-009	4.016488281e+003	2.064094451e-009	4.016488281e+003	1.714573372e-009	4.016488281e+003	1.457361565e-009	4.016488281e+003	2.076071759e-009	4.016488281e+003	1.821028883e-009	4.016488281e+003	2.116074205e-009	4.016488281e+003	1.334297450e-009
4.016610596e+003	1.949965300e-009	4.016610596e+003	1.280629935e-009	4.016610596e+003	1.778707293e-009	4.016610596e+003	2.331288718e-009	4.016610596e+003	1.923623705e-009	4.016610596e+003	1.012340323e-009	4.016610596e+003	2.001590671e-009	4.016610596e+003	1.105832537e-009	4.016610596e+003	9.894608466e-010	4.016610596e+003	1.956090623e-009	4.016610596e+003	1.318803955e-009	4.016610596e+003	2.384673348e-009	4.016610596e+003	1.631223046e-009
4.016733154e+003	1.490842005e-009	4.016733154e+003	1.176088893e-009	4.016733154e+003	1.641246805e-009	4.016733154e+003	1.379271142e-009	4.016733154e+003	1.520025772e-009	4.016733154e+003	1.411906037e-009	4.016733154e+003	1.434323216e-009	4.016733154e+003	1.898518009e-009	4.016733154e+003	2.204676885e-009	4.016733154e+003	1.895616331e-009	4.016733154e+003	1.088895640e-009	4.016733154e+003	2.086979256e-009	4.016733154e+003	2.586966197e-010
4.016855469e+003	1.989963971e-009	4.016855469e+003	2.003138322e-009	4.016855469e+003	1.948669448e-009	4.016855469e+003	2.673119281e-009	4.016855469e+003	1.436238573e-009	4.016855469e+003	1.824938090e-009	4.016855469e+003	2.008916367e-009	4.016855469e+003	2.005331456e-009	4.016855469e+003	1.674779426e-009	4.016855469e+003	2.165351898e-009	4.016855469e+003	1.890698931e-009	4.016855469e+003	1.950214878e-009	4.016855469e+003	3.820013195e-009
4.016978027e+003	2.986444869e-009	4.016978027e+003	2.306181246e-009	4.016978027e+003	2.324336057e-009	4.016978027e+003	1.154977669e-009	4.016978027e+003	1.533562499e-009	4.016978027e+003	1.718736486e-009	4.016978027e+003	2.707815971e-009	4.016978027e+003	1.623518542e-009	4.016978027e+003	1.627258661e-009	4.016978027e+003	1.529653737e-009	4.016978027e+003	1.982762177e-009	4.016978027e+003	1.455946363e-009	4.016978027e+003	9.971113935e-010
4.017100342e+003	2.106144148e-009	4.017100342e+003	2.580623715e-009	4.017100342e+003	1.504028568e-009	4.017100342e+003	1.790705584e-009	4.017100342e+003	1.974906016e-009	4.017100342e+003	1.272284944e-009	4.017100342e+003	2.092574780e-009	4.017100342e+003	2.056128823e-009	4.017100342e+003	2.942590838e-009	4.017100342e+003	1.200548549e-009	4.017100342e+003	7.122670231e-010	4.017100342e+003	1.319647502e-009	4.017100342e+003	2.895532036e-009
4.017222900e+003	2.354312079e-009	4.017222900e+003	2.642398966e-009	4.017222900e+003	1.601662691e-009	4.017222900e+003	1.704307695e-009	4.017222900e+003	1.532792449e-009	4.017222900e+003	2.098601515e-009	4.017222900e+003	1.972696451e-009	4.017222900e+003	1.170091135e-009	4.017222900e+003	1.497626356e-009	4.017222900e+003	2.275229782e-009	4.017222900e+003	1.548963069e-009	4.017222900e+003	2.051115500e-009	4.017222900e+003	1.371872949e-009
4.017345215e+003	2.252623865e-009	4.017345215e+003	1.384329207e-009	4.017345215e+003	1.334464539e-009	4.017345215e+003	1.598582489e-009	4.017345215e+003	1.568947861e-009	4.017345215e+003	2.234601393e-009	4.017345215e+003	9.400981105e-010	4.017345215e+003	1.239078173e-009	4.017345215e+003	1.488215107e-009	4.017345215e+003	1.966759422e-009	4.017345215e+003	1.115152193e-009	4.017345215e+003	1.856706677e-009	4.017345215e+003	9.120509903e-010
4.017467773e+003	1.661594973e-009	4.017467773e+003	1.448175690e-009	4.017467773e+003	1.732211929e-009	4.017467773e+003	1.306345587e-009	4.017467773e+003	1.374528824e-009	4.017467773e+003	1.653936765e-009	4.017467773e+003	1.017212536e-009	4.017467773e+003	1.157297924e-009	4.017467773e+003	2.371338015e-009	4.017467773e+003	2.326997706e-009	4.017467773e+003	2.451405967e-009	4.017467773e+003	2.021321777e-009	4.017467773e+003	1.852428655e-009
4.017590088e+003	2.370476038e-009	4.017590088e+003	1.204358280e-009	4.017590088e+003	2.072160887e-009	4.017590088e+003	1.839336017e-009	4.017590088e+003	1.891560020e-009	4.017590088e+003	1.021594143e-009	4.017590088e+003	1.536306415e-009	4.017590088e+003	1.098325986e-009	4.017590088e+003	1.786485626e-009	4.017590088e+003	2.130891685e-009	4.017590088e+003	1.225065716e-009	4.017590088e+003	1.697059604e-009	4.017590088e+003	1.445978060e-010
4.017712646e+003	1.158369067e-009	4.017712646e+003	2.867333926e-009	4.017712646e+003	1.531321403e-009	4.017712646e+003	2.205102545e-009	4.017712646e+003	1.867845878e-009	4.017712646e+003	2.507850816e-009	4.017712646e+003	1.767138103e-009	4.017712646e+003	1.711360276e-009	4.017712646e+003	2.472604121e-009	4.017712646e+003	1.776870207e-009	4.017712646e+003	2.040016600e-009	4.017712646e+003	1.246028392e-009	4.017712646e+003	9.677745272e-010
4.017834961e+003	1.784028258e-009	4.017834961e+003	1.325780263e-009	4.017834961e+003	1.831147012e-009	4.017834961e+003	1.631877744e-009	4.017834961e+003	1.290439755e-009	4.017834961e+003	1.705756758e-009	4.017834961e+003	1.994020282e-009	4.017834961e+003	1.415656925e-009	4.017834961e+003	2.011729450e-009	4.017834961e+003	1.988336829e-009	4.017834961e+003	1.731888744e-009	4.017834961e+003	1.685414142e-009	4.017834961e+003	2.546612698e-009
4.017957520e+003	1.060415977e-009	4.017957520e+003	1.603060462e-009	4.017957520e+003	2.138826449e-009	4.017957520e+003	1.307410846e-009	4.017957520e+003	1.719349996e-009	4.017957520e+003	1.200458399e-009	4.017957520e+003	1.920398951e-009	4.017957520e+003	1.946482753e-009	4.017957520e+003	2.491238105e-009	4.017957520e+003	1.318208875e-009	4.017957520e+003	2.149213030e-009	4.017957520e+003	1.765197100e-009	4.017957520e+003	1.753122425e-009
4.018079834e+003	1.435921937e-009	4.018080078e+003	1.767112678e-009	4.018079834e+003	1.233721236e-009	4.018080078e+003	2.733699267e-009	4.018080078e+003	1.992752408e-009	4.018080078e+003	1.273908978e-009	4.018079834e+003	1.960744012e-009	4.018079834e+003	2.526964638e-009	4.018079834e+003	1.374555691e-009	4.018079834e+003	1.408067551e-009	4.018079834e+003	1.167302921e-009	4.018079834e+003	1.915197556e-009	4.018079834e+003	1.587156739e-009
4.018202393e+003	1.968024632e-009	4.018202393e+003	1.517765358e-009	4.018202393e+003	1.293488650e-009	4.018202393e+003	2.058980986e-009	4.018202393e+003	2.016028011e-009	4.018202393e+003	1.830588126e-009	4.018202393e+003	8.159437015e-010	4.018202393e+003	1.899472135e-009	4.018202393e+003	1.711207509e-009	4.018202393e+003	1.807770489e-009	4.018202393e+003	2.800382592e-009	4.018202393e+003	1.930718696e-009	4.018202393e+003	5.609750442e-009
4.018324951e+003	1.604876565e-009	4.018324951e+003	1.635767632e-009	4.018324951e+003	1.927527693e-009	4.018324951e+003	2.296770107e-009	4.018324951e+003	1.891542922e-009	4.018324951e+003	2.145792655e-009	4.018324951e+003	1.884431500e-009	4.018324951e+003	1.831238605e-009	4.018324951e+003	1.956524276e-009	4.018324951e+003	1.880704259e-009	4.018324951e+003	1.490078727e-009	4.018324951e+003	2.065410509e-009	4.018324951e+003	3.442602203e-009
4.018447266e+003	2.784869890e-009	4.018447266e+003	1.814883355e-009	4.018447266e+003	1.901278912e-009	4.018447266e+003	1.941513394e-009	4.018447266e+003	1.609755884e-009	4.018447266e+003	1.372756464e-009	4.018447266e+003	2.464227711e-009	4.018447266e+003	1.707640807e-009	4.018447266e+003	1.257714266e-009	4.018447266e+003	2.155043921e-009	4.018447266e+003	1.580936160e-009	4.018447266e+003	2.521024722e-009	4.018447266e+003	3.982894903e-009
4.018569824e+003	2.457615444e-009	4.018569824e+003	2.534995103e-009	4.018569824e+003	1.400043415e-009	4.018569824e+003	1.419956930e-009	4.018569824e+003	1.635051983e-009	4.018569824e+003	1.686113360e-009	4.018569824e+003	1.982456199e-009	4.018569824e+003	1.396880722e-009	4.018569824e+003	1.245458181e-009	4.018569824e+003	2.183240033e-009	4.018569824e+003	1.672181393e-009	4.018569824e+003	1.784725256e-009	4.018569824e+003	1.997010113e-009
4.018692139e+003	1.453868359e-009	4.018692139e+003	2.313470082e-009	4.018692139e+003	1.337690181e-009	4.018692139e+003	9.144475732e-010	4.018692139e+003	1.663939209e-009	4.018692139e+003	1.980195785e-009	4.018692139e+003	1.704979269e-009	4.018692139e+003	1.424290241e-009	4.018692139e+003	1.943136985e-009	4.018692139e+003	1.774421499e-009	4.018692139e+003	1.414293127e-009	4.018692139e+003	1.774596803e-009	4.018692139e+003	8.495619208e-010
4.018814697e+003	1.513484449e-009	4.018814697e+003	1.485787937e-009	4.018814697e+003	1.643117531e-009	4.018814697e+003	2.180906788e-009	4.018814697e+003	1.937644933e-009	4.018814697e+003	2.199667781e-009	4.018814697e+003	2.005675404e-009	4.018814697e+003	9.082035679e-010	4.018814697e+003	1.162129171e-009	4.018814697e+003	2.020389189e-009	4.018814697e+003	1.084377033e-009	4.018814697e+003	1.530442106e-009	4.018814697e+003	1.017801066e-009
4.018937012e+003	1.886432788e-009	4.018937012e+003	2.299297641e-009	4.018937012e+003	1.558828622e-009	4.018937012e+003	1.528324467e-009	4.018937012e+003	9.151634450e-010	4.018937012e+003	1.619271273e-009	4.018937012e+003	1.692955331e-009	4.018937012e+003	2.577386082e-009	4.018937012e+003	1.589598564e-009	4.018937012e+003	1.659013371e-009	4.018937012e+003	7.731346119e-010	4.018937012e+003	1.996432353e-009	4.018937012e+003	2.670603738e-009
4.019059570e+003	1.904547631e-009	4.019059570e+003	1.186154175e-009	4.019059570e+003	2.671885602e-009	4.019059570e+003	2.176299363e-009	4.019059570e+003	2.330557525e-009	4.019059570e+003	1.309668707e-009	4.019059570e+003	2.078440087e-009	4.019059570e+003	1.489815604e-009	4.019059570e+003	1.241582726e-009	4.019059570e+003	1.191740262e-009	4.019059570e+003	2.225630569e-009	4.019059570e+003	1.763005963e-009	4.019059570e+003	1.833496022e-009
4.019181885e+003	1.448507980e-009	4.019181885e+003	2.055079884e-009	4.019181885e+003	1.843230346e-009	4.019181885e+003	1.453205334e-009	4.019181885e+003	2.268745858e-009	4.019181885e+003	1.361326940e-009	4.019181885e+003	1.498104973e-009	4.019181885e+003	1.396372240e-009	4.019181885e+003	1.704701491e-009	4.019181885e+003	1.225903601e-009	4.019181885e+003	2.207736660e-009	4.019181885e+003	1.231466817e-009	4.019181885e+003	2.718716141e-009
4.019304443e+003	2.776539665e-009	4.019304443e+003	9.551279767e-010	4.019304443e+003	1.662926574e-009	4.019304443e+003	1.756842116e-009	4.019304443e+003	1.981845577e-009	4.019304443e+003	1.724306919e-009	4.019304443e+003	1.395061289e-009	4.019304443e+003	1.495989888e-009	4.019304443e+003	2.429917378e-009	4.019304443e+003	1.320163867e-009	4.019304443e+003	2.185912340e-009	4.019304443e+003	2.539905175e-009	4.019304443e+003	9.129125234e-011
4.019426758e+003	1.914473247e-009	4.019426758e+003	1.852207832e-009	4.019426758e+003	2.111471220e-009	4.019426758e+003	2.095887019e-009	4.019426758e+003	2.006543154e-009	4.019426758e+003	1.493327240e-009	4.019426758e+003	1.293796958e-009	4.019426758e+003	1.206058697e-009	4.019426758e+003	1.003196082e-009	4.019426758e+003	1.825135598e-009	4.019426758e+003	1.218617762e-009	4.019426758e+003	1.938315952e-009	4.019426758e+003	2.068804905e-009
4.019549316e+003	1.684443918e-009	4.019549316e+003	1.331376231e-009	4.019549316e+003	1.889835621e-009	4.019549316e+003	1.251207138e-009	4.019549316e+003	1.913492254e-009	4.019549316e+003	2.378633068e-009	4.019549316e+003	2.098298868e-009	4.019549316e+003	1.973458730e-009	4.019549316e+003	1.575310216e-009	4.019549316e+003	1.517502013e-009	4.019549316e+003	1.476941569e-009	4.019549316e+003	1.620434675e-009	4.019549316e+003	7.374270639e-010
4.019671631e+003	1.348613776e-009	4.019671631e+003	2.189175730e-009	4.019671631e+003	1.243414927e-009	4.019671631e+003	1.369286351e-009	4.019671631e+003	9.493715813e-010	4.019671631e+003	1.835385510e-009	4.019671631e+003	1.657960214e-009	4.019671631e+003	1.834247754e-009	4.019671631e+003	2.055041248e-009	4.019671631e+003	1.339434230e-009	4.019671631e+003	2.684868772e-009	4.019671631e+003	1.378271164e-009	4.019671631e+003	1.586997755e-009
4.019794189e+003	2.035255964e-009	4.019794189e+003	1.787381798e-009	4.019794189e+003	2.303305990e-009	4.019794189e+003	1.783335590e-009	4.019794189e+003	2.442096525e-009	4.019794189e+003	1.903599722e-009	4.019794189e+003	1.488045354e-009	4.019794189e+003	1.609847700e-009	4.019794189e+003	1.413238637e-009	4.019794189e+003	1.538110639e-009	4.019794189e+003	1.946500072e-009	4.019794189e+003	1.237993152e-009	4.019794189e+003	2.025371426e-009
4.019916504e+003	1.640305558e-009	4.019916504e+003	1.489371182e-009	4.019916504e+003	1.175910591e-009	4.019916504e+003	2.072412020e-009	4.019916504e+003	2.113566877e-009	4.019916504e+003	2.187693138e-009	4.019916504e+003	1.461317178e-009	4.019916504e+003	8.564302045e-010	4.019916504e+003	1.159393137e-009	4.019916504e+003	1.091014723e-009	4.019916504e+003	3.011089822e-009	4.019916504e+003	2.352068984e-009	4.019916504e+003	2.888757678e-009
4.020039063e+003	1.861845789e-009	4.020039063e+003	2.112570341e-009	4.020039063e+003	2.363950591e-009	4.020039063e+003	2.175470248e-009	4.020039063e+003	1.219467194e-009	4.020039063e+003	2.225677420e-009	4.020039063e+003	1.533381755e-009	4.020039063e+003	2.038542002e-009	4.020039063e+003	1.721160325e-009	4.020039063e+003	1.228620872e-009	4.020039063e+003	1.434832697e-009	4.020039063e+003	1.499760316e-009	4.020039063e+003	2.582035696e-009
4.020161377e+003	1.246314385e-009	4.020161377e+003	1.840614661e-009	4.020161377e+003	1.597657007e-009	4.020161377e+003	2.057032544e-009	4.020161377e+003	1.598302490e-009	4.020161377e+003	1.641059177e-009	4.020161377e+003	1.640867553e-009	4.020161377e+003	1.369309333e-009	4.020161377e+003	1.449740661e-009	4.020161377e+003	1.459478649e-009	4.020161377e+003	1.906647062e-009	4.020161377e+003	2.239856078e-009	4.020161377e+003	3.227226930e-009
4.020283936e+003	2.042739977e-009	4.020283936e+003	1.805595673e-009	4.020283936e+003	1.214544798e-009	4.020283936e+003	2.152842127e-009	4.020283936e+003	1.285361484e-009	4.020283936e+003	1.566084706e-009	4.020283936e+003	2.459906501e-009	4.020283936e+003	2.213024208e-009	4.020283936e+003	1.288795182e-009	4.020283936e+003	1.637323166e-009	4.020283936e+003	2.272288802e-009	4.020283936e+003	2.145926103e-009	4.020283936e+003	6.956402676e-010
4.020406250e+003	1.182269282e-009	4.020406250e+003	1.725151022e-009	4.020406250e+003	2.401552512e-009	4.020406250e+003	2.551553635e-009	4.020406250e+003	1.061234101e-009	4.020406250e+003	1.529022242e-009	4.020406250e+003	1.869987054e-009	4.020406250e+003	1.959460816e-009	4.020406250e+003	1.833397101e-009	4.020406250e+003	1.997490839e-009	4.020406250e+003	1.760188328e-009	4.020406250e+003	1.990347442e-009	4.020406250e+003	1.674115291e-009
4.020528809e+003	2.611718175e-009	4.020528809e+003	1.625543256e-009	4.020528809e+003	1.595203858e-009	4.020528809e+003	1.415230044e-009	4.020528809e+003	1.654581694e-009	4.020528809e+003	1.911898861e-009	4.020528809e+003	1.308510078e-009	4.020528809e+003	1.734187904e-009	4.020528809e+003	1.609615774e-009	4.020528809e+003	2.099313390e-009	4.020528809e+003	1.604131050e-009	4.020528809e+003	1.401395777e-009	4.020528809e+003	1.849738696e-009
4.020651367e+003	2.553794287e-009	4.020651367e+003	1.199967459e-009	4.020651367e+003	1.406820327e-009	4.020651367e+003	1.421156970e-009	4.020651367e+003	2.279023859e-009	4.020651367e+003	1.489425361e-009	4.020651367e+003	2.123692999e-009	4.020651123e+003	2.228069951e-009	4.020651367e+003	1.746458977e-009	4.020651367e+003	1.383663184e-009	4.020651367e+003	1.697246788e-009	4.020651367e+003	1.778295955e-009	4.020651367e+003	1.429984131e-009
4.020773682e+003	1.864073784e-009	4.020773682e+003	1.452287957e-009	4.020773682e+003	1.622373569e-009	4.020773682e+003	2.038839098e-009	4.020773682e+003	9.213790841e-010	4.020773682e+003	1.592387000e-009	4.020773682e+003	1.952059625e-009	4.020773682e+003	2.149279865e-009	4.020773682e+003	2.855402359e-009	4.020773682e+003	1.546825668e-009	4.020773682e+003	1.841213737e-009	4.020773682e+003	1.820520623e-009	4.020773682e+003	4.364489659e-009
4.020896240e+003	1.648692183e-009	4.020896240e+003	1.895120061e-009	4.020896240e+003	2.434578095e-009	4.020896240e+003	1.851547249e-009	4.020896240e+003	1.083041656e-009	4.020896240e+003	1.871177657e-009	4.020896240e+003	1.708788333e-009	4.020896240e+003	1.906644398e-009	4.020896240e+003	1.499862790e-009	4.020896240e+003	1.946478756e-009	4.020896240e+003	1.518566939e-009	4.020896240e+003	1.834920327e-009	4.020896240e+003	2.754585893e-009
4.021018555e+003	2.781296971e-009	4.021018555e+003	1.914702175e-009	4.021018555e+003	1.511461178e-009	4.021018555e+003	1.342595590e-009	4.021018555e+003	1.666504157e-009	4.021018555e+003	2.446138181e-009	4.021018555e+003	1.599217869e-009	4.021018555e+003	1.927945581e-009	4.021018555e+003	1.637183167e-009	4.021018555e+003	1.955495543e-009	4.021018555e+003	2.835997215e-009	4.021018555e+003	1.959258755e-009	4.021018555e+003	3.650743596e-010
4.021141113e+003	1.422111984e-009	4.021141113e+003	1.459923626e-009	4.021141113e+003	1.435477737e-009	4.021141113e+003	1.319927168e-009	4.021141113e+003	2.519114917e-009	4.021141113e+003	1.754164147e-009	4.021141113e+003	1.942042971e-009	4.021141113e+003	1.314161446e-009	4.021141113e+003	2.308838898e-009	4.021141113e+003	1.700824370e-009	4.021141113e+003	1.064392352e-009	4.021141113e+003	1.616546008e-009	4.021141113e+003	1.316025955e-009
4.021263428e+003	1.299727215e-009	4.021263428e+003	1.218542378e-009	4.021263428e+003	2.421599810e-009	4.021263428e+003	1.638349567e-009	4.021263428e+003	1.005910799e-009	4.021263428e+003	2.208611738e-009	4.021263428e+003	2.464159321e-009	4.021263428e+003	1.027823937e-009	4.021263428e+003	1.520852666e-009	4.021263428e+003	1.293688823e-009	4.021263428e+003	1.439386499e-009	4.021263428e+003	2.140029709e-009	4.021263428e+003	1.152979046e-009
4.021385986e+003	2.070477345e-009	4.021385986e+003	2.048254233e-009	4.021385986e+003	1.827805129e-009	4.021385986e+003	1.940389849e-009	4.021385986e+003	1.406443628e-009	4.021385986e+003	1.466440525e-009	4.021385986e+003	1.506811231e-009	4.021385986e+003	2.187201975e-009	4.021385986e+003	1.722293308e-009	4.021385986e+003	1.990018150e-009	4.021385986e+003	2.320283299e-009	4.021385986e+003	1.867540123e-009	4.021385986e+003	7.538275559e-010
4.021508301e+003	1.528430937e-009	4.021508301e+003	1.368885783e-009	4.021508301e+003	1.965070995e-009	4.021508301e+003	1.936520055e-009	4.021508301e+003	2.048516912e-009	4.021508301e+003	2.074686423e-009	4.021508301e+003	1.508388858e-009	4.021508301e+003	1.650474979e-009	4.021508301e+003	2.562293488e-009	4.021508301e+003	1.771866209e-009	4.021508301e+003	1.098590663e-009	4.021508301e+003	1.155669560e-009	4.021508301e+003	1.123921067e-009
4.021630859e+003	2.067413574e-009	4.021630859e+003	1.087966495e-009	4.021630859e+003	1.375834446e-009	4.021630859e+003	1.416082474e-009	4.021630859e+003	1.396415872e-009	4.021630859e+003	1.299853447e-009	4.021630859e+003	2.501551633e-009	4.021630859e+003	1.586341059e-009	4.021630859e+003	2.452386738e-009	4.021630859e+003	1.419685702e-009	4.021630859e+003	2.475020855e-009	4.021630859e+003	8.831681497e-010	4.021630859e+003	6.807261976e-010
4.021753174e+003	1.488243639e-009	4.021753174e+003	2.179395553e-009	4.021753174e+003	1.247676518e-009	4.021753174e+003	9.535463530e-010	4.021753174e+003	2.416361999e-009	4.021753174e+003	8.671154350e-010	4.021753174e+003	1.792386128e-009	4.021753174e+003	1.622061041e-009	4.021753174e+003	1.989726384e-009	4.021753174e+003	1.583727482e-009	4.021753174e+003	1.932301430e-009	4.021753174e+003	1.395443872e-009	4.021753174e+003	3.866786613e-010
4.021875732e+003	2.259281207e-009	4.021875732e+003	1.464758315e-009	4.021875732e+003	1.726429888e-009	4.021875732e+003	2.059251658e-009	4.021875732e+003	1.250055837e-009	4.021875732e+003	1.681661810e-009	4.021875732e+003	1.117943960e-009	4.021875732e+003	1.486218482e-009	4.021875732e+003	6.841159861e-010	4.021875732e+003	1.205419209e-009	4.021875732e+003	1.718775233e-009	4.021875732e+003	1.681501161e-009	4.021875732e+003	3.143920901e-009
4.021998047e+003	1.422455487e-009	4.021998047e+003	2.159016743e-009	4.021998047e+003	1.412332806e-009	4.021998047e+003	1.702755825e-009	4.021998047e+003	1.847729636e-009	4.021998047e+003	9.202272833e-010	4.021998047e+003	1.255757276e-009	4.021998047e+003	1.458433263e-009	4.021998047e+003	1.333431254e-009	4.021998047e+003	1.961681040e-009	4.021998047e+003	2.233234042e-009	4.021998047e+003	1.248881887e-009	4.021998047e+003	2.076554040e-009
4.022120605e+003	1.433351993e-009	4.022120605e+003	2.168339064e-009	4.022120605e+003	1.435520480e-009	4.022120605e+003	2.136248956e-009	4.022120605e+003	2.808280719e-009	4.022120605e+003	1.638089331e-009	4.022120605e+003	2.026959045e-009	4.022120605e+003	1.892685342e-009	4.022120605e+003	1.552906803e-009	4.022120605e+003	1.788884929e-009	4.022120605e+003	2.024355794e-009	4.022120605e+003	1.925804849e-009	4.022120605e+003	1.812799022e-009
4.022242920e+003	2.342530392e-009	4.022242920e+003	1.032307129e-009	4.022242920e+003	1.395198290e-009	4.022242920e+003	1.262261073e-009	4.022242920e+003	2.453688586e-009	4.022242920e+003	1.024059837e-009	4.022242920e+003	1.121447157e-009	4.022242920e+003	1.756106371e-009	4.022242920e+003	1.470778499e-009	4.022242920e+003	1.494255941e-009	4.022242920e+003	1.976284691e-009	4.022242920e+003	2.236111740e-009	4.022242920e+003	1.732379129e-009
4.022365479e+003	1.083764190e-009	4.022365479e+003	1.761046420e-009	4.022365479e+003	1.784523529e-009	4.022365479e+003	1.215211931e-009	4.022365479e+003	7.825932680e-010	4.022365479e+003	2.616850514e-009	4.022365479e+003	1.241148628e-009	4.022365479e+003	1.910082759e-009	4.022365479e+003	2.438905078e-009	4.022365479e+003	2.056264714e-009	4.022365479e+003	1.362999713e-009	4.022365479e+003	1.932194182e-009	4.022365479e+003	4.208330628e-010
4.022487793e+003	1.343677947e-009	4.022487793e+003	1.465607080e-009	4.022487793e+003	1.476892719e-009	4.022487793e+003	1.338371747e-009	4.022487793e+003	1.956101725e-009	4.022487793e+003	1.080314838e-009	4.022487793e+003	2.150261968e-009	4.022487793e+003	1.960546392e-009	4.022487793e+003	1.242439374e-009	4.022487793e+003	2.127124032e-009	4.022487793e+003	2.224810780e-009	4.022487793e+003	2.322347203e-009	4.022487793e+003	2.528644405e-009
4.022610352e+003	1.694177798e-009	4.022610352e+003	1.684526851e-009	4.022610352e+003	1.360130564e-009	4.022610352e+003	2.567523749e-009	4.022610352e+003	1.665801941e-009	4.022610352e+003	2.303817581e-009	4.022610352e+003	1.570054864e-009	4.022610352e+003	1.650872328e-009	4.022610352e+003	2.540476274e-009	4.022610352e+003	1.748645562e-009	4.022610352e+003	1.440060404e-009	4.022610352e+003	2.102258811e-009	4.022610352e+003	3.471934962e-009
4.022732666e+003	1.440304653e-009	4.022732666e+003	2.367726237e-009	4.022732666e+003	1.581742737e-009	4.022732666e+003	1.596132448e-009	4.022732666e+003	1.439951047e-009	4.022732666e+003	1.975083208e-009	4.022732666e+003	1.755230294e-009	4.022732666e+003	2.439076718e-009	4.022732666e+003	2.156421708e-009	4.022732666e+003	1.212512646e-009	4.022732666e+003	1.991969922e-009	4.022732666e+003	1.614220202e-009	4.022732666e+003	3.341760868e-009
4.022855225e+003	2.559648271e-009	4.022855225e+003	1.214029433e-009	4.022855225e+003	2.657093878e-009	4.022855225e+003	1.459748100e-009	4.022855225e+003	1.384053205e-009	4.022855225e+003	1.322564169e-009	4.022855225e+003	1.991991239e-009	4.022855225e+003	1.898809998e-009	4.022855225e+003	9.268015799e-010	4.022855225e+003	2.247260822e-009	4.022855225e+003	1.692876062e-009	4.022855225e+003	2.019739709e-009	4.022855225e+003	2.122677811e-009
4.022977783e+003	1.973020858e-009	4.022977783e+003	1.319131915e-009	4.022977539e+003	1.598265187e-009	4.022977783e+003	1.236923675e-009	4.022977783e+003	1.431998520e-009	4.022977783e+003	2.115109199e-009	4.022977783e+003	1.708095332e-009	4.022977539e+003	1.506070824e-009	4.022977539e+003	1.861377052e-009	4.022977539e+003	1.791446658e-009	4.022977539e+003	1.168566688e-009	4.022977783e+003	1.341086797e-009	4.022977539e+003	1.272796202e-009
4.023100098e+003	1.999971300e-009	4.023100098e+003	2.160828627e-009	4.023100098e+003	2.028749391e-009	4.023100098e+003	1.320361487e-009	4.023100098e+003	1.696890517e-009	4.023100098e+003	2.161806956e-009	4.023100098e+003	2.359100693e-009	4.023100098e+003	1.687958995e-009	4.023100098e+003	1.695622198e-009	4.023100098e+003	2.030068114e-009	4.023100098e+003	1.588648546e-009	4.023100098e+003	1.742820332e-009	4.023100098e+003	2.757517548e-009
4.023222656e+003	1.740083522e-009	4.023222656e+003	1.223077972e-009	4.023222656e+003	1.709094088e-009	4.023222656e+003	1.633011282e-009	4.023222656e+003	1.778414971e-009	4.023222656e+003	1.730082744e-009	4.023222656e+003	1.658647997e-009	4.023222656e+003	2.059396875e-009	4.023222656e+003	8.914017302e-010	4.023222656e+003	1.475846334e-009	4.023222656e+003	2.097147123e-009	4.023222656e+003	2.043535563e-009	4.023222656e+003	2.407106181e-010
4.023344971e+003	1.807758943e-009	4.023344971e+003	2.056807835e-009	4.023344971e+003	1.339343192e-009	4.023344971e+003	1.540132799e-009	4.023344971e+003	1.602325272e-009	4.023344971e+003	1.455230825e-009	4.023344971e+003	1.390060733e-009	4.023344971e+003	2.043641922e-009	4.023344971e+003	1.654898774e-009	4.023344971e+003	1.966019791e-009	4.023344971e+003	1.020087126e-009	4.023344971e+003	1.503236535e-009	4.023344971e+003	1.691973450e-009
4.023467529e+003	1.392924998e-009	4.023467529e+003	2.154603607e-009	4.023467529e+003	1.169508379e-009	4.023467529e+003	1.899596258e-009	4.023467529e+003	1.428490104e-009	4.023467529e+003	1.815155026e-009	4.023467529e+003	1.381300962e-009	4.023467529e+003	1.519780080e-009	4.023467529e+003	2.383921283e-009	4.023467529e+003	2.102713781e-009	4.023467529e+003	1.998424759e-009	4.023467529e+003	1.965084762e-009	4.023467529e+003	2.149578737e-009
4.023589844e+003	2.662816634e-009	4.023589844e+003	1.425972562e-009	4.023589844e+003	1.625217183e-009	4.023589844e+003	2.030471347e-009	4.023589844e+003	2.055761117e-009	4.023589844e+003	1.539527283e-009	4.023589844e+003	8.648064487e-010	4.023589844e+003	1.777611502e-009	4.023589844e+003	1.764009716e-009	4.023589844e+003	1.195341048e-009	4.023589844e+003	1.673590377e-009	4.023589844e+003	1.266149630e-009	4.023589844e+003	1.126362892e-009
4.023712402e+003	1.812478390e-009	4.023712402e+003	1.172117070e-009	4.023712402e+003	2.069119320e-009	4.023712402e+003	1.476188616e-009	4.023712402e+003	2.304471503e-009	4.023712402e+003	1.662803562e-009	4.023712402e+003	1.868388777e-009	4.023712402e+003	1.997289001e-009	4.023712402e+003	1.892477952e-009	4.023712402e+003	2.535015087e-009	4.023712402e+003	1.747217371e-009	4.023712402e+003	1.411345152e-009	4.023712402e+003	1.961907303e-009
4.023834717e+003	2.803131727e-009	4.023834717e+003	1.235444191e-009	4.023834717e+003	1.319595655e-009	4.023834717e+003	2.016151468e-009	4.023834717e+003	1.660679261e-009	4.023834717e+003	9.831153669e-010	4.023834717e+003	1.138655836e-009	4.023834717e+003	1.685311779e-009	4.023834717e+003	1.987118914e-009	4.023834717e+003	2.067866323e-009	4.023834717e+003	1.673163164e-009	4.023834717e+003	1.795643634e-009	4.023834717e+003	1.535611194e-009
4.023957275e+003	1.650900083e-009	4.023957275e+003	1.910122061e-009	4.023957275e+003	1.884518097e-009	4.023957275e+003	2.103047292e-009	4.023957275e+003	2.014417744e-009	4.023957275e+003	1.510584435e-009	4.023957275e+003	1.708255093e-009	4.023957275e+003	1.159360608e-009	4.023957275e+003	1.914447045e-009	4.023957275e+003	2.165058799e-009	4.023957275e+003	1.731079502e-009	4.023957275e+003	1.963638363e-009	4.023957275e+003	3.191751308e-010
4.024079590e+003	1.132172023e-009	4.024079590e+003	2.567226876e-009	4.024079590e+003	1.741395472e-009	4.024079590e+003	1.909310932e-009	4.024079590e+003	2.009379552e-009	4.024079590e+003	1.888847745e-009	4.024079590e+003	1.761364055e-009	4.024079590e+003	1.843859510e-009	4.024079590e+003	9.583932536e-010	4.024079590e+003	1.640822478e-009	4.024079590e+003	1.544761541e-009	4.024079590e+003	1.469191546e-009	4.024079590e+003	2.269580968e-009
4.024202148e+003	1.783588610e-009	4.024202148e+003	1.561458740e-009	4.024202148e+003	1.543731032e-009	4.024202148e+003	1.504986025e-009	4.024202148e+003	1.576806241e-009	4.024202148e+003	1.414834472e-009	4.024202148e+003	1.953845752e-009	4.024202148e+003	1.459568910e-009	4.024202148e+003	1.434973140e-009	4.024202148e+003	2.157187096e-009	4.024202148e+003	1.609554157e-009	4.024202148e+003	1.414102835e-009	4.024202148e+003	1.473845712e-009
4.024324463e+003	2.021520729e-009	4.024324463e+003	1.094655810e-009	4.024324463e+003	2.143519584e-009	4.024324463e+003	2.227272367e-009	4.024324463e+003	1.313699927e-009	4.024324463e+003	1.406865957e-009	4.024324463e+003	1.523142390e-009	4.024324463e+003	1.591322518e-009	4.024324463e+003	1.381533110e-009	4.024324463e+003	1.196301835e-009	4.024324463e+003	1.757332280e-009	4.024324463e+003	1.752445633e-009	4.024324463e+003	8.633516124e-010
4.024447021e+003	1.565946817e-009	4.024447021e+003	2.602535742e-009	4.024447021e+003	2.384499931e-009	4.024447021e+003	1.981860231e-009	4.024447021e+003	1.501592517e-009	4.024447021e+003	1.299483299e-009	4.024447021e+003	1.467635236e-009	4.024447021e+003	1.715831255e-009	4.024447021e+003	1.370281888e-009	4.024447021e+003	1.899517876e-009	4.024447021e+003	1.394370508e-009	4.024447021e+003	1.336697752e-009	4.024447021e+003	3.980948460e-009
4.024569336e+003	1.484244838e-009	4.024569336e+003	1.118132587e-009	4.024569336e+003	1.936114380e-009	4.024569336e+003	1.351971313e-009	4.024569336e+003	1.345092593e-009	4.024569336e+003	1.805884220e-009	4.024569336e+003	1.899084445e-009	4.024569336e+003	1.293668173e-009	4.024569336e+003	2.457236192e-009	4.024569336e+003	1.199795263e-009	4.024569336e+003	1.685490858e-009	4.024569336e+003	1.633579383e-009	4.024569336e+003	1.979149955e-009
4.024691895e+003	1.899927993e-009	4.024691895e+003	1.262259186e-009	4.024691895e+003	1.938278205e-009	4.024691895e+003	2.267651178e-009	4.024691895e+003	2.005500654e-009	4.024691895e+003	1.908263325e-009	4.024691895e+003	2.041518066e-009	4.024691895e+003	1.399299343e-009	4.024691895e+003	2.098406560e-009	4.024691895e+003	1.024351604e-009	4.024691895e+003	8.514831618e-010	4.024691895e+003	1.421866180e-009	4.024691895e+003	1.456112342e-009
4.024814209e+003	8.167832521e-010	4.024814209e+003	1.756887302e-009	4.024814209e+003	2.031219637e-009	4.024814209e+003	1.299901853e-009	4.024814209e+003	1.061232768e-009	4.024814209e+003	1.633350566e-009	4.024814209e+003	1.783705628e-009	4.024814209e+003	1.440119690e-009	4.024814209e+003	2.337709804e-009	4.024814209e+003	2.135553068e-009	4.024814209e+003	1.443447362e-009	4.024814209e+003	2.269558319e-009	4.024814209e+003	1.410634942e-009
4.024936768e+003	1.214059075e-009	4.024936768e+003	1.423240192e-009	4.024936768e+003	1.460494503e-009	4.024936768e+003	2.276443034e-009	4.024936768e+003	2.118419884e-009	4.024936768e+003	1.417786111e-009	4.024936768e+003	1.809308592e-009	4.024936768e+003	1.403439476e-009	4.024936768e+003	1.740728672e-009	4.024936768e+003	1.729473120e-009	4.024936768e+003	1.360501822e-009	4.024936768e+003	1.941660832e-009	4.024936768e+003	2.890552020e-009
4.025059082e+003	2.359799023e-009	4.025059082e+003	1.656728643e-009	4.025059082e+003	2.344163308e-009	4.025059082e+003	1.474021682e-009	4.025059082e+003	1.418824835e-009	4.025059082e+003	1.429520724e-009	4.025059082e+003	1.834759900e-009	4.025059082e+003	1.203050659e-009	4.025059082e+003	1.484923851e-009	4.025059082e+003	1.189317755e-009	4.025059082e+003	1.953414763e-009	4.025059082e+003	1.875950728e-009	4.025059082e+003	2.463319104e-009
4.025181641e+003	2.117745312e-009	4.025181641e+003	1.444286801e-009	4.025181641e+003	1.273593897e-009	4.025181641e+003	1.481687439e-009	4.025181641e+003	1.355819790e-009	4.025181641e+003	2.034779456e-009	4.025181641e+003	1.398226090e-009	4.025181641e+003	2.239251229e-009	4.025181641e+003	1.662928684e-009	4.025181641e+003	1.882532352e-009	4.025181641e+003	1.775904424e-009	4.025181641e+003	1.929552296e-009	4.025181641e+003	1.909958858e-009
4.025303955e+003	1.839411845e-009	4.025303955e+003	2.065223104e-009	4.025303955e+003	1.260661686e-009	4.025303955e+003	2.221859363e-009	4.025303955e+003	1.626065504e-009	4.025303955e+003	1.529121607e-009	4.025303955e+003	1.532425409e-009	4.025303955e+003	1.854671638e-009	4.025303955e+003	1.199925270e-009	4.025303955e+003	7.312661032e-010	4.025303955e+003	1.152991813e-009	4.025303955e+003	1.818034612e-009	4.025303955e+003	1.025516894e-009
4.025426514e+003	1.433805741e-009	4.025426514e+003	1.749600798e-009	4.025426514e+003	1.445200293e-009	4.025426514e+003	1.653315040e-009	4.025426514e+003	8.491080616e-010	4.025426514e+003	1.979270525e-009	4.025426514e+003	1.754043355e-009	4.025426514e+003	1.444350417e-009	4.025426514e+003	1.852836440e-009	4.025426514e+003	1.617480039e-009	4.025426514e+003	1.914099546e-009	4.025426514e+003	1.549161577e-009	4.025426514e+003	2.342240180e-009
4.025549072e+003	1.884221668e-009	4.025549072e+003	1.967713992e-009	4.025549072e+003	2.278128575e-009	4.025549072e+003	2.033915036e-009	4.025549072e+003	1.714906328e-009	4.025549072e+003	1.461877064e-009	4.025549072e+003	1.982142672e-009	4.025548828e+003	1.934391980e-009	4.025549072e+003	1.817392459e-009	4.025549072e+003	1.892209944e-009	4.025549072e+003	2.123468068e-009	4.025549072e+003	1.828136753e-009	4.025549072e+003	1.609479439e-009
4.025671387e+003	1.507179603e-009	4.025671387e+003	1.486272772e-009	4.025671387e+003	1.294027441e-009	4.025671387e+003	2.323479853e-009	4.025671387e+003	1.801231719e-009	4.025671387e+003	1.277166706e-009	4.025671387e+003	2.050249082e-009	4.025671387e+003	1.390678017e-009	4.025671387e+003	1.992545684e-009	4.025671387e+003	1.717967990e-009	4.025671387e+003	1.434471431e-009	4.025671387e+003	1.420675355e-009	4.025671387e+003	4.056573411e-010
4.025793945e+003	1.404413807e-009	4.025793945e+003	2.138540234e-009	4.025793945e+003	1.386361581e-009	4.025793945e+003	2.110330133e-009	4.025793945e+003	1.612470046e-009	4.025793945e+003	4.386043473e-010	4.025793945e+003	1.894255197e-009	4.025793945e+003	1.582621700e-009	4.025793945e+003	1.451151088e-009	4.025793945e+003	1.762020418e-009	4.025793945e+003	1.838388997e-009	4.025793945e+003	1.608636113e-009	4.025793945e+003	2.340546423e-009
4.025916260e+003	2.856848980e-009	4.025916260e+003	1.839790764e-009	4.025916260e+003	1.153812046e-009	4.025916260e+003	2.098605956e-009	4.025916260e+003	1.764805746e-009	4.025916260e+003	1.751467305e-009	4.025916260e+003	2.020383194e-009	4.025916260e+003	1.445502607e-009	4.025916260e+003	1.728519772e-009	4.025916260e+003	1.550122919e-009	4.025916260e+003	1.399925398e-009	4.025916260e+003	1.514772863e-009	4.025916260e+003	1.408024586e-009
4.026038818e+003	1.903172064e-009	4.026038818e+003	2.471168825e-009	4.026038818e+003	1.916210080e-009	4.026038818e+003	2.054980852e-009	4.026038818e+003	1.125745164e-009	4.026038818e+003	2.043099689e-009	4.026038818e+003	1.157854146e-009	4.026038818e+003	1.988809784e-009	4.026038818e+003	1.574713360e-009	4.026038818e+003	1.039748954e-009	4.026038818e+003	1.178688147e-009	4.026038818e+003	9.055841632e-010	4.026038818e+003	1.075725953e-009
4.026161133e+003	1.914732151e-009	4.026161133e+003	2.181137715e-009	4.026161133e+003	1.696497165e-009	4.026161133e+003	1.935702487e-009	4.026161133e+003	1.623021162e-009	4.026161133e+003	2.260111653e-009	4.026161133e+003	2.256710374e-009	4.026161133e+003	2.005418054e-009	4.026161133e+003	1.611168310e-009	4.026161133e+003	2.146842260e-009	4.026161133e+003	1.913890602e-009	4.026161133e+003	2.130070120e-009	4.026161133e+003	1.262224769e-009
4.026283691e+003	1.293425811e-009	4.026283691e+003	1.364511504e-009	4.026283691e+003	1.876836686e-009	4.026283691e+003	1.814756234e-009	4.026283691e+003	1.916570458e-009	4.026283691e+003	1.698821417e-009	4.026283691e+003	1.491787360e-009	4.026283691e+003	1.279176653e-009	4.026283691e+003	1.594437693e-009	4.026283691e+003	1.832259122e-009	4.026283691e+003	1.942118244e-009	4.026283691e+003	2.109411534e-009	4.026283691e+003	1.543275174e-009
4.026406006e+003	1.845743114e-009	4.026406006e+003	2.169019186e-009	4.026406006e+003	1.518499992e-009	4.026406006e+003	1.417916673e-009	4.026406006e+003	1.756324863e-009	4.026406006e+003	1.977758401e-009	4.026406006e+003	2.304535673e-009	4.026406006e+003	1.639820391e-009	4.026406006e+003	1.877629163e-009	4.026406006e+003	1.843518560e-009	4.026406006e+003	1.284855111e-009	4.026406006e+003	1.638133074e-009	4.026406006e+003	1.195794352e-009
4.026528564e+003	2.589568338e-009	4.026528564e+003	1.585113707e-009	4.026528564e+003	1.673536865e-009	4.026528564e+003	1.834357222e-009	4.026528564e+003	2.366312701e-009	4.026528564e+003	1.648355785e-009	4.026528564e+003	1.452141407e-009	4.026528564e+003	1.160892715e-009	4.026528564e+003	1.848810549e-009	4.026528564e+003	1.962774165e-009	4.026528564e+003	2.383000464e-009	4.026528564e+003	2.048976100e-009	4.026528564e+003	5.774676848e-010
4.026650879e+003	1.921103943e-009	4.026650879e+003	1.211129752e-009	4.026650879e+003	1.279110595e-009	4.026650879e+003	1.974324038e-009	4.026650879e+003	1.905202440e-009	4.026650879e+003	1.561996976e-009	4.026650879e+003	1.577862840e-009	4.026650879e+003	1.762039070e-009	4.026650879e+003	1.211104439e-009	4.026650879e+003	1.914670866e-009	4.026650879e+003	1.436692432e-009	4.026650879e+003	1.279204187e-009	4.026650879e+003	1.916977244e-009
4.026773438e+003	1.673250871e-009	4.026773438e+003	1.686426998e-009	4.026773438e+003	1.446240350e-009	4.026773438e+003	1.455841114e-009	4.026773438e+003	2.166892887e-009	4.026773438e+003	1.870737565e-009	4.026773438e+003	1.946859340e-009	4.026773438e+003	2.078605954e-009	4.026773438e+003	1.052406939e-009	4.026773438e+003	1.186325593e-009	4.026773438e+003	1.726462528e-009	4.026773438e+003	1.945217987e-009	4.026773438e+003	7.788595879e-010
4.026895752e+003	1.533802751e-009	4.026895752e+003	1.525356952e-009	4.026895752e+003	1.466088806e-009	4.026895752e+003	1.109447645e-009	4.026895752e+003	1.942251693e-009	4.026895752e+003	1.707647912e-009	4.026895752e+003	1.878001754e-009	4.026895752e+003	1.441274100e-009	4.026895752e+003	1.515847892e-009	4.026895752e+003	1.696621510e-009	4.026895752e+003	2.094113771e-009	4.026895752e+003	8.805209895e-010	4.026895752e+003	5.770360301e-010
4.027018311e+003	1.601586641e-009	4.027018311e+003	1.801488070e-009	4.027018311e+003	1.797610283e-009	4.027018311e+003	2.085704942e-009	4.027018311e+003	9.959779668e-010	4.027018311e+003	1.764653645e-009	4.027018311e+003	8.712343624e-010	4.027018311e+003	1.310799802e-009	4.027018311e+003	9.725894534e-010	4.027018311e+003	1.332560728e-009	4.027018311e+003	1.454419807e-009	4.027018311e+003	2.052812142e-009	4.027018311e+003	1.759360657e-009
4.027140625e+003	2.614288563e-009	4.027140625e+003	1.132660521e-009	4.027140625e+003	2.116117503e-009	4.027140625e+003	1.339148681e-009	4.027140625e+003	1.545506501e-009	4.027140625e+003	1.240654690e-009	4.027140625e+003	1.777003433e-009	4.027140625e+003	9.690144243e-010	4.027140625e+003	1.853390663e-009	4.027140625e+003	1.445500608e-009	4.027140625e+003	1.410167316e-009	4.027140625e+003	1.806316874e-009	4.027140625e+003	7.385491108e-010
4.027263184e+003	1.048800047e-009	4.027263184e+003	1.648613579e-009	4.027263184e+003	1.153633855e-009	4.027263184e+003	1.289320317e-009	4.027263184e+003	1.945591910e-009	4.027263184e+003	1.107519965e-009	4.027263184e+003	1.647404768e-009	4.027263184e+003	1.433331343e-009	4.027263184e+003	2.072984229e-009	4.027263184e+003	1.637844194e-009	4.027263184e+003	1.927508153e-009	4.027263184e+003	1.409100392e-009	4.027263184e+003	2.144910027e-009
4.027385498e+003	1.312468134e-009	4.027385498e+003	1.916257375e-009	4.027385498e+003	1.720668386e-009	4.027385498e+003	2.003795796e-009	4.027385498e+003	1.544635753e-009	4.027385498e+003	1.744272282e-009	4.027385498e+003	1.373372527e-009	4.027385498e+003	1.528802751e-009	4.027385498e+003	2.710139002e-009	4.027385498e+003	1.270436645e-009	4.027385498e+003	1.858536325e-009	4.027385498e+003	2.595723192e-009	4.027385498e+003	1.278819273e-009
4.027508057e+003	2.135079669e-009	4.027508057e+003	1.363497759e-009	4.027508057e+003	1.476169520e-009	4.027508057e+003	1.754192236e-009	4.027508057e+003	1.721657150e-009	4.027508057e+003	1.561427654e-009	4.027508057e+003	1.028117813e-009	4.027508057e+003	1.847011766e-009	4.027508057e+003	2.152552137e-009	4.027508057e+003	2.017867207e-009	4.027508057e+003	1.551345385e-009	4.027508057e+003	2.105335239e-009	4.027508057e+003	3.750411981e-009
4.027630371e+003	1.858581955e-009	4.027630371e+003	1.761342738e-009	4.027630371e+003	2.126093301e-009	4.027630371e+003	1.940999361e-009	4.027630371e+003	1.620174439e-009	4.027630371e+003	1.789757564e-009	4.027630371e+003	2.177374503e-009	4.027630371e+003	1.428773766e-009	4.027630371e+003	1.501942459e-009	4.027630371e+003	1.808990291e-009	4.027630371e+003	1.912224157e-009	4.027630371e+003	1.916626857e-009	4.027630371e+003	1.365122682e-009
4.027752930e+003	1.371292524e-009	4.027752930e+003	1.399608762e-009	4.027752930e+003	1.425765395e-009	4.027752930e+003	2.099425744e-009	4.027752930e+003	1.597942778e-009	4.027752930e+003	1.293985252e-009	4.027752930e+003	2.022569667e-009	4.027752930e+003	1.518517201e-009	4.027752930e+003	1.623623347e-009	4.027752930e+003	2.117734654e-009	4.027752930e+003	1.962934926e-009	4.027752930e+003	1.062463895e-009	4.027752930e+003	2.063462734e-009
4.027875488e+003	1.622788015e-009	4.027875488e+003	1.514438353e-009	4.027875244e+003	1.737486266e-009	4.027875488e+003	1.862700882e-009	4.027875488e+003	1.956129259e-009	4.027875488e+003	1.582921683e-009	4.027875488e+003	1.545427231e-009	4.027875244e+003	1.980707154e-009	4.027875244e+003	1.327022603e-009	4.027875244e+003	1.526426097e-009	4.027875244e+003	1.388760551e-009	4.027875488e+003	1.484879775e-009	4.027875244e+003	2.962517787e-009
4.027997803e+003	2.229126661e-009	4.027997803e+003	2.496141294e-009	4.027997803e+003	1.554922413e-009	4.027997803e+003	1.908539105e-009	4.027997803e+003	2.141094857e-009	4.027997803e+003	1.826191531e-009	4.027997803e+003	1.225189394e-009	4.027997803e+003	1.608565725e-009	4.027997803e+003	1.666612959e-009	4.027997803e+003	1.979163944e-009	4.027997803e+003	1.652513570e-009	4.027997803e+003	1.356479040e-009	4.027997803e+003	5.266214131e-010
4.028120361e+003	1.594702481e-009	4.028120361e+003	1.439497743e-009	4.028120361e+003	1.701055297e-009	4.028120361e+003	1.661427773e-009	4.028120361e+003	1.285034079e-009	4.028120361e+003	1.565473084e-009	4.028120361e+003	1.336616706e-009	4.028120361e+003	1.943090577e-009	4.028120361e+003	1.552528217e-009	4.028120361e+003	2.284043177e-009	4.028120361e+003	1.002844363e-009	4.028120361e+003	1.581005549e-009	4.028120361e+003	8.766208870e-010
4.028242676e+003	1.109216274e-009	4.028242676e+003	1.643494230e-009	4.028242676e+003	1.222375867e-009	4.028242676e+003	1.508899006e-009	4.028242676e+003	1.533082994e-009	4.028242676e+003	1.642083691e-009	4.028242676e+003	1.724828280e-009	4.028242676e+003	1.361296520e-009	4.028242676e+003	1.028908070e-009	4.028242676e+003	1.494261936e-009	4.028242676e+003	1.322512766e-009	4.028242676e+003	1.772931357e-009	4.028242676e+003	1.073200084e-009
4.028365234e+003	1.209658484e-009	4.028365234e+003	2.087899853e-009	4.028365234e+003	1.506583192e-009	4.028365234e+003	2.026535384e-009	4.028365234e+003	1.352757573e-009	4.028365234e+003	1.307033592e-009	4.028365234e+003	1.902134006e-009	4.028365234e+003	1.607680544e-009	4.028365234e+003	1.683546524e-009	4.028365234e+003	1.716636278e-009	4.028365234e+003	2.144240341e-009	4.028365234e+003	1.311845632e-009	4.028365234e+003	1.237599911e-009
4.028487549e+003	1.798627802e-009	4.028487549e+003	1.729388521e-009	4.028487549e+003	1.436967767e-009	4.028487549e+003	1.593235432e-009	4.028487549e+003	1.303399721e-009	4.028487549e+003	1.350021428e-009	4.028487549e+003	1.376164183e-009	4.028487549e+003	1.762417101e-009	4.028487549e+003	1.492619695e-009	4.028487549e+003	1.831040986e-009	4.028487549e+003	1.479346645e-009	4.028487549e+003	1.446964437e-009	4.028487549e+003	2.840558677e-009
4.028610107e+003	1.587968868e-009	4.028610107e+003	2.430886381e-009	4.028610107e+003	2.755763395e-009	4.028610107e+003	2.177703351e-009	4.028610107e+003	1.120315618e-009	4.028610107e+003	1.683375550e-009	4.028610107e+003	1.756175982e-009	4.028610107e+003	1.610752087e-009	4.028610107e+003	1.370113467e-009	4.028610107e+003	2.101195440e-009	4.028610107e+003	1.494730784e-009	4.028610107e+003	1.370821012e-009	4.028610107e+003	1.129598748e-009
4.028732422e+003	1.392053250e-009	4.028732422e+003	1.500295554e-009	4.028732422e+003	1.148356188e-009	4.028732422e+003	1.566575647e-009	4.028732422e+003	1.312001841e-009	4.028732422e+003	1.829604912e-009	4.028732422e+003	2.012991995e-009	4.028732422e+003	1.684925643e-009	4.028732422e+003	1.349292122e-009	4.028732422e+003	2.498893981e-009	4.028732422e+003	1.121421955e-009	4.028732422e+003	1.126796656e-009	4.028732422e+003	2.090235318e-009
4.028854980e+003	2.416729483e-009	4.028854980e+003	2.121453013e-009	4.028854980e+003	8.675755114e-010	4.028854980e+003	1.918476711e-009	4.028854980e+003	1.679717698e-009	4.028854980e+003	1.965307028e-009	4.028854980e+003	1.387755355e-009	4.028854980e+003	1.150362694e-009	4.028854980e+003	1.942661809e-009	4.028854980e+003	2.264497923e-009	4.028854980e+003	1.744491107e-009	4.028854980e+003	1.855637977e-009	4.028854980e+003	1.846164999e-009
4.028977295e+003	1.555567786e-009	4.028977295e+003	1.216599377e-009	4.028977295e+003	1.818356132e-009	4.028977295e+003	1.287842388e-009	4.028977295e+003	1.376054715e-009	4.028977295e+003	1.971673713e-009	4.028977295e+003	2.053223591e-009	4.028977295e+003	2.352060546e-009	4.028977295e+003	2.113858866e-009	4.028977295e+003	2.149382672e-009	4.028977295e+003	1.946775852e-009	4.028977295e+003	2.493049100e-009	4.028977295e+003	9.669086642e-010
4.029099854e+003	1.923609938e-009	4.029099854e+003	2.266656640e-009	4.029099854e+003	2.058866633e-009	4.029099854e+003	1.552822204e-009	4.029099854e+003	1.789536519e-009	4.029099854e+003	2.303870650e-009	4.029099854e+003	2.374044739e-009	4.029099854e+003	1.508175140e-009	4.029099854e+003	1.119076054e-009	4.029099854e+003	1.738946653e-009	4.029099854e+003	1.596137778e-009	4.029099854e+003	2.396697507e-009	4.029099854e+003	1.737602062e-009
4.029222168e+003	1.614569145e-009	4.029222168e+003	2.595896609e-009	4.029222168e+003	1.625114154e-009	4.029222168e+003	1.649280046e-009	4.029222168e+003	1.225168744e-009	4.029222168e+003	9.798365452e-010	4.029222168e+003	1.943781136e-009	4.029222168e+003	2.243401909e-009	4.029222168e+003	1.262593696e-009	4.029222168e+003	1.595824473e-009	4.029222168e+003	1.159138896e-009	4.029222168e+003	1.636592528e-009	4.029222168e+003	7.234704502e-010
4.029344727e+003	2.123581533e-009	4.029344727e+003	1.822007323e-009	4.029344727e+003	1.147788420e-009	4.029344727e+003	2.380519781e-009	4.029344727e+003	1.881556022e-009	4.029344727e+003	2.480914807e-009	4.029344727e+003	1.683089557e-009	4.029344727e+003	1.580320430e-009	4.029344727e+003	1.759037249e-009	4.029344727e+003	1.655636406e-009	4.029344727e+003	1.260344495e-009	4.029344727e+003	1.407078787e-009	4.029344727e+003	2.435471824e-009
4.029467041e+003	1.744565048e-009	4.029467041e+003	2.091228968e-009	4.029467041e+003	1.608938649e-009	4.029467041e+003	1.493934199e-009	4.029467041e+003	1.069376476e-009	4.029467041e+003	1.425154994e-009	4.029467041e+003	1.943646577e-009	4.029467041e+003	1.599044785e-009	4.029467041e+003	1.117376414e-009	4.029467041e+003	1.525188531e-009	4.029467041e+003	1.580003572e-009	4.029467041e+003	1.585645282e-009	4.029467041e+003	3.007117444e-009
4.029589600e+003	2.117774844e-009	4.029589600e+003	1.598729704e-009	4.029589600e+003	2.008119893e-009	4.029589600e+003	1.906750313e-009	4.029589600e+003	1.326571408e-009	4.029589600e+003	2.756120443e-009	4.029589600e+003	1.462685084e-009	4.029589600e+003	1.089778823e-009	4.029589600e+003	1.222910884e-009	4.029589600e+003	2.432638535e-009	4.029589600e+003	2.393186760e-009	4.029589600e+003	1.778550307e-009	4.029589600e+003	2.388657050e-009
4.029711914e+003	1.653744142e-009	4.029711914e+003	1.328750332e-009	4.029711914e+003	2.489219275e-009	4.029711914e+003	1.934666871e-009	4.029711914e+003	1.824733586e-009	4.029711914e+003	1.160213037e-009	4.029711914e+003	1.447810316e-009	4.029711914e+003	1.446934017e-009	4.029711914e+003	1.973758490e-009	4.029711914e+003	1.507623582e-009	4.029711914e+003	1.866599098e-009	4.029711914e+003	1.597769361e-009	4.029711914e+003	1.020636797e-009
4.029834473e+003	2.106722352e-009	4.029834473e+003	2.740884408e-009	4.029834473e+003	7.799570989e-010	4.029834473e+003	1.829739915e-009	4.029834473e+003	1.082148260e-009	4.029834473e+003	1.619596346e-009	4.029834473e+003	2.316564940e-009	4.029834473e+003	1.919531645e-009	4.029834473e+003	1.352925105e-009	4.029834473e+003	1.456929244e-009	4.029834473e+003	1.904571389e-009	4.029834473e+003	2.134239230e-009	4.029834473e+003	1.510691683e-009
4.029956787e+003	1.384742432e-009	4.029956787e+003	1.828891594e-009	4.029956787e+003	1.490470303e-009	4.029956787e+003	1.534692928e-009	4.029956787e+003	1.656603965e-009	4.029956787e+003	2.048418990e-009	4.029956787e+003	2.034145741e-009	4.029956787e+003	2.950076849e-009	4.029956787e+003	1.945325012e-009	4.029956787e+003	1.709667408e-009	4.029956787e+003	2.178095926e-009	4.029956787e+003	2.110097208e-009	4.029956787e+003	1.437423514e-009
4.030079346e+003	2.271124844e-009	4.030079346e+003	1.531660687e-009	4.030079346e+003	2.239874064e-009	4.030079346e+003	1.602980526e-009	4.030079346e+003	1.104366265e-009	4.030079346e+003	1.381411763e-009	4.030079346e+003	1.149740636e-009	4.030079346e+003	1.633938540e-009	4.030079346e+003	1.741975120e-009	4.030079346e+003	9.052346650e-010	4.030079346e+003	1.355378587e-009	4.030079346e+003	1.535611638e-009	4.030079346e+003	1.503910552e-009
4.030201660e+003	3.141137572e-009	4.030201904e+003	1.087947510e-009	4.030201660e+003	2.382674058e-009	4.030201904e+003	1.057075205e-009	4.030201660e+003	2.492151596e-009	4.030201660e+003	1.887824785e-009	4.030201660e+003	1.540773176e-009	4.030201660e+003	2.091165019e-009	4.030201660e+003	1.846384379e-009	4.030201660e+003	2.268867982e-009	4.030201660e+003	1.839027930e-009	4.030201660e+003	1.800722238e-009	4.030201660e+003	1.865441801e-009
4.030324219e+003	1.722694210e-009	4.030324219e+003	2.302839919e-009	4.030324219e+003	9.318489314e-010	4.030324219e+003	1.446294751e-009	4.030324219e+003	1.862307308e-009	4.030324219e+003	1.497333812e-009	4.030324219e+003	1.196214683e-009	4.030324219e+003	1.921127701e-009	4.030324219e+003	1.432265972e-009	4.030324219e+003	1.656511595e-009	4.030324219e+003	1.015130979e-009	4.030324219e+003	1.409555139e-009	4.030324219e+003	1.414618422e-009
4.030446777e+003	1.422276852e-009	4.030446777e+003	1.339218292e-009	4.030446777e+003	2.085291273e-009	4.030446777e+003	2.149359357e-009	4.030446777e+003	1.566560215e-009	4.030446777e+003	1.896083290e-009	4.030446777e+003	1.643049141e-009	4.030446777e+003	1.614495759e-009	4.030446777e+003	1.573822850e-009	4.030446777e+003	1.862771049e-009	4.030446777e+003	1.627454616e-009	4.030446777e+003	1.050944998e-009	4.030446777e+003	1.861873655e-009
4.030569092e+003	1.479410705e-009	4.030569092e+003	1.479784184e-009	4.030569092e+003	1.498819735e-009	4.030569092e+003	1.861557908e-009	4.030569092e+003	2.150359890e-009	4.030569092e+003	1.765263158e-009	4.030569092e+003	2.207614314e-009	4.030569092e+003	1.874092437e-009	4.030569092e+003	1.571535457e-009	4.030569092e+003	1.175197606e-009	4.030569092e+003	1.495720880e-009	4.030569092e+003	1.449474318e-009	4.030569092e+003	2.010658751e-009
4.030691650e+003	1.669439142e-009	4.030691650e+003	1.441304631e-009	4.030691650e+003	2.182801273e-009	4.030691650e+003	1.766790159e-009	4.030691650e+003	2.371833174e-009	4.030691650e+003	1.800548155e-009	4.030691650e+003	1.304708341e-009	4.030691650e+003	1.982452646e-009	4.030691650e+003	1.518266624e-009	4.030691650e+003	2.300107438e-009	4.030691650e+003	6.875893188e-010	4.030691650e+003	1.889647994e-009	4.030691650e+003	2.880769623e-009
4.030813965e+003	2.065917437e-009	4.030813965e+003	2.025223322e-009	4.030813965e+003	2.264651799e-009	4.030813965e+003	2.233518925e-009	4.030813965e+003	1.157634211e-009	4.030813965e+003	1.454375620e-009	4.030813965e+003	1.749962286e-009	4.030813965e+003	1.179217057e-009	4.030813965e+003	1.371107006e-009	4.030813965e+003	1.601800359e-009	4.030813965e+003	1.943727623e-009	4.030813965e+003	1.539027461e-009	4.030813965e+003	1.715381170e-009
4.030936523e+003	1.516925252e-009	4.030936523e+003	2.567077884e-009	4.030936523e+003	1.799582594e-009	4.030936523e+003	1.518525639e-009	4.030936523e+003	1.269433780e-009	4.030936523e+003	2.085948081e-009	4.030936523e+003	9.731569994e-010	4.030936523e+003	1.575309883e-009	4.030936523e+003	1.218763201e-009	4.030936523e+003	2.717791103e-009	4.030936523e+003	1.704442476e-009	4.030936523e+003	1.614693268e-009	4.030936523e+003	2.606425076e-009
4.031058838e+003	2.069125982e-009	4.031058838e+003	1.308187336e-009	4.031058838e+003	1.716410902e-009	4.031058838e+003	2.113258457e-009	4.031058838e+003	2.050620562e-009	4.031058838e+003	1.638963854e-009	4.031058838e+003	1.438776431e-009	4.031058838e+003	1.224546131e-009	4.031058838e+003	2.159292967e-009	4.031058838e+003	1.452804321e-009	4.031058838e+003	1.659049231e-009	4.031058838e+003	1.719456910e-009	4.031058838e+003	5.620034438e-010
4.031181396e+003	2.068094584e-009	4.031181396e+003	1.505046421e-009	4.031181396e+003	1.951142137e-009	4.031181396e+003	2.080496442e-009	4.031181396e+003	1.587920351e-009	4.031181396e+003	1.526295201e-009	4.031181396e+003	1.698681418e-009	4.031181396e+003	1.665969029e-009	4.031181396e+003	1.634540503e-009	4.031181396e+003	1.778051706e-009	4.031181396e+003	1.897819235e-009	4.031181396e+003	1.611384248e-009	4.031181396e+003	1.618478795e-009
4.031303711e+003	1.401828320e-009	4.031303711e+003	3.226741985e-009	4.031303711e+003	1.270333283e-009	4.031303711e+003	2.407245958e-009	4.031303711e+003	1.251051596e-009	4.031303711e+003	1.316549758e-009	4.031303711e+003	1.468843713e-009	4.031303711e+003	1.813671879e-009	4.031303711e+003	1.294108709e-009	4.031303711e+003	1.545059192e-009	4.031303711e+003	1.687774587e-009	4.031303711e+003	1.243426251e-009	4.031303711e+003	6.939718245e-010
4.031426270e+003	1.665834803e-009	4.031426270e+003	1.349748979e-009	4.031426270e+003	2.156777867e-009	4.031426270e+003	1.390135673e-009	4.031426270e+003	1.244456094e-009	4.031426270e+003	9.326390771e-010	4.031426270e+003	1.403887784e-009	4.031426270e+003	1.642343928e-009	4.031426270e+003	1.487289736e-009	4.031426270e+003	1.494288471e-009	4.031426270e+003	2.232463103e-009	4.031426270e+003	1.692123441e-009	4.031426270e+003	1.618965073e-009
4.031548584e+003	1.895900104e-009	4.031548584e+003	2.066281368e-009	4.031548584e+003	1.324429344e-009	4.031548584e+003	1.476184175e-009	4.031548584e+003	1.694798968e-009	4.031548584e+003	2.459756621e-009	4.031548584e+003	1.672355587e-009	4.031548584e+003	5.213082743e-010	4.031548584e+003	1.269765182e-009	4.031548584e+003	1.977976227e-009	4.031548584e+003	1.209439993e-009	4.031548584e+003	2.061579352e-009	4.031548584e+003	1.071845945e-009
4.031671143e+003	1.118559689e-009	4.031671143e+003	1.957656925e-009	4.031671143e+003	1.733377553e-009	4.031671143e+003	1.493670965e-009	4.031671143e+003	1.996604437e-009	4.031671143e+003	2.373955921e-009	4.031671143e+003	1.816252260e-009	4.031671143e+003	1.600163224e-009	4.031671143e+003	1.714763997e-009	4.031671143e+003	1.170901265e-009	4.031671143e+003	1.346293854e-009	4.031671143e+003	1.100309843e-009	4.031671143e+003	4.718753721e-010
4.031793457e+003	1.956377060e-009	4.031793457e+003	1.322995713e-009	4.031793457e+003	1.680168893e-009	4.031793457e+003	7.914230382e-010	4.031793457e+003	1.235365477e-009	4.031793457e+003	1.555921281e-009	4.031793457e+003	2.204681326e-009	4.031793457e+003	1.476294087e-009	4.031793457e+003	1.846051201e-009	4.031793457e+003	1.758676094e-009	4.031793457e+003	1.503383196e-009	4.031793457e+003	1.083891976e-009	4.031793457e+003	2.213960126e-009
4.031916016e+003	1.856285459e-009	4.031916016e+003	1.995467569e-009	4.031916016e+003	1.508037140e-009	4.031916016e+003	1.505007341e-009	4.031916016e+003	1.358856472e-009	4.031916016e+003	2.024570955e-009	4.031916016e+003	1.449708242e-009	4.031916016e+003	1.295819674e-009	4.031916016e+003	1.766767732e-009	4.031916016e+003	9.754582697e-010	4.031916016e+003	1.576650477e-009	4.031916016e+003	1.374934500e-009	4.031916016e+003	9.846232718e-010
4.032038330e+003	1.982193742e-009	4.032038330e+003	1.537703631e-009	4.032038330e+003	1.215922363e-009	4.032038330e+003	2.172727553e-009	4.032038330e+003	1.326080912e-009	4.032038330e+003	8.538168506e-010	4.032038330e+003	1.267348892e-009	4.032038330e+003	1.285863527e-009	4.032038330e+003	1.204763733e-009	4.032038330e+003	2.011641298e-009	4.032038330e+003	1.825745666e-009	4.032038330e+003	1.603568833e-009	4.032038330e+003	2.430172064e-009
4.032160889e+003	8.629786885e-010	4.032160889e+003	1.870690935e-009	4.032160889e+003	9.667225909e-010	4.032160889e+003	1.981529385e-009	4.032160889e+003	6.431136179e-010	4.032160889e+003	1.980335673e-009	4.032160889e+003	1.455323750e-009	4.032160889e+003	1.115681325e-009	4.032160889e+003	1.414286799e-009	4.032160889e+003	1.434985353e-009	4.032160889e+003	1.294042873e-009	4.032160889e+003	2.074407535e-009	4.032160889e+003	2.442366975e-009
4.032283203e+003	2.001937061e-009	4.032283203e+003	1.537138306e-009	4.032283203e+003	1.385297210e-009	4.032283203e+003	2.315717396e-009	4.032283203e+003	1.736319866e-009	4.032283203e+003	1.408990813e-009	4.032283203e+003	2.106180785e-009	4.032283203e+003	2.291621337e-009	4.032283203e+003	7.739059393e-010	4.032283203e+003	1.866132804e-009	4.032283203e+003	1.667509020e-009	4.032283203e+003	2.829424917e-009	4.032283203e+003	3.268200599e-009
4.032405762e+003	1.223701473e-009	4.032405762e+003	1.109311643e-009	4.032405762e+003	1.593428833e-009	4.032405762e+003	1.788102000e-009	4.032405762e+003	1.606607181e-009	4.032405762e+003	1.860454790e-009	4.032405762e+003	1.750017353e-009	4.032405762e+003	1.510935044e-009	4.032405762e+003	8.558125875e-010	4.032405762e+003	1.521991644e-009	4.032405762e+003	1.273884886e-009	4.032405762e+003	1.326277421e-009	4.032405762e+003	3.452932829e-009
4.032528076e+003	1.307046360e-009	4.032528076e+003	1.537509120e-009	4.032528076e+003	1.901109048e-009	4.032528076e+003	2.018641476e-009	4.032528076e+003	2.410430078e-009	4.032528076e+003	1.214098155e-009	4.032528076e+003	1.860197663e-009	4.032528076e+003	1.792870741e-009	4.032528076e+003	1.259649052e-009	4.032528076e+003	1.500828462e-009	4.032528076e+003	1.316542875e-009	4.032528076e+003	2.003998745e-009	4.032528076e+003	5.513976498e-010
4.032650635e+003	1.636252578e-009	4.032650635e+003	1.285788920e-009	4.032650635e+003	9.413303470e-010	4.032650635e+003	2.452084535e-009	4.032650635e+003	1.428316132e-009	4.032650635e+003	1.656156878e-009	4.032650635e+003	1.756999768e-009	4.032650635e+003	1.315967668e-009	4.032650635e+003	1.450029985e-009	4.032650635e+003	1.518447923e-009	4.032650635e+003	1.845561926e-009	4.032650635e+003	1.725534937e-009	4.032650635e+003	7.663740753e-010
4.032773193e+003	1.245350156e-009	4.032773193e+003	1.119682125e-009	4.032773193e+003	1.971013575e-009	4.032773193e+003	1.881532929e-009	4.032773193e+003	1.701021435e-009	4.032773193e+003	1.078692469e-009	4.032773193e+003	1.907905611e-009	4.032772949e+003	2.171378632e-009	4.032772949e+003	2.107357622e-009	4.032773193e+003	2.183879744e-009	4.032772949e+003	2.372225527e-009	4.032773193e+003	1.701654484e-009	4.032772949e+003	7.667330659e-010
4.032895508e+003	1.796533033e-009	4.032895508e+003	1.136779892e-009	4.032895508e+003	1.911126590e-009	4.032895508e+003	1.826520157e-009	4.032895508e+003	1.879650879e-009	4.032895508e+003	1.760160351e-009	4.032895508e+003	1.225387569e-009	4.032895508e+003	1.905702263e-009	4.032895508e+003	1.683816087e-009	4.032895508e+003	7.814398018e-010	4.032895508e+003	1.294546137e-009	4.032895508e+003	1.119085602e-009	4.032895508e+003	1.070326605e-009
4.033018066e+003	1.621963008e-009	4.033018066e+003	1.693271634e-009	4.033018066e+003	1.844761899e-009	4.033018066e+003	2.587539294e-009	4.033018066e+003	1.303490649e-009	4.033018066e+003	1.967805918e-009	4.033018066e+003	1.406787464e-009	4.033018066e+003	1.705429464e-009	4.033018066e+003	2.195529758e-009	4.033018066e+003	2.299387125e-009	4.033018066e+003	1.586443310e-009	4.033018066e+003	1.651966897e-009	4.033018066e+003	8.854458278e-010
4.033140381e+003	1.389297011e-009	4.033140381e+003	8.395372730e-010	4.033140381e+003	1.967509045e-009	4.033140381e+003	1.034319852e-009	4.033140381e+003	1.384420467e-009	4.033140381e+003	1.530917504e-009	4.033140381e+003	1.370244584e-009	4.033140381e+003	9.214914387e-010	4.033140381e+003	9.191353789e-010	4.033140381e+003	1.559424589e-009	4.033140381e+003	1.880248846e-009	4.033140381e+003	1.484754319e-009	4.033140381e+003	1.800198435e-009
4.033262939e+003	2.047304548e-009	4.033262939e+003	1.712333386e-009	4.033262939e+003	1.783978854e-009	4.033262939e+003	1.257803750e-009	4.033262939e+003	1.180791798e-009	4.033262939e+003	1.536420768e-009	4.033262939e+003	1.846942710e-009	4.033262939e+003	1.517684867e-009	4.033262939e+003	1.415856654e-009	4.033262939e+003	1.871925726e-009	4.033262939e+003	2.249590514e-009	4.033262939e+003	1.588457921e-009	4.033262939e+003	1.621052959e-009
4.033385254e+003	1.299789498e-009	4.033385254e+003	2.111828934e-009	4.033385254e+003	1.754724699e-009	4.033385254e+003	1.620305001e-009	4.033385254e+003	1.581814346e-009	4.033385254e+003	2.158676571e-009	4.033385254e+003	9.204814688e-010	4.033385254e+003	1.481866185e-009	4.033385254e+003	1.456114784e-009	4.033385254e+003	1.667396776e-009	4.033385254e+003	1.180660236e-009	4.033385254e+003	1.215856638e-009	4.033385254e+003	1.204895850e-009
4.033507813e+003	1.587714515e-009	4.033507813e+003	1.200254118e-009	4.033507813e+003	1.243651071e-009	4.033507813e+003	1.902890956e-009	4.033507813e+003	1.437652331e-009	4.033507813e+003	1.282267736e-009	4.033507813e+003	1.589650744e-009	4.033507813e+003	1.810756323e-009	4.033507813e+003	1.466947341e-009	4.033507813e+003	1.903550650e-009	4.033507813e+003	1.282882578e-009	4.033507813e+003	1.566525021e-009	4.033507813e+003	1.864804311e-009
4.033630127e+003	1.982590980e-009	4.033630127e+003	9.272224100e-010	4.033630127e+003	1.374314773e-009	4.033630127e+003	1.441924691e-009	4.033630127e+003	1.979448605e-009	4.033630127e+003	1.506197167e-009	4.033630127e+003	9.776324195e-010	4.033630127e+003	2.010883460e-009	4.033630127e+003	2.336385974e-009	4.033630127e+003	1.479243283e-009	4.033630127e+003	1.516449744e-009	4.033630127e+003	1.672483485e-009	4.033630127e+003	3.747218980e-009
4.033752686e+003	2.101497421e-009	4.033752686e+003	1.922277226e-009	4.033752686e+003	1.916491632e-009	4.033752686e+003	2.072634731e-009	4.033752686e+003	1.826990115e-009	4.033752686e+003	1.644190784e-009	4.033752686e+003	2.083250683e-009	4.033752686e+003	1.181005960e-009	4.033752686e+003	1.939680638e-009	4.033752686e+003	1.698183705e-009	4.033752686e+003	1.703331143e-009	4.033752686e+003	1.833359131e-009	4.033752686e+003	3.312180530e-009
4.033875000e+003	1.614658629e-009	4.033875000e+003	2.114564301e-009	4.033875000e+003	9.578748905e-010	4.033875000e+003	1.441168962e-009	4.033875000e+003	1.279973794e-009	4.033875000e+003	1.176159059e-009	4.033875000e+003	1.604786526e-009	4.033875000e+003	1.294246932e-009	4.033875000e+003	1.897250135e-009	4.033875000e+003	2.228797147e-009	4.033875000e+003	1.751025991e-009	4.033875000e+003	1.620364620e-009	4.033875000e+003	1.025332486e-009
4.033997559e+003	2.172206637e-009	4.033997559e+003	1.672349925e-009	4.033997559e+003	1.930566595e-009	4.033997559e+003	2.051691483e-009	4.033997559e+003	1.412435391e-009	4.033997559e+003	1.636085822e-009	4.033997559e+003	1.518752790e-009	4.033997559e+003	1.711062292e-009	4.033997559e+003	2.022475076e-009	4.033997559e+003	1.415599082e-009	4.033997559e+003	1.830028018e-009	4.033997559e+003	1.180928799e-009	4.033997559e+003	2.568849578e-009
4.034119873e+003	1.425283225e-009	4.034119873e+003	1.577017517e-009	4.034119873e+003	1.558919216e-009	4.034119873e+003	2.220326811e-009	4.034119873e+003	1.875504863e-009	4.034119873e+003	1.984240106e-009	4.034119873e+003	1.465518040e-009	4.034119873e+003	1.731132238e-009	4.034119873e+003	2.197743099e-009	4.034119873e+003	1.506016090e-009	4.034119873e+003	1.542207251e-009	4.034119873e+003	1.232382085e-009	4.034119873e+003	4.220820138e-009
4.034242432e+003	1.522083126e-009	4.034242432e+003	1.440991215e-009	4.034242432e+003	1.850085085e-009	4.034242432e+003	1.606357380e-009	4.034242432e+003	1.755836698e-009	4.034242432e+003	2.527724252e-009	4.034242432e+003	1.801709226e-009	4.034242432e+003	1.445058628e-009	4.034242432e+003	1.649107184e-009	4.034242432e+003	1.590171439e-009	4.034242432e+003	2.161479218e-009	4.034242432e+003	8.907281024e-010	4.034242432e+003	1.657189608e-009
4.034364746e+003	1.896349078e-009	4.034364746e+003	1.581646258e-009	4.034364746e+003	1.587035059e-009	4.034364746e+003	1.976792507e-009	4.034364746e+003	2.026366186e-009	4.034364746e+003	1.434098840e-009	4.034364746e+003	1.778951431e-009	4.034364746e+003	1.661775273e-009	4.034364746e+003	1.539700700e-009	4.034364746e+003	1.997731536e-009	4.034364746e+003	1.703567842e-009	4.034364746e+003	1.441750941e-009	4.034364746e+003	2.728936410e-009
4.034487305e+003	1.837498931e-009	4.034487305e+003	1.616423106e-009	4.034487305e+003	1.368818170e-009	4.034487305e+003	1.770850466e-009	4.034487305e+003	1.344282352e-009	4.034487305e+003	1.783135972e-009	4.034487305e+003	1.697393226e-009	4.034487305e+003	1.655506510e-009	4.034487305e+003	1.680929174e-009	4.034487305e+003	1.765221191e-009	4.034487305e+003	1.811765293e-009	4.034487305e+003	1.659877902e-009	4.034487305e+003	1.938180727e-009
4.034609619e+003	1.278899431e-009	4.034609619e+003	1.487948986e-009	4.034609619e+003	1.442244102e-009	4.034609619e+003	1.850124831e-009	4.034609619e+003	1.988289311e-009	4.034609619e+003	1.702968655e-009	4.034609619e+003	1.734107968e-009	4.034609619e+003	2.394963339e-009	4.034609619e+003	1.680189876e-009	4.034609619e+003	1.388823612e-009	4.034609619e+003	8.518972194e-010	4.034609619e+003	1.175808673e-009	4.034609619e+003	2.743607563e-009
4.034732178e+003	1.425483398e-009	4.034732178e+003	1.846225950e-009	4.034732178e+003	2.148696998e-009	4.034732178e+003	1.807843097e-009	4.034732178e+003	1.861287013e-009	4.034732178e+003	1.624470336e-009	4.034732178e+003	1.517085346e-009	4.034732178e+003	1.738157951e-009	4.034732178e+003	1.379958370e-009	4.034732178e+003	2.381304709e-009	4.034732178e+003	2.317639414e-009	4.034732178e+003	1.393136606e-009	4.034732178e+003	1.213215195e-009
4.034854492e+003	1.446110676e-009	4.034854492e+003	1.665267924e-009	4.034854492e+003	1.056620125e-009	4.034854492e+003	1.871026667e-009	4.034854492e+003	1.124828120e-009	4.034854492e+003	1.799477900e-009	4.034854492e+003	1.837641928e-009	4.034854492e+003	1.530262139e-009	4.034854492e+003	1.651373815e-009	4.034854492e+003	1.343775868e-009	4.034854492e+003	1.954766571e-009	4.034854492e+003	8.702947807e-010	4.034854492e+003	3.509156521e-009
4.034977051e+003	1.635680813e-009	4.034977051e+003	1.814926320e-009	4.034977051e+003	1.100595948e-009	4.034977051e+003	1.914254089e-009	4.034977051e+003	1.985350995e-009	4.034977051e+003	2.105272845e-009	4.034977051e+003	1.637808666e-009	4.034977051e+003	1.536239580e-009	4.034977051e+003	1.865826160e-009	4.034977051e+003	2.129735055e-009	4.034977051e+003	1.815744000e-009	4.034977051e+003	1.537206473e-009	4.034977051e+003	4.895217010e-010
4.035099365e+003	1.013309103e-009	4.035099609e+003	1.937850769e-009	4.035099365e+003	1.457296173e-009	4.035099609e+003	1.660890314e-009	4.035099365e+003	1.784213000e-009	4.035099365e+003	1.106215897e-009	4.035099365e+003	1.503185909e-009	4.035099365e+003	1.073920508e-009	4.035099365e+003	1.239856218e-009	4.035099365e+003	3.093983070e-009	4.035099365e+003	1.502198255e-009	4.035099365e+003	7.888003029e-010	4.035099365e+003	1.773619723e-010
4.035221924e+003	1.766398583e-009	4.035221924e+003	1.182221765e-009	4.035221924e+003	1.458227761e-009	4.035221924e+003	1.728771126e-009	4.035221924e+003	1.157644092e-009	4.035221924e+003	1.286011519e-009	4.035221924e+003	1.547355688e-009	4.035221924e+003	1.187861365e-009	4.035221924e+003	2.416303824e-009	4.035221924e+003	1.580100162e-009	4.035221924e+003	1.757529233e-009	4.035221924e+003	1.646001002e-009	4.035221924e+003	1.096249536e-009
4.035344482e+003	2.133813570e-009	4.035344482e+003	1.282328244e-009	4.035344482e+003	1.489790180e-009	4.035344482e+003	1.586057730e-009	4.035344482e+003	9.840084303e-010	4.035344482e+003	1.188178778e-009	4.035344482e+003	1.001878469e-009	4.035344482e+003	2.672733146e-009	4.035344482e+003	1.921383719e-009	4.035344482e+003	1.980320130e-009	4.035344482e+003	8.809690200e-010	4.035344482e+003	1.107655079e-009	4.035344482e+003	3.593205733e-009
4.035466797e+003	1.334419686e-009	4.035466797e+003	1.317755127e-009	4.035466797e+003	2.037466418e-009	4.035466797e+003	1.145467166e-009	4.035466797e+003	1.866447219e-009	4.035466797e+003	2.081903760e-009	4.035466797e+003	2.699008794e-009	4.035466797e+003	1.220941570e-009	4.035466797e+003	1.939499450e-009	4.035466797e+003	1.555309992e-009	4.035466797e+003	1.494365742e-009	4.035466797e+003	1.557931895e-009	4.035466797e+003	2.792003073e-009
4.035589355e+003	1.432203134e-009	4.035589355e+003	1.130567084e-009	4.035589355e+003	1.365948799e-009	4.035589355e+003	1.754494550e-009	4.035589355e+003	1.582578402e-009	4.035589355e+003	1.273787631e-009	4.035589355e+003	1.875791744e-009	4.035589355e+003	1.748829415e-009	4.035589355e+003	1.523193904e-009	4.035589355e+003	1.829711493e-009	4.035589355e+003	1.690351747e-009	4.035589355e+003	2.528649068e-009	4.035589355e+003	1.181776232e-009
4.035711670e+003	1.282897566e-009	4.035711670e+003	1.351544321e-009	4.035711670e+003	2.062613635e-009	4.035711670e+003	1.963457619e-009	4.035711670e+003	1.520288673e-009	4.035711670e+003	1.300340835e-009	4.035711670e+003	1.890126056e-009	4.035711670e+003	1.623560841e-009	4.035711670e+003	1.522976745e-009	4.035711670e+003	2.419935141e-009	4.035711670e+003	1.580764297e-009	4.035711670e+003	2.075848160e-009	4.035711670e+003	9.247913546e-010
4.035834229e+003	1.034233033e-009	4.035834229e+003	2.035243751e-009	4.035834229e+003	9.285995306e-010	4.035834229e+003	2.071468330e-009	4.035834229e+003	2.032909174e-009	4.035834229e+003	3.267479842e-009	4.035834229e+003	1.588097653e-009	4.035834229e+003	1.789277393e-009	4.035834229e+003	2.396083776e-009	4.035834229e+003	1.657858961e-009	4.035834229e+003	1.777611724e-009	4.035834229e+003	2.322973147e-009	4.035834229e+003	1.443409836e-009
4.035956543e+003	2.236899999e-009	4.035956543e+003	1.937915828e-009	4.035956543e+003	1.890801071e-009	4.035956543e+003	2.182611203e-009	4.035956543e+003	2.404243915e-009	4.035956543e+003	1.973042618e-009	4.035956543e+003	1.922030535e-009	4.035956543e+003	2.376731478e-009	4.035956543e+003	2.108530905e-009	4.035956543e+003	1.492698964e-009	4.035956543e+003	1.650249604e-009	4.035956543e+003	1.512077241e-009	4.035956543e+003	2.677237765e-009
4.036079102e+003	1.571743069e-009	4.036079102e+003	1.932319860e-009	4.036079102e+003	1.493581481e-009	4.036079102e+003	1.981376618e-009	4.036079102e+003	2.276439037e-009	4.036079102e+003	1.872019428e-009	4.036079102e+003	1.778728831e-009	4.036079102e+003	1.464632304e-009	4.036079102e+003	1.742554212e-009	4.036079102e+003	1.627259549e-009	4.036079102e+003	1.255985427e-009	4.036079102e+003	1.504864344e-009	4.036079102e+003	6.836060051e-010
4.036201416e+003	1.279360062e-009	4.036201416e+003	1.514597558e-009	4.036201416e+003	2.294702872e-009	4.036201416e+003	2.246245190e-009	4.036201416e+003	1.105295078e-009	4.036201416e+003	1.274698569e-009	4.036201416e+003	2.142562794e-009	4.036201416e+003	1.291414642e-009	4.036201416e+003	1.406596839e-009	4.036201416e+003	1.952424888e-009	4.036201416e+003	2.153410783e-009	4.036201416e+003	1.321872389e-009	4.036201416e+003	1.165357588e-009
4.036323975e+003	1.618519874e-009	4.036323975e+003	1.205805678e-009	4.036323975e+003	2.229273433e-009	4.036323975e+003	1.793166837e-009	4.036323975e+003	2.222624973e-009	4.036323975e+003	1.259535254e-009	4.036323975e+003	8.267219687e-010	4.036323975e+003	1.751544021e-009	4.036323975e+003	1.965454244e-009	4.036323975e+003	2.419826783e-009	4.036323975e+003	1.783824866e-009	4.036323975e+003	2.052729764e-009	4.036323975e+003	2.772856611e-009
4.036446289e+003	1.544390393e-009	4.036446289e+003	1.862255794e-009	4.036446289e+003	1.706151109e-009	4.036446289e+003	1.251352244e-009	4.036446289e+003	1.992270571e-009	4.036446289e+003	1.655200754e-009	4.036446289e+003	2.072492844e-009	4.036446289e+003	1.549248063e-009	4.036446289e+003	1.477366007e-009	4.036446289e+003	1.528737470e-009	4.036446289e+003	2.098065499e-009	4.036446289e+003	9.401003309e-010	4.036446289e+003	2.107803265e-009
4.036568848e+003	1.666755955e-009	4.036568848e+003	1.790352755e-009	4.036568848e+003	1.593678967e-009	4.036568848e+003	1.081797096e-009	4.036568848e+003	1.476433087e-009	4.036568848e+003	1.248125492e-009	4.036568848e+003	1.151542084e-009	4.036568848e+003	1.167875907e-009	4.036568848e+003	1.533291050e-009	4.036568848e+003	1.907813241e-009	4.036568848e+003	2.050178693e-009	4.036568848e+003	2.356339790e-009	4.036568848e+003	4.136383236e-009
4.036691162e+003	2.334906046e-009	4.036691162e+003	1.712296860e-009	4.036691162e+003	1.670520500e-009	4.036691162e+003	1.526518467e-009	4.036691162e+003	1.606690447e-009	4.036691162e+003	1.262228544e-009	4.036691162e+003	1.760993129e-009	4.036691162e+003	1.640043878e-009	4.036691162e+003	1.785606885e-009	4.036691162e+003	1.500383151e-009	4.036691162e+003	1.889524981e-009	4.036691162e+003	1.709864139e-009	4.036691162e+003	2.091034901e-009
4.036813721e+003	8.919238681e-010	4.036813721e+003	1.399862337e-009	4.036813721e+003	1.634463564e-009	4.036813721e+003	2.032741309e-009	4.036813721e+003	1.646981218e-009	4.036813721e+003	1.434094954e-009	4.036813721e+003	1.762184954e-009	4.036813721e+003	1.698210461e-009	4.036813721e+003	1.827079488e-009	4.036813721e+003	2.099127983e-009	4.036813721e+003	1.994390431e-009	4.036813721e+003	1.455442877e-009	4.036813721e+003	1.670852345e-009
4.036936035e+003	1.633534530e-009	4.036936035e+003	1.982439102e-009	4.036936035e+003	1.598953192e-009	4.036936035e+003	2.124363574e-009	4.036936035e+003	9.579612659e-010	4.036936035e+003	1.453355991e-009	4.036936035e+003	1.779205228e-009	4.036936035e+003	1.629356094e-009	4.036936035e+003	2.165387203e-009	4.036936035e+003	1.835949059e-009	4.036936035e+003	1.869620680e-009	4.036936035e+003	1.371335823e-009	4.036936035e+003	5.360314970e-010
4.037058594e+003	1.974082675e-009	4.037058594e+003	1.498750346e-009	4.037058594e+003	1.995960286e-009	4.037058594e+003	1.480760292e-009	4.037058594e+003	1.624876567e-009	4.037058594e+003	1.522838189e-009	4.037058594e+003	2.095675633e-009	4.037058594e+003	1.307896569e-009	4.037058594e+003	1.960786644e-009	4.037058594e+003	1.760771973e-009	4.037058594e+003	1.237371872e-009	4.037058594e+003	2.459565662e-009	4.037058594e+003	7.511070654e-010
4.037180908e+003	1.883316170e-009	4.037180908e+003	1.558527862e-009	4.037180908e+003	1.771543690e-009	4.037180908e+003	1.050069476e-009	4.037180908e+003	1.458108745e-009	4.037180908e+003	1.635521385e-009	4.037180908e+003	2.004319377e-009	4.037180908e+003	1.587662335e-009	4.037180908e+003	2.045303038e-009	4.037180908e+003	1.610512279e-009	4.037180908e+003	1.772424318e-009	4.037180908e+003	1.197951516e-009	4.037180908e+003	1.368254066e-009
4.037303467e+003	1.648282399e-009	4.037303467e+003	2.187238612e-009	4.037303467e+003	2.087550577e-009	4.037303467e+003	1.776434444e-009	4.037303467e+003	1.764010826e-009	4.037303467e+003	1.591152432e-009	4.037303467e+003	2.160526424e-009	4.037303467e+003	1.649666515e-009	4.037303467e+003	1.995391630e-009	4.037303467e+003	1.780944281e-009	4.037303467e+003	2.028763602e-009	4.037303467e+003	1.348576917e-009	4.037303467e+003	5.396001979e-010
4.037425781e+003	1.431312402e-009	4.037425781e+003	1.496400559e-009	4.037425781e+003	1.254889526e-009	4.037425781e+003	1.368747449e-009	4.037425781e+003	1.761274127e-009	4.037425781e+003	1.231391322e-009	4.037425781e+003	2.084082018e-009	4.037425781e+003	1.526463955e-009	4.037425781e+003	1.426041174e-009	4.037425781e+003	2.342159133e-009	4.037425781e+003	1.435452202e-009	4.037425781e+003	1.411215478e-009	4.037425781e+003	2.459683568e-009
4.037548340e+003	1.158917295e-009	4.037548340e+003	1.692331830e-009	4.037548340e+003	1.366326829e-009	4.037548340e+003	1.980382081e-009	4.037548340e+003	1.816931383e-009	4.037548340e+003	1.376299630e-009	4.037548340e+003	1.342653211e-009	4.037548340e+003	2.101888441e-009	4.037548340e+003	1.447915232e-009	4.037548340e+003	2.263964571e-009	4.037548340e+003	2.084988848e-009	4.037548340e+003	1.356362467e-009	4.037548340e+003	1.528801641e-009
4.037670898e+003	2.779427799e-009	4.037670898e+003	1.334477417e-009	4.037670898e+003	1.668660099e-009	4.037670898e+003	1.256940885e-009	4.037670898e+003	1.457996723e-009	4.037670898e+003	1.473128175e-009	4.037670898e+003	9.708401860e-010	4.037670654e+003	1.172501762e-009	4.037670654e+003	1.430123464e-009	4.037670898e+003	1.468006827e-009	4.037670654e+003	1.068369171e-009	4.037670898e+003	1.528007942e-009	4.037670898e+003	1.553503548e-009
4.037793213e+003	2.091533835e-009	4.037793213e+003	1.543163264e-009	4.037793213e+003	1.668687299e-009	4.037793213e+003	1.097843150e-009	4.037793213e+003	2.081783412e-009	4.037793213e+003	1.574841813e-009	4.037793213e+003	1.138511840e-009	4.037793213e+003	2.261807186e-009	4.037793213e+003	1.457582055e-009	4.037793213e+003	1.642385117e-009	4.037793213e+003	2.147188427e-009	4.037793213e+003	1.451043063e-009	4.037793213e+003	2.250953202e-009
4.037915771e+003	1.693517548e-009	4.037915771e+003	1.750792400e-009	4.037915771e+003	1.327104759e-009	4.037915771e+003	1.768759916e-009	4.037915771e+003	2.755760953e-009	4.037915771e+003	2.305703850e-009	4.037915771e+003	2.559227941e-009	4.037915771e+003	1.434687036e-009	4.037915771e+003	1.639082092e-009	4.037915771e+003	2.055979831e-009	4.037915771e+003	1.842961006e-009	4.037915771e+003	2.150697398e-009	4.037915771e+003	1.497864277e-009
4.038038086e+003	1.723581500e-009	4.038038086e+003	2.429336066e-009	4.038038086e+003	1.901358626e-009	4.038038086e+003	1.462659549e-009	4.038038086e+003	2.249742392e-009	4.038038086e+003	1.258707916e-009	4.038038086e+003	1.670649730e-009	4.038038086e+003	1.243949721e-009	4.038038086e+003	1.630954927e-009	4.038038086e+003	1.575955366e-009	4.038038086e+003	1.563932095e-009	4.038038086e+003	1.787741510e-009	4.038038086e+003	1.326154409e-009
4.038160645e+003	1.861866106e-009	4.038160645e+003	1.447451381e-009	4.038160645e+003	1.361727509e-009	4.038160645e+003	1.223529056e-009	4.038160645e+003	1.765647406e-009	4.038160645e+003	1.232647984e-009	4.038160645e+003	1.370579428e-009	4.038160645e+003	2.200127636e-009	4.038160645e+003	1.148247164e-009	4.038160645e+003	1.816716444e-009	4.038160645e+003	2.408776956e-009	4.038160645e+003	1.403665739e-009	4.038160645e+003	1.334790722e-009
4.038282959e+003	1.765316782e-009	4.038282959e+003	1.686813911e-009	4.038282959e+003	1.329452326e-009	4.038282959e+003	2.207765082e-009	4.038282959e+003	1.601627497e-009	4.038282959e+003	1.856891751e-009	4.038282959e+003	2.482902772e-009	4.038282959e+003	1.204503497e-009	4.038282959e+003	2.126697041e-009	4.038282959e+003	2.630762941e-009	4.038282959e+003	2.102851671e-009	4.038282959e+003	1.748338030e-009	4.038282959e+003	9.343052998e-010
4.038405518e+003	1.946394157e-009	4.038405518e+003	1.538018490e-009	4.038405518e+003	2.725661252e-009	4.038405518e+003	2.152444667e-009	4.038405518e+003	1.233458780e-009	4.038405518e+003	1.339326428e-009	4.038405518e+003	1.229332858e-009	4.038405518e+003	1.216825196e-009	4.038405518e+003	2.249908482e-009	4.038405518e+003	1.572696529e-009	4.038405518e+003	9.486665897e-010	4.038405518e+003	1.471964217e-009	4.038405518e+003	1.024130447e-009
4.038527832e+003	1.767905822e-009	4.038527832e+003	1.473497546e-009	4.038527832e+003	1.684760775e-009	4.038527832e+003	1.461239019e-009	4.038527832e+003	1.387676640e-009	4.038527832e+003	1.710650288e-009	4.038527832e+003	1.620438228e-009	4.038527832e+003	2.229516793e-009	4.038527832e+003	1.505537917e-009	4.038527832e+003	1.183075526e-009	4.038527832e+003	1.593499555e-009	4.038527832e+003	1.814987161e-009	4.038527832e+003	1.123533599e-009
4.038650391e+003	1.120969428e-009	4.038650391e+003	1.498980384e-009	4.038650391e+003	2.025779322e-009	4.038650391e+003	1.784080439e-009	4.038650391e+003	1.871177657e-009	4.038650391e+003	1.993925913e-009	4.038650391e+003	1.085224799e-009	4.038650391e+003	1.610177214e-009	4.038650391e+003	2.001218746e-009	4.038650391e+003	1.248736670e-009	4.038650391e+003	1.689823725e-009	4.038650391e+003	1.815189443e-009	4.038650391e+003	1.696616736e-009
4.038772705e+003	1.397572613e-009	4.038772705e+003	1.255967108e-009	4.038772705e+003	1.320521248e-009	4.038772705e+003	2.324813009e-009	4.038772705e+003	1.605480082e-009	4.038772705e+003	1.571540453e-009	4.038772705e+003	1.311048492e-009	4.038772705e+003	1.357930990e-009	4.038772705e+003	1.860318455e-009	4.038772705e+003	1.483895895e-009	4.038772705e+003	1.798838967e-009	4.038772705e+003	2.095859486e-009	4.038772705e+003	5.536798797e-010
4.038895264e+003	1.648147618e-009	4.038895264e+003	1.805876670e-009	4.038895264e+003	1.316610709e-009	4.038895264e+003	2.564564117e-009	4.038895264e+003	9.836348402e-010	4.038895264e+003	1.351900369e-009	4.038895264e+003	1.733407973e-009	4.038895264e+003	1.430214502e-009	4.038895264e+003	1.148141027e-009	4.038895264e+003	1.902769720e-009	4.038895264e+003	1.551920037e-009	4.038895264e+003	2.080470907e-009	4.038895264e+003	6.418564569e-010
4.039017578e+003	1.208397937e-009	4.039017578e+003	2.003999855e-009	4.039017578e+003	1.719103082e-009	4.039017578e+003	1.571659136e-009	4.039017578e+003	1.539596783e-009	4.039017578e+003	1.402280403e-009	4.039017578e+003	1.744912548e-009	4.039017578e+003	1.707007868e-009	4.039017578e+003	1.232307034e-009	4.039017578e+003	1.857662468e-009	4.039017578e+003	1.204951805e-009	4.039017578e+003	2.019604484e-009	4.039017578e+003	2.556978629e-009
4.039140137e+003	1.159136453e-009	4.039140137e+003	1.738974520e-009	4.039140137e+003	1.922715764e-009	4.039140137e+003	1.184249143e-009	4.039140137e+003	1.500166213e-009	4.039140137e+003	1.711086939e-009	4.039140137e+003	2.022160439e-009	4.039140137e+003	9.039087812e-010	4.039140137e+003	2.551944878e-009	4.039140137e+003	1.767545776e-009	4.039140137e+003	1.090305290e-009	4.039140137e+003	2.059836079e-009	4.039140137e+003	1.004697214e-009
4.039262451e+003	1.706442876e-009	4.039262451e+003	1.837896613e-009	4.039262451e+003	1.070968647e-009	4.039262451e+003	1.035334596e-009	4.039262451e+003	2.270469812e-009	4.039262451e+003	1.986226517e-009	4.039262451e+003	1.796308768e-009	4.039262451e+003	2.161080426e-009	4.039262451e+003	1.779954517e-009	4.039262451e+003	1.715481646e-009	4.039262451e+003	1.315666909e-009	4.039262451e+003	1.776241376e-009	4.039262451e+003	2.008248456e-009
4.039385010e+003	1.583854492e-009	4.039385010e+003	1.551364259e-009	4.039385010e+003	2.727175596e-009	4.039385010e+003	1.710080633e-009	4.039385010e+003	2.423117929e-009	4.039385010e+003	9.786366162e-010	4.039385010e+003	1.329543031e-009	4.039385010e+003	1.802381910e-009	4.039385010e+003	1.404706573e-009	4.039385010e+003	1.603082112e-009	4.039385010e+003	1.368133828e-009	4.039385010e+003	1.183025455e-009	4.039385010e+003	7.389739376e-010
4.039507324e+003	1.258988802e-009	4.039507324e+003	1.368403502e-009	4.039507324e+003	1.400875638e-009	4.039507324e+003	1.778797887e-009	4.039507324e+003	1.725405263e-009	4.039507324e+003	1.759473345e-009	4.039507324e+003	1.291282081e-009	4.039507324e+003	1.896273805e-009	4.039507324e+003	1.584066212e-009	4.039507324e+003	1.603774891e-009	4.039507324e+003	1.533849159e-009	4.039507324e+003	1.894616020e-009	4.039507324e+003	6.247368178e-010
4.039629883e+003	1.498356106e-009	4.039629883e+003	1.626535906e-009	4.039629883e+003	1.127487770e-009	4.039629883e+003	1.678474248e-009	4.039629883e+003	1.371195379e-009	4.039629883e+003	1.644806624e-009	4.039629883e+003	1.844621011e-009	4.039629883e+003	1.905074098e-009	4.039629883e+003	1.809680739e-009	4.039629883e+003	1.334306887e-009	4.039629883e+003	1.912832781e-009	4.039629883e+003	1.504157132e-009	4.039629883e+003	9.720413363e-010
4.039752197e+003	1.231798996e-009	4.039752197e+003	1.199031430e-009	4.039752197e+003	1.497813651e-009	4.039752197e+003	1.546881401e-009	4.039752197e+003	1.490352175e-009	4.039752197e+003	2.101185670e-009	4.039752197e+003	1.029266339e-009	4.039752197e+003	2.134824317e-009	4.039752197e+003	2.240981845e-009	4.039752197e+003	1.083946821e-009	4.039752197e+003	1.394261151e-009	4.039752197e+003	1.150777140e-009	4.039752197e+003	1.472182154e-009
4.039874756e+003	1.144284334e-009	4.039874756e+003	1.693678087e-009	4.039874756e+003	1.778222791e-009	4.039874756e+003	1.391290194e-009	4.039874756e+003	1.085347034e-009	4.039874756e+003	1.821417350e-009	4.039874756e+003	9.749330232e-010	4.039874756e+003	1.841671704e-009	4.039874756e+003	1.223972368e-009	4.039874756e+003	1.754091095e-009	4.039874756e+003	1.040671327e-009	4.039874756e+003	1.345573653e-009	4.039874756e+003	2.147500622e-009
4.039997070e+003	1.311859843e-009	4.039997314e+003	1.533502436e-009	4.039997070e+003	1.696042085e-009	4.039997314e+003	1.560842122e-009	4.039997070e+003	1.491875401e-009	4.039997070e+003	1.564873009e-009	4.039997070e+003	1.027741559e-009	4.039997070e+003	1.348311129e-009	4.039997070e+003	1.894558954e-009	4.039997070e+003	9.645613197e-010	4.039997070e+003	1.322289611e-009	4.039997070e+003	1.533133842e-009	4.039997070e+003	7.022907256e-010
4.040119629e+003	1.044142550e-009	4.040119629e+003	9.598707384e-010	4.040119629e+003	1.326467824e-009	4.040119629e+003	1.017123163e-009	4.040119629e+003	1.420955242e-009	4.040119629e+003	1.436826547e-009	4.040119629e+003	1.772624714e-009	4.040119629e+003	1.729880572e-009	4.040119629e+003	1.392335913e-009	4.040119629e+003	1.303508745e-009	4.040119629e+003	1.613791212e-009	4.040119629e+003	1.140200601e-009	4.040119629e+003	1.986170117e-009
4.040242188e+003	1.721590204e-009	4.040242188e+003	1.291386442e-009	4.040242188e+003	1.746234157e-009	4.040242188e+003	2.230203355e-009	4.040242188e+003	1.792223259e-009	4.040242188e+003	1.138340422e-009	4.040242188e+003	1.144562667e-009	4.040242188e+003	1.965164920e-009	4.040242188e+003	1.281605932e-009	4.040242188e+003	2.213769834e-009	4.040242188e+003	1.633100433e-009	4.040242188e+003	1.130156302e-009	4.040242188e+003	1.411401440e-009
4.040364502e+003	2.054644455e-009	4.040364502e+003	8.054248934e-010	4.040364502e+003	1.477350131e-009	4.040364502e+003	1.667100236e-009	4.040364502e+003	1.719824838e-009	4.040364502e+003	1.209648604e-009	4.040364502e+003	1.538935757e-009	4.040364502e+003	1.984455489e-009	4.040364502e+003	1.610306222e-009	4.040364502e+003	1.504270819e-009	4.040364502e+003	2.008953892e-009	4.040364502e+003	1.451033738e-009	4.040364502e+003	6.360478255e-010
4.040487061e+003	1.356994850e-009	4.040487061e+003	7.840942340e-010	4.040487061e+003	1.772060609e-009	4.040487061e+003	1.834432495e-009	4.040487061e+003	1.759274393e-009	4.040487061e+003	1.206174827e-009	4.040487061e+003	1.592949439e-009	4.040487061e+003	1.094206725e-009	4.040487061e+003	8.622351166e-010	4.040487061e+003	1.778803438e-009	4.040487061e+003	1.637091018e-009	4.040487061e+003	1.319733656e-009	4.040487061e+003	6.688118392e-010
4.040609375e+003	1.558493445e-009	4.040609375e+003	2.037126690e-009	4.040609375e+003	1.694976048e-009	4.040609375e+003	1.750653178e-009	4.040609375e+003	1.564649077e-009	4.040609375e+003	1.543278727e-009	4.040609375e+003	1.737259558e-009	4.040609375e+003	1.601373811e-009	4.040609375e+003	1.588525755e-009	4.040609375e+003	1.897910051e-009	4.040609375e+003	1.389749316e-009	4.040609375e+003	1.835325114e-009	4.040609375e+003	2.622587703e-009
4.040731934e+003	1.568234431e-009	4.040731934e+003	1.903311952e-009	4.040731934e+003	1.483884349e-009	4.040731934e+003	2.179332048e-009	4.040731934e+003	8.696414144e-010	4.040731934e+003	2.146572919e-009	4.040731934e+003	1.799420501e-009	4.040731934e+003	1.295846874e-009	4.040731934e+003	1.202192235e-009	4.040731934e+003	1.353868906e-009	4.040731934e+003	1.673617578e-009	4.040731934e+003	2.103583530e-009	4.040731934e+003	2.016792733e-009
4.040854248e+003	1.290462737e-009	4.040854248e+003	1.165082142e-009	4.040854248e+003	1.195572197e-009	4.040854248e+003	1.537062810e-009	4.040854248e+003	2.143048183e-009	4.040854248e+003	2.244274544e-009	4.040854248e+003	1.791993998e-009	4.040854248e+003	1.162319907e-009	4.040854248e+003	1.128804938e-009	4.040854248e+003	1.265157534e-009	4.040854248e+003	1.813022510e-009	4.040854248e+003	1.770819602e-009	4.040854248e+003	3.113918456e-009
4.040976807e+003	1.232962843e-009	4.040976807e+003	1.153161344e-009	4.040976807e+003	1.178521836e-009	4.040976807e+003	2.088743178e-009	4.040976807e+003	1.490557788e-009	4.040976807e+003	1.470707667e-009	4.040976807e+003	1.623313373e-009	4.040976807e+003	1.293994134e-009	4.040976807e+003	2.123658138e-009	4.040976807e+003	1.525131355e-009	4.040976807e+003	2.703726798e-009	4.040976807e+003	1.698659213e-009	4.040976807e+003	2.143294875e-009
4.041099121e+003	1.445470854e-009	4.041099121e+003	1.798995508e-009	4.041099121e+003	1.624965829e-009	4.041099121e+003	2.320936110e-009	4.041099121e+003	1.762491375e-009	4.041099121e+003	1.484535161e-009	4.041099121e+003	1.621434542e-009	4.041099121e+003	1.342112532e-009	4.041099121e+003	1.242015379e-009	4.041099121e+003	1.632663116e-009	4.041099121e+003	1.969789443e-009	4.041099121e+003	1.501386793e-009	4.041099121e+003	6.814341313e-010
4.041221680e+003	2.188949244e-009	4.041221680e+003	2.615038852e-009	4.041221680e+003	1.565196306e-009	4.041221680e+003	1.189306653e-009	4.041221680e+003	2.102238161e-009	4.041221680e+003	1.456394005e-009	4.041221680e+003	1.453749454e-009	4.041221680e+003	1.586648479e-009	4.041221680e+003	1.886153900e-009	4.041221680e+003	1.080978529e-009	4.041221680e+003	9.889583596e-010	4.041221680e+003	2.081314454e-009	4.041221680e+003	1.803238114e-009
4.041343994e+003	1.641352498e-009	4.041343994e+003	1.579989695e-009	4.041343994e+003	1.911821590e-009	4.041343994e+003	1.693142737e-009	4.041343994e+003	1.876899081e-009	4.041343994e+003	2.287164236e-009	4.041343994e+003	1.463586918e-009	4.041343994e+003	1.496016644e-009	4.041343994e+003	2.332702476e-009	4.041343994e+003	1.641073388e-009	4.041343994e+003	1.450023213e-009	4.041343994e+003	1.551332396e-009	4.041343994e+003	1.689545059e-009
4.041466553e+003	1.689927198e-009	4.041466553e+003	2.191043569e-009	4.041466553e+003	1.004275663e-009	4.041466553e+003	2.128541121e-009	4.041466553e+003	1.177160924e-009	4.041466553e+003	8.450308786e-010	4.041466553e+003	1.481695211e-009	4.041466553e+003	1.421564866e-009	4.041466553e+003	2.105889463e-009	4.041466553e+003	1.088531820e-009	4.041466553e+003	2.362861684e-009	4.041466553e+003	1.206313494e-009	4.041466553e+003	2.615570427e-009
4.041588867e+003	1.775012137e-009	4.041588867e+003	1.784147607e-009	4.041588867e+003	2.216187900e-009	4.041588867e+003	1.587918796e-009	4.041588867e+003	1.229922386e-009	4.041588867e+003	1.311597830e-009	4.041588867e+003	1.837676900e-009	4.041588867e+003	1.365169866e-009	4.041588867e+003	6.507404615e-010	4.041588867e+003	1.015159623e-009	4.041588867e+003	1.515398140e-009	4.041588867e+003	1.583851494e-009	4.041588867e+003	7.016449644e-010
4.041711426e+003	9.811766954e-010	4.041711426e+003	9.460925376e-010	4.041711426e+003	2.309112679e-009	4.041711426e+003	1.157631657e-009	4.041711426e+003	1.209109590e-009	4.041711426e+003	2.474182192e-009	4.041711426e+003	1.649224646e-009	4.041711426e+003	2.697954304e-009	4.041711426e+003	2.067291893e-009	4.041711426e+003	1.709920761e-009	4.041711426e+003	1.681494277e-009	4.041711426e+003	1.372915559e-009	4.041711426e+003	1.698843288e-009
4.041833740e+003	2.203468075e-009	4.041833740e+003	1.927221271e-009	4.041833740e+003	1.104782377e-009	4.041833740e+003	1.730152355e-009	4.041833740e+003	9.965758219e-010	4.041833740e+003	1.409079298e-009	4.041833740e+003	1.701655150e-009	4.041833740e+003	2.332507298e-009	4.041833740e+003	2.207758198e-009	4.041833740e+003	1.520478188e-009	4.041833740e+003	2.352026796e-009	4.041833740e+003	1.264106486e-009	4.041833740e+003	7.804196178e-010
4.041956299e+003	1.720686371e-009	4.041956299e+003	1.493680180e-009	4.041956299e+003	1.350762946e-009	4.041956299e+003	1.506825664e-009	4.041956299e+003	1.663895910e-009	4.041956299e+003	1.514825598e-009	4.041956299e+003	1.847657916e-009	4.041956299e+003	2.090045692e-009	4.041956299e+003	1.670156347e-009	4.041956299e+003	1.505683023e-009	4.041956299e+003	1.492683310e-009	4.041956299e+003	1.175622821e-009	4.041956299e+003	1.367873703e-009
4.042078613e+003	2.283267131e-009	4.042078613e+003	1.848160069e-009	4.042078613e+003	1.865214871e-009	4.042078613e+003	1.503156044e-009	4.042078613e+003	1.613225886e-009	4.042078613e+003	9.886530483e-010	4.042078613e+003	1.167139829e-009	4.042078613e+003	2.169787239e-009	4.042078613e+003	1.817887063e-009	4.042078613e+003	1.703269747e-009	4.042078613e+003	1.439070418e-009	4.042078613e+003	2.623341544e-009	4.042078613e+003	3.586238861e-009
4.042201172e+003	1.430444541e-009	4.042201172e+003	2.533936172e-009	4.042201172e+003	1.607187827e-009	4.042201172e+003	1.502492353e-009	4.042201172e+003	1.657555204e-009	4.042201172e+003	1.737262112e-009	4.042201172e+003	1.783623249e-009	4.042201172e+003	1.086946644e-009	4.042201172e+003	1.007346206e-009	4.042201172e+003	1.897824342e-009	4.042201172e+003	8.596374168e-010	4.042201172e+003	2.312664504e-009	4.042201172e+003	1.105626701e-009
4.042323486e+003	1.866687027e-009	4.042323486e+003	1.763281854e-009	4.042323486e+003	1.446754827e-009	4.042323486e+003	1.319892085e-009	4.042323486e+003	1.848113107e-009	4.042323486e+003	2.535277321e-009	4.042323486e+003	1.744550837e-009	4.042323486e+003	1.513475900e-009	4.042323486e+003	1.026662200e-009	4.042323486e+003	1.587636023e-009	4.042323486e+003	1.569684160e-009	4.042323486e+003	1.246372228e-009	4.042323486e+003	1.700358188e-009
4.042446045e+003	2.101929519e-009	4.042446045e+003	2.033058166e-009	4.042446045e+003	9.745247942e-010	4.042446045e+003	1.561740404e-009	4.042446045e+003	1.317948306e-009	4.042446045e+003	1.480603085e-009	4.042446045e+003	2.090027484e-009	4.042446045e+003	1.829921659e-009	4.042446045e+003	9.921817812e-010	4.042446045e+003	1.737477606e-009	4.042446045e+003	1.608915334e-009	4.042446045e+003	1.658717275e-009	4.042446045e+003	2.189252557e-009
4.042568604e+003	1.938151639e-009	4.042568604e+003	1.307748576e-009	4.042568604e+003	1.336911692e-009	4.042568604e+003	1.466386013e-009	4.042568604e+003	2.080484895e-009	4.042568604e+003	1.219141121e-009	4.042568604e+003	2.293168322e-009	4.042568359e+003	1.457635235e-009	4.042568604e+003	1.694538954e-009	4.042568604e+003	2.007124689e-009	4.042568604e+003	1.309575337e-009	4.042568604e+003	1.831823915e-009	4.042568604e+003	2.398335752e-009
4.042690918e+003	1.606307864e-009	4.042690918e+003	1.339704236e-009	4.042690918e+003	1.317702392e-009	4.042690918e+003	1.945979600e-009	4.042690918e+003	1.186105103e-009	4.042690918e+003	2.179202596e-009	4.042690918e+003	1.812241579e-009	4.042690918e+003	1.493245527e-009	4.042690918e+003	2.297696033e-009	4.042690918e+003	1.961544704e-009	4.042690918e+003	1.540582439e-009	4.042690918e+003	1.904479907e-009	4.042690918e+003	7.917256295e-010
4.042813477e+003	1.523610460e-009	4.042813477e+003	1.342823408e-009	4.042813477e+003	1.812371475e-009	4.042813477e+003	1.782148984e-009	4.042813477e+003	1.073552136e-009	4.042813477e+003	9.553823288e-010	4.042813477e+003	1.866112376e-009	4.042813477e+003	1.904262747e-009	4.042813477e+003	1.071584932e-009	4.042813477e+003	1.583079778e-009	4.042813477e+003	1.211213241e-009	4.042813477e+003	9.182420935e-010	4.042813477e+003	1.445624953e-009
4.042935791e+003	1.397404303e-009	4.042935791e+003	1.804970395e-009	4.042935791e+003	1.512231118e-009	4.042935791e+003	1.589981480e-009	4.042935791e+003	1.393488880e-009	4.042935791e+003	1.617063705e-009	4.042935791e+003	1.213987355e-009	4.042935791e+003	2.758649975e-009	4.042935791e+003	1.529489424e-009	4.042935791e+003	1.085204260e-009	4.042935791e+003	1.120685211e-009	4.042935791e+003	1.912821679e-009	4.042935791e+003	1.133426242e-009
4.043058350e+003	1.457329812e-009	4.043058350e+003	9.655283240e-010	4.043058350e+003	2.663163690e-009	4.043058350e+003	1.543077333e-009	4.043058350e+003	1.449463771e-009	4.043058350e+003	1.806023109e-009	4.043058350e+003	9.722663785e-010	4.043058350e+003	1.656388804e-009	4.043058350e+003	1.979779896e-009	4.043058350e+003	1.403343552e-009	4.043058350e+003	1.491158530e-009	4.043058350e+003	1.494244173e-009	4.043058350e+003	3.126422232e-009
4.043180664e+003	1.291818652e-009	4.043180664e+003	1.807236139e-009	4.043180664e+003	1.505504499e-009	4.043180664e+003	1.521503257e-009	4.043180664e+003	1.937563665e-009	4.043180664e+003	1.228724567e-009	4.043180664e+003	1.016248752e-009	4.043180664e+003	1.519709580e-009	4.043180664e+003	1.585124587e-009	4.043180664e+003	1.018073958e-009	4.043180664e+003	2.350704742e-009	4.043180664e+003	1.623996826e-009	4.043180664e+003	2.842588165e-009
4.043303223e+003	1.809778105e-009	4.043303223e+003	1.189666587e-009	4.043303223e+003	9.687987079e-010	4.043303223e+003	2.277047662e-009	4.043303223e+003	1.642049052e-009	4.043303223e+003	4.848960122e-010	4.043303223e+003	1.575525821e-009	4.043303223e+003	1.608668088e-009	4.043303223e+003	1.224743862e-009	4.043303223e+003	1.581136888e-009	4.043303223e+003	1.866314436e-009	4.043303223e+003	2.106471220e-009	4.043303223e+003	4.190013891e-010
4.043425537e+003	1.107355541e-009	4.043425537e+003	2.058005988e-009	4.043425537e+003	1.784200898e-009	4.043425537e+003	1.307913777e-009	4.043425537e+003	1.669246963e-009	4.043425537e+003	1.398778537e-009	4.043425537e+003	1.253270376e-009	4.043425537e+003	2.422713141e-009	4.043425537e+003	1.397619576e-009	4.043425537e+003	1.572332153e-009	4.043425537e+003	2.422356538e-009	4.043425537e+003	1.992596310e-009	4.043425537e+003	1.343564482e-009
4.043548096e+003	1.375482173e-009	4.043548096e+003	9.253625644e-010	4.043548096e+003	1.071834066e-009	4.043548096e+003	1.632289193e-009	4.043548096e+003	1.456958443e-009	4.043548096e+003	1.519490533e-009	4.043548096e+003	1.694723473e-009	4.043548096e+003	1.715889653e-009	4.043548096e+003	1.928269544e-009	4.043548096e+003	1.959263196e-009	4.043548096e+003	1.101290947e-009	4.043548096e+003	1.437932884e-009	4.043548096e+003	1.527983184e-009
4.043670410e+003	1.297953300e-009	4.043670410e+003	1.115742276e-009	4.043670410e+003	2.151478329e-009	4.043670410e+003	1.404466543e-009	4.043670410e+003	1.463383636e-009	4.043670410e+003	1.285914486e-009	4.043670410e+003	1.712602171e-009	4.043670410e+003	1.566950458e-009	4.043670410e+003	2.142422240e-009	4.043670410e+003	1.661450755e-009	4.043670410e+003	1.423092311e-009	4.043670410e+003	1.923804005e-009	4.043670410e+003	2.044564296e-009
4.043792969e+003	2.334795912e-009	4.043792969e+003	7.803995783e-010	4.043792969e+003	2.183785597e-009	4.043792969e+003	1.923919246e-009	4.043792969e+003	1.589832266e-009	4.043792969e+003	1.553906226e-009	4.043792969e+003	1.267880800e-009	4.043792969e+003	1.444941722e-009	4.043792969e+003	2.120090103e-009	4.043792969e+003	1.371766034e-009	4.043792969e+003	1.095948776e-009	4.043792969e+003	1.910828162e-009	4.043792969e+003	1.814059458e-009
4.043915283e+003	1.476154643e-009	4.043915283e+003	1.455883303e-009	4.043915283e+003	1.408436145e-009	4.043915283e+003	1.835286034e-009	4.043915283e+003	1.510075620e-009	4.043915283e+003	1.976092845e-009	4.043915283e+003	1.926594662e-009	4.043915283e+003	1.184389253e-009	4.043915283e+003	1.465169985e-009	4.043915283e+003	1.638216340e-009	4.043915283e+003	2.027760626e-009	4.043915283e+003	1.488511869e-009	4.043915283e+003	4.033748335e-010
4.044037842e+003	1.229500501e-009	4.044037842e+003	1.300150654e-009	4.044037842e+003	1.965357432e-009	4.044037842e+003	1.486993084e-009	4.044037842e+003	2.066839588e-009	4.044037842e+003	2.092392704e-009	4.044037842e+003	1.124716542e-009	4.044037842e+003	1.065668997e-009	4.044037842e+003	1.132938077e-009	4.044037842e+003	1.081399303e-009	4.044037842e+003	1.881680367e-009	4.044037842e+003	1.807697436e-009	4.044037842e+003	1.823118101e-009
4.044160156e+003	1.793422855e-009	4.044160156e+003	1.557327489e-009	4.044160156e+003	2.875039540e-009	4.044160156e+003	1.976564024e-009	4.044160156e+003	1.375546677e-009	4.044160156e+003	2.247008579e-009	4.044160156e+003	1.847532682e-009	4.044160156e+003	1.012611328e-009	4.044160156e+003	2.122619192e-009	4.044160156e+003	1.270976768e-009	4.044160156e+003	1.649964498e-009	4.044160156e+003	1.563804974e-009	4.044160156e+003	4.313100710e-010
4.044282715e+003	1.902014990e-009	4.044282715e+003	9.429182990e-010	4.044282715e+003	2.039377112e-009	4.044282715e+003	1.917980663e-009	4.044282715e+003	1.545827355e-009	4.044282715e+003	1.446411102e-009	4.044282715e+003	1.545323869e-009	4.044282715e+003	1.849050024e-009	4.044282715e+003	1.852416887e-009	4.044282715e+003	2.488611317e-009	4.044282715e+003	1.663542748e-009	4.044282715e+003	2.456320480e-009	4.044282715e+003	1.951436568e-009
4.044405029e+003	1.278895101e-009	4.044405029e+003	1.617152079e-009	4.044405029e+003	1.642417202e-009	4.044405029e+003	1.936695027e-009	4.044405029e+003	1.900905655e-009	4.044405029e+003	1.397697180e-009	4.044405029e+003	1.511272330e-009	4.044405029e+003	1.793892035e-009	4.044405029e+003	1.861171328e-009	4.044405029e+003	1.526318960e-009	4.044405029e+003	2.031163460e-009	4.044405029e+003	1.580705011e-009	4.044405029e+003	4.560379019e-010
4.044527588e+003	1.373853253e-009	4.044527588e+003	1.989679976e-009	4.044527588e+003	1.402326477e-009	4.044527588e+003	1.530509386e-009	4.044527588e+003	2.043946568e-009	4.044527588e+003	1.139776939e-009	4.044527588e+003	1.140315176e-009	4.044527588e+003	1.033034769e-009	4.044527588e+003	1.985000386e-009	4.044527588e+003	1.505222502e-009	4.044527588e+003	2.040867697e-009	4.044527588e+003	1.725189991e-009	4.044527588e+003	1.082024803e-009
4.044649902e+003	1.393950622e-009	4.044649902e+003	1.321580179e-009	4.044649902e+003	1.160937679e-009	4.044649902e+003	1.237683733e-009	4.044649902e+003	1.888752044e-009	4.044649902e+003	1.358964608e-009	4.044649902e+003	1.582790787e-009	4.044649902e+003	1.579865461e-009	4.044649902e+003	1.041737363e-009	4.044649902e+003	1.164200514e-009	4.044649902e+003	1.249105597e-009	4.044649902e+003	1.159350282e-009	4.044649902e+003	1.508328795e-009
4.044772461e+003	1.676823458e-009	4.044772461e+003	2.021168344e-009	4.044772461e+003	1.091025159e-009	4.044772461e+003	2.050682513e-009	4.044772461e+003	1.349218182e-009	4.044772461e+003	1.513813963e-009	4.044772461e+003	1.934993499e-009	4.044772461e+003	2.367126717e-009	4.044772461e+003	1.933699201e-009	4.044772461e+003	1.667320393e-009	4.044772461e+003	1.619282153e-009	4.044772461e+003	1.084505707e-009	4.044772461e+003	5.594783525e-010
4.044894775e+003	2.324450632e-009	4.044895020e+003	2.284026523e-009	4.044894775e+003	1.989963527e-009	4.044895020e+003	2.128971444e-009	4.044895020e+003	8.521525152e-010	4.044895020e+003	1.956474982e-009	4.044894775e+003	1.350862866e-009	4.044894775e+003	1.001670857e-009	4.044894775e+003	2.233435659e-009	4.044894775e+003	1.649627324e-009	4.044894775e+003	1.398658411e-009	4.044894775e+003	9.068301665e-010	4.044894775e+003	1.829735252e-009
4.045017334e+003	1.445072839e-009	4.045017334e+003	9.397241874e-010	4.045017334e+003	1.731552568e-009	4.045017334e+003	1.466200383e-009	4.045017334e+003	1.441220476e-009	4.045017334e+003	1.141970296e-009	4.045017334e+003	1.689664741e-009	4.045017334e+003	2.290987400e-009	4.045017334e+003	9.768668097e-010	4.045017334e+003	3.449484920e-009	4.045017334e+003	1.648347236e-009	4.045017334e+003	1.606206057e-009	4.045017334e+003	2.172589442e-009
4.045139893e+003	1.492916013e-009	4.045139893e+003	1.796167881e-009	4.045139893e+003	2.032850110e-009	4.045139893e+003	1.209644163e-009	4.045139893e+003	1.900483992e-009	4.045139893e+003	1.803954541e-009	4.045139893e+003	2.280376776e-009	4.045139893e+003	2.143049960e-009	4.045139893e+003	2.290453827e-009	4.045139893e+003	1.836588326e-009	4.045139893e+003	1.310332620e-009	4.045139893e+003	1.791114146e-009	4.045139893e+003	3.026768558e-010
4.045262207e+003	1.551009987e-009	4.045262207e+003	2.284769485e-009	4.045262207e+003	2.268961241e-009	4.045262207e+003	1.549099848e-009	4.045262207e+003	1.695813157e-009	4.045262207e+003	1.640875547e-009	4.045262207e+003	1.213532275e-009	4.045262207e+003	1.816036099e-009	4.045262207e+003	1.715470987e-009	4.045262207e+003	1.796921612e-009	4.045262207e+003	1.379534598e-009	4.045262207e+003	1.600854782e-009	4.045262207e+003	2.529170762e-010
4.045384766e+003	1.061052357e-009	4.045384766e+003	1.557753038e-009	4.045384766e+003	1.645196313e-009	4.045384766e+003	1.160216478e-009	4.045384766e+003	1.310988651e-009	4.045384766e+003	1.586775711e-009	4.045384766e+003	1.009575756e-009	4.045384766e+003	1.353951951e-009	4.045384766e+003	1.790491533e-009	4.045384766e+003	1.533114635e-009	4.045384766e+003	1.658161053e-009	4.045384766e+003	8.636474869e-010	4.045384766e+003	1.934350458e-009
4.045507080e+003	1.021195017e-009	4.045507080e+003	2.056192105e-009	4.045507080e+003	1.521896942e-009	4.045507080e+003	1.821586104e-009	4.045507080e+003	1.407784112e-009	4.045507080e+003	1.896980573e-009	4.045507080e+003	1.855862686e-009	4.045507080e+003	1.746885858e-009	4.045507080e+003	1.510262360e-009	4.045507080e+003	1.183546261e-009	4.045507080e+003	1.699181462e-009	4.045507080e+003	1.288123719e-009	4.045507080e+003	2.256097531e-009
4.045629639e+003	1.571031638e-009	4.045629639e+003	1.657918247e-009	4.045629639e+003	1.468667743e-009	4.045629639e+003	1.561906493e-009	4.045629639e+003	1.215155754e-009	4.045629639e+003	1.735330102e-009	4.045629639e+003	1.810263606e-009	4.045629639e+003	1.323934629e-009	4.045629639e+003	2.409317190e-009	4.045629639e+003	1.888033507e-009	4.045629639e+003	9.578763338e-010	4.045629639e+003	1.057141819e-009	4.045629639e+003	2.045780878e-009
4.045751953e+003	1.387641557e-009	4.045751953e+003	1.493288715e-009	4.045751953e+003	1.597068588e-009	4.045751953e+003	2.247205977e-009	4.045751953e+003	2.213271344e-009	4.045751953e+003	1.398694383e-009	4.045751953e+003	1.273196548e-009	4.045751953e+003	1.334802491e-009	4.045751953e+003	1.606868749e-009	4.045751953e+003	1.685609874e-009	4.045751953e+003	1.486535894e-009	4.045751953e+003	1.371302072e-009	4.045751953e+003	1.899135293e-009
4.045874512e+003	2.058443194e-009	4.045874512e+003	1.436437524e-009	4.045874512e+003	1.112217984e-009	4.045874512e+003	1.426229246e-009	4.045874512e+003	1.797959892e-009	4.045874512e+003	1.211476586e-009	4.045874512e+003	1.605471533e-009	4.045874512e+003	2.106596897e-009	4.045874512e+003	1.459265486e-009	4.045874512e+003	1.200903044e-009	4.045874512e+003	1.301653230e-009	4.045874512e+003	1.651293879e-009	4.045874512e+003	2.013876399e-009
4.045996826e+003	1.599935295e-009	4.045996826e+003	1.291839191e-009	4.045996826e+003	2.390908360e-009	4.045996826e+003	1.771266911e-009	4.045996826e+003	2.014612255e-009	4.045996826e+003	1.679420158e-009	4.045996826e+003	1.730492083e-009	4.045996826e+003	1.281220574e-009	4.045996826e+003	2.008265332e-009	4.045996826e+003	1.356991519e-009	4.045996826e+003	1.160468832e-009	4.045996826e+003	1.981512510e-009	4.045996826e+003	8.186000766e-010
4.046119385e+003	1.369486191e-009	4.046119385e+003	1.964181928e-009	4.046119385e+003	1.837863750e-009	4.046119385e+003	1.604755440e-009	4.046119385e+003	1.603621569e-009	4.046119385e+003	1.667544547e-009	4.046119385e+003	1.540446548e-009	4.046119385e+003	1.000111660e-009	4.046119385e+003	1.825054219e-009	4.046119385e+003	1.343123168e-009	4.046119385e+003	1.798285298e-009	4.046119385e+003	1.993031518e-009	4.046119385e+003	5.771246814e-010
4.046241699e+003	2.270233779e-009	4.046241699e+003	1.549506523e-009	4.046241699e+003	1.330749289e-009	4.046241699e+003	1.476428646e-009	4.046241699e+003	2.214865402e-009	4.046241699e+003	2.053647918e-009	4.046241699e+003	1.718916454e-009	4.046241699e+003	1.598339461e-009	4.046241699e+003	1.782897940e-009	4.046241699e+003	2.458793391e-009	4.046241699e+003	2.192389825e-009	4.046241699e+003	1.621078383e-009	4.046241699e+003	1.984666875e-009
4.046364258e+003	2.005869915e-009	4.046364258e+003	1.881167666e-009	4.046364258e+003	1.689434925e-009	4.046364258e+003	1.952324302e-009	4.046364258e+003	1.969880925e-009	4.046364258e+003	1.406553984e-009	4.046364258e+003	1.268750438e-009	4.046364258e+003	1.714928977e-009	4.046364258e+003	1.138580896e-009	4.046364258e+003	1.398312022e-009	4.046364258e+003	1.552227347e-009	4.046364258e+003	1.381729064e-009	4.046364258e+003	2.388196529e-009
4.046486572e+003	1.552775353e-009	4.046486572e+003	1.454139364e-009	4.046486572e+003	1.505638614e-009	4.046486572e+003	1.626131785e-009	4.046486572e+003	2.267047217e-009	4.046486572e+003	1.417486906e-009	4.046486572e+003	1.611435096e-009	4.046486572e+003	1.363455904e-009	4.046486572e+003	8.225581882e-010	4.046486572e+003	9.672402879e-010	4.046486572e+003	1.633352453e-009	4.046486572e+003	1.025106444e-009	4.046486572e+003	2.959535506e-009
4.046609131e+003	9.187303696e-010	4.046609131e+003	2.284588740e-009	4.046609131e+003	2.276870692e-009	4.046609131e+003	1.297521646e-009	4.046609131e+003	1.590210519e-009	4.046609131e+003	1.242681513e-009	4.046609131e+003	1.834461472e-009	4.046609131e+003	1.890424928e-009	4.046609131e+003	1.700682151e-009	4.046609131e+003	1.717314846e-009	4.046609131e+003	1.552862727e-009	4.046609131e+003	1.583441267e-009	4.046609131e+003	1.206430511e-009
4.046731445e+003	2.095109197e-009	4.046731445e+003	1.469307565e-009	4.046731445e+003	1.709904551e-009	4.046731445e+003	9.611608176e-010	4.046731445e+003	1.805000593e-009	4.046731445e+003	1.197369648e-009	4.046731445e+003	2.675195621e-009	4.046731445e+003	1.573577935e-009	4.046731445e+003	9.921828914e-010	4.046731445e+003	1.537130978e-009	4.046731445e+003	1.789075554e-009	4.046731445e+003	1.242471237e-009	4.046731445e+003	3.207568933e-010
4.046854004e+003	1.666827232e-009	4.046854004e+003	2.117915621e-009	4.046854004e+003	1.429165231e-009	4.046854004e+003	1.907102698e-009	4.046854004e+003	1.693955087e-009	4.046854004e+003	1.346304290e-009	4.046854004e+003	1.967975338e-009	4.046854004e+003	2.201254956e-009	4.046854004e+003	1.529003479e-009	4.046854004e+003	1.796010340e-009	4.046854004e+003	1.010300177e-009	4.046854004e+003	9.104648702e-010	4.046854004e+003	2.044229896e-009
4.046976318e+003	1.670138916e-009	4.046976318e+003	2.200401417e-009	4.046976318e+003	1.980154929e-009	4.046976318e+003	1.703507779e-009	4.046976318e+003	1.382756798e-009	4.046976318e+003	2.000530408e-009	4.046976318e+003	1.849626785e-009	4.046976318e+003	2.153701661e-009	4.046976318e+003	1.402685412e-009	4.046976318e+003	1.379443004e-009	4.046976318e+003	1.626458412e-009	4.046976318e+003	9.703157167e-010	4.046976318e+003	3.636801749e-009
4.047098877e+003	1.341113331e-009	4.047098877e+003	1.741488953e-009	4.047098877e+003	1.629260615e-009	4.047098877e+003	1.526448301e-009	4.047098877e+003	1.748831857e-009	4.047098877e+003	9.129308975e-010	4.047098877e+003	1.380147552e-009	4.047098877e+003	9.783466259e-010	4.047098877e+003	2.120888798e-009	4.047098877e+003	2.034884039e-009	4.047098877e+003	1.129164651e-009	4.047098877e+003	1.297898122e-009	4.047098877e+003	2.584522152e-009
4.047221191e+003	1.642666447e-009	4.047221191e+003	2.206141714e-009	4.047221191e+003	1.106035596e-009	4.047221191e+003	1.797760496e-009	4.047221191e+003	1.887406453e-009	4.047221191e+003	1.409141248e-009	4.047221191e+003	1.738257538e-009	4.047221191e+003	2.344532124e-009	4.047221191e+003	1.026187357e-009	4.047221191e+003	1.666898064e-009	4.047221191e+003	2.972044610e-009	4.047221191e+003	2.357327666e-009	4.047221191e+003	6.995156121e-010
4.047343750e+003	1.619285150e-009	4.047343750e+003	1.933149196e-009	4.047343750e+003	1.847743625e-009	4.047343750e+003	2.329755722e-009	4.047343750e+003	1.963861518e-009	4.047343750e+003	1.608973399e-009	4.047343750e+003	1.040579067e-009	4.047343750e+003	1.086590928e-009	4.047343750e+003	1.599248955e-009	4.047343750e+003	1.056264409e-009	4.047343750e+003	1.155757712e-009	4.047343750e+003	2.185748471e-009	4.047343750e+003	1.820579243e-009
4.047466309e+003	1.611717870e-009	4.047466309e+003	1.079585310e-009	4.047466309e+003	1.369287239e-009	4.047466309e+003	1.358542612e-009	4.047466309e+003	1.302667418e-009	4.047466309e+003	1.288454010e-009	4.047466309e+003	1.503111635e-009	4.047466064e+003	1.574794406e-009	4.047466309e+003	1.376650460e-009	4.047466309e+003	1.266049376e-009	4.047466309e+003	1.322230214e-009	4.047466309e+003	1.610386713e-009	4.047466309e+003	2.085281392e-010
4.047588623e+003	1.729602794e-009	4.047588623e+003	1.259024662e-009	4.047588623e+003	1.704712815e-009	4.047588623e+003	1.718820974e-009	4.047588623e+003	1.736488286e-009	4.047588623e+003	1.757070600e-009	4.047588623e+003	2.230031271e-009	4.047588623e+003	1.542067474e-009	4.047588623e+003	2.049613146e-009	4.047588623e+003	1.526246685e-009	4.047588623e+003	1.597299737e-009	4.047588623e+003	1.684353435e-009	4.047588623e+003	4.264073261e-010
4.047711182e+003	9.813513335e-010	4.047711182e+003	1.843508124e-009	4.047711182e+003	1.302807529e-009	4.047711182e+003	1.731757182e-009	4.047711182e+003	1.237706049e-009	4.047711182e+003	1.667824434e-009	4.047711182e+003	1.719516307e-009	4.047711182e+003	2.022215062e-009	4.047711182e+003	1.134359495e-009	4.047711182e+003	1.712657571e-009	4.047711182e+003	9.223146691e-010	4.047711182e+003	2.727547743e-009	4.047711182e+003	1.219199630e-009
4.047833496e+003	1.726226606e-009	4.047833496e+003	1.997078725e-009	4.047833496e+003	2.724607873e-009	4.047833496e+003	1.506673342e-009	4.047833496e+003	2.083279105e-009	4.047833496e+003	1.796032545e-009	4.047833496e+003	1.607367239e-009	4.047833496e+003	1.696707885e-009	4.047833496e+003	2.130461807e-009	4.047833496e+003	1.881657052e-009	4.047833496e+003	2.235083896e-009	4.047833496e+003	1.780868453e-009	4.047833496e+003	1.012318673e-009
4.047956055e+003	1.474211531e-009	4.047956055e+003	1.543885908e-009	4.047956055e+003	2.177689362e-009	4.047956055e+003	1.615572454e-009	4.047956055e+003	1.835688379e-009	4.047956055e+003	1.364114710e-009	4.047956055e+003	1.252984494e-009	4.047956055e+003	1.887371148e-009	4.047956055e+003	2.664243715e-009	4.047956055e+003	1.569759656e-009	4.047956055e+003	1.698302499e-009	4.047956055e+003	1.291171614e-009	4.047956055e+003	2.000765109e-009
4.048078369e+003	1.529928406e-009	4.048078369e+003	8.102413185e-010	4.048078369e+003	2.226557827e-009	4.048078369e+003	1.347779555e-009	4.048078369e+003	1.594707366e-009	4.048078369e+003	1.215137213e-009	4.048078369e+003	9.433348547e-010	4.048078369e+003	1.156736373e-009	4.048078369e+003	1.835705254e-009	4.048078369e+003	1.821380380e-009	4.048078369e+003	1.495345958e-009	4.048078369e+003	1.736341626e-009	4.048078369e+003	9.272899115e-010
4.048200928e+003	1.218572909e-009	4.048200928e+003	1.889321144e-009	4.048200928e+003	1.424941831e-009	4.048200928e+003	1.501414881e-009	4.048200928e+003	2.267911858e-009	4.048200928e+003	2.093333284e-009	4.048200928e+003	9.269506274e-010	4.048200928e+003	2.208066618e-009	4.048200928e+003	1.502196034e-009	4.048200928e+003	1.853909803e-009	4.048200928e+003	2.148341061e-009	4.048200928e+003	1.728772125e-009	4.048200928e+003	1.654128390e-009
4.048323242e+003	1.420951357e-009	4.048323242e+003	1.725308230e-009	4.048323242e+003	1.472191480e-009	4.048323242e+003	1.987864096e-009	4.048323242e+003	1.611328515e-009	4.048323242e+003	1.618912449e-009	4.048323242e+003	1.915735792e-009	4.048323242e+003	1.473915545e-009	4.048323242e+003	1.870331001e-009	4.048323242e+003	1.594228194e-009	4.048323242e+003	1.353771872e-009	4.048323242e+003	1.752635370e-009	4.048323242e+003	1.896676372e-009
4.048445801e+003	1.163784513e-009	4.048445801e+003	1.312338682e-009	4.048445801e+003	1.513912773e-009	4.048445801e+003	8.644945315e-010	4.048445801e+003	1.557169393e-009	4.048445801e+003	1.469466882e-009	4.048445801e+003	2.017367828e-009	4.048445801e+003	1.661326521e-009	4.048445801e+003	1.733701960e-009	4.048445801e+003	2.047751968e-009	4.048445801e+003	1.706942920e-009	4.048445801e+003	1.327213006e-009	4.048445801e+003	2.702237989e-009
4.048568115e+003	1.662615490e-009	4.048568115e+003	1.533423721e-009	4.048568115e+003	1.640072078e-009	4.048568115e+003	2.186363757e-009	4.048568115e+003	1.652859405e-009	4.048568115e+003	1.496087143e-009	4.048568115e+003	1.347202683e-009	4.048568115e+003	1.375771830e-009	4.048568115e+003	1.001467242e-009	4.048568115e+003	1.266945993e-009	4.048568115e+003	1.474392053e-009	4.048568115e+003	2.125663645e-009	4.048568115e+003	9.489128372e-010
4.048690674e+003	1.386536441e-009	4.048690674e+003	1.473118738e-009	4.048690674e+003	1.346319389e-009	4.048690674e+003	1.481115341e-009	4.048690674e+003	1.714828612e-009	4.048690674e+003	2.091473661e-009	4.048690674e+003	2.489042528e-009	4.048690674e+003	1.598510879e-009	4.048690674e+003	1.739543287e-009	4.048690674e+003	1.759973833e-009	4.048690674e+003	1.066732258e-009	4.048690674e+003	1.786169657e-009	4.048690674e+003	1.976802722e-009
4.048812988e+003	2.668240739e-009	4.048812988e+003	1.544183337e-009	4.048812988e+003	1.039127562e-009	4.048812988e+003	1.326114663e-009	4.048812988e+003	1.650335202e-009	4.048812988e+003	1.792041737e-009	4.048812988e+003	1.702399111e-009	4.048812988e+003	1.744090761e-009	4.048812988e+003	1.261114657e-009	4.048812988e+003	1.878184497e-009	4.048812988e+003	1.533124960e-009	4.048812988e+003	2.026206758e-009	4.048812988e+003	1.899251201e-009
4.048935547e+003	1.290794471e-009	4.048935547e+003	2.187634740e-009	4.048935547e+003	2.187549475e-009	4.048935547e+003	2.002644051e-009	4.048935547e+003	1.399834026e-009	4.048935547e+003	2.571091562e-009	4.048935547e+003	1.442316377e-009	4.048935547e+003	1.286133311e-009	4.048935547e+003	2.055992487e-009	4.048935547e+003	1.968111452e-009	4.048935547e+003	1.952794149e-009	4.048935547e+003	1.360447976e-009	4.048935547e+003	1.121645110e-009
4.049057861e+003	1.873399214e-009	4.049057861e+003	1.691820017e-009	4.049057861e+003	1.478898226e-009	4.049057861e+003	1.584997356e-009	4.049057861e+003	1.889148393e-009	4.049057861e+003	1.876466538e-009	4.049057861e+003	1.409375727e-009	4.049057861e+003	1.422423401e-009	4.049057861e+003	1.452187037e-009	4.049057861e+003	1.767493707e-009	4.049057861e+003	1.669652305e-009	4.049057861e+003	1.889560952e-009	4.049057861e+003	8.341872748e-010
4.049180420e+003	2.191748116e-009	4.049180420e+003	1.129868310e-009	4.049180420e+003	1.385364046e-009	4.049180420e+003	1.823220019e-009	4.049180420e+003	1.972538355e-009	4.049180420e+003	1.602531441e-009	4.049180420e+003	1.420216278e-009	4.049180420e+003	1.679156592e-009	4.049180420e+003	1.846607534e-009	4.049180420e+003	1.425311424e-009	4.049180420e+003	1.798109439e-009	4.049180420e+003	1.451490705e-009	4.049180420e+003	9.498190012e-010
4.049302734e+003	1.630177215e-009	4.049302734e+003	1.889398860e-009	4.049302734e+003	1.647829095e-009	4.049302734e+003	1.869871147e-009	4.049302734e+003	1.534093741e-009	4.049302734e+003	1.598736588e-009	4.049302734e+003	2.196478777e-009	4.049302734e+003	1.829658425e-009	4.049302734e+003	1.399299343e-009	4.049302734e+003	1.721790155e-009	4.049302734e+003	1.186389653e-009	4.049302734e+003	1.545841899e-009	4.049302734e+003	1.201510114e-009
4.049425293e+003	1.870251731e-009	4.049425293e+003	2.073156757e-009	4.049425293e+003	1.742247235e-009	4.049425293e+003	1.402815863e-009	4.049425293e+003	1.505231828e-009	4.049425293e+003	1.674367200e-009	4.049425293e+003	1.763479029e-009	4.049425293e+003	1.999903576e-009	4.049425293e+003	1.423852924e-009	4.049425293e+003	2.314717307e-009	4.049425293e+003	1.658220561e-009	4.049425293e+003	1.550080952e-009	4.049425293e+003	1.898244895e-009
4.049547607e+003	1.407136963e-009	4.049547607e+003	2.526942655e-009	4.049547607e+003	1.140393224e-009	4.049547607e+003	1.944910233e-009	4.049547607e+003	1.649356540e-009	4.049547607e+003	1.658346349e-009	4.049547607e+003	1.298326668e-009	4.049547607e+003	2.070938754e-009	4.049547607e+003	2.370085905e-009	4.049547607e+003	1.695273810e-009	4.049547607e+003	1.679165473e-009	4.049547607e+003	1.409984018e-009	4.049547607e+003	9.853154959e-010
4.049670166e+003	1.670255934e-009	4.049670166e+003	2.336659310e-009	4.049670166e+003	1.940062555e-009	4.049670166e+003	1.574196107e-009	4.049670166e+003	1.889215451e-009	4.049670166e+003	1.885605894e-009	4.049670166e+003	1.705628416e-009	4.049670166e+003	1.601102917e-009	4.049670166e+003	1.601067612e-009	4.049670166e+003	1.857839993e-009	4.049670166e+003	1.675014238e-009	4.049670166e+003	2.505432084e-009	4.049670166e+003	1.575983455e-009
4.049792480e+003	1.871521160e-009	4.049792725e+003	1.741872979e-009	4.049792480e+003	1.677684103e-009	4.049792725e+003	2.131868237e-009	4.049792725e+003	1.352205792e-009	4.049792725e+003	1.423161478e-009	4.049792480e+003	1.662045834e-009	4.049792480e+003	1.752096579e-009	4.049792480e+003	1.829472907e-009	4.049792480e+003	1.406979311e-009	4.049792480e+003	1.428958840e-009	4.049792480e+003	1.517530879e-009	4.049792480e+003	7.573951466e-010
4.049915039e+003	1.380110248e-009	4.049915039e+003	9.717718852e-010	4.049915039e+003	1.894993273e-009	4.049915039e+003	1.146705841e-009	4.049915039e+003	1.973280872e-009	4.049915039e+003	1.819534412e-009	4.049915039e+003	1.770495972e-009	4.049915039e+003	1.592832866e-009	4.049915039e+003	1.844597031e-009	4.049915039e+003	1.559556595e-009	4.049915039e+003	1.961026452e-009	4.049915039e+003	7.989952033e-010	4.049915039e+003	1.908415204e-009
4.050037598e+003	1.480970790e-009	4.050037598e+003	1.624631429e-009	4.050037598e+003	2.185760462e-009	4.050037598e+003	2.366950413e-009	4.050037598e+003	2.025377421e-009	4.050037598e+003	2.126655296e-009	4.050037598e+003	1.287251195e-009	4.050037598e+003	9.720459992e-010	4.050037598e+003	1.373113401e-009	4.050037598e+003	1.988481602e-009	4.050037598e+003	1.246627912e-009	4.050037598e+003	1.323253840e-009	4.050037598e+003	1.310871522e-009
4.050159912e+003	1.583783105e-009	4.050159912e+003	1.913966541e-009	4.050159912e+003	9.826809366e-010	4.050159912e+003	1.915881453e-009	4.050159912e+003	1.755734780e-009	4.050159912e+003	1.172154485e-009	4.050159912e+003	1.450091824e-009	4.050159912e+003	1.447071685e-009	4.050159912e+003	1.368820723e-009	4.050159912e+003	1.039791697e-009	4.050159912e+003	1.173673714e-009	4.050159912e+003	1.557672435e-009	4.050159912e+003	2.189690429e-009
4.050282471e+003	2.126868237e-009	4.050282471e+003	1.499750213e-009	4.050282471e+003	1.564656182e-009	4.050282471e+003	1.381890713e-009	4.050282471e+003	1.297631336e-009	4.050282471e+003	1.761933599e-009	4.050282471e+003	1.118277360e-009	4.050282471e+003	1.286326268e-009	4.050282471e+003	2.000373200e-009	4.050282471e+003	1.762052948e-009	4.050282471e+003	1.729835497e-009	4.050282471e+003	9.083498398e-010	4.050282471e+003	1.768471591e-009
4.050404785e+003	1.566260788e-009	4.050404785e+003	2.104796559e-009	4.050404785e+003	1.689751672e-009	4.050404785e+003	1.957934481e-009	4.050404785e+003	1.522932225e-009	4.050404785e+003	1.759097423e-009	4.050404785e+003	1.355886070e-009	4.050404785e+003	1.804156158e-009	4.050404785e+003	1.647865733e-009	4.050404785e+003	1.376290526e-009	4.050404785e+003	2.127145127e-009	4.050404785e+003	1.332522537e-009	4.050404785e+003	2.253109921e-009
4.050527344e+003	1.952036310e-009	4.050527344e+003	1.920448689e-009	4.050527344e+003	1.295828334e-009	4.050527344e+003	1.441491593e-009	4.050527344e+003	2.182554359e-009	4.050527344e+003	8.150451980e-010	4.050527344e+003	1.488642210e-009	4.050527344e+003	2.514416897e-009	4.050527344e+003	1.425189078e-009	4.050527344e+003	1.982180642e-009	4.050527344e+003	2.009185041e-009	4.050527344e+003	1.390448978e-009	4.050527344e+003	1.528726146e-009
4.050649658e+003	1.739881128e-009	4.050649658e+003	2.441196356e-009	4.050649658e+003	1.189637611e-009	4.050649658e+003	1.358188895e-009	4.050649658e+003	1.082286261e-009	4.050649658e+003	1.213684153e-009	4.050649658e+003	2.699265700e-009	4.050649658e+003	1.547548645e-009	4.050649658e+003	8.301214161e-010	4.050649658e+003	1.690460993e-009	4.050649658e+003	1.514166237e-009	4.050649658e+003	1.331384225e-009	4.050649658e+003	7.386715684e-010
4.050772217e+003	1.913101011e-009	4.050772217e+003	1.865590349e-009	4.050772217e+003	1.314686027e-009	4.050772217e+003	1.318010368e-009	4.050772217e+003	2.253607745e-009	4.050772217e+003	1.792299864e-009	4.050772217e+003	1.765853130e-009	4.050772217e+003	1.390496496e-009	4.050772217e+003	1.617392331e-009	4.050772217e+003	1.507031500e-009	4.050772217e+003	1.769605240e-009	4.050772217e+003	1.639294256e-009	4.050772217e+003	2.231733687e-009
4.050894531e+003	1.090258994e-009	4.050894531e+003	1.380601744e-009	4.050894531e+003	1.465482069e-009	4.050894531e+003	2.131769650e-009	4.050894531e+003	1.991838250e-009	4.050894531e+003	2.016607104e-009	4.050894531e+003	1.695815377e-009	4.050894531e+003	1.061254085e-009	4.050894531e+003	2.699289237e-009	4.050894531e+003	7.249199019e-010	4.050894531e+003	1.588162379e-009	4.050894531e+003	1.693890694e-009	4.050894531e+003	1.174967235e-009
4.051017090e+003	1.543765449e-009	4.051017090e+003	1.791294557e-009	4.051017090e+003	1.200350597e-009	4.051017090e+003	2.294550328e-009	4.051017090e+003	1.427462593e-009	4.051017090e+003	1.844452924e-009	4.051017090e+003	1.747552658e-009	4.051017090e+003	1.203465327e-009	4.051017090e+003	1.962024099e-009	4.051017090e+003	1.551528683e-009	4.051017090e+003	1.577671660e-009	4.051017090e+003	1.939956640e-009	4.051017090e+003	2.734053428e-009
4.051139404e+003	8.173620114e-010	4.051139404e+003	1.273913197e-009	4.051139404e+003	1.495388369e-009	4.051139404e+003	1.522310611e-009	4.051139404e+003	1.744846601e-009	4.051139404e+003	1.254181980e-009	4.051139404e+003	1.253583237e-009	4.051139404e+003	1.931859783e-009	4.051139404e+003	9.906926390e-010	4.051139404e+003	1.835541164e-009	4.051139404e+003	1.461099686e-009	4.051139404e+003	1.626785262e-009	4.051139404e+003	1.251454163e-009
4.051261963e+003	1.490585100e-009	4.051261963e+003	1.937717986e-009	4.051261963e+003	2.434417556e-009	4.051261963e+003	1.748190037e-009	4.051261963e+003	1.550790496e-009	4.051261963e+003	1.041824405e-009	4.051261963e+003	1.882118017e-009	4.051261963e+003	2.094091789e-009	4.051261963e+003	1.742356814e-009	4.051261963e+003	1.935310134e-009	4.051261963e+003	9.907087373e-010	4.051261963e+003	1.218778745e-009	4.051261963e+003	1.118838022e-009
4.051384277e+003	1.970130281e-009	4.051384277e+003	2.046739445e-009	4.051384277e+003	1.502526437e-009	4.051384277e+003	2.419536793e-009	4.051384277e+003	1.990500875e-009	4.051384277e+003	2.140508881e-009	4.051384277e+003	1.189123799e-009	4.051384277e+003	2.036345093e-009	4.051384277e+003	1.235308522e-009	4.051384277e+003	2.219752160e-009	4.051384277e+003	1.690359186e-009	4.051384277e+003	2.215685635e-009	4.051384277e+003	1.681950912e-009
4.051506836e+003	1.543340455e-009	4.051506836e+003	1.640611091e-009	4.051506836e+003	2.000123844e-009	4.051506836e+003	1.834389418e-009	4.051506836e+003	1.993038401e-009	4.051506836e+003	1.210456513e-009	4.051506836e+003	1.322756904e-009	4.051506836e+003	8.747697566e-010	4.051506836e+003	2.148178746e-009	4.051506836e+003	1.857879739e-009	4.051506836e+003	1.978288200e-009	4.051506836e+003	2.000055010e-009	4.051506836e+003	1.351524781e-009
4.051629150e+003	2.076159467e-009	4.051629150e+003	1.919157944e-009	4.051629150e+003	8.214184333e-010	4.051629150e+003	1.117030135e-009	4.051629150e+003	1.273863459e-009	4.051629150e+003	1.431364027e-009	4.051629150e+003	1.636384361e-009	4.051629150e+003	1.769081215e-009	4.051629150e+003	1.455092158e-009	4.051629150e+003	1.368579805e-009	4.051629150e+003	2.627426055e-009	4.051629150e+003	2.261904219e-009	4.051629150e+003	7.445739580e-010
4.051751709e+003	1.409481087e-009	4.051751709e+003	1.628174928e-009	4.051751709e+003	1.493376089e-009	4.051751709e+003	2.496542750e-009	4.051751709e+003	1.542202810e-009	4.051751709e+003	1.987494835e-009	4.051751709e+003	1.765516067e-009	4.051751709e+003	2.160143397e-009	4.051751709e+003	1.459745103e-009	4.051751709e+003	1.593869259e-009	4.051751709e+003	1.303450792e-009	4.051751709e+003	1.394045657e-009	4.051751709e+003	2.589301662e-009
4.051874023e+003	1.240613501e-009	4.051874023e+003	1.748870937e-009	4.051874023e+003	9.756329078e-010	4.051874023e+003	1.500176872e-009	4.051874023e+003	1.618228218e-009	4.051874023e+003	1.569410712e-009	4.051874023e+003	1.791626625e-009	4.051874023e+003	1.270763161e-009	4.051874023e+003	1.817725415e-009	4.051874023e+003	1.527307059e-009	4.051874023e+003	2.263825571e-009	4.051874023e+003	1.594881782e-009	4.051874023e+003	1.347961631e-009
4.051996582e+003	1.730624755e-009	4.051996582e+003	1.835590235e-009	4.051996582e+003	2.039861391e-009	4.051996582e+003	1.798714067e-009	4.051996582e+003	1.564712804e-009	4.051996582e+003	1.714468789e-009	4.051996582e+003	2.423050649e-009	4.051996582e+003	1.180508913e-009	4.051996582e+003	2.247519948e-009	4.051996582e+003	1.289026996e-009	4.051996582e+003	1.599718247e-009	4.051996582e+003	1.728990506e-009	4.051996582e+003	1.857480614e-009
4.052118896e+003	1.644775760e-009	4.052118896e+003	1.605655497e-009	4.052118896e+003	1.288234408e-009	4.052118896e+003	2.231467011e-009	4.052118896e+003	2.422174017e-009	4.052118896e+003	1.461247456e-009	4.052118896e+003	2.112563235e-009	4.052118896e+003	1.648565173e-009	4.052118896e+003	1.981981690e-009	4.052118896e+003	1.624234636e-009	4.052118896e+003	1.346169065e-009	4.052118896e+003	1.109039527e-009	4.052118896e+003	8.201684887e-010
4.052241455e+003	1.438347219e-009	4.052241455e+003	1.972581209e-009	4.052241455e+003	1.782365366e-009	4.052241455e+003	1.099939140e-009	4.052241455e+003	1.460923937e-009	4.052241455e+003	1.082591017e-009	4.052241455e+003	2.198166316e-009	4.052241455e+003	1.922654480e-009	4.052241455e+003	1.478288270e-009	4.052241455e+003	1.120514459e-009	4.052241455e+003	2.173517144e-009	4.052241455e+003	1.347786216e-009	4.052241455e+003	1.804721150e-009
4.052364014e+003	1.815701922e-009	4.052364014e+003	1.882701772e-009	4.052364014e+003	1.135372907e-009	4.052364014e+003	1.653844062e-009	4.052364014e+003	1.959129081e-009	4.052364014e+003	1.615884537e-009	4.052364014e+003	1.423217322e-009	4.052363770e+003	1.404356409e-009	4.052364014e+003	1.382092107e-009	4.052364014e+003	2.134638466e-009	4.052364014e+003	1.154614404e-009	4.052364014e+003	1.567561747e-009	4.052364014e+003	2.014134637e-009
4.052486328e+003	1.960144491e-009	4.052486328e+003	1.747835876e-009	4.052486328e+003	1.230477387e-009	4.052486328e+003	1.450278897e-009	4.052486328e+003	1.469792510e-009	4.052486328e+003	1.479672163e-009	4.052486328e+003	1.316991738e-009	4.052486328e+003	1.013352402e-009	4.052486328e+003	1.118351300e-009	4.052486328e+003	1.551801909e-009	4.052486328e+003	1.748075351e-009	4.052486328e+003	1.147184570e-009	4.052486328e+003	1.731796373e-009
4.052608887e+003	1.584026244e-009	4.052608887e+003	8.143838381e-010	4.052608887e+003	1.749021372e-009	4.052608887e+003	1.041050135e-009	4.052608887e+003	1.024901608e-009	4.052608887e+003	1.282805862e-009	4.052608887e+003	1.158233287e-009	4.052608887e+003	8.965078679e-010	4.052608887e+003	1.824503548e-009	4.052608887e+003	1.996337984e-009	4.052608887e+003	1.784433823e-009	4.052608887e+003	2.335828642e-009	4.052608887e+003	1.431777696e-009
4.052731201e+003	2.042063407e-009	4.052731201e+003	2.210181593e-009	4.052731201e+003	1.661340288e-009	4.052731201e+003	1.704255626e-009	4.052731201e+003	1.126436056e-009	4.052731201e+003	1.452242770e-009	4.052731201e+003	1.677509909e-009	4.052731201e+003	1.904231439e-009	4.052731201e+003	1.753986623e-009	4.052731201e+003	2.430318391e-009	4.052731201e+003	1.681241257e-009	4.052731201e+003	1.265653138e-009	4.052731201e+003	7.069149710e-010
4.052853760e+003	1.757453627e-009	4.052853760e+003	1.540586658e-009	4.052853760e+003	1.108946046e-009	4.052853760e+003	1.099514257e-009	4.052853760e+003	1.340585198e-009	4.052853760e+003	1.602273758e-009	4.052853760e+003	2.487079875e-009	4.052853760e+003	2.233633722e-009	4.052853760e+003	1.381082027e-009	4.052853760e+003	8.998323198e-010	4.052853760e+003	1.786351511e-009	4.052853760e+003	1.912713321e-009	4.052853760e+003	1.858030063e-009
4.052976074e+003	1.169125463e-009	4.052976074e+003	1.809134509e-009	4.052976074e+003	1.682643913e-009	4.052976074e+003	1.474820599e-009	4.052976074e+003	1.565405805e-009	4.052976074e+003	2.104431740e-009	4.052976074e+003	1.626355606e-009	4.052976074e+003	8.810504548e-010	4.052976074e+003	1.516838211e-009	4.052976074e+003	1.670746985e-009	4.052976074e+003	1.792228255e-009	4.052976074e+003	2.314979763e-009	4.052976074e+003	1.430168650e-009
4.053098633e+003	2.075482897e-009	4.053098633e+003	1.231294067e-009	4.053098633e+003	1.768256541e-009	4.053098633e+003	1.962090490e-009	4.053098633e+003	2.641151298e-009	4.053098633e+003	1.685601769e-009	4.053098633e+003	2.186126169e-009	4.053098633e+003	1.413684170e-009	4.053098633e+003	2.376173036e-009	4.053098633e+003	1.477763467e-009	4.053098633e+003	1.210596068e-009	4.053098633e+003	9.223892206e-010	4.053098633e+003	1.962485063e-009
4.053220947e+003	1.426486596e-009	4.053220947e+003	1.947312755e-009	4.053220947e+003	1.531425986e-009	4.053220947e+003	1.520097492e-009	4.053220947e+003	1.783847736e-009	4.053220947e+003	1.767480717e-009	4.053220947e+003	1.437452712e-009	4.053220947e+003	1.701083385e-009	4.053220947e+003	9.265934686e-010	4.053220947e+003	1.447323927e-009	4.053220947e+003	1.335380362e-009	4.053220947e+003	2.103167196e-009	4.053220947e+003	6.473248604e-010
4.053343506e+003	1.897681567e-009	4.053343506e+003	2.135930322e-009	4.053343506e+003	1.897617175e-009	4.053343506e+003	1.433104191e-009	4.053343506e+003	1.905448688e-009	4.053343506e+003	1.552036610e-009	4.053343506e+003	1.758494683e-009	4.053343506e+003	1.458975496e-009	4.053343506e+003	9.035572290e-010	4.053343506e+003	1.918967429e-009	4.053343506e+003	1.338327116e-009	4.053343506e+003	2.075086547e-009	4.053343506e+003	1.940325234e-009
4.053465820e+003	1.837164976e-009	4.053465820e+003	1.087142265e-009	4.053465820e+003	1.425724427e-009	4.053465820e+003	2.098458296e-009	4.053465820e+003	1.564986363e-009	4.053465820e+003	1.627466939e-009	4.053465820e+003	2.340521110e-009	4.053465820e+003	1.461163301e-009	4.053465820e+003	1.422975515e-009	4.053465820e+003	2.066109950e-009	4.053465820e+003	2.112064301e-009	4.053465820e+003	1.360988322e-009	4.053465820e+003	1.958933904e-009
4.053588379e+003	1.827248797e-009	4.053588379e+003	1.067413602e-009	4.053588379e+003	1.618172596e-009	4.053588379e+003	1.673535088e-009	4.053588379e+003	1.521136328e-009	4.053588379e+003	1.362237656e-009	4.053588379e+003	1.503287494e-009	4.053588379e+003	1.681179085e-009	4.053588379e+003	1.506547442e-009	4.053588379e+003	8.447249011e-010	4.053588379e+003	2.218247586e-009	4.053588379e+003	1.420396578e-009	4.053588379e+003	9.509433241e-010
4.053710693e+003	1.756530810e-009	4.053710693e+003	1.276764583e-009	4.053710693e+003	2.071578020e-009	4.053710693e+003	1.763369339e-009	4.053710693e+003	1.313588571e-009	4.053710693e+003	1.577620368e-009	4.053710693e+003	2.092950924e-009	4.053710693e+003	1.418654860e-009	4.053710693e+003	1.236402869e-009	4.053710693e+003	1.050498688e-009	4.053710693e+003	1.759411283e-009	4.053710693e+003	1.202560163e-009	4.053710693e+003	1.724532628e-009
4.053833252e+003	1.060244226e-009	4.053833252e+003	1.336022959e-009	4.053833252e+003	1.973883057e-009	4.053833252e+003	1.850426701e-009	4.053833252e+003	1.595401145e-009	4.053833252e+003	1.604808619e-009	4.053833252e+003	1.255680782e-009	4.053833252e+003	1.100619151e-009	4.053833252e+003	1.846517494e-009	4.053833252e+003	1.766142788e-009	4.053833252e+003	1.277686734e-009	4.053833252e+003	1.277276174e-009	4.053833252e+003	1.289293894e-009
4.053955566e+003	1.624096413e-009	4.053955566e+003	1.716797926e-009	4.053955566e+003	1.494947277e-009	4.053955566e+003	1.175568420e-009	4.053955566e+003	1.810207095e-009	4.053955566e+003	1.572230346e-009	4.053955566e+003	1.278582462e-009	4.053955566e+003	2.317140702e-009	4.053955566e+003	1.360396573e-009	4.053955566e+003	1.471494926e-009	4.053955566e+003	1.298332997e-009	4.053955566e+003	1.447307274e-009	4.053955566e+003	1.983567310e-009
4.054078125e+003	1.567699193e-009	4.054078125e+003	2.147175326e-009	4.054078125e+003	1.283147921e-009	4.054078125e+003	1.637778246e-009	4.054078125e+003	1.682806450e-009	4.054078125e+003	1.477012290e-009	4.054078125e+003	2.080161599e-009	4.054078125e+003	1.770318114e-009	4.054078125e+003	8.641352633e-010	4.054078125e+003	1.913005532e-009	4.054078125e+003	1.355246915e-009	4.054078125e+003	2.033101021e-009	4.054078125e+003	1.140118000e-009
4.054200439e+003	1.647944337e-009	4.054200439e+003	1.649448245e-009	4.054200439e+003	1.141542527e-009	4.054200439e+003	1.993310850e-009	4.054200439e+003	1.367061020e-009	4.054200439e+003	1.473956956e-009	4.054200439e+003	1.614337997e-009	4.054200439e+003	1.590089171e-009	4.054200439e+003	1.764476232e-009	4.054200439e+003	1.934480576e-009	4.054200439e+003	1.316516784e-009	4.054200439e+003	1.619221979e-009	4.054200439e+003	3.279681415e-009
4.054322998e+003	1.701031649e-009	4.054322998e+003	1.606177302e-009	4.054322998e+003	1.681775053e-009	4.054322998e+003	1.425158991e-009	4.054322998e+003	2.103901497e-009	4.054322998e+003	1.553859152e-009	4.054322998e+003	1.303744557e-009	4.054322998e+003	1.424565355e-009	4.054322998e+003	8.654932881e-010	4.054322998e+003	1.395875748e-009	4.054322998e+003	8.999791468e-010	4.054322998e+003	1.021613016e-009	4.054322998e+003	2.104615815e-009
4.054445313e+003	1.702531449e-009	4.054445313e+003	1.500703561e-009	4.054445313e+003	2.369862306e-009	4.054445313e+003	2.009977962e-009	4.054445313e+003	1.473455358e-009	4.054445313e+003	1.004257011e-009	4.054445313e+003	1.634551716e-009	4.054445313e+003	1.432855945e-009	4.054445313e+003	1.987570108e-009	4.054445313e+003	1.728540755e-009	4.054445313e+003	2.088736295e-009	4.054445313e+003	2.142757083e-009	4.054445313e+003	2.003792465e-009
4.054567871e+003	1.718327591e-009	4.054567871e+003	1.920613890e-009	4.054567871e+003	1.718637122e-009	4.054567871e+003	1.119080051e-009	4.054567871e+003	1.968141872e-009	4.054567871e+003	1.791589321e-009	4.054567871e+003	1.328752774e-009	4.054567871e+003	1.130061711e-009	4.054567871e+003	1.294350405e-009	4.054567871e+003	1.186870713e-009	4.054567871e+003	1.413340223e-009	4.054567871e+003	1.123230731e-009	4.054567871e+003	1.676990879e-009
4.054690430e+003	1.192414056e-009	4.054690430e+003	1.395453308e-009	4.054690186e+003	1.589497312e-009	4.054690430e+003	1.784668302e-009	4.054690430e+003	1.544045669e-009	4.054690430e+003	1.358289592e-009	4.054690430e+003	1.374595993e-009	4.054690186e+003	1.678041373e-009	4.054690186e+003	1.032917640e-009	4.054690186e+003	8.254036898e-010	4.054690186e+003	1.881126810e-009	4.054690430e+003	2.236572927e-009	4.054690186e+003	2.534704890e-009
4.054812744e+003	1.668197025e-009	4.054812744e+003	1.863599719e-009	4.054812744e+003	1.605108046e-009	4.054812744e+003	1.408925421e-009	4.054812744e+003	1.783511339e-009	4.054812744e+003	1.477332368e-009	4.054812744e+003	1.815351980e-009	4.054812744e+003	1.822332396e-009	4.054812744e+003	1.883325940e-009	4.054812744e+003	1.998514021e-009	4.054812744e+003	1.969384433e-009	4.054812744e+003	1.982159548e-009	4.054812744e+003	2.946192179e-009
4.054935303e+003	1.369966030e-009	4.054935303e+003	1.496564983e-009	4.054935303e+003	7.655745482e-010	4.054935303e+003	1.464109389e-009	4.054935303e+003	1.426867180e-009	4.054935303e+003	1.473562050e-009	4.054935303e+003	1.541507366e-009	4.054935303e+003	2.407215316e-009	4.054935303e+003	2.679827915e-009	4.054935303e+003	1.130964433e-009	4.054935303e+003	1.959637563e-009	4.054935303e+003	2.150429612e-009	4.054935303e+003	1.883738943e-009
4.055057617e+003	1.230822444e-009	4.055057617e+003	2.066769644e-009	4.055057617e+003	1.608747802e-009	4.055057617e+003	1.109917158e-009	4.055057617e+003	1.931234506e-009	4.055057617e+003	1.509670278e-009	4.055057617e+003	1.642975755e-009	4.055057617e+003	1.860063437e-009	4.055057617e+003	2.490543549e-009	4.055057617e+003	1.294622520e-009	4.055057617e+003	1.120290971e-009	4.055057617e+003	1.275853534e-009	4.055057617e+003	2.218484285e-009
4.055180176e+003	1.192954624e-009	4.055180176e+003	1.837368702e-009	4.055180176e+003	1.534964711e-009	4.055180176e+003	1.642272096e-009	4.055180176e+003	1.701610075e-009	4.055180176e+003	2.405043054e-009	4.055180176e+003	1.874180589e-009	4.055180176e+003	1.068370725e-009	4.055180176e+003	1.919511439e-009	4.055180176e+003	1.431527896e-009	4.055180176e+003	1.293820162e-009	4.055180176e+003	1.384781956e-009	4.055180176e+003	2.609897853e-009
4.055302490e+003	2.600967886e-009	4.055302490e+003	1.482688750e-009	4.055302490e+003	9.997015438e-010	4.055302490e+003	1.493816293e-009	4.055302490e+003	2.250415188e-009	4.055302490e+003	1.553605244e-009	4.055302490e+003	1.853778686e-009	4.055302490e+003	7.443227146e-010	4.055302490e+003	1.242897674e-009	4.055302490e+003	1.668783889e-009	4.055302490e+003	7.683980674e-010	4.055302490e+003	1.804617789e-009	4.055302490e+003	1.696910279e-009
4.055425049e+003	1.569468333e-009	4.055425049e+003	1.492690416e-009	4.055425049e+003	1.427964191e-009	4.055425049e+003	1.117089865e-009	4.055425049e+003	1.611040412e-009	4.055425049e+003	2.040752678e-009	4.055425049e+003	1.331669774e-009	4.055425049e+003	2.142345634e-009	4.055425049e+003	1.894979729e-009	4.055425049e+003	1.604377298e-009	4.055425049e+003	1.655824811e-009	4.055425049e+003	1.118749871e-009	4.055425049e+003	2.057475745e-009
4.055547363e+003	1.530287896e-009	4.055547363e+003	2.038242464e-009	4.055547363e+003	1.150726958e-009	4.055547363e+003	1.839525199e-009	4.055547363e+003	2.555843315e-009	4.055547363e+003	1.825007923e-009	4.055547363e+003	1.289757634e-009	4.055547363e+003	8.919948669e-010	4.055547363e+003	1.631528024e-009	4.055547363e+003	1.435814134e-009	4.055547363e+003	2.147558353e-009	4.055547363e+003	1.159194851e-009	4.055547363e+003	1.468047794e-009
4.055669922e+003	1.010432293e-009	4.055669922e+003	1.802317073e-009	4.055669922e+003	1.632607716e-009	4.055669922e+003	1.693366003e-009	4.055669922e+003	8.374822502e-010	4.055669922e+003	1.620752976e-009	4.055669922e+003	1.881365952e-009	4.055669922e+003	1.117409720e-009	4.055669922e+003	1.797496374e-009	4.055669922e+003	1.312723596e-009	4.055669922e+003	1.168468100e-009	4.055669922e+003	1.493508095e-009	4.055669922e+003	2.147377165e-009
4.055792236e+003	2.185322590e-009	4.055792236e+003	1.015718509e-009	4.055792236e+003	1.292166485e-009	4.055792236e+003	1.483460466e-009	4.055792236e+003	2.106051111e-009	4.055792236e+003	1.818005302e-009	4.055792236e+003	1.468049349e-009	4.055792236e+003	1.854384757e-009	4.055792236e+003	2.019284517e-009	4.055792236e+003	1.722815335e-009	4.055792236e+003	1.995512866e-009	4.055792236e+003	1.440897401e-009	4.055792236e+003	6.867088009e-010
4.055914795e+003	9.509548704e-010	4.055914795e+003	1.514327330e-009	4.055914795e+003	1.919784998e-009	4.055914795e+003	1.373669956e-009	4.055914795e+003	1.604308575e-009	4.055914795e+003	1.523678628e-009	4.055914795e+003	2.086530948e-009	4.055914795e+003	1.228920965e-009	4.055914795e+003	1.825994356e-009	4.055914795e+003	1.569358754e-009	4.055914795e+003	1.060154631e-009	4.055914795e+003	2.080980499e-009	4.055914795e+003	4.286766775e-010
4.056037109e+003	1.410149553e-009	4.056037109e+003	1.468112187e-009	4.056037109e+003	1.374275915e-009	4.056037109e+003	1.920607895e-009	4.056037109e+003	2.024168166e-009	4.056037109e+003	1.322278842e-009	4.056037109e+003	1.015072360e-009	4.056037109e+003	1.665349858e-009	4.056037109e+003	1.442881481e-009	4.056037109e+003	2.098320184e-009	4.056037109e+003	1.800158134e-009	4.056037109e+003	1.474196099e-009	4.056037109e+003	1.217177359e-009
4.056159668e+003	1.136665762e-009	4.056159668e+003	1.392569615e-009	4.056159668e+003	1.664396954e-009	4.056159668e+003	2.043983205e-009	4.056159668e+003	1.084873857e-009	4.056159668e+003	1.310104247e-009	4.056159668e+003	1.583645992e-009	4.056159668e+003	1.890081203e-009	4.056159668e+003	1.831239715e-009	4.056159668e+003	2.224587403e-009	4.056159668e+003	1.497271640e-009	4.056159668e+003	1.720463771e-009	4.056159668e+003	8.166071708e-010
4.056281982e+003	1.219874757e-009	4.056281982e+003	1.700664831e-009	4.056281982e+003	1.884120415e-009	4.056281982e+003	1.518748127e-009	4.056281982e+003	1.719003273e-009	4.056281982e+003	1.063280686e-009	4.056281982e+003	1.575968578e-009	4.056281982e+003	1.771485403e-009	4.056281982e+003	1.448209774e-009	4.056281982e+003	1.645991121e-009	4.056281982e+003	8.990316824e-010	4.056281982e+003	1.888753820e-009	4.056281982e+003	1.612208922e-009
4.056404541e+003	9.789478117e-010	4.056404541e+003	1.689224760e-009	4.056404541e+003	1.878837752e-009	4.056404541e+003	1.407805095e-009	4.056404541e+003	2.380175168e-009	4.056404541e+003	1.983251563e-009	4.056404541e+003	1.426381790e-009	4.056404541e+003	1.938453842e-009	4.056404541e+003	1.155909479e-009	4.056404541e+003	1.630150459e-009	4.056404541e+003	1.973014641e-009	4.056404541e+003	1.931769189e-009	4.056404541e+003	1.345864753e-009
4.056526855e+003	1.273969041e-009	4.056526855e+003	2.206657523e-009	4.056526855e+003	1.866548027e-009	4.056526855e+003	1.366160518e-009	4.056526855e+003	1.652805004e-009	4.056526855e+003	1.797849203e-009	4.056526855e+003	1.063912181e-009	4.056526855e+003	1.386865178e-009	4.056526855e+003	1.181777787e-009	4.056526855e+003	1.490347290e-009	4.056526855e+003	1.637683211e-009	4.056526855e+003	1.629057667e-009	4.056526855e+003	2.801413324e-009
4.056649414e+003	7.524653123e-010	4.056649414e+003	1.394300120e-009	4.056649414e+003	2.062549909e-009	4.056649414e+003	1.020701079e-009	4.056649414e+003	2.096548934e-009	4.056649414e+003	1.938514238e-009	4.056649414e+003	1.829182028e-009	4.056649414e+003	1.517602377e-009	4.056649414e+003	1.995028809e-009	4.056649414e+003	1.138380612e-009	4.056649414e+003	1.428873242e-009	4.056649414e+003	1.909287617e-009	4.056649414e+003	2.092648055e-009
4.056771729e+003	2.094387774e-009	4.056771729e+003	1.490175316e-009	4.056771729e+003	9.395839662e-010	4.056771729e+003	9.302258408e-010	4.056771729e+003	1.739797084e-009	4.056771729e+003	1.700224739e-009	4.056771729e+003	1.187320353e-009	4.056771729e+003	1.573199016e-009	4.056771729e+003	1.499723790e-009	4.056771729e+003	1.635649172e-009	4.056771729e+003	1.249358728e-009	4.056771729e+003	1.365396352e-009	4.056771729e+003	3.133430848e-009
4.056894287e+003	1.616123235e-009	4.056894287e+003	1.847553555e-009	4.056894287e+003	1.487563850e-009	4.056894287e+003	1.416978535e-009	4.056894287e+003	1.760337542e-009	4.056894287e+003	1.637723068e-009	4.056894287e+003	1.877501266e-009	4.056894287e+003	1.499163127e-009	4.056894287e+003	1.135877947e-009	4.056894287e+003	1.247291936e-009	4.056894287e+003	1.681784378e-009	4.056894287e+003	2.202383165e-009	4.056894287e+003	1.730199428e-009
4.057016602e+003	1.471939570e-009	4.057016602e+003	1.348768208e-009	4.057016602e+003	1.727613830e-009	4.057016602e+003	1.149385365e-009	4.057016602e+003	1.388773430e-009	4.057016602e+003	1.821201301e-009	4.057016602e+003	2.623171902e-009	4.057016602e+003	1.207637546e-009	4.057016602e+003	1.880051448e-009	4.057016602e+003	1.709796638e-009	4.057016602e+003	2.135997823e-009	4.057016602e+003	1.420836337e-009	4.057016602e+003	3.089648815e-010
4.057139160e+003	1.612763589e-009	4.057139160e+003	1.289622076e-009	4.057139160e+003	1.950638540e-009	4.057139160e+003	2.011792732e-009	4.057139160e+003	1.462856836e-009	4.057139160e+003	2.169285196e-009	4.057139160e+003	1.942328964e-009	4.057139160e+003	1.900134494e-009	4.057139160e+003	1.227029478e-009	4.057139160e+003	1.946323547e-009	4.057139160e+003	1.813443840e-009	4.057139160e+003	2.070092098e-009	4.057139160e+003	2.253562448e-009
4.057261719e+003	1.511468284e-009	4.057261719e+003	2.166335555e-009	4.057261719e+003	1.611949574e-009	4.057261719e+003	1.818860951e-009	4.057261719e+003	1.619644197e-009	4.057261719e+003	1.143614536e-009	4.057261719e+003	1.507334702e-009	4.057261475e+003	1.536470395e-009	4.057261719e+003	1.016510320e-009	4.057261719e+003	1.399624416e-009	4.057261719e+003	1.642322722e-009	4.057261719e+003	9.808874823e-010	4.057261719e+003	5.363018918e-010
4.057384033e+003	1.902578539e-009	4.057384033e+003	1.858284526e-009	4.057384033e+003	1.726795817e-009	4.057384033e+003	1.141143513e-009	4.057384033e+003	1.751426559e-009	4.057384033e+003	1.991080856e-009	4.057384033e+003	1.702950336e-009	4.057384033e+003	1.498008273e-009	4.057384033e+003	1.612367129e-009	4.057384033e+003	1.284943596e-009	4.057384033e+003	1.917429548e-009	4.057384033e+003	1.262789318e-009	4.057384033e+003	3.262846215e-009
4.057506592e+003	1.274184758e-009	4.057506592e+003	1.700810159e-009	4.057506592e+003	1.868069477e-009	4.057506592e+003	1.340833666e-009	4.057506592e+003	1.484436796e-009	4.057506592e+003	1.654277493e-009	4.057506592e+003	1.793277526e-009	4.057506592e+003	1.029039631e-009	4.057506592e+003	1.904697511e-009	4.057506592e+003	1.200612609e-009	4.057506592e+003	1.238795400e-009	4.057506592e+003	1.418403950e-009	4.057506592e+003	2.848353553e-009
4.057628906e+003	2.079332706e-009	4.057628906e+003	1.394282800e-009	4.057628906e+003	1.630705349e-009	4.057628906e+003	1.590359733e-009	4.057628906e+003	1.454926402e-009	4.057628906e+003	1.290511586e-009	4.057628906e+003	1.973863517e-009	4.057628906e+003	1.574619768e-009	4.057628906e+003	1.645434788e-009	4.057628906e+003	1.919355785e-009	4.057628906e+003	1.563834062e-009	4.057628906e+003	2.092578333e-009	4.057628906e+003	1.901106161e-009
4.057751465e+003	1.031584151e-009	4.057751465e+003	1.413028694e-009	4.057751465e+003	1.200736510e-009	4.057751465e+003	1.116553072e-009	4.057751465e+003	1.770171787e-009	4.057751465e+003	1.195512023e-009	4.057751465e+003	1.535372718e-009	4.057751465e+003	1.139212613e-009	4.057751465e+003	2.169169511e-009	4.057751465e+003	1.871897970e-009	4.057751465e+003	9.140285195e-010	4.057751465e+003	1.517958204e-009	4.057751465e+003	6.666946994e-010
4.057873779e+003	1.863147858e-009	4.057873779e+003	2.554916056e-009	4.057873779e+003	1.830139262e-009	4.057873779e+003	1.965327456e-009	4.057873779e+003	2.123141662e-009	4.057873779e+003	1.806215622e-009	4.057873779e+003	1.538282279e-009	4.057873779e+003	1.684966833e-009	4.057873779e+003	1.962787044e-009	4.057873779e+003	1.775903313e-009	4.057873779e+003	1.587822873e-009	4.057873779e+003	1.426812779e-009	4.057873779e+003	3.115432134e-009
4.057996338e+003	2.037526370e-009	4.057996338e+003	1.273485872e-009	4.057996338e+003	1.459657506e-009	4.057996338e+003	1.360568991e-009	4.057996338e+003	1.001545846e-009	4.057996338e+003	2.412752220e-009	4.057996338e+003	1.199124577e-009	4.057996338e+003	1.302769781e-009	4.057996338e+003	1.020898810e-009	4.057996338e+003	1.754527190e-009	4.057996338e+003	1.401980532e-009	4.057996338e+003	1.563715712e-009	4.057996338e+003	4.542127785e-010
4.058118652e+003	2.670106580e-009	4.058118652e+003	1.666139560e-009	4.058118652e+003	1.520557347e-009	4.058118652e+003	1.501881286e-009	4.058118652e+003	1.374336533e-009	4.058118652e+003	1.361335378e-009	4.058118652e+003	1.932752625e-009	4.058118652e+003	9.030993731e-010	4.058118652e+003	1.905250846e-009	4.058118652e+003	1.822258122e-009	4.058118652e+003	1.387725157e-009	4.058118652e+003	9.043296667e-010	4.058118652e+003	5.825500082e-010
4.058241211e+003	1.517865722e-009	4.058241211e+003	1.062516630e-009	4.058241211e+003	2.119211473e-009	4.058241211e+003	1.728835408e-009	4.058241211e+003	1.500137459e-009	4.058241211e+003	1.739414723e-009	4.058241211e+003	1.950023476e-009	4.058241211e+003	1.349790280e-009	4.058241211e+003	1.597075583e-009	4.058241211e+003	1.149352502e-009	4.058241211e+003	1.768377444e-009	4.058241211e+003	1.863687649e-009	4.058241211e+003	1.655561355e-009
4.058363525e+003	1.894963297e-009	4.058363525e+003	1.904752578e-009	4.058363525e+003	1.710748543e-009	4.058363525e+003	1.946075079e-009	4.058363525e+003	1.330598187e-009	4.058363525e+003	1.946732997e-009	4.058363525e+003	1.351356693e-009	4.058363525e+003	7.709481387e-010	4.058363525e+003	1.743579836e-009	4.058363525e+003	1.428736685e-009	4.058363525e+003	1.555690132e-009	4.058363525e+003	2.417024803e-009	4.058363525e+003	1.564692043e-009
4.058486084e+003	1.374594327e-009	4.058486084e+003	1.068894195e-009	4.058486084e+003	2.245774899e-009	4.058486084e+003	2.016999456e-009	4.058486084e+003	1.733160615e-009	4.058486084e+003	1.346319722e-009	4.058486084e+003	1.860988363e-009	4.058486084e+003	1.769181468e-009	4.058486084e+003	1.266866723e-009	4.058486084e+003	1.794482785e-009	4.058486084e+003	1.490712997e-009	4.058486084e+003	1.555333640e-009	4.058486084e+003	3.034615004e-009
4.058608398e+003	1.127873905e-009	4.058608398e+003	1.967157548e-009	4.058608398e+003	1.647530667e-009	4.058608398e+003	1.570658603e-009	4.058608398e+003	1.761932711e-009	4.058608398e+003	1.757105794e-009	4.058608398e+003	1.884359113e-009	4.058608398e+003	1.904658875e-009	4.058608398e+003	1.738228783e-009	4.058608398e+003	1.713607367e-009	4.058608398e+003	1.744896894e-009	4.058608398e+003	9.477177931e-010	4.058608398e+003	1.675571792e-009
4.058730957e+003	1.424450446e-009	4.058730957e+003	1.568046470e-009	4.058730957e+003	1.763419522e-009	4.058730957e+003	1.330599075e-009	4.058730957e+003	1.508036029e-009	4.058730957e+003	1.648988168e-009	4.058730957e+003	1.568146724e-009	4.058730957e+003	1.494588675e-009	4.058730957e+003	1.739275390e-009	4.058730957e+003	1.693369001e-009	4.058730957e+003	1.777427983e-009	4.058730957e+003	1.164931596e-009	4.058730957e+003	3.267604853e-009
4.058853271e+003	1.468610900e-009	4.058853271e+003	1.950921424e-009	4.058853271e+003	1.857771159e-009	4.058853271e+003	1.544492423e-009	4.058853271e+003	1.817731743e-009	4.058853271e+003	1.668149174e-009	4.058853271e+003	1.595428123e-009	4.058853271e+003	1.317176257e-009	4.058853271e+003	1.996627530e-009	4.058853271e+003	1.729284604e-009	4.058853271e+003	1.369003910e-009	4.058853271e+003	1.520092829e-009	4.058853271e+003	2.236929086e-009
4.058975830e+003	1.463270727e-009	4.058975830e+003	1.728133525e-009	4.058975830e+003	1.909423730e-009	4.058975830e+003	2.255329701e-009	4.058975830e+003	1.677477379e-009	4.058975830e+003	1.284688578e-009	4.058975830e+003	1.475187750e-009	4.058975830e+003	1.241794556e-009	4.058975830e+003	1.712670228e-009	4.058975830e+003	2.529120469e-009	4.058975830e+003	1.334419131e-009	4.058975830e+003	1.561216267e-009	4.058975830e+003	8.539373653e-010
4.059098145e+003	1.524163018e-009	4.059098145e+003	1.326404653e-009	4.059098145e+003	1.417383655e-009	4.059098145e+003	1.243667724e-009	4.059098145e+003	1.297879137e-009	4.059098145e+003	1.687319506e-009	4.059098145e+003	1.438379083e-009	4.059098145e+003	1.345529355e-009	4.059098145e+003	2.056773196e-009	4.059098145e+003	2.616677319e-009	4.059098145e+003	1.298701702e-009	4.059098145e+003	1.814126294e-009	4.059098145e+003	4.696990019e-010
4.059220703e+003	1.523456583e-009	4.059220703e+003	1.479978029e-009	4.059220703e+003	1.943634143e-009	4.059220703e+003	1.748208911e-009	4.059220703e+003	1.747985978e-009	4.059220703e+003	1.065771915e-009	4.059220703e+003	2.023060164e-009	4.059220703e+003	1.157079210e-009	4.059220703e+003	1.193260268e-009	4.059220703e+003	1.535135463e-009	4.059220703e+003	1.869757682e-009	4.059220703e+003	1.463030808e-009	4.059220703e+003	2.496639784e-009
4.059343018e+003	1.328965160e-009	4.059343018e+003	1.396604166e-009	4.059343018e+003	1.006472350e-009	4.059343018e+003	1.397955418e-009	4.059343018e+003	2.225258200e-009	4.059343018e+003	1.839061348e-009	4.059343018e+003	1.370609293e-009	4.059343018e+003	1.738394317e-009	4.059343018e+003	1.545712891e-009	4.059343018e+003	2.210396977e-009	4.059343018e+003	2.221977935e-009	4.059343018e+003	1.774579261e-009	4.059343018e+003	1.967956242e-009
4.059465576e+003	1.052940624e-009	4.059465576e+003	1.258534610e-009	4.059465576e+003	1.793247217e-009	4.059465576e+003	1.446515796e-009	4.059465576e+003	1.700777186e-009	4.059465576e+003	1.703642005e-009	4.059465576e+003	1.526444082e-009	4.059465576e+003	1.082468781e-009	4.059465576e+003	2.076331773e-009	4.059465576e+003	1.443050901e-009	4.059465576e+003	1.885551049e-009	4.059465576e+003	1.841631403e-009	4.059465576e+003	8.562076603e-010
4.059588135e+003	1.642387448e-009	4.059588135e+003	1.374040770e-009	4.059587891e+003	1.586169085e-009	4.059588135e+003	1.536938798e-009	4.059588135e+003	1.378677283e-009	4.059588135e+003	1.079046963e-009	4.059588135e+003	1.263435800e-009	4.059587891e+003	2.521155951e-009	4.059587891e+003	1.261341143e-009	4.059587891e+003	1.904094438e-009	4.059587891e+003	1.687470497e-009	4.059588135e+003	2.060130289e-009	4.059587891e+003	1.610791167e-009
4.059710449e+003	1.270537564e-009	4.059710449e+003	1.334897859e-009	4.059710449e+003	9.982511484e-010	4.059710449e+003	1.179212283e-009	4.059710449e+003	1.053736987e-009	4.059710449e+003	1.762386903e-009	4.059710449e+003	1.679090644e-009	4.059710449e+003	1.646687453e-009	4.059710449e+003	1.595280685e-009	4.059710449e+003	1.725150134e-009	4.059710449e+003	1.833980301e-009	4.059710449e+003	1.504890768e-009	4.059710449e+003	1.639046676e-009
4.059833008e+003	1.366717073e-009	4.059833008e+003	1.884456813e-009	4.059833008e+003	1.768970970e-009	4.059833008e+003	2.312785519e-009	4.059833008e+003	9.034916704e-010	4.059833008e+003	1.629247182e-009	4.059833008e+003	1.050929122e-009	4.059833008e+003	1.138408035e-009	4.059833008e+003	1.882787259e-009	4.059833008e+003	1.354091284e-009	4.059833008e+003	1.176155284e-009	4.059833008e+003	1.645889647e-009	4.059833008e+003	1.872316302e-009
4.059955322e+003	1.388500537e-009	4.059955322e+003	1.846084952e-009	4.059955322e+003	1.737118893e-009	4.059955322e+003	1.437760355e-009	4.059955322e+003	1.591638488e-009	4.059955322e+003	2.164486146e-009	4.059955322e+003	1.592075805e-009	4.059955322e+003	1.312541187e-009	4.059955322e+003	1.518401738e-009	4.059955322e+003	1.791868876e-009	4.059955322e+003	1.205214151e-009	4.059955322e+003	1.683988837e-009	4.059955322e+003	3.529389891e-009
4.060077881e+003	2.166672619e-009	4.060077881e+003	1.832875962e-009	4.060077881e+003	1.255884174e-009	4.060077881e+003	1.633885915e-009	4.060077881e+003	1.799071447e-009	4.060077881e+003	1.442656883e-009	4.060077881e+003	1.790544935e-009	4.060077881e+003	1.742838207e-009	4.060077881e+003	2.304850089e-009	4.060077881e+003	1.335931588e-009	4.060077881e+003	1.413230533e-009	4.060077881e+003	1.946418804e-009	4.060077881e+003	1.298520402e-009
4.060200195e+003	1.702735175e-009	4.060200195e+003	1.551554996e-009	4.060200195e+003	1.333621213e-009	4.060200195e+003	1.126711835e-009	4.060200195e+003	1.484259160e-009	4.060200195e+003	1.296953100e-009	4.060200195e+003	1.725383392e-009	4.060200195e+003	1.695871887e-009	4.060200195e+003	2.423426348e-009	4.060200195e+003	2.468696136e-009	4.060200195e+003	1.507440950e-009	4.060200195e+003	2.196921534e-009	4.060200195e+003	3.717327779e-009
4.060322754e+003	1.699575258e-009	4.060322754e+003	2.136543609e-009	4.060322754e+003	2.309787916e-009	4.060322754e+003	1.881458545e-009	4.060322754e+003	1.335716093e-009	4.060322754e+003	1.579404052e-009	4.060322754e+003	1.501880398e-009	4.060322754e+003	7.643014555e-010	4.060322754e+003	1.508554948e-009	4.060322754e+003	1.484831369e-009	4.060322754e+003	1.919017834e-009	4.060322754e+003	2.059181492e-009	4.060322754e+003	3.215696820e-009
4.060445068e+003	1.812008654e-009	4.060445068e+003	1.327973731e-009	4.060445068e+003	1.349570455e-009	4.060445068e+003	1.242624226e-009	4.060445068e+003	2.501974850e-009	4.060445068e+003	2.101565144e-009	4.060445068e+003	1.227176472e-009	4.060445068e+003	1.700931729e-009	4.060445068e+003	1.205730515e-009	4.060445068e+003	1.522345805e-009	4.060445068e+003	1.087904211e-009	4.060445068e+003	2.149021183e-009	4.060445068e+003	3.643471358e-010
4.060567627e+003	2.221645534e-009	4.060567627e+003	2.202229732e-009	4.060567627e+003	2.068155203e-009	4.060567627e+003	1.569644748e-009	4.060567627e+003	8.056925682e-010	4.060567627e+003	1.001389416e-009	4.060567627e+003	1.076545408e-009	4.060567627e+003	1.259254034e-009	4.060567627e+003	1.737993749e-009	4.060567627e+003	1.834261298e-009	4.060567627e+003	1.679614892e-009	4.060567627e+003	1.157222651e-009	4.060567627e+003	1.665224292e-009
4.060689941e+003	2.008402999e-009	4.060689941e+003	1.176132414e-009	4.060689941e+003	1.801651495e-009	4.060689941e+003	1.939702621e-009	4.060689941e+003	1.682766149e-009	4.060689941e+003	1.275478612e-009	4.060689941e+003	1.441361142e-009	4.060689941e+003	1.816757078e-009	4.060689941e+003	1.536500704e-009	4.060689941e+003	2.030940305e-009	4.060689941e+003	9.738568840e-010	4.060689941e+003	8.286580311e-010	4.060689941e+003	2.057233495e-009
4.060812500e+003	1.769578817e-009	4.060812500e+003	2.364710427e-009	4.060812500e+003	2.229183282e-009	4.060812500e+003	1.543401185e-009	4.060812500e+003	1.506901826e-009	4.060812500e+003	1.859589149e-009	4.060812500e+003	2.052631398e-009	4.060812500e+003	1.572106778e-009	4.060812500e+003	2.149504796e-009	4.060812500e+003	1.530202298e-009	4.060812500e+003	1.311269093e-009	4.060812500e+003	1.330602739e-009	4.060812500e+003	9.802268996e-010
4.060934814e+003	1.664552940e-009	4.060934814e+003	2.267578569e-009	4.060934814e+003	1.360622615e-009	4.060934814e+003	1.409801054e-009	4.060934814e+003	2.023427204e-009	4.060934814e+003	2.449076275e-009	4.060934814e+003	1.213677381e-009	4.060934814e+003	1.644762215e-009	4.060934814e+003	1.406969097e-009	4.060934814e+003	1.138766192e-009	4.060934814e+003	1.247199233e-009	4.060934814e+003	2.171401503e-009	4.060934814e+003	1.428769436e-009
4.061057373e+003	1.718093778e-009	4.061057373e+003	2.394309861e-009	4.061057373e+003	1.033069297e-009	4.061057373e+003	2.376549624e-009	4.061057373e+003	1.440194630e-009	4.061057373e+003	1.988528009e-009	4.061057373e+003	1.597814547e-009	4.061057373e+003	1.765668500e-009	4.061057373e+003	2.122838794e-009	4.061057373e+003	2.079594053e-009	4.061057373e+003	1.751639167e-009	4.061057373e+003	2.198820015e-009	4.061057373e+003	2.110014163e-009
4.061179688e+003	9.633046583e-010	4.061179688e+003	1.597940336e-009	4.061179688e+003	9.618411623e-010	4.061179688e+003	1.856578558e-009	4.061179688e+003	1.837232588e-009	4.061179688e+003	1.442318487e-009	4.061179688e+003	1.462832744e-009	4.061179688e+003	9.909099097e-010	4.061179688e+003	1.319493514e-009	4.061179688e+003	1.214650602e-009	4.061179688e+003	1.985845044e-009	4.061179688e+003	2.273761401e-009	4.061179688e+003	8.295863441e-010
4.061302246e+003	1.888428303e-009	4.061302246e+003	1.645791392e-009	4.061302246e+003	2.045299485e-009	4.061302246e+003	1.454278920e-009	4.061302246e+003	1.149881967e-009	4.061302246e+003	2.366568053e-009	4.061302246e+003	1.364238944e-009	4.061302246e+003	1.711553566e-009	4.061302246e+003	1.950051454e-009	4.061302246e+003	1.921109050e-009	4.061302246e+003	1.652144199e-009	4.061302246e+003	1.907066949e-009	4.061302246e+003	1.734649979e-009
4.061424561e+003	1.710337316e-009	4.061424561e+003	1.745656841e-009	4.061424561e+003	1.550479634e-009	4.061424561e+003	1.982098707e-009	4.061424561e+003	2.287013690e-009	4.061424561e+003	1.431240015e-009	4.061424561e+003	2.177773295e-009	4.061424561e+003	1.657140092e-009	4.061424561e+003	9.657548095e-010	4.061424561e+003	1.148037665e-009	4.061424561e+003	1.241109104e-009	4.061424561e+003	1.775295466e-009	4.061424561e+003	3.581566155e-009
4.061547119e+003	1.212156597e-009	4.061547119e+003	1.306592945e-009	4.061547119e+003	1.947961570e-009	4.061547119e+003	1.943906813e-009	4.061547119e+003	1.206208800e-009	4.061547119e+003	1.296308283e-009	4.061547119e+003	1.718513332e-009	4.061547119e+003	2.129379117e-009	4.061547119e+003	1.381853187e-009	4.061547119e+003	1.840810171e-009	4.061547119e+003	1.541310524e-009	4.061547119e+003	1.507694303e-009	4.061547119e+003	2.175161606e-009
4.061669434e+003	1.980501763e-009	4.061669434e+003	1.550089723e-009	4.061669434e+003	1.099619507e-009	4.061669434e+003	1.430811913e-009	4.061669434e+003	1.774651870e-009	4.061669434e+003	1.627535440e-009	4.061669434e+003	1.464070087e-009	4.061669434e+003	2.014116207e-009	4.061669434e+003	1.921861559e-009	4.061669434e+003	2.205127858e-009	4.061669434e+003	1.758233781e-009	4.061669434e+003	1.115628367e-009	4.061669434e+003	5.270361925e-010
4.061791992e+003	1.522422188e-009	4.061791992e+003	1.029100027e-009	4.061791992e+003	1.296806773e-009	4.061791992e+003	1.271161731e-009	4.061791992e+003	1.042679054e-009	4.061791992e+003	1.193560251e-009	4.061791992e+003	1.418424822e-009	4.061791992e+003	1.486937351e-009	4.061791992e+003	1.188116050e-009	4.061791992e+003	1.923797788e-009	4.061791992e+003	1.186246212e-009	4.061791992e+003	1.515767400e-009	4.061791992e+003	2.856326953e-009
4.061914307e+003	1.226770796e-009	4.061914551e+003	1.286739604e-009	4.061914307e+003	1.367644109e-009	4.061914551e+003	1.351679324e-009	4.061914307e+003	2.025262180e-009	4.061914307e+003	1.352169821e-009	4.061914307e+003	1.668496674e-009	4.061914307e+003	1.363741342e-009	4.061914307e+003	1.144208395e-009	4.061914307e+003	1.300594299e-009	4.061914307e+003	9.542377999e-010	4.061914307e+003	9.740566131e-010	4.061914307e+003	1.484251944e-009
4.062036865e+003	8.008668728e-010	4.062036865e+003	1.389377835e-009	4.062036865e+003	2.289822110e-009	4.062036865e+003	1.398179350e-009	4.062036865e+003	1.974387764e-009	4.062036865e+003	1.789141613e-009	4.062036865e+003	1.387365667e-009	4.062036865e+003	1.466737509e-009	4.062036865e+003	1.515778503e-009	4.062036865e+003	1.465523813e-009	4.062036865e+003	1.483245637e-009	4.062036865e+003	1.712460618e-009	4.062036865e+003	1.302090658e-009
4.062159424e+003	1.729537957e-009	4.062159424e+003	1.040422859e-009	4.062159424e+003	1.363702928e-009	4.062159424e+003	1.539844141e-009	4.062159424e+003	1.657385340e-009	4.062159424e+003	1.873487809e-009	4.062159424e+003	1.935070548e-009	4.062159424e+003	1.844796205e-009	4.062159424e+003	1.477650335e-009	4.062159424e+003	1.572755814e-009	4.062159424e+003	1.843003972e-009	4.062159424e+003	1.222578705e-009	4.062159424e+003	1.175677000e-009
4.062281738e+003	1.768431845e-009	4.062281738e+003	7.507690580e-010	4.062281738e+003	2.120837506e-009	4.062281738e+003	1.469593225e-009	4.062281738e+003	1.872934474e-009	4.062281738e+003	1.662309068e-009	4.062281738e+003	1.284236606e-009	4.062281738e+003	1.634304247e-009	4.062281738e+003	1.488599466e-009	4.062281738e+003	1.810212424e-009	4.062281738e+003	1.216561518e-009	4.062281738e+003	2.023913481e-009	4.062281738e+003	1.049657694e-009
4.062404297e+003	2.217970474e-009	4.062404297e+003	1.949995498e-009	4.062404297e+003	1.310385689e-009	4.062404297e+003	2.490307738e-009	4.062404297e+003	1.638344904e-009	4.062404297e+003	1.403315131e-009	4.062404297e+003	1.907259906e-009	4.062404297e+003	2.177733105e-009	4.062404297e+003	1.755747880e-009	4.062404297e+003	1.814063788e-009	4.062404297e+003	1.849847608e-009	4.062404297e+003	1.154334295e-009	4.062404297e+003	1.420021101e-009
4.062526611e+003	1.082200329e-009	4.062526611e+003	1.795520732e-009	4.062526611e+003	2.077298111e-009	4.062526611e+003	1.829229435e-009	4.062526611e+003	1.048152676e-009	4.062526611e+003	9.308118720e-010	4.062526611e+003	2.628201212e-009	4.062526611e+003	1.091714497e-009	4.062526611e+003	1.889015833e-009	4.062526611e+003	1.434616648e-009	4.062526611e+003	1.485786161e-009	4.062526611e+003	1.065040389e-009	4.062526611e+003	1.749118073e-009
4.062649170e+003	2.197193760e-009	4.062649170e+003	1.942956240e-009	4.062649170e+003	1.097840041e-009	4.062649170e+003	2.144175060e-009	4.062649170e+003	1.407430616e-009	4.062649170e+003	1.610871769e-009	4.062649170e+003	1.848154407e-009	4.062649170e+003	9.532591383e-010	4.062649170e+003	1.174316533e-009	4.062649170e+003	1.390147442e-009	4.062649170e+003	1.831894636e-009	4.062649170e+003	2.027500612e-009	4.062649170e+003	3.622373290e-009
4.062771484e+003	1.406956662e-009	4.062771484e+003	1.983377684e-009	4.062771484e+003	1.826719442e-009	4.062771484e+003	1.080128320e-009	4.062771484e+003	1.763614144e-009	4.062771484e+003	1.859993271e-009	4.062771484e+003	1.721380705e-009	4.062771484e+003	1.923435633e-009	4.062771484e+003	1.568418173e-009	4.062771484e+003	1.334516053e-009	4.062771484e+003	2.403679256e-009	4.062771484e+003	2.209590289e-009	4.062771484e+003	4.823307864e-010
4.062894043e+003	1.590972909e-009	4.062894043e+003	1.389951598e-009	4.062894043e+003	1.576157205e-009	4.062894043e+003	2.568838475e-009	4.062894043e+003	1.626047741e-009	4.062894043e+003	1.799888460e-009	4.062894043e+003	1.651381809e-009	4.062894043e+003	1.970589025e-009	4.062894043e+003	1.307636666e-009	4.062894043e+003	1.515117809e-009	4.062894043e+003	1.984129083e-009	4.062894043e+003	1.176180819e-009	4.062894043e+003	2.646089792e-009
4.063016357e+003	1.679757555e-009	4.063016357e+003	1.618889245e-009	4.063016357e+003	1.270181627e-009	4.063016357e+003	1.190078369e-009	4.063016357e+003	1.443119291e-009	4.063016357e+003	1.586937137e-009	4.063016357e+003	1.673117644e-009	4.063016357e+003	2.650596853e-009	4.063016357e+003	1.444332320e-009	4.063016357e+003	1.495806479e-009	4.063016357e+003	1.129145111e-009	4.063016357e+003	1.452088116e-009	4.063016357e+003	1.475274569e-009
4.063138916e+003	1.426013863e-009	4.063138916e+003	1.921387494e-009	4.063138916e+003	1.661386029e-009	4.063138916e+003	1.003041761e-009	4.063138916e+003	1.172289932e-009	4.063138916e+003	1.374768188e-009	4.063138916e+003	2.551135303e-009	4.063138916e+003	1.537593386e-009	4.063138916e+003	1.830475549e-009	4.063138916e+003	1.817538120e-009	4.063138916e+003	1.404373839e-009	4.063138916e+003	1.153313334e-009	4.063138916e+003	6.039529432e-010
4.063261230e+003	1.623348234e-009	4.063261230e+003	1.549372408e-009	4.063261230e+003	1.154704443e-009	4.063261230e+003	1.849662867e-009	4.063261230e+003	7.872966168e-010	4.063261230e+003	1.388941073e-009	4.063261230e+003	1.267028038e-009	4.063261230e+003	1.747398892e-009	4.063261230e+003	2.152626299e-009	4.063261230e+003	1.935858363e-009	4.063261230e+003	1.796020999e-009	4.063261230e+003	2.280249323e-009	4.063261230e+003	3.202363930e-009
4.063383789e+003	1.131536642e-009	4.063383789e+003	1.313071984e-009	4.063383789e+003	1.942453531e-009	4.063383789e+003	2.153865974e-009	4.063383789e+003	1.406451289e-009	4.063383789e+003	1.453852483e-009	4.063383789e+003	1.315672904e-009	4.063383789e+003	1.857869414e-009	4.063383789e+003	1.265201721e-009	4.063383789e+003	1.716654929e-009	4.063383789e+003	1.186709730e-009	4.063383789e+003	1.021012497e-009	4.063383789e+003	1.437772568e-009
4.063506104e+003	1.589635645e-009	4.063506104e+003	1.803719174e-009	4.063506104e+003	1.542645345e-009	4.063506104e+003	1.811241268e-009	4.063506104e+003	1.670175331e-009	4.063506104e+003	1.923692983e-009	4.063506104e+003	2.310338587e-009	4.063506104e+003	1.979499897e-009	4.063506104e+003	1.496938573e-009	4.063506104e+003	1.522166948e-009	4.063506104e+003	1.697303076e-009	4.063506104e+003	1.141924999e-009	4.063506104e+003	2.597222992e-010
4.063628662e+003	1.453145493e-009	4.063628662e+003	1.330590416e-009	4.063628662e+003	1.356957990e-009	4.063628662e+003	1.521046622e-009	4.063628662e+003	1.312547071e-009	4.063628662e+003	1.696679575e-009	4.063628662e+003	1.493144164e-009	4.063628662e+003	1.452836407e-009	4.063628662e+003	9.773292176e-010	4.063628662e+003	1.261122207e-009	4.063628662e+003	1.618890133e-009	4.063628662e+003	1.508227543e-009	4.063628662e+003	1.770583347e-009
4.063750977e+003	1.569953278e-009	4.063750977e+003	1.890181789e-009	4.063750977e+003	1.350848211e-009	4.063750977e+003	1.312369990e-009	4.063750977e+003	2.357893214e-009	4.063750977e+003	1.234813030e-009	4.063750977e+003	1.212070444e-009	4.063750977e+003	1.748283629e-009	4.063750977e+003	1.250761605e-009	4.063750977e+003	1.268172456e-009	4.063750977e+003	1.670890315e-009	4.063750977e+003	1.427461593e-009	4.063750977e+003	2.942495136e-009
4.063873535e+003	1.831148899e-009	4.063873535e+003	2.078315520e-009	4.063873535e+003	1.508994152e-009	4.063873535e+003	1.361100899e-009	4.063873535e+003	1.735746546e-009	4.063873535e+003	1.199415456e-009	4.063873535e+003	1.284358064e-009	4.063873535e+003	1.081088441e-009	4.063873535e+003	1.109415670e-009	4.063873535e+003	2.170643887e-009	4.063873535e+003	1.271975636e-009	4.063873535e+003	1.404776295e-009	4.063873535e+003	3.162727635e-009
4.063995850e+003	1.203360300e-009	4.063995850e+003	2.216903772e-009	4.063995850e+003	1.506942016e-009	4.063995850e+003	1.611160871e-009	4.063995850e+003	1.409439010e-009	4.063995850e+003	1.349379053e-009	4.063995850e+003	1.904916891e-009	4.063995850e+003	1.678546191e-009	4.063995850e+003	1.557412754e-009	4.063995850e+003	1.638832958e-009	4.063995850e+003	1.539487093e-009	4.063995850e+003	1.281438844e-009	4.063995850e+003	2.336960403e-009
4.064118408e+003	1.147330009e-009	4.064118408e+003	2.072007899e-009	4.064118408e+003	1.817327067e-009	4.064118408e+003	1.844225106e-009	4.064118408e+003	2.386110642e-009	4.064118408e+003	1.396265215e-009	4.064118408e+003	1.294866769e-009	4.064118408e+003	9.171112203e-010	4.064118408e+003	1.421572082e-009	4.064118408e+003	2.525569531e-009	4.064118408e+003	2.052478854e-009	4.064118408e+003	1.529116389e-009	4.064118408e+003	1.131389982e-009
4.064240723e+003	1.928720073e-009	4.064240723e+003	1.789259074e-009	4.064240723e+003	1.761997881e-009	4.064240723e+003	1.320569654e-009	4.064240723e+003	1.084648149e-009	4.064240723e+003	1.410433326e-009	4.064240723e+003	1.534050775e-009	4.064240723e+003	2.342319450e-009	4.064240723e+003	1.236343361e-009	4.064240723e+003	1.897078938e-009	4.064240723e+003	1.528561500e-009	4.064240723e+003	1.796946592e-009	4.064240723e+003	6.853138612e-010
4.064363281e+003	1.317325138e-009	4.064363281e+003	1.211215239e-009	4.064363281e+003	1.208881883e-009	4.064363281e+003	1.520814252e-009	4.064363281e+003	1.634034796e-009	4.064363281e+003	1.452365672e-009	4.064363281e+003	2.064596938e-009	4.064363281e+003	1.637847746e-009	4.064363281e+003	1.244413350e-009	4.064363281e+003	1.808278749e-009	4.064363281e+003	1.621419443e-009	4.064363281e+003	1.415415007e-009	4.064363281e+003	1.817074824e-009
4.064485840e+003	2.158385692e-009	4.064485840e+003	2.069409089e-009	4.064485840e+003	1.731136678e-009	4.064485840e+003	2.392627874e-009	4.064485840e+003	1.272876249e-009	4.064485840e+003	1.608874478e-009	4.064485840e+003	1.967453089e-009	4.064485596e+003	1.536146210e-009	4.064485596e+003	1.750900980e-009	4.064485840e+003	1.578287723e-009	4.064485596e+003	2.279240130e-009	4.064485840e+003	1.522240667e-009	4.064485596e+003	3.258464387e-009
4.064608154e+003	1.346876943e-009	4.064608154e+003	1.885144929e-009	4.064608154e+003	1.417752693e-009	4.064608154e+003	1.351130430e-009	4.064608154e+003	1.640862446e-009	4.064608154e+003	1.584361642e-009	4.064608154e+003	1.203337097e-009	4.064608154e+003	1.586833442e-009	4.064608154e+003	1.546016648e-009	4.064608154e+003	1.032687380e-009	4.064608154e+003	1.043046538e-009	4.064608154e+003	2.710509150e-009	4.064608154e+003	1.602371902e-009
4.064730713e+003	1.862282661e-009	4.064730713e+003	1.252802084e-009	4.064730713e+003	1.495939261e-009	4.064730713e+003	2.176266278e-009	4.064730713e+003	2.337043226e-009	4.064730713e+003	1.552926676e-009	4.064730713e+003	6.422370413e-010	4.064730713e+003	1.730793620e-009	4.064730713e+003	1.621222823e-009	4.064730713e+003	1.447284403e-009	4.064730713e+003	1.720422915e-009	4.064730713e+003	1.447713838e-009	4.064730713e+003	2.202064087e-009
4.064853027e+003	1.362728486e-009	4.064853027e+003	2.302435353e-009	4.064853027e+003	2.370242891e-009	4.064853027e+003	1.978958108e-009	4.064853027e+003	1.461593402e-009	4.064853027e+003	1.154931595e-009	4.064853027e+003	1.971092844e-009	4.064853027e+003	2.333895077e-009	4.064853027e+003	1.183977139e-009	4.064853027e+003	1.212190237e-009	4.064853027e+003	1.919992831e-009	4.064853027e+003	1.801113036e-009	4.064853027e+003	1.508384528e-009
4.064975586e+003	1.220360923e-009	4.064975586e+003	1.591253018e-009	4.064975586e+003	2.491044260e-009	4.064975586e+003	1.664231419e-009	4.064975586e+003	1.160659124e-009	4.064975586e+003	1.755778967e-009	4.064975586e+003	1.948707862e-009	4.064975586e+003	1.962016105e-009	4.064975586e+003	1.628558843e-009	4.064975586e+003	1.278136930e-009	4.064975586e+003	1.769935198e-009	4.064975586e+003	1.396371019e-009	4.064975586e+003	1.340706435e-009
4.065097900e+003	2.470091021e-009	4.065097900e+003	1.481027856e-009	4.065097900e+003	1.092107849e-009	4.065097900e+003	1.701054408e-009	4.065097900e+003	1.148089623e-009	4.065097900e+003	1.912507264e-009	4.065097900e+003	1.623873480e-009	4.065097900e+003	1.793143412e-009	4.065097900e+003	1.047558484e-009	4.065097900e+003	1.206199696e-009	4.065097900e+003	2.638768759e-009	4.065097900e+003	1.666962790e-009	4.065097900e+003	1.392207905e-009
4.065220459e+003	8.661734663e-010	4.065220459e+003	2.051476988e-009	4.065220459e+003	1.849857711e-009	4.065220459e+003	1.841796604e-009	4.065220459e+003	1.431384233e-009	4.065220459e+003	8.890478909e-010	4.065220459e+003	1.556643370e-009	4.065220459e+003	1.422730711e-009	4.065220459e+003	8.487588410e-010	4.065220459e+003	1.735806388e-009	4.065220459e+003	1.956969475e-009	4.065220459e+003	2.023724521e-009	4.065220459e+003	2.842259761e-009
4.065342773e+003	1.511154424e-009	4.065342773e+003	1.815992134e-009	4.065342773e+003	1.623434609e-009	4.065342773e+003	1.367945757e-009	4.065342773e+003	1.103712566e-009	4.065342773e+003	1.732036181e-009	4.065342773e+003	1.013470641e-009	4.065342773e+003	1.281379558e-009	4.065342773e+003	1.452124088e-009	4.065342773e+003	1.374330427e-009	4.065342773e+003	1.257087101e-009	4.065342773e+003	1.993625487e-009	4.065342773e+003	3.888467326e-010
4.065465332e+003	1.945859252e-009	4.065465332e+003	1.378362202e-009	4.065465332e+003	1.226837187e-009	4.065465332e+003	1.529637195e-009	4.065465332e+003	1.470326194e-009	4.065465332e+003	1.151473250e-009	4.065465332e+003	1.277294825e-009	4.065465332e+003	2.108044850e-009	4.065465332e+003	1.817908379e-009	4.065465332e+003	1.521151982e-009	4.065465332e+003	1.785296355e-009	4.065465332e+003	1.146804429e-009	4.065465332e+003	1.474318112e-009
4.065587646e+003	1.714952624e-009	4.065587646e+003	1.487309165e-009	4.065587646e+003	1.620318102e-009	4.065587646e+003	1.401669336e-009	4.065587646e+003	1.558819407e-009	4.065587646e+003	1.644100744e-009	4.065587646e+003	1.486044843e-009	4.065587646e+003	1.283272266e-009	4.065587646e+003	1.315274445e-009	4.065587646e+003	1.652540882e-009	4.065587646e+003	1.238893099e-009	4.065587646e+003	2.185075232e-009	4.065587646e+003	2.910805375e-009
4.065710205e+003	1.109805026e-009	4.065710205e+003	1.611788925e-009	4.065710205e+003	1.818056483e-009	4.065710205e+003	1.663028826e-009	4.065710205e+003	1.423037355e-009	4.065710205e+003	1.418213103e-009	4.065710205e+003	2.009127309e-009	4.065710205e+003	1.743213907e-009	4.065710205e+003	1.331429189e-009	4.065710205e+003	1.855478993e-009	4.065710205e+003	1.579843478e-009	4.065710205e+003	1.643049141e-009	4.065710205e+003	1.390814020e-009
4.065832520e+003	1.231765467e-009	4.065832520e+003	1.657492699e-009	4.065832520e+003	2.042516378e-009	4.065832520e+003	1.260859528e-009	4.065832520e+003	1.362004509e-009	4.065832520e+003	1.319651055e-009	4.065832520e+003	1.316674325e-009	4.065832520e+003	2.233534024e-009	4.065832520e+003	1.875102518e-009	4.065832520e+003	2.388919285e-009	4.065832520e+003	1.663412408e-009	4.065832520e+003	1.953420314e-009	4.065832520e+003	4.473831583e-010
4.065955078e+003	2.141541389e-009	4.065955078e+003	1.215956558e-009	4.065955078e+003	1.122186233e-009	4.065955078e+003	1.971268038e-009	4.065955078e+003	1.651815795e-009	4.065955078e+003	1.293935514e-009	4.065955078e+003	1.382586046e-009	4.065955078e+003	1.399871330e-009	4.065955078e+003	9.263602663e-010	4.065955078e+003	1.141089778e-009	4.065955078e+003	1.706384256e-009	4.065955078e+003	1.177754894e-009	4.065955078e+003	5.726445429e-010
4.066077393e+003	1.832798802e-009	4.066077393e+003	1.851591658e-009	4.066077393e+003	1.380239589e-009	4.066077393e+003	1.269664929e-009	4.066077393e+003	1.835897989e-009	4.066077393e+003	1.397843508e-009	4.066077393e+003	1.522527326e-009	4.066077393e+003	1.535981897e-009	4.066077393e+003	1.614473555e-009	4.066077393e+003	1.392612137e-009	4.066077393e+003	1.619676837e-009	4.066077393e+003	1.892247470e-009	4.066077393e+003	1.215067158e-009
4.066199951e+003	1.273578465e-009	4.066199951e+003	1.692013529e-009	4.066199951e+003	1.427070240e-009	4.066199951e+003	1.511747394e-009	4.066199951e+003	2.105353003e-009	4.066199951e+003	1.622623813e-009	4.066199951e+003	1.065801447e-009	4.066199951e+003	1.550810369e-009	4.066199951e+003	1.731328747e-009	4.066199951e+003	1.182447362e-009	4.066199951e+003	1.462454380e-009	4.066199951e+003	2.279088696e-009	4.066199951e+003	1.891146129e-009
4.066322266e+003	1.782519909e-009	4.066322266e+003	1.654113513e-009	4.066322266e+003	1.362217783e-009	4.066322266e+003	1.548290052e-009	4.066322266e+003	1.264718885e-009	4.066322266e+003	1.346487033e-009	4.066322266e+003	1.402828964e-009	4.066322266e+003	1.008832795e-009	4.066322266e+003	1.449655951e-009	4.066322266e+003	1.076355671e-009	4.066322266e+003	2.429326296e-009	4.066322266e+003	1.441244679e-009	4.066322266e+003	1.736915611e-009
4.066444824e+003	1.933063931e-009	4.066444824e+003	1.859486787e-009	4.066444824e+003	1.792042070e-009	4.066444824e+003	2.553706580e-009	4.066444824e+003	1.536340166e-009	4.066444824e+003	2.493523610e-009	4.066444824e+003	1.257840943e-009	4.066444824e+003	1.511735070e-009	4.066444824e+003	1.793139526e-009	4.066444824e+003	1.127877347e-009	4.066444824e+003	1.198074639e-009	4.066444824e+003	1.376734171e-009	4.066444824e+003	7.995245577e-010
4.066567139e+003	2.105296604e-009	4.066567139e+003	2.125535747e-009	4.066567139e+003	1.220347268e-009	4.066567139e+003	2.120937870e-009	4.066567139e+003	1.269596761e-009	4.066567139e+003	1.079584311e-009	4.066567139e+003	1.334673039e-009	4.066567139e+003	1.376998848e-009	4.066567139e+003	1.597658228e-009	4.066567139e+003	2.092656048e-009	4.066567139e+003	1.184313758e-009	4.066567139e+003	1.491674562e-009	4.066567139e+003	1.171790109e-009
4.066689697e+003	1.944058026e-009	4.066689697e+003	1.269168659e-009	4.066689697e+003	1.523251081e-009	4.066689697e+003	9.250139543e-010	4.066689697e+003	1.100031066e-009	4.066689697e+003	1.265761274e-009	4.066689697e+003	2.502716479e-009	4.066689697e+003	1.298561592e-009	4.066689697e+003	1.278200989e-009	4.066689697e+003	1.501591074e-009	4.066689697e+003	1.845483211e-009	4.066689697e+003	2.026521173e-009	4.066689697e+003	1.443121733e-009
4.066812012e+003	1.267297600e-009	4.066812256e+003	1.784681403e-009	4.066812012e+003	2.141215205e-009	4.066812256e+003	1.554151474e-009	4.066812012e+003	1.558652651e-009	4.066812012e+003	1.801501393e-009	4.066812012e+003	1.650278469e-009	4.066812012e+003	1.955804185e-009	4.066812012e+003	1.274725769e-009	4.066812012e+003	1.661605631e-009	4.066812012e+003	1.495552349e-009	4.066812012e+003	1.562034280e-009	4.066812012e+003	1.662028071e-009
4.066934570e+003	1.654908766e-009	4.066934570e+003	1.237890346e-009	4.066934570e+003	1.363537727e-009	4.066934570e+003	1.232020597e-009	4.066934570e+003	1.845699482e-009	4.066934570e+003	1.962247920e-009	4.066934570e+003	1.143876549e-009	4.066934570e+003	1.896587998e-009	4.066934570e+003	1.829664087e-009	4.066934570e+003	1.463729915e-009	4.066934570e+003	1.612630363e-009	4.066934570e+003	1.477581502e-009	4.066934570e+003	5.294826799e-010
4.067057129e+003	1.819827733e-009	4.067057129e+003	1.870884558e-009	4.067057129e+003	1.547659223e-009	4.067057129e+003	1.902532354e-009	4.067057129e+003	1.236705627e-009	4.067057129e+003	2.154856515e-009	4.067057129e+003	1.551247464e-009	4.067057129e+003	1.246396764e-009	4.067057129e+003	1.452161835e-009	4.067057129e+003	1.465973343e-009	4.067057129e+003	1.400896954e-009	4.067057129e+003	1.829373097e-009	4.067057129e+003	1.096447599e-009
4.067179443e+003	1.210618050e-009	4.067179443e+003	1.538871142e-009	4.067179443e+003	2.145251754e-009	4.067179443e+003	1.271339034e-009	4.067179443e+003	1.410304318e-009	4.067179443e+003	1.215894829e-009	4.067179443e+003	1.353454571e-009	4.067179443e+003	1.003563677e-009	4.067179443e+003	2.242650954e-009	4.067179443e+003	1.656517923e-009	4.067179443e+003	2.206281158e-009	4.067179443e+003	2.314718639e-009	4.067179443e+003	1.032438579e-009
4.067302002e+003	1.701051078e-009	4.067302002e+003	1.710135145e-009	4.067302002e+003	1.709218878e-009	4.067302002e+003	1.953236017e-009	4.067302002e+003	1.067236854e-009	4.067302002e+003	1.703570618e-009	4.067302002e+003	8.720700828e-010	4.067302002e+003	1.610008349e-009	4.067302002e+003	1.588293941e-009	4.067302002e+003	7.521050449e-010	4.067302002e+003	1.875427591e-009	4.067302002e+003	1.692440521e-009	4.067302002e+003	3.533011661e-010
4.067424316e+003	1.355393020e-009	4.067424316e+003	1.788833970e-009	4.067424316e+003	1.595873989e-009	4.067424316e+003	1.322079890e-009	4.067424316e+003	1.856826914e-009	4.067424316e+003	2.203887517e-009	4.067424316e+003	2.451577386e-009	4.067424316e+003	1.477692857e-009	4.067424316e+003	1.336813549e-009	4.067424316e+003	1.489982915e-009	4.067424316e+003	1.699059782e-009	4.067424316e+003	1.562276419e-009	4.067424316e+003	1.988653686e-009
4.067546875e+003	1.292867591e-009	4.067546875e+003	9.374802046e-010	4.067546875e+003	1.574923192e-009	4.067546875e+003	1.910142933e-009	4.067546875e+003	1.750265932e-009	4.067546875e+003	2.210063910e-009	4.067546875e+003	1.531269334e-009	4.067546875e+003	1.562362906e-009	4.067546875e+003	1.539949390e-009	4.067546875e+003	1.929426396e-009	4.067546875e+003	9.844797200e-010	4.067546875e+003	1.925737125e-009	4.067546875e+003	2.278184086e-009
4.067669189e+003	1.392396864e-009	4.067669189e+003	1.453202447e-009	4.067669189e+003	1.940988037e-009	4.067669189e+003	1.368411162e-009	4.067669189e+003	1.705850239e-009	4.067669189e+003	2.037591207e-009	4.067669189e+003	1.537096672e-009	4.067669189e+003	1.462368227e-009	4.067669189e+003	1.757090140e-009	4.067669189e+003	1.346249223e-009	4.067669189e+003	1.802264338e-009	4.067669189e+003	2.059781679e-009	4.067669189e+003	1.025166507e-009
4.067791748e+003	1.789807635e-009	4.067791748e+003	1.741432665e-009	4.067791748e+003	1.748279188e-009	4.067791748e+003	1.597455501e-009	4.067791748e+003	1.292482898e-009	4.067791748e+003	1.338631428e-009	4.067791748e+003	2.114357578e-009	4.067791748e+003	1.428302254e-009	4.067791748e+003	1.490792600e-009	4.067791748e+003	9.366143416e-010	4.067791748e+003	1.846049758e-009	4.067791748e+003	1.508651537e-009	4.067791748e+003	2.260539089e-009
4.067914063e+003	1.628534529e-009	4.067914063e+003	2.001106392e-009	4.067914063e+003	1.338413713e-009	4.067914063e+003	1.555513829e-009	4.067914063e+003	1.625049095e-009	4.067914063e+003	1.199557120e-009	4.067914063e+003	2.365443619e-009	4.067914063e+003	1.542398098e-009	4.067914063e+003	1.298582464e-009	4.067914063e+003	1.776612302e-009	4.067914063e+003	1.380435322e-009	4.067914063e+003	1.862456300e-009	4.067914063e+003	3.005355520e-009
4.068036621e+003	1.894203683e-009	4.068036621e+003	2.563673496e-009	4.068036621e+003	1.467461153e-009	4.068036621e+003	2.136848698e-009	4.068036621e+003	1.671169536e-009	4.068036621e+003	1.886619527e-009	4.068036621e+003	1.430604080e-009	4.068036621e+003	1.720298015e-009	4.068036621e+003	1.232483227e-009	4.068036621e+003	1.989041820e-009	4.068036621e+003	1.709576480e-009	4.068036621e+003	1.585040432e-009	4.068036621e+003	8.525110617e-010
4.068158936e+003	1.226581725e-009	4.068158936e+003	1.108306447e-009	4.068158936e+003	1.556562323e-009	4.068158936e+003	1.671608296e-009	4.068158936e+003	1.678376438e-009	4.068158936e+003	1.343440470e-009	4.068158936e+003	1.737321398e-009	4.068158936e+003	1.625444002e-009	4.068158936e+003	1.578140174e-009	4.068158936e+003	1.286687978e-009	4.068158936e+003	1.820341211e-009	4.068158936e+003	1.733673316e-009	4.068158936e+003	1.748692746e-009
4.068281494e+003	1.223566914e-009	4.068281494e+003	1.675902084e-009	4.068281494e+003	1.627324053e-009	4.068281494e+003	7.579998851e-010	4.068281494e+003	1.578629116e-009	4.068281494e+003	1.130238014e-009	4.068281494e+003	1.854105536e-009	4.068281494e+003	6.637214667e-010	4.068281494e+003	1.309952036e-009	4.068281494e+003	1.466273658e-009	4.068281494e+003	1.973647024e-009	4.068281494e+003	7.656232870e-010	4.068281494e+003	1.313592790e-009
4.068403809e+003	1.633503333e-009	4.068403809e+003	2.322718906e-009	4.068403809e+003	1.444976361e-009	4.068403809e+003	1.753224788e-009	4.068403809e+003	8.734096224e-010	4.068403809e+003	1.102432257e-009	4.068403809e+003	1.131823635e-009	4.068403809e+003	1.710564690e-009	4.068403809e+003	1.704398067e-009	4.068403809e+003	2.175848612e-009	4.068403809e+003	7.080186992e-010	4.068403809e+003	1.636224711e-009	4.068403809e+003	7.226055310e-010
4.068526367e+003	1.529947058e-009	4.068526367e+003	1.434854346e-009	4.068526367e+003	1.786627402e-009	4.068526367e+003	1.897014545e-009	4.068526367e+003	1.259384041e-009	4.068526367e+003	9.418537061e-010	4.068526367e+003	1.734810517e-009	4.068526367e+003	2.239364694e-009	4.068526367e+003	1.191017285e-009	4.068526367e+003	1.605275024e-009	4.068526367e+003	1.331282529e-009	4.068526367e+003	1.982882747e-009	4.068526367e+003	2.317304570e-009
4.068648682e+003	1.230467395e-009	4.068648682e+003	1.594434806e-009	4.068648682e+003	1.476339051e-009	4.068648682e+003	1.369043878e-009	4.068648682e+003	2.201148819e-009	4.068648682e+003	1.728751031e-009	4.068648682e+003	1.189616960e-009	4.068648682e+003	1.068915956e-009	4.068648682e+003	1.899816082e-009	4.068648682e+003	1.154776053e-009	4.068648682e+003	1.910989589e-009	4.068648682e+003	1.233525171e-009	4.068648682e+003	5.535031322e-010
4.068771240e+003	1.514750436e-009	4.068771240e+003	1.500680802e-009	4.068771240e+003	1.561926810e-009	4.068771240e+003	1.412760353e-009	4.068771240e+003	1.225887059e-009	4.068771240e+003	1.766339630e-009	4.068771240e+003	1.571171304e-009	4.068771240e+003	1.773486580e-009	4.068771240e+003	1.789111415e-009	4.068771240e+003	1.307145059e-009	4.068771240e+003	1.367211788e-009	4.068771240e+003	2.144955991e-009	4.068771240e+003	1.287051132e-009
4.068893555e+003	1.457140408e-009	4.068893555e+003	1.719587917e-009	4.068893555e+003	1.363310020e-009	4.068893555e+003	1.187051901e-009	4.068893555e+003	1.366797786e-009	4.068893555e+003	1.411139983e-009	4.068893555e+003	1.599190891e-009	4.068893555e+003	1.636577873e-009	4.068893555e+003	2.143518918e-009	4.068893555e+003	1.308587905e-009	4.068893555e+003	1.822297757e-009	4.068893555e+003	1.470592870e-009	4.068893555e+003	1.549823159e-009
4.069016113e+003	2.264417542e-009	4.069016113e+003	1.785346981e-009	4.069016113e+003	1.316421860e-009	4.069016113e+003	9.570357840e-010	4.069016113e+003	1.393472338e-009	4.069016113e+003	8.678101016e-010	4.069016113e+003	1.638401748e-009	4.069016113e+003	1.855210097e-009	4.069016113e+003	1.999795884e-009	4.069016113e+003	2.514459085e-009	4.069016113e+003	1.769521418e-009	4.069016113e+003	1.601646482e-009	4.069016113e+003	1.460032761e-009
4.069138428e+003	1.366956215e-009	4.069138428e+003	1.369053315e-009	4.069138428e+003	2.038295754e-009	4.069138428e+003	1.266536209e-009	4.069138428e+003	1.783328929e-009	4.069138428e+003	1.690727558e-009	4.069138428e+003	1.570246932e-009	4.069138428e+003	7.118707845e-010	4.069138428e+003	1.433385521e-009	4.069138428e+003	1.356714074e-009	4.069138428e+003	1.531324623e-009	4.069138428e+003	9.701487391e-010	4.069138428e+003	1.411385009e-009
4.069260986e+003	1.538791650e-009	4.069260986e+003	1.843713848e-009	4.069260986e+003	1.578247200e-009	4.069260986e+003	1.361801227e-009	4.069260986e+003	1.772055058e-009	4.069260986e+003	2.021190548e-009	4.069260986e+003	1.601928590e-009	4.069260986e+003	1.435364605e-009	4.069260986e+003	1.525274018e-009	4.069260986e+003	1.413741346e-009	4.069260986e+003	1.582503018e-009	4.069260986e+003	1.920062553e-009	4.069260986e+003	2.654630293e-009
4.069383545e+003	1.729228649e-009	4.069383545e+003	1.722009424e-009	4.069383545e+003	1.887539902e-009	4.069383545e+003	1.328873900e-009	4.069383545e+003	2.310518665e-009	4.069383545e+003	1.521298865e-009	4.069383545e+003	1.250547554e-009	4.069383301e+003	1.698307273e-009	4.069383301e+003	1.585074183e-009	4.069383545e+003	1.682949780e-009	4.069383301e+003	1.420925266e-009	4.069383545e+003	2.646515229e-009	4.069383545e+003	1.013955919e-009
4.069505859e+003	1.748711065e-009	4.069505859e+003	1.865160248e-009	4.069505859e+003	1.564727903e-009	4.069505859e+003	1.125114446e-009	4.069505859e+003	1.161952312e-009	4.069505859e+003	1.477083122e-009	4.069505859e+003	1.489514845e-009	4.069505859e+003	1.800729010e-009	4.069505859e+003	2.044625358e-009	4.069505859e+003	1.478847600e-009	4.069505859e+003	1.124984328e-009	4.069505859e+003	1.501435087e-009	4.069505859e+003	9.227912323e-010
4.069628418e+003	1.671546346e-009	4.069628418e+003	1.427074348e-009	4.069628418e+003	1.813208805e-009	4.069628418e+003	1.503495994e-009	4.069628418e+003	9.262583478e-010	4.069628418e+003	1.480666589e-009	4.069628418e+003	2.423379053e-009	4.069628418e+003	8.359886117e-010	4.069628418e+003	1.693045704e-009	4.069628418e+003	1.543850603e-009	4.069628418e+003	1.637425640e-009	4.069628418e+003	1.678392203e-009	4.069628418e+003	2.322198656e-009
4.069750732e+003	1.804919658e-009	4.069750732e+003	2.152885648e-009	4.069750732e+003	1.602820321e-009	4.069750732e+003	9.555135572e-010	4.069750732e+003	1.360519142e-009	4.069750732e+003	1.945788641e-009	4.069750732e+003	1.612786238e-009	4.069750732e+003	2.343274241e-009	4.069750732e+003	2.252461329e-009	4.069750732e+003	1.526800353e-009	4.069750732e+003	1.291111218e-009	4.069750732e+003	1.891517387e-009	4.069750732e+003	5.276874493e-010
4.069873291e+003	1.604808175e-009	4.069873291e+003	1.767210378e-009	4.069873291e+003	1.336898148e-009	4.069873291e+003	1.812200057e-009	4.069873291e+003	1.570418129e-009	4.069873291e+003	1.836148456e-009	4.069873291e+003	1.287696061e-009	4.069873291e+003	2.106441910e-009	4.069873291e+003	1.439537156e-009	4.069873291e+003	1.102932190e-009	4.069873291e+003	2.080686512e-009	4.069873291e+003	1.224887192e-009	4.069873291e+003	2.771356700e-009
4.069995605e+003	1.384754866e-009	4.069995605e+003	1.284577222e-009	4.069995605e+003	2.283225831e-009	4.069995605e+003	1.680313000e-009	4.069995605e+003	1.746925604e-009	4.069995605e+003	1.509816605e-009	4.069995605e+003	1.105123881e-009	4.069995605e+003	1.900466673e-009	4.069995605e+003	8.638267879e-010	4.069995605e+003	1.820061324e-009	4.069995605e+003	1.289824691e-009	4.069995605e+003	1.248499526e-009	4.069995605e+003	2.515036845e-009
4.070118164e+003	1.739702271e-009	4.070118164e+003	1.151312490e-009	4.070118164e+003	1.945069883e-009	4.070118164e+003	1.359800272e-009	4.070118164e+003	6.156701260e-010	4.070118164e+003	1.447979847e-009	4.070118164e+003	1.584958831e-009	4.070118164e+003	1.829080221e-009	4.070118164e+003	1.156606699e-009	4.070118164e+003	1.411102013e-009	4.070118164e+003	1.693561069e-009	4.070118164e+003	2.175500002e-009	4.070118164e+003	1.102834934e-009
4.070240479e+003	1.665506844e-009	4.070240479e+003	1.638292502e-009	4.070240479e+003	1.452192699e-009	4.070240479e+003	2.129828536e-009	4.070240479e+003	1.705007135e-009	4.070240479e+003	1.247546511e-009	4.070240479e+003	1.460711330e-009	4.070240479e+003	1.190401222e-009	4.070240479e+003	9.625495956e-010	4.070240479e+003	1.260436977e-009	4.070240479e+003	1.642009972e-009	4.070240479e+003	1.113385828e-009	4.070240479e+003	1.106233327e-009
4.070363037e+003	1.565028995e-009	4.070363037e+003	1.510549352e-009	4.070363037e+003	1.717621267e-009	4.070363037e+003	1.451274101e-009	4.070363037e+003	1.805368299e-009	4.070363037e+003	1.614504086e-009	4.070363037e+003	1.920717585e-009	4.070363037e+003	2.149154410e-009	4.070363037e+003	1.517993731e-009	4.070363037e+003	1.641096925e-009	4.070363037e+003	1.792463067e-009	4.070363037e+003	1.254016668e-009	4.070363037e+003	5.183144469e-010
4.070485352e+003	1.793435955e-009	4.070485352e+003	1.464556365e-009	4.070485352e+003	1.795902094e-009	4.070485352e+003	1.579776199e-009	4.070485352e+003	1.537111771e-009	4.070485352e+003	1.690500739e-009	4.070485352e+003	1.269907957e-009	4.070485352e+003	1.480902845e-009	4.070485352e+003	1.324999332e-009	4.070485352e+003	1.599966049e-009	4.070485352e+003	1.529715909e-009	4.070485352e+003	1.202197342e-009	4.070485352e+003	4.657639829e-010
4.070607910e+003	1.625629298e-009	4.070607910e+003	1.403150374e-009	4.070607910e+003	1.584286480e-009	4.070607910e+003	1.622740164e-009	4.070607910e+003	2.202132920e-009	4.070607910e+003	1.882634715e-009	4.070607910e+003	1.933495142e-009	4.070607910e+003	1.114209169e-009	4.070607910e+003	8.599116974e-010	4.070607910e+003	1.331569965e-009	4.070607910e+003	1.461074484e-009	4.070607910e+003	1.270570760e-009	4.070607910e+003	3.684098360e-009
4.070730225e+003	1.455764620e-009	4.070730225e+003	8.365504955e-010	4.070730225e+003	1.819647877e-009	4.070730225e+003	1.580132358e-009	4.070730225e+003	1.883162737e-009	4.070730225e+003	1.973776698e-009	4.070730225e+003	1.281120432e-009	4.070730225e+003	1.679809736e-009	4.070730225e+003	1.371883829e-009	4.070730225e+003	2.266018484e-009	4.070730225e+003	1.208522060e-009	4.070730225e+003	1.289214957e-009	4.070730225e+003	2.299004098e-009
4.070852783e+003	1.546257233e-009	4.070852783e+003	1.615739875e-009	4.070852783e+003	2.386805198e-009	4.070852783e+003	1.466258670e-009	4.070852783e+003	1.925213766e-009	4.070852783e+003	8.384065109e-010	4.070852783e+003	1.838424524e-009	4.070852783e+003	1.843823094e-009	4.070852783e+003	2.032338520e-009	4.070852783e+003	2.016611322e-009	4.070852783e+003	1.328717913e-009	4.070852783e+003	1.818560746e-009	4.070852783e+003	1.820472439e-009
4.070975098e+003	1.965570817e-009	4.070975098e+003	1.149045303e-009	4.070975098e+003	1.988127885e-009	4.070975098e+003	1.036651098e-009	4.070975098e+003	1.815570250e-009	4.070975098e+003	1.452434506e-009	4.070975098e+003	1.787665016e-009	4.070975098e+003	2.573753211e-009	4.070975098e+003	1.989528320e-009	4.070975098e+003	1.187932641e-009	4.070975098e+003	1.045552533e-009	4.070975098e+003	8.503240889e-010	4.070975098e+003	9.251862609e-010
4.071097656e+003	1.086905566e-009	4.071097656e+003	1.689963947e-009	4.071097656e+003	1.894617574e-009	4.071097656e+003	1.537513561e-009	4.071097656e+003	1.496697877e-009	4.071097656e+003	1.806542804e-009	4.071097656e+003	1.793987958e-009	4.071097656e+003	2.228115248e-009	4.071097656e+003	1.769415725e-009	4.071097656e+003	1.178704134e-009	4.071097656e+003	1.646437986e-009	4.071097656e+003	1.247157377e-009	4.071097656e+003	7.801573276e-010
4.071219971e+003	2.108318631e-009	4.071219971e+003	2.343971905e-009	4.071219971e+003	1.549167905e-009	4.071219971e+003	2.073371475e-009	4.071219971e+003	1.675020678e-009	4.071219971e+003	1.897442647e-009	4.071219971e+003	1.518407844e-009	4.071219971e+003	2.179830538e-009	4.071219971e+003	9.684717472e-010	4.071219971e+003	2.035126290e-009	4.071219971e+003	1.773731384e-009	4.071219971e+003	1.602431965e-009	4.071219971e+003	7.044942407e-010
4.071342529e+003	1.567119656e-009	4.071342529e+003	1.674313910e-009	4.071342529e+003	1.468545840e-009	4.071342529e+003	1.408389405e-009	4.071342529e+003	1.716166209e-009	4.071342529e+003	2.109898478e-009	4.071342529e+003	1.498422386e-009	4.071342529e+003	1.739508870e-009	4.071342529e+003	1.243401382e-009	4.071342529e+003	2.398905963e-009	4.071342529e+003	1.397067018e-009	4.071342529e+003	1.147063999e-009	4.071342529e+003	1.917694004e-009
4.071464844e+003	1.634521296e-009	4.071464844e+003	1.432568064e-009	4.071464844e+003	1.192065668e-009	4.071464844e+003	1.173130815e-009	4.071464844e+003	1.709913655e-009	4.071464844e+003	1.422705842e-009	4.071464844e+003	1.921433679e-009	4.071464844e+003	1.276063144e-009	4.071464844e+003	1.581956677e-009	4.071464844e+003	1.322449483e-009	4.071464844e+003	1.237080660e-009	4.071464844e+003	1.238547043e-009	4.071464844e+003	1.158777074e-009
4.071587402e+003	1.407763461e-009	4.071587402e+003	1.348715251e-009	4.071587402e+003	1.040803776e-009	4.071587402e+003	1.864427279e-009	4.071587402e+003	1.603453259e-009	4.071587402e+003	1.802508920e-009	4.071587402e+003	8.138091867e-010	4.071587402e+003	1.356608936e-009	4.071587402e+003	1.116369663e-009	4.071587402e+003	1.833536212e-009	4.071587402e+003	1.442550968e-009	4.071587402e+003	1.857705323e-009	4.071587402e+003	6.703683164e-010
4.071709717e+003	2.138723865e-009	4.071709961e+003	1.873318833e-009	4.071709717e+003	1.656240478e-009	4.071709961e+003	2.232702467e-009	4.071709717e+003	1.626997759e-009	4.071709717e+003	1.783130865e-009	4.071709717e+003	1.877201283e-009	4.071709717e+003	1.314677811e-009	4.071709717e+003	1.637377012e-009	4.071709717e+003	1.654068216e-009	4.071709717e+003	1.691876195e-009	4.071709717e+003	1.150791129e-009	4.071709717e+003	1.552554085e-009
4.071832275e+003	1.625136692e-009	4.071832275e+003	1.135900485e-009	4.071832275e+003	1.470891520e-009	4.071832275e+003	1.278900319e-009	4.071832275e+003	1.424823703e-009	4.071832275e+003	1.488600465e-009	4.071832275e+003	1.781427339e-009	4.071832275e+003	1.757395340e-009	4.071832275e+003	1.450474296e-009	4.071832275e+003	1.862192955e-009	4.071832275e+003	1.974067354e-009	4.071832275e+003	1.812569317e-009	4.071832275e+003	1.505170544e-009
4.071954834e+003	2.047704672e-009	4.071954834e+003	1.774188241e-009	4.071954834e+003	2.324482606e-009	4.071954834e+003	1.934472138e-009	4.071954834e+003	1.340866862e-009	4.071954834e+003	1.313501197e-009	4.071954834e+003	1.915741565e-009	4.071954834e+003	2.062825466e-009	4.071954834e+003	1.603980837e-009	4.071954834e+003	1.536358263e-009	4.071954834e+003	1.441812336e-009	4.071954834e+003	1.801772620e-009	4.071954834e+003	2.547504208e-009
4.072077148e+003	1.699191010e-009	4.072077148e+003	1.878545541e-009	4.072077148e+003	1.205545552e-009	4.072077148e+003	1.212868250e-009	4.072077148e+003	1.451494369e-009	4.072077148e+003	1.883624368e-009	4.072077148e+003	1.738762356e-009	4.072077148e+003	1.733577171e-009	4.072077148e+003	1.932737304e-009	4.072077148e+003	2.174566083e-009	4.072077148e+003	1.531987759e-009	4.072077148e+003	1.430736751e-009	4.072077148e+003	2.972276203e-009
4.072199707e+003	1.654724913e-009	4.072199707e+003	1.211025280e-009	4.072199707e+003	1.295977659e-009	4.072199707e+003	1.466072042e-009	4.072199707e+003	1.495023882e-009	4.072199707e+003	1.824899343e-009	4.072199707e+003	1.181601039e-009	4.072199707e+003	1.429954599e-009	4.072199707e+003	1.601880739e-009	4.072199707e+003	1.973687658e-009	4.072199707e+003	1.556649809e-009	4.072199707e+003	1.748438061e-009	4.072199707e+003	8.114737771e-010
4.072322021e+003	9.755486419e-010	4.072322021e+003	1.165468055e-009	4.072322021e+003	1.674354211e-009	4.072322021e+003	1.725034227e-009	4.072322021e+003	1.326604382e-009	4.072322021e+003	1.800221194e-009	4.072322021e+003	1.162988705e-009	4.072322021e+003	1.652862958e-009	4.072322021e+003	1.163128371e-009	4.072322021e+003	1.177133169e-009	4.072322021e+003	1.340396905e-009	4.072322021e+003	1.666634497e-009	4.072322021e+003	1.827009877e-009
4.072444580e+003	1.192563270e-009	4.072444580e+003	9.011573709e-010	4.072444580e+003	1.632323832e-009	4.072444580e+003	1.678088224e-009	4.072444580e+003	9.177562044e-010	4.072444580e+003	2.333820692e-009	4.072444580e+003	1.152637652e-009	4.072444580e+003	1.904607139e-009	4.072444580e+003	1.778997949e-009	4.072444580e+003	1.849180919e-009	4.072444580e+003	1.182083653e-009	4.072444580e+003	1.401239791e-009	4.072444580e+003	1.297459806e-009
4.072566895e+003	1.216408529e-009	4.072566895e+003	1.431558649e-009	4.072566895e+003	1.732005983e-009	4.072566895e+003	1.672062377e-009	4.072566895e+003	1.440103703e-009	4.072566895e+003	1.533443261e-009	4.072566895e+003	1.306872277e-009	4.072566895e+003	1.933592397e-009	4.072566895e+003	1.917958015e-009	4.072566895e+003	1.788801329e-009	4.072566895e+003	1.678581163e-009	4.072566895e+003	2.166498092e-009	4.072566895e+003	1.773103220e-009
4.072689453e+003	1.429874774e-009	4.072689453e+003	1.521437754e-009	4.072689453e+003	1.430793151e-009	4.072689453e+003	1.411078809e-009	4.072689453e+003	1.582578513e-009	4.072689453e+003	1.476679112e-009	4.072689453e+003	1.438968167e-009	4.072689453e+003	1.200223476e-009	4.072689453e+003	1.634911984e-009	4.072689453e+003	1.176462816e-009	4.072689453e+003	1.533262739e-009	4.072689453e+003	1.895857471e-009	4.072689453e+003	7.114875356e-010
4.072811768e+003	1.487181600e-009	4.072811768e+003	1.878104783e-009	4.072811768e+003	1.924834070e-009	4.072811768e+003	7.125806611e-010	4.072811768e+003	1.810528616e-009	4.072811768e+003	1.129410232e-009	4.072811768e+003	1.606748401e-009	4.072811768e+003	1.617227463e-009	4.072811768e+003	1.958350593e-009	4.072811768e+003	1.332979394e-009	4.072811768e+003	1.747898160e-009	4.072811768e+003	1.498603242e-009	4.072811768e+003	3.694183848e-009
4.072934326e+003	2.213075057e-009	4.072934326e+003	1.138458217e-009	4.072934326e+003	1.849522313e-009	4.072934326e+003	8.519818739e-010	4.072934326e+003	1.888840861e-009	4.072934326e+003	1.288716023e-009	4.072934326e+003	1.758435064e-009	4.072934326e+003	1.346109779e-009	4.072934326e+003	1.003797268e-009	4.072934326e+003	1.177775877e-009	4.072934326e+003	1.223191326e-009	4.072934326e+003	1.808654781e-009	4.072934326e+003	8.322453837e-010
4.073056641e+003	1.496826330e-009	4.073056641e+003	2.235375218e-009	4.073056641e+003	1.028502172e-009	4.073056641e+003	1.466126665e-009	4.073056641e+003	1.149254802e-009	4.073056641e+003	1.291381779e-009	4.073056641e+003	1.413103745e-009	4.073056641e+003	1.728097998e-009	4.073056641e+003	1.551538342e-009	4.073056641e+003	2.094118434e-009	4.073056641e+003	1.125709082e-009	4.073056641e+003	1.397669647e-009	4.073056641e+003	1.363785640e-009
4.073179199e+003	1.195591071e-009	4.073179199e+003	1.118950044e-009	4.073179199e+003	1.730291688e-009	4.073179199e+003	1.166380659e-009	4.073179199e+003	1.811795491e-009	4.073179199e+003	1.537168282e-009	4.073179199e+003	1.438693609e-009	4.073179199e+003	1.854244203e-009	4.073179199e+003	1.455975673e-009	4.073179199e+003	1.919894022e-009	4.073179199e+003	1.624233747e-009	4.073179199e+003	1.050828979e-009	4.073179199e+003	2.097714086e-010
4.073301514e+003	1.473650091e-009	4.073301514e+003	1.855057441e-009	4.073301514e+003	2.029786117e-009	4.073301514e+003	8.438362231e-010	4.073301514e+003	2.026590451e-009	4.073301514e+003	1.493326907e-009	4.073301514e+003	2.018659240e-009	4.073301514e+003	1.422011175e-009	4.073301514e+003	1.841687025e-009	4.073301514e+003	1.063560906e-009	4.073301514e+003	1.250352599e-009	4.073301514e+003	1.529546489e-009	4.073301514e+003	1.831817364e-009
4.073424072e+003	1.541539008e-009	4.073424072e+003	1.982418896e-009	4.073424072e+003	2.191900661e-009	4.073424072e+003	2.009409306e-009	4.073424072e+003	1.603715050e-009	4.073424072e+003	1.099083380e-009	4.073424072e+003	1.969645780e-009	4.073424072e+003	9.996735661e-010	4.073424072e+003	9.622576069e-010	4.073424072e+003	1.696462748e-009	4.073424072e+003	1.143577233e-009	4.073424072e+003	2.081103512e-009	4.073424072e+003	1.584570142e-009
4.073546387e+003	1.801552907e-009	4.073546387e+003	1.717895493e-009	4.073546387e+003	1.652627035e-009	4.073546387e+003	1.490752632e-009	4.073546387e+003	1.621990431e-009	4.073546387e+003	1.596419774e-009	4.073546387e+003	2.009443723e-009	4.073546387e+003	1.627044499e-009	4.073546387e+003	1.301216912e-009	4.073546387e+003	1.619691603e-009	4.073546387e+003	1.622459389e-009	4.073546387e+003	1.422220008e-009	4.073546387e+003	1.032345653e-009
4.073668945e+003	1.428352880e-009	4.073668945e+003	1.792973991e-009	4.073668945e+003	1.200409883e-009	4.073668945e+003	1.729860033e-009	4.073668945e+003	1.455214504e-009	4.073668945e+003	2.047405800e-009	4.073668945e+003	1.777392677e-009	4.073668945e+003	1.196167054e-009	4.073668945e+003	1.499972924e-009	4.073668945e+003	1.438233865e-009	4.073668945e+003	1.172811959e-009	4.073668945e+003	1.394138471e-009	4.073668945e+003	6.408149567e-010
4.073791260e+003	1.421743057e-009	4.073791260e+003	1.039418662e-009	4.073791260e+003	1.259662485e-009	4.073791260e+003	1.295457297e-009	4.073791260e+003	1.962058738e-009	4.073791260e+003	1.936387051e-009	4.073791260e+003	1.725475762e-009	4.073791260e+003	1.168270258e-009	4.073791260e+003	9.317374650e-010	4.073791260e+003	1.320930365e-009	4.073791260e+003	1.960887230e-009	4.073791260e+003	1.982898734e-009	4.073791260e+003	1.811294670e-009
4.073913818e+003	1.389116266e-009	4.073913818e+003	1.132724470e-009	4.073913818e+003	2.122799714e-009	4.073913818e+003	1.237166813e-009	4.073913818e+003	1.300016206e-009	4.073913818e+003	1.069160982e-009	4.073913818e+003	1.243121606e-009	4.073913818e+003	1.516437531e-009	4.073913818e+003	1.345937251e-009	4.073913818e+003	1.906434122e-009	4.073913818e+003	1.129770832e-009	4.073913818e+003	9.801566225e-010	4.073913818e+003	5.249267687e-010
4.074036133e+003	1.636537017e-009	4.074036133e+003	1.558016494e-009	4.074036133e+003	1.157540841e-009	4.074036133e+003	2.069052263e-009	4.074036133e+003	1.301368568e-009	4.074036133e+003	2.253756071e-009	4.074036133e+003	1.906887537e-009	4.074036133e+003	1.068563127e-009	4.074036133e+003	1.413798190e-009	4.074036133e+003	1.770864011e-009	4.074036133e+003	1.525858884e-009	4.074036133e+003	1.992222609e-009	4.074036133e+003	1.057561483e-009
4.074158691e+003	1.249252590e-009	4.074158691e+003	1.793246440e-009	4.074158691e+003	1.636673796e-009	4.074158691e+003	2.275579503e-009	4.074158691e+003	1.509988801e-009	4.074158691e+003	1.637172176e-009	4.074158691e+003	2.168465851e-009	4.074158691e+003	1.771537916e-009	4.074158691e+003	1.384534376e-009	4.074158691e+003	1.637624147e-009	4.074158691e+003	1.502356795e-009	4.074158691e+003	1.698072793e-009	4.074158691e+003	1.034898833e-009
4.074281250e+003	2.033254898e-009	4.074281250e+003	1.746279454e-009	4.074281250e+003	1.288617546e-009	4.074281250e+003	1.271552308e-009	4.074281250e+003	1.711839892e-009	4.074281250e+003	1.284065743e-009	4.074281250e+003	1.931619531e-009	4.074281006e+003	1.464567689e-009	4.074281006e+003	1.283115614e-009	4.074281250e+003	1.959620688e-009	4.074281006e+003	1.883206924e-009	4.074281250e+003	1.877833000e-009	4.074281250e+003	1.951808049e-009
4.074403564e+003	1.134115135e-009	4.074403564e+003	9.245134658e-010	4.074403564e+003	2.164580293e-009	4.074403564e+003	1.422138185e-009	4.074403564e+003	1.732229360e-009	4.074403564e+003	1.480499612e-009	4.074403564e+003	1.933037952e-009	4.074403564e+003	9.021198233e-010	4.074403564e+003	1.620419909e-009	4.074403564e+003	2.353256701e-009	4.074403564e+003	9.412993718e-010	4.074403564e+003	1.511530123e-009	4.074403564e+003	2.508587782e-009
4.074526123e+003	1.387455706e-009	4.074526123e+003	1.339167555e-009	4.074526123e+003	1.687340601e-009	4.074526123e+003	1.122755444e-009	4.074526123e+003	1.250484050e-009	4.074526123e+003	1.504415481e-009	4.074526123e+003	1.437848285e-009	4.074526123e+003	1.273120942e-009	4.074526123e+003	1.432734265e-009	4.074526123e+003	1.710090070e-009	4.074526123e+003	2.108389463e-009	4.074526123e+003	1.907100033e-009	4.074526123e+003	1.375749292e-009
4.074648438e+003	2.051916637e-009	4.074648438e+003	1.684027917e-009	4.074648438e+003	1.124170756e-009	4.074648438e+003	1.776483294e-009	4.074648438e+003	1.888597501e-009	4.074648438e+003	1.919225445e-009	4.074648438e+003	1.561302199e-009	4.074648438e+003	1.811344297e-009	4.074648438e+003	1.581823006e-009	4.074648438e+003	1.239814806e-009	4.074648438e+003	1.358658075e-009	4.074648438e+003	1.874571609e-009	4.074648438e+003	2.106430363e-009
4.074770996e+003	1.436026742e-009	4.074770996e+003	9.602620921e-010	4.074770996e+003	1.736647492e-009	4.074770996e+003	1.037013697e-009	4.074770996e+003	1.165696206e-009	4.074770996e+003	1.314137132e-009	4.074770996e+003	1.543981165e-009	4.074770996e+003	1.084212720e-009	4.074770996e+003	1.421742057e-009	4.074770996e+003	1.320611398e-009	4.074770996e+003	1.508931979e-009	4.074770996e+003	1.792835103e-009	4.074770996e+003	2.581038716e-009
4.074893311e+003	1.404832917e-009	4.074893311e+003	1.476052502e-009	4.074893311e+003	1.259374605e-009	4.074893311e+003	1.838267538e-009	4.074893311e+003	1.766262581e-009	4.074893311e+003	1.522162507e-009	4.074893311e+003	2.215202022e-009	4.074893311e+003	2.119936005e-009	4.074893311e+003	1.285840434e-009	4.074893311e+003	1.880276601e-009	4.074893311e+003	1.273167238e-009	4.074893311e+003	1.852226261e-009	4.074893311e+003	9.019812675e-010
4.075015869e+003	1.867167532e-009	4.075015869e+003	2.288700340e-009	4.075015869e+003	1.662021520e-009	4.075015869e+003	1.300883956e-009	4.075015869e+003	1.124112026e-009	4.075015869e+003	8.538214025e-010	4.075015869e+003	1.420261575e-009	4.075015869e+003	1.442774011e-009	4.075015869e+003	1.441807229e-009	4.075015869e+003	1.592616150e-009	4.075015869e+003	1.304751973e-009	4.075015869e+003	7.864107698e-010	4.075015869e+003	2.648580022e-009
4.075138184e+003	1.673984507e-009	4.075138184e+003	1.637715741e-009	4.075138184e+003	1.845146813e-009	4.075138184e+003	1.491320734e-009	4.075138184e+003	1.674499317e-009	4.075138184e+003	1.778978187e-009	4.075138184e+003	1.149218831e-009	4.075138184e+003	2.022595647e-009	4.075138184e+003	1.150729290e-009	4.075138184e+003	1.016574269e-009	4.075138184e+003	1.406605832e-009	4.075138184e+003	2.114492137e-009	4.075138184e+003	1.883053935e-009
4.075260742e+003	1.783649117e-009	4.075260742e+003	1.494407265e-009	4.075260742e+003	1.781029879e-009	4.075260742e+003	1.493792312e-009	4.075260742e+003	2.100989605e-009	4.075260742e+003	1.184939258e-009	4.075260742e+003	2.489423334e-009	4.075260742e+003	1.535098826e-009	4.075260742e+003	1.283075424e-009	4.075260742e+003	1.434733998e-009	4.075260742e+003	1.365668023e-009	4.075260742e+003	1.649354653e-009	4.075260742e+003	4.296054623e-010
4.075383057e+003	1.104844660e-009	4.075383057e+003	2.217275696e-009	4.075383057e+003	1.564040786e-009	4.075383057e+003	2.002906063e-009	4.075383057e+003	1.854085219e-009	4.075383057e+003	1.455735199e-009	4.075383057e+003	1.300212604e-009	4.075383057e+003	1.816874651e-009	4.075383057e+003	1.380179748e-009	4.075383057e+003	7.970277216e-010	4.075383057e+003	2.458421022e-009	4.075383057e+003	1.836910068e-009	4.075383057e+003	2.635456964e-009
4.075505615e+003	1.231939217e-009	4.075505615e+003	9.261855172e-010	4.075505615e+003	1.893815549e-009	4.075505615e+003	1.867632937e-009	4.075505615e+003	1.101853275e-009	4.075505615e+003	2.218613071e-009	4.075505615e+003	1.472038491e-009	4.075505615e+003	1.161584051e-009	4.075505615e+003	1.728784116e-009	4.075505615e+003	1.879826295e-009	4.075505615e+003	1.319636511e-009	4.075505615e+003	1.446810893e-009	4.075505615e+003	1.127584248e-009
4.075627930e+003	1.168499297e-009	4.075627930e+003	2.235307495e-009	4.075627930e+003	1.426554319e-009	4.075627930e+003	1.110617598e-009	4.075627930e+003	1.274127581e-009	4.075627930e+003	1.436677111e-009	4.075627930e+003	1.884498335e-009	4.075627930e+003	1.297008612e-009	4.075627930e+003	1.905964053e-009	4.075627930e+003	1.885033685e-009	4.075627930e+003	1.254328086e-009	4.075627930e+003	1.538356664e-009	4.075627930e+003	1.591681342e-009
4.075750488e+003	1.570710007e-009	4.075750488e+003	2.265767796e-009	4.075750488e+003	1.809819183e-009	4.075750488e+003	1.602162181e-009	4.075750488e+003	1.289929830e-009	4.075750488e+003	1.527186377e-009	4.075750488e+003	1.590728327e-009	4.075750488e+003	1.413711925e-009	4.075750488e+003	2.093394347e-009	4.075750488e+003	1.830430918e-009	4.075750488e+003	1.371905700e-009	4.075750488e+003	1.111731596e-009	4.075750488e+003	5.536452963e-010
4.075872803e+003	1.765175228e-009	4.075872803e+003	1.779107750e-009	4.075872803e+003	1.416131989e-009	4.075872803e+003	1.518713488e-009	4.075872803e+003	1.712702535e-009	4.075872803e+003	1.174892517e-009	4.075872803e+003	1.462814203e-009	4.075872803e+003	1.714171582e-009	4.075872803e+003	1.641325520e-009	4.075872803e+003	1.252571491e-009	4.075872803e+003	1.275379469e-009	4.075872803e+003	1.031263741e-009	4.075872803e+003	6.365662442e-010
4.075995361e+003	1.678637118e-009	4.075995361e+003	1.418785422e-009	4.075995361e+003	1.091391644e-009	4.075995361e+003	1.340253575e-009	4.075995361e+003	1.493134394e-009	4.075995361e+003	2.006816935e-009	4.075995361e+003	1.351410872e-009	4.075995361e+003	1.815347761e-009	4.075995361e+003	1.594082089e-009	4.075995361e+003	1.155754936e-009	4.075995361e+003	1.512705738e-009	4.075995361e+003	1.471361810e-009	4.075995361e+003	1.425753182e-009
4.076117676e+003	1.888180279e-009	4.076117676e+003	2.282047662e-009	4.076117676e+003	1.425512819e-009	4.076117676e+003	1.150847084e-009	4.076117676e+003	1.150788909e-009	4.076117676e+003	1.214326639e-009	4.076117676e+003	1.642144420e-009	4.076117676e+003	1.550525264e-009	4.076117676e+003	2.303805147e-009	4.076117676e+003	2.150624345e-009	4.076117676e+003	1.317612575e-009	4.076117676e+003	1.550828133e-009	4.076117676e+003	1.603546185e-009
4.076240234e+003	1.873409206e-009	4.076240234e+003	1.606169975e-009	4.076240234e+003	1.706571662e-009	4.076240234e+003	1.096363222e-009	4.076240234e+003	2.085456918e-009	4.076240234e+003	4.747631177e-010	4.076240234e+003	1.259539029e-009	4.076240234e+003	1.337027600e-009	4.076240234e+003	1.640544811e-009	4.076240234e+003	1.607792344e-009	4.076240234e+003	1.680470318e-009	4.076240234e+003	6.526405527e-010	4.076240234e+003	1.299528041e-009
4.076362549e+003	1.055815990e-009	4.076362549e+003	1.550176210e-009	4.076362549e+003	2.122848120e-009	4.076362549e+003	1.276911465e-009	4.076362549e+003	1.384013237e-009	4.076362549e+003	1.672668448e-009	4.076362549e+003	1.085513457e-009	4.076362549e+003	1.442337028e-009	4.076362549e+003	1.048521936e-009	4.076362549e+003	1.534227301e-009	4.076362549e+003	1.818772355e-009	4.076362549e+003	1.277365103e-009	4.076362549e+003	1.835435137e-009
4.076485107e+003	1.606983324e-009	4.076485107e+003	1.454372622e-009	4.076485107e+003	1.625412693e-009	4.076485107e+003	1.441599173e-009	4.076485107e+003	1.366705527e-009	4.076485107e+003	1.003546912e-009	4.076485107e+003	7.010759195e-010	4.076485107e+003	2.300334367e-009	4.076485107e+003	1.188215304e-009	4.076485107e+003	1.431428642e-009	4.076485107e+003	1.260476501e-009	4.076485107e+003	1.142700268e-009	4.076485107e+003	8.642392357e-010
4.076607422e+003	1.403464567e-009	4.076607666e+003	1.731674693e-009	4.076607422e+003	9.859751904e-010	4.076607666e+003	1.451577747e-009	4.076607666e+003	1.329818367e-009	4.076607666e+003	1.828037499e-009	4.076607422e+003	1.444227737e-009	4.076607422e+003	2.118816012e-009	4.076607422e+003	2.047782166e-009	4.076607422e+003	1.549552375e-009	4.076607422e+003	1.840737007e-009	4.076607422e+003	1.817597295e-009	4.076607422e+003	2.262370957e-009
4.076729980e+003	1.525627291e-009	4.076729980e+003	1.755357304e-009	4.076729980e+003	1.623690404e-009	4.076729980e+003	9.617094898e-010	4.076729980e+003	1.147123840e-009	4.076729980e+003	1.539299577e-009	4.076729980e+003	2.043383462e-009	4.076729980e+003	7.649302858e-010	4.076729980e+003	1.628835733e-009	4.076729980e+003	1.393433591e-009	4.076729980e+003	1.760699697e-009	4.076729980e+003	1.604393285e-009	4.076729980e+003	2.901122231e-009
4.076852539e+003	1.729411281e-009	4.076852539e+003	2.324387349e-009	4.076852539e+003	1.235921587e-009	4.076852539e+003	2.097162222e-009	4.076852539e+003	1.997642052e-009	4.076852539e+003	1.910055003e-009	4.076852539e+003	1.695675489e-009	4.076852539e+003	1.733976851e-009	4.076852539e+003	1.417341688e-009	4.076852539e+003	2.620964779e-009	4.076852539e+003	1.886764522e-009	4.076852539e+003	1.458761001e-009	4.076852539e+003	1.035565300e-009
4.076974854e+003	1.563440377e-009	4.076974854e+003	1.937969563e-009	4.076974854e+003	2.298576440e-009	4.076974854e+003	1.273049111e-009	4.076974854e+003	1.941495409e-009	4.076974854e+003	1.250177295e-009	4.076974854e+003	1.456093246e-009	4.076974854e+003	1.380574877e-009	4.076974854e+003	1.518470905e-009	4.076974854e+003	1.781245040e-009	4.076974854e+003	1.089741963e-009	4.076974854e+003	1.654121173e-009	4.076974854e+003	5.106609025e-010
4.077097412e+003	1.472913014e-009	4.077097412e+003	1.309314324e-009	4.077097412e+003	1.989946652e-009	4.077097412e+003	1.650087400e-009	4.077097412e+003	1.464114496e-009	4.077097412e+003	1.151601037e-009	4.077097412e+003	2.038504032e-009	4.077097412e+003	1.886194756e-009	4.077097412e+003	1.672518901e-009	4.077097412e+003	1.533538629e-009	4.077097412e+003	1.423619223e-009	4.077097412e+003	2.296657753e-009	4.077097412e+003	3.642906865e-009
4.077219727e+003	1.863017296e-009	4.077219727e+003	1.939445493e-009	4.077219727e+003	1.614003486e-009	4.077219727e+003	1.718061138e-009	4.077219727e+003	2.397624321e-009	4.077219727e+003	1.128953708e-009	4.077219727e+003	1.231386437e-009	4.077219727e+003	1.861880428e-009	4.077219727e+003	2.638680385e-009	4.077219727e+003	1.629176238e-009	4.077219727e+003	1.807052508e-009	4.077219727e+003	1.196949206e-009	4.077219727e+003	1.534231520e-009
4.077342285e+003	1.537625360e-009	4.077342285e+003	8.916932193e-010	4.077342285e+003	1.795143922e-009	4.077342285e+003	9.726267569e-010	4.077342285e+003	2.180696956e-009	4.077342285e+003	1.028427121e-009	4.077342285e+003	1.702516905e-009	4.077342285e+003	1.685301010e-009	4.077342285e+003	1.794485449e-009	4.077342285e+003	1.687076812e-009	4.077342285e+003	1.547610040e-009	4.077342285e+003	1.869411070e-009	4.077342285e+003	1.551944684e-009
4.077464600e+003	1.345234368e-009	4.077464600e+003	1.233574687e-009	4.077464600e+003	1.841623409e-009	4.077464600e+003	1.695660501e-009	4.077464600e+003	1.807058836e-009	4.077464600e+003	1.877141553e-009	4.077464600e+003	1.454309895e-009	4.077464600e+003	1.408618888e-009	4.077464600e+003	9.964339354e-010	4.077464600e+003	1.655706905e-009	4.077464600e+003	2.286616896e-009	4.077464600e+003	1.351207368e-009	4.077464600e+003	9.110542321e-010
4.077587158e+003	1.104711544e-009	4.077587158e+003	1.291407314e-009	4.077587158e+003	1.466516575e-009	4.077587158e+003	1.276486361e-009	4.077587158e+003	1.977091157e-009	4.077587158e+003	2.181593350e-009	4.077587158e+003	1.006368544e-009	4.077587158e+003	1.375537351e-009	4.077587158e+003	1.326674215e-009	4.077587158e+003	1.585326759e-009	4.077587158e+003	1.333557376e-009	4.077587158e+003	1.432893026e-009	4.077587158e+003	1.092245960e-009
4.077709473e+003	1.658462034e-009	4.077709473e+003	1.338403943e-009	4.077709473e+003	1.571373476e-009	4.077709473e+003	2.052238823e-009	4.077709473e+003	1.718200915e-009	4.077709473e+003	1.206531208e-009	4.077709473e+003	2.193869530e-009	4.077709473e+003	1.897879187e-009	4.077709473e+003	1.707832431e-009	4.077709473e+003	1.154140450e-009	4.077709473e+003	1.975900998e-009	4.077709473e+003	1.460473298e-009	4.077709473e+003	8.917055427e-010
4.077832031e+003	2.019871381e-009	4.077832031e+003	1.549836925e-009	4.077832031e+003	2.228487173e-009	4.077832031e+003	1.743103439e-009	4.077832031e+003	1.619615220e-009	4.077832031e+003	2.262806609e-009	4.077832031e+003	1.392622684e-009	4.077832031e+003	9.512866050e-010	4.077832031e+003	1.083342194e-009	4.077832031e+003	1.871813371e-009	4.077832031e+003	1.675893091e-009	4.077832031e+003	1.953716966e-009	4.077832031e+003	1.567058483e-009
4.077954346e+003	1.797269888e-009	4.077954346e+003	1.743836964e-009	4.077954346e+003	1.710914965e-009	4.077954346e+003	1.736683686e-009	4.077954346e+003	1.602946997e-009	4.077954346e+003	1.602092015e-009	4.077954346e+003	1.565374386e-009	4.077954346e+003	1.537045047e-009	4.077954346e+003	1.282717599e-009	4.077954346e+003	2.138158983e-009	4.077954346e+003	1.619174461e-009	4.077954346e+003	1.273462114e-009	4.077954346e+003	2.756498363e-009
4.078076904e+003	1.512046155e-009	4.078076904e+003	1.274385042e-009	4.078076904e+003	2.303597979e-009	4.078076904e+003	1.053675147e-009	4.078076904e+003	1.071574274e-009	4.078076904e+003	1.435077501e-009	4.078076904e+003	1.100816771e-009	4.078076904e+003	1.675478756e-009	4.078076904e+003	1.673705285e-009	4.078076904e+003	1.660395710e-009	4.078076904e+003	1.477163836e-009	4.078076904e+003	1.867378474e-009	4.078076904e+003	1.659046789e-009
4.078199219e+003	1.549510076e-009	4.078199219e+003	2.289256562e-009	4.078199219e+003	1.328662957e-009	4.078199219e+003	2.443505620e-009	4.078199219e+003	1.659448912e-009	4.078199219e+003	9.946589108e-010	4.078199219e+003	1.413112960e-009	4.078199219e+003	1.760513402e-009	4.078199219e+003	1.487145740e-009	4.078199219e+003	1.476279321e-009	4.078199219e+003	2.271242527e-009	4.078199219e+003	2.238108365e-009	4.078199219e+003	9.232872800e-010
4.078321777e+003	1.776704450e-009	4.078321777e+003	1.279401141e-009	4.078321777e+003	1.463807742e-009	4.078321777e+003	1.019897056e-009	4.078321777e+003	1.064681121e-009	4.078321777e+003	1.647559311e-009	4.078321777e+003	1.268113281e-009	4.078321777e+003	1.642490588e-009	4.078321777e+003	1.183772969e-009	4.078321777e+003	1.176659770e-009	4.078321777e+003	1.733519328e-009	4.078321777e+003	1.744377309e-009	4.078321777e+003	1.867310528e-009
4.078444092e+003	1.842005548e-009	4.078444092e+003	1.347510437e-009	4.078444092e+003	1.038970687e-009	4.078444092e+003	1.378996140e-009	4.078444092e+003	1.926135473e-009	4.078444092e+003	1.434287800e-009	4.078444092e+003	1.991880216e-009	4.078444092e+003	2.129360688e-009	4.078444092e+003	1.662359694e-009	4.078444092e+003	1.820252060e-009	4.078444092e+003	1.423688167e-009	4.078444092e+003	1.486420431e-009	4.078444092e+003	1.481185397e-009
4.078566650e+003	1.509127268e-009	4.078566650e+003	1.352368550e-009	4.078566650e+003	1.824272622e-009	4.078566650e+003	1.321119103e-009	4.078566650e+003	1.702457064e-009	4.078566650e+003	1.824771112e-009	4.078566650e+003	1.249043313e-009	4.078566650e+003	1.631420665e-009	4.078566650e+003	1.880204215e-009	4.078566650e+003	1.417228446e-009	4.078566650e+003	1.202825728e-009	4.078566650e+003	1.446399667e-009	4.078566650e+003	2.011740330e-009
4.078688965e+003	1.832831553e-009	4.078688965e+003	1.496054169e-009	4.078688965e+003	2.572072999e-009	4.078688965e+003	1.674841599e-009	4.078688965e+003	1.354059420e-009	4.078688965e+003	2.207768190e-009	4.078688965e+003	1.556831886e-009	4.078688965e+003	8.900826187e-010	4.078688965e+003	1.275310746e-009	4.078688965e+003	1.012430806e-009	4.078688965e+003	1.194425781e-009	4.078688965e+003	1.538964511e-009	4.078688965e+003	1.499755209e-009
4.078811523e+003	1.087957391e-009	4.078811523e+003	1.499137703e-009	4.078811523e+003	2.096333107e-009	4.078811523e+003	2.198000004e-009	4.078811523e+003	1.477188261e-009	4.078811523e+003	1.907880742e-009	4.078811523e+003	1.687748274e-009	4.078811523e+003	9.969198800e-010	4.078811523e+003	2.002539690e-009	4.078811523e+003	1.303119612e-009	4.078811523e+003	9.233240839e-010	4.078811523e+003	2.147594769e-009	4.078811523e+003	1.019277995e-009
4.078933838e+003	1.822490603e-009	4.078933838e+003	1.883611711e-009	4.078933838e+003	1.155551432e-009	4.078933838e+003	1.559661400e-009	4.078933838e+003	1.542128536e-009	4.078933838e+003	1.598602140e-009	4.078933838e+003	2.132413135e-009	4.078933838e+003	1.818957096e-009	4.078933838e+003	2.024549639e-009	4.078933838e+003	1.548656203e-009	4.078933838e+003	2.157017676e-009	4.078933838e+003	1.283316342e-009	4.078933838e+003	2.037247926e-009
4.079056396e+003	1.109391135e-009	4.079056396e+003	1.524501414e-009	4.079056396e+003	1.859568388e-009	4.079056396e+003	1.732698984e-009	4.079056396e+003	1.194770838e-009	4.079056396e+003	1.639974601e-009	4.079056396e+003	1.669942962e-009	4.079056396e+003	1.013544582e-009	4.079056396e+003	2.092251705e-009	4.079056396e+003	1.115765591e-009	4.079056396e+003	2.047756187e-009	4.079056396e+003	1.690176221e-009	4.079056396e+003	1.606789812e-009
4.079178955e+003	1.715599551e-009	4.079178955e+003	1.902652036e-009	4.079178955e+003	1.440093267e-009	4.079178955e+003	1.674123395e-009	4.079178955e+003	1.582973752e-009	4.079178955e+003	1.061959631e-009	4.079178955e+003	1.659913651e-009	4.079178711e+003	1.399819705e-009	4.079178955e+003	1.350631273e-009	4.079178955e+003	1.932972671e-009	4.079178955e+003	1.716617293e-009	4.079178955e+003	1.128395488e-009	4.079178955e+003	9.893181829e-010
4.079301270e+003	1.494691149e-009	4.079301270e+003	1.608175482e-009	4.079301270e+003	1.427639562e-009	4.079301270e+003	1.275746508e-009	4.079301270e+003	9.954492786e-010	4.079301270e+003	1.262606686e-009	4.079301270e+003	9.913060373e-010	4.079301270e+003	1.207526190e-009	4.079301270e+003	1.051156495e-009	4.079301270e+003	1.474308564e-009	4.079301270e+003	1.512387438e-009	4.079301270e+003	1.214664702e-009	4.079301270e+003	9.051733807e-010
4.079423828e+003	1.788454052e-009	4.079423828e+003	2.711442404e-009	4.079423828e+003	1.859678633e-009	4.079423828e+003	1.796394922e-009	4.079423828e+003	1.937525251e-009	4.079423828e+003	1.347058798e-009	4.079423828e+003	1.446772702e-009	4.079423828e+003	1.346913026e-009	4.079423828e+003	1.608754907e-009	4.079423828e+003	1.493501878e-009	4.079423828e+003	1.740927624e-009	4.079423828e+003	1.347595369e-009	4.079423828e+003	3.468903775e-010
4.079546143e+003	1.215228917e-009	4.079546143e+003	9.974686632e-010	4.079546143e+003	1.800759875e-009	4.079546143e+003	1.568058572e-009	4.079546143e+003	1.503891123e-009	4.079546143e+003	1.067462008e-009	4.079546143e+003	8.996874357e-010	4.079546143e+003	1.477942768e-009	4.079546143e+003	1.593496002e-009	4.079546143e+003	1.277134287e-009	4.079546143e+003	2.314902048e-009	4.079546143e+003	1.062775978e-009	4.079546143e+003	1.652079695e-009
4.079668701e+003	1.157809515e-009	4.079668701e+003	1.979682862e-009	4.079668701e+003	1.398355876e-009	4.079668701e+003	1.623533308e-009	4.079668701e+003	1.549879225e-009	4.079668701e+003	1.099889624e-009	4.079668701e+003	1.281546425e-009	4.079668701e+003	9.999507888e-010	4.079668701e+003	1.776191305e-009	4.079668701e+003	1.463778765e-009	4.079668701e+003	2.352819939e-009	4.079668701e+003	1.653121751e-009	4.079668701e+003	1.234879088e-009
4.079791016e+003	1.853626252e-009	4.079791016e+003	1.358308355e-009	4.079791016e+003	1.194855881e-009	4.079791016e+003	1.081718048e-009	4.079791016e+003	1.785558701e-009	4.079791016e+003	1.722514908e-009	4.079791016e+003	1.433248076e-009	4.079791016e+003	1.420605744e-009	4.079791016e+003	1.421220475e-009	4.079791016e+003	1.514701586e-009	4.079791016e+003	1.839439157e-009	4.079791016e+003	1.335203170e-009	4.079791016e+003	1.348199663e-009
4.079913574e+003	1.568196795e-009	4.079913574e+003	1.075278311e-009	4.079913574e+003	1.425400131e-009	4.079913574e+003	1.122312909e-009	4.079913574e+003	1.954531426e-009	4.079913574e+003	1.953438078e-009	4.079913574e+003	1.220696433e-009	4.079913574e+003	1.224633728e-009	4.079913574e+003	1.417724271e-009	4.079913574e+003	1.549559925e-009	4.079913574e+003	1.957095819e-009	4.079913574e+003	2.363289786e-009	4.079913574e+003	1.762545887e-009
4.080035889e+003	1.378064329e-009	4.080035889e+003	1.937017213e-009	4.080035889e+003	2.063040183e-009	4.080035889e+003	1.775580794e-009	4.080035889e+003	1.286731943e-009	4.080035889e+003	1.721329634e-009	4.080035889e+003	1.790747106e-009	4.080035889e+003	1.756053303e-009	4.080035889e+003	1.654433257e-009	4.080035889e+003	1.779864478e-009	4.080035889e+003	1.603736921e-009	4.080035889e+003	1.626084933e-009	4.080035889e+003	1.520873760e-009
4.080158447e+003	1.271925232e-009	4.080158447e+003	1.383101633e-009	4.080158447e+003	1.362198243e-009	4.080158447e+003	1.677325723e-009	4.080158447e+003	1.372940872e-009	4.080158447e+003	1.627900814e-009	4.080158447e+003	1.203314337e-009	4.080158447e+003	1.426498919e-009	4.080158447e+003	1.388681170e-009	4.080158447e+003	1.387871928e-009	4.080158447e+003	2.030002166e-009	4.080158447e+003	1.964028273e-009	4.080158447e+003	2.837478696e-009
4.080280762e+003	7.817601011e-010	4.080280762e+003	1.529726013e-009	4.080280762e+003	1.282677298e-009	4.080280762e+003	1.878317724e-009	4.080280762e+003	1.969639785e-009	4.080280762e+003	1.527837301e-009	4.080280762e+003	1.683906681e-009	4.080280762e+003	2.176314684e-009	4.080280762e+003	1.668866267e-009	4.080280762e+003	2.033548663e-009	4.080280762e+003	1.789827508e-009	4.080280762e+003	1.314477305e-009	4.080280762e+003	2.845095715e-009
4.080403320e+003	1.860536059e-009	4.080403320e+003	1.697717855e-009	4.080403320e+003	1.654408055e-009	4.080403320e+003	1.694323459e-009	4.080403320e+003	1.514315118e-009	4.080403320e+003	1.226595381e-009	4.080403320e+003	1.383643422e-009	4.080403320e+003	1.684668738e-009	4.080403320e+003	1.255723414e-009	4.080403320e+003	1.095797897e-009	4.080403320e+003	1.730937949e-009	4.080403320e+003	2.197812154e-009	4.080403320e+003	1.993180065e-009
4.080525635e+003	1.129403238e-009	4.080525635e+003	1.535153338e-009	4.080525635e+003	1.866073740e-009	4.080525635e+003	1.614945178e-009	4.080525635e+003	2.064814097e-009	4.080525635e+003	1.570088060e-009	4.080525635e+003	1.282804973e-009	4.080525635e+003	1.555520490e-009	4.080525635e+003	1.693108653e-009	4.080525635e+003	1.366233682e-009	4.080525635e+003	1.487947876e-009	4.080525635e+003	2.564711110e-009	4.080525635e+003	2.454594306e-009
4.080648193e+003	1.013451545e-009	4.080648193e+003	1.505148006e-009	4.080648193e+003	1.912701775e-009	4.080648193e+003	1.768827196e-009	4.080648193e+003	1.222422497e-009	4.080648193e+003	1.646038306e-009	4.080648193e+003	1.700057761e-009	4.080648193e+003	9.953806668e-010	4.080648193e+003	1.344015566e-009	4.080648193e+003	2.129572296e-009	4.080648193e+003	1.119900950e-009	4.080648193e+003	1.905837044e-009	4.080648193e+003	9.156871927e-010
4.080770508e+003	2.170124969e-009	4.080770508e+003	1.323485210e-009	4.080770508e+003	1.517871717e-009	4.080770508e+003	1.555171103e-009	4.080770508e+003	7.130930846e-010	4.080770508e+003	1.625531043e-009	4.080770508e+003	1.231595159e-009	4.080770508e+003	1.248492532e-009	4.080770508e+003	1.993220478e-009	4.080770508e+003	2.237513064e-009	4.080770508e+003	1.640932723e-009	4.080770508e+003	1.575101161e-009	4.080770508e+003	1.258151028e-009
4.080893066e+003	1.769159930e-009	4.080893066e+003	1.409757089e-009	4.080893066e+003	1.600026445e-009	4.080893066e+003	1.519979587e-009	4.080893066e+003	1.576285102e-009	4.080893066e+003	2.088490048e-009	4.080893066e+003	2.043710090e-009	4.080893066e+003	1.539104844e-009	4.080893066e+003	1.216832857e-009	4.080893066e+003	1.374771741e-009	4.080893066e+003	1.477582834e-009	4.080893066e+003	1.291316276e-009	4.080893066e+003	2.024612977e-010
4.081015381e+003	1.550797712e-009	4.081015381e+003	1.551546447e-009	4.081015381e+003	1.370823455e-009	4.081015381e+003	1.809974615e-009	4.081015381e+003	1.437616581e-009	4.081015381e+003	1.704283159e-009	4.081015381e+003	1.325949905e-009	4.081015381e+003	1.366000091e-009	4.081015381e+003	1.746983003e-009	4.081015381e+003	2.109714847e-009	4.081015381e+003	1.163484087e-009	4.081015381e+003	8.916103411e-010	4.081015381e+003	2.113902164e-009
4.081137939e+003	1.595669263e-009	4.081137939e+003	1.523154380e-009	4.081137939e+003	1.572409647e-009	4.081137939e+003	1.481452738e-009	4.081137939e+003	1.315477394e-009	4.081137939e+003	2.096395502e-009	4.081137939e+003	1.499763314e-009	4.081137939e+003	1.730552479e-009	4.081137939e+003	1.205411215e-009	4.081137939e+003	1.224623070e-009	4.081137939e+003	1.085531109e-009	4.081137939e+003	1.472446276e-009	4.081137939e+003	1.401417316e-009
4.081260254e+003	1.367210900e-009	4.081260254e+003	2.292742440e-009	4.081260254e+003	2.058815340e-009	4.081260254e+003	1.182833720e-009	4.081260254e+003	2.381820963e-009	4.081260254e+003	9.751606189e-010	4.081260254e+003	7.382587319e-010	4.081260254e+003	1.695101726e-009	4.081260254e+003	1.391710192e-009	4.081260254e+003	1.595157673e-009	4.081260254e+003	1.353482548e-009	4.081260254e+003	2.144300959e-009	4.081260254e+003	6.397466445e-010
4.081382813e+003	1.466908928e-009	4.081382813e+003	2.344434424e-009	4.081382813e+003	1.879053579e-009	4.081382813e+003	1.090352475e-009	4.081382813e+003	1.564151475e-009	4.081382813e+003	2.098172969e-009	4.081382813e+003	1.359438118e-009	4.081382813e+003	9.517425736e-010	4.081382813e+003	1.174230380e-009	4.081382813e+003	1.358912649e-009	4.081382813e+003	1.755587564e-009	4.081382813e+003	1.161940988e-009	4.081382813e+003	1.509665060e-009
4.081505127e+003	1.192730026e-009	4.081505371e+003	1.822305862e-009	4.081505127e+003	1.133400485e-009	4.081505371e+003	1.969005847e-009	4.081505371e+003	1.677946559e-009	4.081505371e+003	1.064888067e-009	4.081505127e+003	1.145866846e-009	4.081505127e+003	2.305663660e-009	4.081505127e+003	1.077133605e-009	4.081505127e+003	1.223379953e-009	4.081505127e+003	1.320861975e-009	4.081505127e+003	1.577343922e-009	4.081505127e+003	1.410828565e-009
4.081627686e+003	9.239842780e-010	4.081627686e+003	1.411290529e-009	4.081627686e+003	2.045333902e-009	4.081627686e+003	1.410262906e-009	4.081627686e+003	1.283411044e-009	4.081627686e+003	2.301713709e-009	4.081627686e+003	8.861924528e-010	4.081627686e+003	2.358184759e-009	4.081627686e+003	1.191389765e-009	4.081627686e+003	1.182418052e-009	4.081627686e+003	1.632293301e-009	4.081627686e+003	1.338319011e-009	4.081627686e+003	1.087976931e-009
4.081750244e+003	1.051295717e-009	4.081750244e+003	1.303462560e-009	4.081750244e+003	1.843087460e-009	4.081750244e+003	1.121930771e-009	4.081750244e+003	1.456844423e-009	4.081750244e+003	1.732610166e-009	4.081750244e+003	1.506364811e-009	4.081750244e+003	1.439880881e-009	4.081750244e+003	1.815635975e-009	4.081750244e+003	1.341451283e-009	4.081750244e+003	5.513319246e-010	4.081750244e+003	1.965601903e-009	4.081750244e+003	8.012158714e-010
4.081872559e+003	1.809353778e-009	4.081872559e+003	1.204987776e-009	4.081872559e+003	7.037814775e-010	4.081872559e+003	1.322915111e-009	4.081872559e+003	1.908888159e-009	4.081872559e+003	1.844623010e-009	4.081872559e+003	1.082104739e-009	4.081872559e+003	1.440571773e-009	4.081872559e+003	1.429955820e-009	4.081872559e+003	1.313954057e-009	4.081872559e+003	2.130127630e-009	4.081872559e+003	2.040327685e-009	4.081872559e+003	1.809236649e-009
4.081995117e+003	1.587478593e-009	4.081995117e+003	1.246070136e-009	4.081995117e+003	1.416863848e-009	4.081995117e+003	1.485706114e-009	4.081995117e+003	1.029139218e-009	4.081995117e+003	1.587708964e-009	4.081995117e+003	1.390033089e-009	4.081995117e+003	1.911925285e-009	4.081995117e+003	1.527377225e-009	4.081995117e+003	1.619378964e-009	4.081995117e+003	1.712104236e-009	4.081995117e+003	2.017937595e-009	4.081995117e+003	1.479591671e-009
4.082117432e+003	1.666525029e-009	4.082117432e+003	1.290864193e-009	4.082117432e+003	1.532538763e-009	4.082117432e+003	1.849386311e-009	4.082117432e+003	2.146649969e-009	4.082117432e+003	1.619381851e-009	4.082117432e+003	1.564936514e-009	4.082117432e+003	1.338231193e-009	4.082117432e+003	1.325011989e-009	4.082117432e+003	1.735119826e-009	4.082117432e+003	1.655753201e-009	4.082117432e+003	1.927342952e-009	4.082117432e+003	2.299891833e-009
4.082239990e+003	1.849605802e-009	4.082239990e+003	1.602845856e-009	4.082239990e+003	1.605351962e-009	4.082239990e+003	2.117371611e-009	4.082239990e+003	1.963133878e-009	4.082239990e+003	2.188226489e-009	4.082239990e+003	1.619227308e-009	4.082239990e+003	1.679145933e-009	4.082239990e+003	1.029721974e-009	4.082239990e+003	1.465441879e-009	4.082239990e+003	1.779841940e-009	4.082239990e+003	1.386651571e-009	4.082239990e+003	1.632043500e-009
4.082362305e+003	8.731788625e-010	4.082362305e+003	7.918242173e-010	4.082362305e+003	1.617119993e-009	4.082362305e+003	1.800922078e-009	4.082362305e+003	2.081895323e-009	4.082362305e+003	1.179755182e-009	4.082362305e+003	1.526975213e-009	4.082362305e+003	1.448039466e-009	4.082362305e+003	1.734428046e-009	4.082362305e+003	1.321714405e-009	4.082362305e+003	1.535674365e-009	4.082362305e+003	1.244852221e-009	4.082362305e+003	6.905432892e-010
4.082484863e+003	1.877747291e-009	4.082484863e+003	2.036129709e-009	4.082484863e+003	1.445348063e-009	4.082484863e+003	1.315519360e-009	4.082484863e+003	2.156670176e-009	4.082484863e+003	1.182435816e-009	4.082484863e+003	1.812246353e-009	4.082484863e+003	1.429523500e-009	4.082484863e+003	1.490405910e-009	4.082484863e+003	1.304336417e-009	4.082484863e+003	1.547981632e-009	4.082484863e+003	2.135387422e-009	4.082484863e+003	1.139676020e-009
4.082607178e+003	1.532334815e-009	4.082607178e+003	1.121008175e-009	4.082607178e+003	1.595920618e-009	4.082607178e+003	1.879293166e-009	4.082607178e+003	8.463111323e-010	4.082607178e+003	1.094156765e-009	4.082607178e+003	1.742046729e-009	4.082607178e+003	1.295497043e-009	4.082607178e+003	1.437974961e-009	4.082607178e+003	1.583506992e-009	4.082607178e+003	1.831319651e-009	4.082607178e+003	1.447046261e-009	4.082607178e+003	1.085460499e-009
4.082729736e+003	1.550040096e-009	4.082729736e+003	1.607057931e-009	4.082729736e+003	1.423635321e-009	4.082729736e+003	1.843214803e-009	4.082729736e+003	1.009872963e-009	4.082729736e+003	1.251398096e-009	4.082729736e+003	1.359130919e-009	4.082729736e+003	1.422293949e-009	4.082729736e+003	1.543044137e-009	4.082729736e+003	1.869819632e-009	4.082729736e+003	1.282253970e-009	4.082729736e+003	1.221956980e-009	4.082729736e+003	1.338956834e-009
4.082852051e+003	1.760857571e-009	4.082852051e+003	2.652159381e-009	4.082852051e+003	1.673454597e-009	4.082852051e+003	2.421437939e-009	4.082852051e+003	1.778115100e-009	4.082852051e+003	1.521253234e-009	4.082852051e+003	1.834082441e-009	4.082852051e+003	1.600677701e-009	4.082852051e+003	1.249410686e-009	4.082852051e+003	1.114643822e-009	4.082852051e+003	1.557625473e-009	4.082852051e+003	1.643619463e-009	4.082852051e+003	3.893458889e-010
4.082974609e+003	1.457371890e-009	4.082974609e+003	1.870602118e-009	4.082974609e+003	1.652283643e-009	4.082974609e+003	1.764897561e-009	4.082974609e+003	2.314304082e-009	4.082974609e+003	1.738226674e-009	4.082974609e+003	1.184813025e-009	4.082974609e+003	2.192065196e-009	4.082974609e+003	2.399966004e-009	4.082974609e+003	9.928892153e-010	4.082974609e+003	1.298318453e-009	4.082974609e+003	1.398512084e-009	4.082974609e+003	4.766543826e-010
4.083096924e+003	1.282849160e-009	4.083096924e+003	1.683574169e-009	4.083096924e+003	1.684492767e-009	4.083096924e+003	1.825703921e-009	4.083096924e+003	1.756177093e-009	4.083096924e+003	1.713709508e-009	4.083096924e+003	1.599661070e-009	4.083096924e+003	1.806956584e-009	4.083096924e+003	1.736845001e-009	4.083096924e+003	1.563193464e-009	4.083096924e+003	1.595942933e-009	4.083096924e+003	1.251286963e-009	4.083096924e+003	8.228144277e-010
4.083219482e+003	1.584065212e-009	4.083219482e+003	1.496745172e-009	4.083219482e+003	1.107088643e-009	4.083219482e+003	1.823965534e-009	4.083219482e+003	1.704716590e-009	4.083219482e+003	2.169650015e-009	4.083219482e+003	1.356023405e-009	4.083219482e+003	1.579811282e-009	4.083219482e+003	1.149532913e-009	4.083219482e+003	1.068972022e-009	4.083219482e+003	1.585272025e-009	4.083219482e+003	1.161535979e-009	4.083219482e+003	2.865796045e-009
4.083341797e+003	9.289575220e-010	4.083341797e+003	1.533283722e-009	4.083341797e+003	2.212193984e-009	4.083341797e+003	2.085134509e-009	4.083341797e+003	1.656341619e-009	4.083341797e+003	2.226784090e-009	4.083341797e+003	1.236285518e-009	4.083341797e+003	1.632354030e-009	4.083341797e+003	1.507490466e-009	4.083341797e+003	1.732667010e-009	4.083341797e+003	1.466110677e-009	4.083341797e+003	1.647725734e-009	4.083341797e+003	2.836792579e-009
4.083464355e+003	1.521559767e-009	4.083464355e+003	9.439611315e-010	4.083464355e+003	2.039133085e-009	4.083464355e+003	9.933922573e-010	4.083464355e+003	1.761789270e-009	4.083464355e+003	1.270917038e-009	4.083464355e+003	1.967753738e-009	4.083464355e+003	6.621478366e-010	4.083464355e+003	2.357699813e-009	4.083464355e+003	1.552959428e-009	4.083464355e+003	1.802092586e-009	4.083464355e+003	1.339203970e-009	4.083464355e+003	2.022178203e-009
4.083586670e+003	1.664804294e-009	4.083586670e+003	1.384765524e-009	4.083586670e+003	1.565168328e-009	4.083586670e+003	1.462352905e-009	4.083586670e+003	1.730223964e-009	4.083586670e+003	2.310598379e-009	4.083586670e+003	1.338774869e-009	4.083586670e+003	1.530646387e-009	4.083586670e+003	1.540987671e-009	4.083586670e+003	1.751294443e-009	4.083586670e+003	9.367779885e-010	4.083586670e+003	1.860206211e-009	4.083586670e+003	1.591380638e-010
4.083709229e+003	1.668811644e-009	4.083709229e+003	2.331779658e-009	4.083709229e+003	2.077734429e-009	4.083709229e+003	1.363563151e-009	4.083709229e+003	1.802946237e-009	4.083709229e+003	1.717244014e-009	4.083709229e+003	1.446297637e-009	4.083709229e+003	2.113912378e-009	4.083709229e+003	1.573660313e-009	4.083709229e+003	1.450913500e-009	4.083709229e+003	1.683996831e-009	4.083709229e+003	7.823685033e-010	4.083709229e+003	2.792822862e-009
4.083831543e+003	1.157252405e-009	4.083831543e+003	1.141654216e-009	4.083831543e+003	1.074274780e-009	4.083831543e+003	8.464089984e-010	4.083831543e+003	1.372538416e-009	4.083831543e+003	1.161656438e-009	4.083831543e+003	1.573722375e-009	4.083831543e+003	1.668333360e-009	4.083831543e+003	2.254572307e-009	4.083831543e+003	2.088474949e-009	4.083831543e+003	1.156396756e-009	4.083831543e+003	1.693251761e-009	4.083831543e+003	2.197062310e-009
4.083954102e+003	1.291965646e-009	4.083954102e+003	1.883756706e-009	4.083954102e+003	1.121640336e-009	4.083954102e+003	1.443278608e-009	4.083954102e+003	1.772702762e-009	4.083954102e+003	1.536192840e-009	4.083954102e+003	1.585283016e-009	4.083954102e+003	1.273277150e-009	4.083954102e+003	1.776828684e-009	4.083954102e+003	1.414201090e-009	4.083954102e+003	1.574560815e-009	4.083954102e+003	1.561612062e-009	4.083954102e+003	2.408809263e-010
4.084076660e+003	1.931873550e-009	4.084076660e+003	1.533952521e-009	4.084076660e+003	1.490688795e-009	4.084076660e+003	1.362671420e-009	4.084076660e+003	1.295629493e-009	4.084076660e+003	1.745721456e-009	4.084076660e+003	1.824652096e-009	4.084076416e+003	1.195204602e-009	4.084076660e+003	1.842868302e-009	4.084076660e+003	1.959578055e-009	4.084076660e+003	1.126773008e-009	4.084076660e+003	1.213252832e-009	4.084076660e+003	1.773371450e-009
4.084198975e+003	1.527944771e-009	4.084198975e+003	1.567492802e-009	4.084198975e+003	1.377586822e-009	4.084198975e+003	2.014206579e-009	4.084198975e+003	1.214899625e-009	4.084198975e+003	1.030869945e-009	4.084198975e+003	8.504438265e-010	4.084198975e+003	1.684130391e-009	4.084198975e+003	1.270157535e-009	4.084198975e+003	1.570095498e-009	4.084198975e+003	1.703809427e-009	4.084198975e+003	1.759178581e-009	4.084198975e+003	1.632585178e-009
4.084321533e+003	1.499058655e-009	4.084321533e+003	1.595192978e-009	4.084321533e+003	1.630039992e-009	4.084321533e+003	1.652765813e-009	4.084321533e+003	2.026181667e-009	4.084321533e+003	1.909406633e-009	4.084321533e+003	1.661573656e-009	4.084321533e+003	1.808693306e-009	4.084321533e+003	1.000245997e-009	4.084321533e+003	1.403711258e-009	4.084321533e+003	1.575311437e-009	4.084321533e+003	1.060806554e-009	4.084321533e+003	3.319839736e-009
4.084443848e+003	1.544295358e-009	4.084443848e+003	1.748020395e-009	4.084443848e+003	1.520036874e-009	4.084443848e+003	9.310112681e-010	4.084443848e+003	1.590283349e-009	4.084443848e+003	2.376058905e-009	4.084443848e+003	1.408627881e-009	4.084443848e+003	1.441181618e-009	4.084443848e+003	1.833529439e-009	4.084443848e+003	1.646112247e-009	4.084443848e+003	1.570063524e-009	4.084443848e+003	1.593178256e-009	4.084443848e+003	9.320541006e-010
4.084566406e+003	1.298856023e-009	4.084566406e+003	2.165469581e-009	4.084566406e+003	1.343910649e-009	4.084566406e+003	1.047344433e-009	4.084566406e+003	1.403168914e-009	4.084566406e+003	1.935012817e-009	4.084566406e+003	1.462468258e-009	4.084566406e+003	2.053891501e-009	4.084566406e+003	1.543820072e-009	4.084566406e+003	1.459267596e-009	4.084566406e+003	9.755237729e-010	4.084566406e+003	2.354113127e-009	4.084566406e+003	1.817359374e-009
4.084688721e+003	5.608686293e-010	4.084688721e+003	1.527283522e-009	4.084688721e+003	1.425932594e-009	4.084688721e+003	1.954063356e-009	4.084688721e+003	2.165552182e-009	4.084688721e+003	1.415318418e-009	4.084688721e+003	1.539500638e-009	4.084688721e+003	1.423424489e-009	4.084688721e+003	1.798428628e-009	4.084688721e+003	1.702223473e-009	4.084688721e+003	9.817097135e-010	4.084688721e+003	1.024612284e-009	4.084688721e+003	1.906484748e-009
4.084811279e+003	2.273695898e-009	4.084811279e+003	1.679299366e-009	4.084811279e+003	1.699576813e-009	4.084811279e+003	1.447209574e-009	4.084811279e+003	1.809552175e-009	4.084811279e+003	1.569216979e-009	4.084811279e+003	1.220254231e-009	4.084811279e+003	1.468049904e-009	4.084811279e+003	9.432586934e-010	4.084811279e+003	1.850791187e-009	4.084811279e+003	1.223280366e-009	4.084811279e+003	2.151831380e-009	4.084811279e+003	1.216488354e-009
4.084933594e+003	1.728801102e-009	4.084933594e+003	1.493724144e-009	4.084933594e+003	1.683334028e-009	4.084933594e+003	1.008662376e-009	4.084933594e+003	1.189612742e-009	4.084933594e+003	1.624293589e-009	4.084933594e+003	1.291472373e-009	4.084933594e+003	1.713297837e-009	4.084933594e+003	1.838005637e-009	4.084933594e+003	1.028005792e-009	4.084933594e+003	1.404860117e-009	4.084933594e+003	1.256653670e-009	4.084933594e+003	1.480255474e-009
4.085056152e+003	1.616521028e-009	4.085056152e+003	2.229957552e-009	4.085056152e+003	1.869347122e-009	4.085056152e+003	1.514351866e-009	4.085056152e+003	1.469164013e-009	4.085056152e+003	1.578004061e-009	4.085056152e+003	2.137529043e-009	4.085056152e+003	1.414682704e-009	4.085056152e+003	1.014640150e-009	4.085056152e+003	1.104956460e-009	4.085056152e+003	1.392433613e-009	4.085056152e+003	1.696550345e-009	4.085056152e+003	1.101929881e-009
4.085178467e+003	1.454863674e-009	4.085178467e+003	1.482960421e-009	4.085178467e+003	1.807790917e-009	4.085178467e+003	1.972265684e-009	4.085178467e+003	1.749728695e-009	4.085178467e+003	1.046385978e-009	4.085178467e+003	1.224686019e-009	4.085178467e+003	1.651107584e-009	4.085178467e+003	1.240893499e-009	4.085178467e+003	7.458431095e-010	4.085178467e+003	1.187728027e-009	4.085178467e+003	1.228459334e-009	4.085178467e+003	4.244971874e-010
4.085301025e+003	1.572923902e-009	4.085301025e+003	1.416872175e-009	4.085301025e+003	1.338536726e-009	4.085301025e+003	1.560671481e-009	4.085301025e+003	1.336498578e-009	4.085301025e+003	1.802158089e-009	4.085301025e+003	1.483037804e-009	4.085301025e+003	2.161269830e-009	4.085301025e+003	1.459715793e-009	4.085301025e+003	1.668469474e-009	4.085301025e+003	1.545088391e-009	4.085301025e+003	1.497620361e-009	4.085301025e+003	2.302585012e-009
4.085423340e+003	2.111764763e-009	4.085423340e+003	1.585599207e-009	4.085423340e+003	1.524836812e-009	4.085423340e+003	1.535303773e-009	4.085423340e+003	1.224693125e-009	4.085423340e+003	1.351847967e-009	4.085423340e+003	1.809220884e-009	4.085423340e+003	9.146983726e-010	4.085423340e+003	2.024453050e-009	4.085423340e+003	1.783881376e-009	4.085423340e+003	1.983940789e-009	4.085423340e+003	1.424903973e-009	4.085423340e+003	7.974388927e-010
4.085545898e+003	1.368133384e-009	4.085545898e+003	2.113263564e-009	4.085545898e+003	1.179992437e-009	4.085545898e+003	6.356692395e-010	4.085545898e+003	1.476997080e-009	4.085545898e+003	1.332749355e-009	4.085545898e+003	1.722361476e-009	4.085545898e+003	1.206754918e-009	4.085545898e+003	1.508341896e-009	4.085545898e+003	2.077517491e-009	4.085545898e+003	1.658846727e-009	4.085545898e+003	2.032540802e-009	4.085545898e+003	1.712295750e-009
4.085668213e+003	1.261044047e-009	4.085668213e+003	1.745589673e-009	4.085668213e+003	2.014130418e-009	4.085668213e+003	1.760550816e-009	4.085668213e+003	1.876447442e-009	4.085668213e+003	8.977771304e-010	4.085668213e+003	1.833997842e-009	4.085668213e+003	1.201899913e-009	4.085668213e+003	1.626644486e-009	4.085668213e+003	1.799363658e-009	4.085668213e+003	1.722186505e-009	4.085668213e+003	2.073576422e-009	4.085668213e+003	2.076041561e-009
4.085790771e+003	1.855151810e-009	4.085790771e+003	1.199342181e-009	4.085790771e+003	1.393161364e-009	4.085790771e+003	1.289639395e-009	4.085790771e+003	1.139730088e-009	4.085790771e+003	1.737931021e-009	4.085790771e+003	1.605799937e-009	4.085790771e+003	1.523913107e-009	4.085790771e+003	1.417405082e-009	4.085790771e+003	1.656045079e-009	4.085790771e+003	1.488391854e-009	4.085790771e+003	1.976280473e-009	4.085790771e+003	2.101850471e-009
4.085913086e+003	1.699048235e-009	4.085913086e+003	1.336943889e-009	4.085913086e+003	2.006076860e-009	4.085913086e+003	1.184956910e-009	4.085913086e+003	1.235043512e-009	4.085913086e+003	2.164191271e-009	4.085913086e+003	1.424510176e-009	4.085913086e+003	1.449874110e-009	4.085913086e+003	1.972686015e-009	4.085913086e+003	1.459220078e-009	4.085913086e+003	2.217255490e-009	4.085913086e+003	2.001015798e-009	4.085913086e+003	1.903599500e-009
4.086035645e+003	2.070786209e-009	4.086035645e+003	1.547254436e-009	4.086035645e+003	1.960030582e-009	4.086035645e+003	1.502929892e-009	4.086035645e+003	9.404175216e-010	4.086035645e+003	9.236864607e-010	4.086035645e+003	1.377337355e-009	4.086035645e+003	1.480254586e-009	4.086035645e+003	2.114746378e-009	4.086035645e+003	1.124250582e-009	4.086035645e+003	1.675603656e-009	4.086035645e+003	1.779725700e-009	4.086035645e+003	1.057423482e-009
4.086157959e+003	1.301760366e-009	4.086157959e+003	1.969061580e-009	4.086157959e+003	1.116704174e-009	4.086157959e+003	1.123324433e-009	4.086157959e+003	2.008269551e-009	4.086157959e+003	1.216849399e-009	4.086157959e+003	2.064863613e-009	4.086157959e+003	1.011415285e-009	4.086157959e+003	1.494903978e-009	4.086157959e+003	1.878514455e-009	4.086157959e+003	1.476489486e-009	4.086157959e+003	2.097730434e-009	4.086157959e+003	6.083531456e-010
4.086280518e+003	1.910326120e-009	4.086280518e+003	1.532067251e-009	4.086280518e+003	1.303949726e-009	4.086280518e+003	1.259221949e-009	4.086280518e+003	1.671055849e-009	4.086280518e+003	1.688123086e-009	4.086280518e+003	1.569349428e-009	4.086280518e+003	1.462992283e-009	4.086280518e+003	1.840814501e-009	4.086280518e+003	1.400458305e-009	4.086280518e+003	1.912593639e-009	4.086280518e+003	1.833825203e-009	4.086280518e+003	1.251521220e-009
4.086403076e+003	1.263151250e-009	4.086403076e+003	1.319837573e-009	4.086402832e+003	1.349667156e-009	4.086403076e+003	1.458589138e-009	4.086403076e+003	1.529857130e-009	4.086403076e+003	1.384422244e-009	4.086403076e+003	2.007696231e-009	4.086402832e+003	1.562561636e-009	4.086402832e+003	1.265552996e-009	4.086402832e+003	1.358301804e-009	4.086402832e+003	2.002335853e-009	4.086402832e+003	1.140182948e-009	4.086402832e+003	1.275522687e-009
4.086525391e+003	1.639656633e-009	4.086525391e+003	1.745336320e-009	4.086525391e+003	1.698069463e-009	4.086525391e+003	1.429005692e-009	4.086525391e+003	1.862276777e-009	4.086525391e+003	1.743755695e-009	4.086525391e+003	2.336127736e-009	4.086525391e+003	1.772338942e-009	4.086525391e+003	1.978590625e-009	4.086525391e+003	1.689370088e-009	4.086525391e+003	1.827917373e-009	4.086525391e+003	1.788749815e-009	4.086525391e+003	2.342896099e-009
4.086647949e+003	1.747682221e-009	4.086647949e+003	1.366263547e-009	4.086647949e+003	1.879634670e-009	4.086647949e+003	1.010384998e-009	4.086647949e+003	1.237739689e-009	4.086647949e+003	1.581271114e-009	4.086647949e+003	1.791234716e-009	4.086647949e+003	1.407199690e-009	4.086647949e+003	8.697855214e-010	4.086647949e+003	1.547957318e-009	4.086647949e+003	1.469454114e-009	4.086647949e+003	1.154692342e-009	4.086647949e+003	1.434100949e-009
4.086770264e+003	1.330114352e-009	4.086770264e+003	1.313355202e-009	4.086770264e+003	1.483532297e-009	4.086770264e+003	1.986304898e-009	4.086770264e+003	1.481544110e-009	4.086770264e+003	1.557428742e-009	4.086770264e+003	1.473046907e-009	4.086770264e+003	1.150230911e-009	4.086770264e+003	1.953156969e-009	4.086770264e+003	1.740308897e-009	4.086770264e+003	1.358462565e-009	4.086770264e+003	1.670617755e-009	4.086770264e+003	4.281157207e-009
4.086892822e+003	1.861164001e-009	4.086892822e+003	1.772356151e-009	4.086892822e+003	1.463601684e-009	4.086892822e+003	1.451006426e-009	4.086892822e+003	1.406103789e-009	4.086892822e+003	1.554825046e-009	4.086892822e+003	1.346472489e-009	4.086892822e+003	1.805646188e-009	4.086892822e+003	1.347660317e-009	4.086892822e+003	1.302348340e-009	4.086892822e+003	1.685585893e-009	4.086892822e+003	1.660672710e-009	4.086892822e+003	2.809404931e-010
4.087015137e+003	1.598203903e-009	4.087015137e+003	1.478186240e-009	4.087015137e+003	1.301205255e-009	4.087015137e+003	2.144864508e-009	4.087015137e+003	1.304232833e-009	4.087015137e+003	1.516397674e-009	4.087015137e+003	1.309168440e-009	4.087015137e+003	1.411789907e-009	4.087015137e+003	1.219049639e-009	4.087015137e+003	1.544374073e-009	4.087015137e+003	1.466926136e-009	4.087015137e+003	1.008392370e-009	4.087015137e+003	1.932701998e-009
4.087137695e+003	9.570390036e-010	4.087137695e+003	1.525595095e-009	4.087137695e+003	1.267205341e-009	4.087137695e+003	1.639740232e-009	4.087137695e+003	1.787056170e-009	4.087137695e+003	1.329980903e-009	4.087137695e+003	1.275906270e-009	4.087137695e+003	6.446467249e-010	4.087137695e+003	1.650151682e-009	4.087137695e+003	1.832690444e-009	4.087137695e+003	1.585422793e-009	4.087137695e+003	1.452324372e-009	4.087137695e+003	1.892033419e-009
4.087260010e+003	1.910043235e-009	4.087260010e+003	2.010334788e-009	4.087260010e+003	1.527565296e-009	4.087260010e+003	2.063042626e-009	4.087260010e+003	1.653645110e-009	4.087260010e+003	1.597165400e-009	4.087260010e+003	1.556001772e-009	4.087260010e+003	1.387573278e-009	4.087260010e+003	1.402817307e-009	4.087260010e+003	1.679745565e-009	4.087260010e+003	1.899575386e-009	4.087260010e+003	1.517602377e-009	4.087260010e+003	1.192547505e-009
4.087382568e+003	1.816564899e-009	4.087382568e+003	1.445904285e-009	4.087382568e+003	1.513772552e-009	4.087382568e+003	1.268997241e-009	4.087382568e+003	1.129158322e-009	4.087382568e+003	1.615699574e-009	4.087382568e+003	1.218347423e-009	4.087382568e+003	1.000123206e-009	4.087382568e+003	1.854335019e-009	4.087382568e+003	1.641234038e-009	4.087382568e+003	2.357555262e-009	4.087382568e+003	1.882735967e-009	4.087382568e+003	7.091541937e-011
4.087504883e+003	1.831797825e-009	4.087504883e+003	1.593625343e-009	4.087504883e+003	1.377588599e-009	4.087504883e+003	1.361245006e-009	4.087504883e+003	1.923031290e-009	4.087504883e+003	1.639590352e-009	4.087504883e+003	1.238335656e-009	4.087504883e+003	1.379964254e-009	4.087504883e+003	1.385637827e-009	4.087504883e+003	1.242987047e-009	4.087504883e+003	1.630906965e-009	4.087504883e+003	1.032420927e-009	4.087504883e+003	1.353243073e-009
4.087627441e+003	1.887757728e-009	4.087627441e+003	1.540501060e-009	4.087627441e+003	2.361424611e-009	4.087627441e+003	1.471760380e-009	4.087627441e+003	1.884239653e-009	4.087627441e+003	1.605249822e-009	4.087627441e+003	9.665738210e-010	4.087627441e+003	1.115010639e-009	4.087627441e+003	1.166704622e-009	4.087627441e+003	1.717927134e-009	4.087627441e+003	9.963604386e-010	4.087627441e+003	1.311983522e-009	4.087627441e+003	4.042763346e-010
4.087749756e+003	1.233277147e-009	4.087749756e+003	2.127541476e-009	4.087749756e+003	2.107647168e-009	4.087749756e+003	1.862459409e-009	4.087749756e+003	1.647909253e-009	4.087749756e+003	1.588646548e-009	4.087749756e+003	1.473263955e-009	4.087749756e+003	1.217154932e-009	4.087749756e+003	1.782913039e-009	4.087749756e+003	9.846277127e-010	4.087749756e+003	1.880421152e-009	4.087749756e+003	1.622038837e-009	4.087749756e+003	3.363418710e-010
4.087872314e+003	2.034194813e-009	4.087872314e+003	1.307030262e-009	4.087872314e+003	1.389172888e-009	4.087872314e+003	1.570710118e-009	4.087872314e+003	1.552493245e-009	4.087872314e+003	1.645444891e-009	4.087872314e+003	1.496165858e-009	4.087872314e+003	1.565640617e-009	4.087872314e+003	1.813388772e-009	4.087872314e+003	1.655838910e-009	4.087872314e+003	1.304298003e-009	4.087872314e+003	1.206668099e-009	4.087872314e+003	2.129164622e-009
4.087994629e+003	1.858412868e-009	4.087994629e+003	1.383349768e-009	4.087994629e+003	1.616363043e-009	4.087994629e+003	1.323611221e-009	4.087994629e+003	1.923521564e-009	4.087994629e+003	1.123492743e-009	4.087994629e+003	1.851330311e-009	4.087994629e+003	2.133632604e-009	4.087994629e+003	1.873007971e-009	4.087994629e+003	1.533526084e-009	4.087994629e+003	1.534037786e-009	4.087994629e+003	1.757387125e-009	4.087994629e+003	9.062798290e-010
4.088117188e+003	1.643951641e-009	4.088117188e+003	1.697208041e-009	4.088117188e+003	2.072960914e-009	4.088117188e+003	9.557696856e-010	4.088117188e+003	1.462582611e-009	4.088117188e+003	1.914891135e-009	4.088117188e+003	1.176134412e-009	4.088117188e+003	9.055106109e-010	4.088117188e+003	1.694081653e-009	4.088117188e+003	1.247617454e-009	4.088117188e+003	2.572975388e-009	4.088117188e+003	1.160809227e-009	4.088117188e+003	1.006401074e-009
4.088239502e+003	1.454418141e-009	4.088239502e+003	1.030306840e-009	4.088239502e+003	1.152142493e-009	4.088239502e+003	1.308589348e-009	4.088239502e+003	1.388016035e-009	4.088239502e+003	1.263756988e-009	4.088239502e+003	2.150948308e-009	4.088239502e+003	1.606633826e-009	4.088239502e+003	1.011510986e-009	4.088239502e+003	1.257997706e-009	4.088239502e+003	1.209497724e-009	4.088239502e+003	1.671803918e-009	4.088239502e+003	1.931314220e-009
4.088362061e+003	1.775786962e-009	4.088362061e+003	1.459812604e-009	4.088362061e+003	1.379829251e-009	4.088362061e+003	1.232244751e-009	4.088362061e+003	1.421401219e-009	4.088362061e+003	2.067104488e-009	4.088362061e+003	1.370528246e-009	4.088362061e+003	1.215862633e-009	4.088362061e+003	1.143856898e-009	4.088362061e+003	2.003612609e-009	4.088362061e+003	1.774299707e-009	4.088362061e+003	9.703363668e-010	4.088362061e+003	6.725647816e-010
4.088484375e+003	1.218194767e-009	4.088484375e+003	1.749253409e-009	4.088484375e+003	1.309128916e-009	4.088484375e+003	1.474123379e-009	4.088484375e+003	1.085101009e-009	4.088484375e+003	1.169787711e-009	4.088484375e+003	1.529718241e-009	4.088484375e+003	1.540962025e-009	4.088484375e+003	1.553825513e-009	4.088484375e+003	1.088809820e-009	4.088484375e+003	1.346235345e-009	4.088484375e+003	1.396349480e-009	4.088484375e+003	2.030908330e-009
4.088606934e+003	1.402067795e-009	4.088606934e+003	1.132081429e-009	4.088606934e+003	1.871260480e-009	4.088606934e+003	1.462486243e-009	4.088606934e+003	1.628997381e-009	4.088606934e+003	1.922090709e-009	4.088606934e+003	1.872999977e-009	4.088606934e+003	1.018350737e-009	4.088606934e+003	9.926148792e-010	4.088606934e+003	1.292678076e-009	4.088606934e+003	1.397461924e-009	4.088606934e+003	2.196148596e-009	4.088606934e+003	1.686267237e-009
4.088729248e+003	2.214016304e-009	4.088729248e+003	2.391183473e-009	4.088729248e+003	1.322195131e-009	4.088729248e+003	1.705091512e-009	4.088729248e+003	1.064801580e-009	4.088729248e+003	1.129636940e-009	4.088729248e+003	1.949876927e-009	4.088729248e+003	9.436610382e-010	4.088729248e+003	1.188640408e-009	4.088729248e+003	1.878597056e-009	4.088729248e+003	1.768411195e-009	4.088729248e+003	1.827571317e-009	4.088729248e+003	3.909732538e-009
4.088851807e+003	2.133472732e-009	4.088851807e+003	1.274269801e-009	4.088851807e+003	1.047742226e-009	4.088851807e+003	1.705026897e-009	4.088851807e+003	1.925821502e-009	4.088851807e+003	1.369955149e-009	4.088851807e+003	1.817532791e-009	4.088851807e+003	1.567097563e-009	4.088851807e+003	1.628576385e-009	4.088851807e+003	1.180699427e-009	4.088851807e+003	1.448596243e-009	4.088851807e+003	1.931654836e-009	4.088851807e+003	1.036702169e-009
4.088974365e+003	9.836910175e-010	4.088974365e+003	1.830153251e-009	4.088974365e+003	1.486672674e-009	4.088974365e+003	1.322071230e-009	4.088974365e+003	1.810507633e-009	4.088974365e+003	1.826900964e-009	4.088974365e+003	1.992067178e-009	4.088974121e+003	1.950907436e-009	4.088974365e+003	1.349314105e-009	4.088974365e+003	2.098062168e-009	4.088974365e+003	1.460722210e-009	4.088974365e+003	1.704803632e-009	4.088974365e+003	1.042040010e-009
4.089096680e+003	1.773477254e-009	4.089096680e+003	1.489470880e-009	4.089096680e+003	1.553980611e-009	4.089096680e+003	1.285310414e-009	4.089096680e+003	1.415530804e-009	4.089096680e+003	1.245094805e-009	4.089096680e+003	1.488933199e-009	4.089096680e+003	1.746854439e-009	4.089096680e+003	1.286123208e-009	4.089096680e+003	1.765867452e-009	4.089096680e+003	1.862747290e-009	4.089096680e+003	1.023669483e-009	4.089096680e+003	1.933400551e-009
4.089219238e+003	1.148697359e-009	4.089219238e+003	1.142306472e-009	4.089219238e+003	1.351175283e-009	4.089219238e+003	1.345615286e-009	4.089219238e+003	1.144562223e-009	4.089219238e+003	1.573370434e-009	4.089219238e+003	2.413249156e-009	4.089219238e+003	1.234532920e-009	4.089219238e+003	1.373864245e-009	4.089219238e+003	1.969921781e-009	4.089219238e+003	2.117349407e-009	4.089219238e+003	1.365423441e-009	4.089219238e+003	1.929831850e-009
4.089341553e+003	1.978825326e-009	4.089341553e+003	2.324118231e-009	4.089341553e+003	1.449721787e-009	4.089341553e+003	2.110013497e-009	4.089341553e+003	2.165370994e-009	4.089341553e+003	1.760332213e-009	4.089341553e+003	2.253424558e-009	4.089341553e+003	1.140231798e-009	4.089341553e+003	1.077367529e-009	4.089341553e+003	1.622607160e-009	4.089341553e+003	1.373643532e-009	4.089341553e+003	1.585213405e-009	4.089341553e+003	2.134220800e-009
4.089464111e+003	1.587373122e-009	4.089464111e+003	1.655754311e-009	4.089464111e+003	1.244048753e-009	4.089464111e+003	1.350543011e-009	4.089464111e+003	1.678526651e-009	4.089464111e+003	1.268729344e-009	4.089464111e+003	1.574247288e-009	4.089464111e+003	1.361097235e-009	4.089464111e+003	1.262430716e-009	4.089464111e+003	1.637161517e-009	4.089464111e+003	1.608979838e-009	4.089464111e+003	1.295281549e-009	4.089464111e+003	2.656623366e-009
4.089586426e+003	2.373704566e-009	4.089586426e+003	1.956996787e-009	4.089586426e+003	1.920772874e-009	4.089586426e+003	1.280593409e-009	4.089586426e+003	1.284514162e-009	4.089586426e+003	1.328097410e-009	4.089586426e+003	1.972365826e-009	4.089586426e+003	1.429263374e-009	4.089586426e+003	9.026397407e-010	4.089586426e+003	1.888733392e-009	4.089586426e+003	2.268739641e-009	4.089586426e+003	1.197511423e-009	4.089586426e+003	6.810819686e-010
4.089708984e+003	2.012434219e-009	4.089708984e+003	2.084204143e-009	4.089708984e+003	1.483744128e-009	4.089708984e+003	1.879578937e-009	4.089708984e+003	1.892721535e-009	4.089708984e+003	1.322561949e-009	4.089708984e+003	1.603350896e-009	4.089708984e+003	1.480917944e-009	4.089708984e+003	1.571774932e-009	4.089708984e+003	2.066068649e-009	4.089708984e+003	1.805216976e-009	4.089708984e+003	1.056912891e-009	4.089708984e+003	7.306354410e-010
4.089831299e+003	1.937369154e-009	4.089831299e+003	2.222513062e-009	4.089831299e+003	1.963075702e-009	4.089831299e+003	1.323856913e-009	4.089831299e+003	1.675561911e-009	4.089831299e+003	1.833620367e-009	4.089831299e+003	2.030101864e-009	4.089831299e+003	2.387876341e-009	4.089831299e+003	1.479346756e-009	4.089831299e+003	1.544657402e-009	4.089831299e+003	1.843718400e-009	4.089831299e+003	1.241078018e-009	4.089831299e+003	1.082092305e-009
4.089953857e+003	1.684164808e-009	4.089953857e+003	9.401531775e-010	4.089953857e+003	1.272625005e-009	4.089953857e+003	9.763403419e-010	4.089953857e+003	1.358667845e-009	4.089953857e+003	2.059478366e-009	4.089953857e+003	1.410661810e-009	4.089953857e+003	1.402834626e-009	4.089953857e+003	1.855626763e-009	4.089953857e+003	1.867631383e-009	4.089953857e+003	1.325427768e-009	4.089953857e+003	1.544431472e-009	4.089953857e+003	1.746933265e-009
4.090076172e+003	1.102601566e-009	4.090076172e+003	1.824422058e-009	4.090076172e+003	1.147970385e-009	4.090076172e+003	1.157704710e-009	4.090076172e+003	1.724663634e-009	4.090076172e+003	1.021735918e-009	4.090076172e+003	1.756180645e-009	4.090076172e+003	1.684370199e-009	4.090076172e+003	2.175097880e-009	4.090076172e+003	1.561410223e-009	4.090076172e+003	1.581403453e-009	4.090076172e+003	1.283815609e-009	4.090076172e+003	1.339502398e-009
4.090198730e+003	1.054442644e-009	4.090198730e+003	8.988293998e-010	4.090198730e+003	1.302392083e-009	4.090198730e+003	7.405939195e-010	4.090198730e+003	1.853693199e-009	4.090198730e+003	1.332070676e-009	4.090198730e+003	1.678991057e-009	4.090198730e+003	1.377727155e-009	4.090198730e+003	1.742351929e-009	4.090198730e+003	1.169439989e-009	4.090198730e+003	1.519182335e-009	4.090198730e+003	1.353846812e-009	4.090198730e+003	1.056130183e-009
4.090321045e+003	1.727872845e-009	4.090321045e+003	1.533281946e-009	4.090321045e+003	1.394519944e-009	4.090321045e+003	1.573282726e-009	4.090321045e+003	1.686988882e-009	4.090321045e+003	1.509351422e-009	4.090321045e+003	1.423288598e-009	4.090321045e+003	1.135905370e-009	4.090321045e+003	1.322968957e-009	4.090321045e+003	2.012533251e-009	4.090321045e+003	1.129270344e-009	4.090321045e+003	2.051705250e-009	4.090321045e+003	1.273625427e-009
4.090443604e+003	1.435764840e-009	4.090443604e+003	1.479670497e-009	4.090443604e+003	1.161470586e-009	4.090443604e+003	8.536648610e-010	4.090443604e+003	1.442796438e-009	4.090443604e+003	1.661809024e-009	4.090443604e+003	1.386687987e-009	4.090443604e+003	1.438644204e-009	4.090443604e+003	1.491573420e-009	4.090443604e+003	1.315269893e-009	4.090443604e+003	1.518922765e-009	4.090443604e+003	1.656368931e-009	4.090443604e+003	1.995826837e-009
4.090565918e+003	1.417226336e-009	4.090565918e+003	1.797569205e-009	4.090565918e+003	1.258002258e-009	4.090565918e+003	1.100504576e-009	4.090565918e+003	2.173152325e-009	4.090565918e+003	1.632599167e-009	4.090565918e+003	1.173075748e-009	4.090565918e+003	1.474022016e-009	4.090565918e+003	1.164472851e-009	4.090565918e+003	1.029698327e-009	4.090565918e+003	1.403478778e-009	4.090565918e+003	1.483196899e-009	4.090565918e+003	1.371081915e-009
4.090688477e+003	1.415390805e-009	4.090688477e+003	1.782935799e-009	4.090688477e+003	8.963425002e-010	4.090688477e+003	1.593807086e-009	4.090688477e+003	1.038220843e-009	4.090688477e+003	1.797816895e-009	4.090688477e+003	1.845111286e-009	4.090688477e+003	1.517513559e-009	4.090688477e+003	1.305762276e-009	4.090688477e+003	6.958017496e-010	4.090688477e+003	1.180564868e-009	4.090688477e+003	2.108049291e-009	4.090688477e+003	1.265598626e-009
4.090810791e+003	9.680179991e-010	4.090810791e+003	7.838567018e-010	4.090810791e+003	1.313480325e-009	4.090810791e+003	1.725802501e-009	4.090810791e+003	1.230412550e-009	4.090810791e+003	1.469897648e-009	4.090810791e+003	1.293060437e-009	4.090810791e+003	1.353509416e-009	4.090810791e+003	1.286403317e-009	4.090810791e+003	1.895388735e-009	4.090810791e+003	1.127936189e-009	4.090810791e+003	1.429787622e-009	4.090810791e+003	1.882399570e-009
4.090933350e+003	2.245534203e-009	4.090933350e+003	1.948204931e-009	4.090933350e+003	1.364821256e-009	4.090933350e+003	1.659783311e-009	4.090933350e+003	1.255894611e-009	4.090933350e+003	1.265419991e-009	4.090933350e+003	1.193048216e-009	4.090933350e+003	1.893729840e-009	4.090933350e+003	2.421104872e-009	4.090933350e+003	1.530283122e-009	4.090933350e+003	1.912189962e-009	4.090933350e+003	1.330531241e-009	4.090933350e+003	6.529932706e-010
4.091055664e+003	1.719300147e-009	4.091055664e+003	1.352752910e-009	4.091055664e+003	1.409936723e-009	4.091055664e+003	1.208536493e-009	4.091055664e+003	1.323583798e-009	4.091055664e+003	1.021632556e-009	4.091055664e+003	1.709582698e-009	4.091055664e+003	1.399516725e-009	4.091055664e+003	1.225558655e-009	4.091055664e+003	1.391407212e-009	4.091055664e+003	1.288494533e-009	4.091055664e+003	1.138166783e-009	4.091055664e+003	5.991976360e-010
4.091178223e+003	1.024553109e-009	4.091178223e+003	1.348582690e-009	4.091178223e+003	1.199179755e-009	4.091178223e+003	1.776687464e-009	4.091178223e+003	1.312651210e-009	4.091178223e+003	1.535329752e-009	4.091178223e+003	1.277410511e-009	4.091178223e+003	1.558834728e-009	4.091178223e+003	2.410818434e-009	4.091178223e+003	1.524724014e-009	4.091178223e+003	1.241969527e-009	4.091178223e+003	1.556122564e-009	4.091178223e+003	1.073913958e-009
4.091300781e+003	1.741373601e-009	4.091300781e+003	1.274182537e-009	4.091300537e+003	1.251098891e-009	4.091300781e+003	2.054598713e-009	4.091300781e+003	1.366315616e-009	4.091300781e+003	1.441960218e-009	4.091300781e+003	1.450499609e-009	4.091300537e+003	1.221923562e-009	4.091300537e+003	1.461104460e-009	4.091300537e+003	1.533815075e-009	4.091300537e+003	1.445907838e-009	4.091300781e+003	7.498697774e-010	4.091300537e+003	1.427974738e-009
4.091423096e+003	1.497746482e-009	4.091423096e+003	2.316276948e-009	4.091423096e+003	1.761642610e-009	4.091423096e+003	1.933864624e-009	4.091423096e+003	1.583465248e-009	4.091423096e+003	2.378410358e-009	4.091423096e+003	1.420121465e-009	4.091423096e+003	1.187882459e-009	4.091423096e+003	1.025179275e-009	4.091423096e+003	1.507468705e-009	4.091423096e+003	1.620981238e-009	4.091423096e+003	1.953631257e-009	4.091423096e+003	1.484508738e-009
4.091545654e+003	2.461198134e-009	4.091545654e+003	1.350164647e-009	4.091545654e+003	1.846957143e-009	4.091545654e+003	2.023180956e-009	4.091545654e+003	1.195724741e-009	4.091545654e+003	2.151603784e-009	4.091545654e+003	1.232614344e-009	4.091545654e+003	7.463792362e-010	4.091545654e+003	1.948150530e-009	4.091545654e+003	1.963480267e-009	4.091545654e+003	1.872347388e-009	4.091545654e+003	9.872481721e-010	4.091545654e+003	1.103228509e-009
4.091667969e+003	1.211372447e-009	4.091667969e+003	2.286815404e-009	4.091667969e+003	1.188140253e-009	4.091667969e+003	1.348435141e-009	4.091667969e+003	1.708214015e-009	4.091667969e+003	1.633579716e-009	4.091667969e+003	1.714562159e-009	4.091667969e+003	1.137468342e-009	4.091667969e+003	1.342285061e-009	4.091667969e+003	1.201905908e-009	4.091667969e+003	1.506355374e-009	4.091667969e+003	1.640207969e-009	4.091667969e+003	7.033257310e-010
4.091790527e+003	1.940510863e-009	4.091790527e+003	1.176158282e-009	4.091790527e+003	1.152348106e-009	4.091790527e+003	1.822855533e-009	4.091790527e+003	1.171028496e-009	4.091790527e+003	1.567997621e-009	4.091790527e+003	1.307710273e-009	4.091790527e+003	1.541749173e-009	4.091790527e+003	1.329071408e-009	4.091790527e+003	1.529639415e-009	4.091790527e+003	1.329255817e-009	4.091790527e+003	1.204506717e-009	4.091790527e+003	1.429768304e-009
4.091912842e+003	1.104541791e-009	4.091912842e+003	1.608514544e-009	4.091912842e+003	1.556012097e-009	4.091912842e+003	1.086489010e-009	4.091912842e+003	1.566022312e-009	4.091912842e+003	1.705666386e-009	4.091912842e+003	1.311865283e-009	4.091912842e+003	1.066932320e-009	4.091912842e+003	1.911806935e-009	4.091912842e+003	2.315887038e-009	4.091912842e+003	1.048176101e-009	4.091912842e+003	1.405340178e-009	4.091912842e+003	3.146415795e-009
4.092035400e+003	1.573790542e-009	4.092035400e+003	1.484343315e-009	4.092035400e+003	1.422537976e-009	4.092035400e+003	1.335922928e-009	4.092035400e+003	1.201177158e-009	4.092035400e+003	1.350212275e-009	4.092035400e+003	9.461181838e-010	4.092035400e+003	2.168544899e-009	4.092035400e+003	1.799573823e-009	4.092035400e+003	1.768395430e-009	4.092035400e+003	1.273721240e-009	4.092035400e+003	1.705586117e-009	4.092035400e+003	2.854372738e-009
4.092157715e+003	1.817371365e-009	4.092157715e+003	1.623945645e-009	4.092157715e+003	1.684323236e-009	4.092157715e+003	1.545871875e-009	4.092157715e+003	2.170681856e-009	4.092157715e+003	1.363666735e-009	4.092157715e+003	1.078645950e-009	4.092157715e+003	1.416485040e-009	4.092157715e+003	1.352521650e-009	4.092157715e+003	1.664929417e-009	4.092157715e+003	1.472505562e-009	4.092157715e+003	1.057556487e-009	4.092157715e+003	1.352012724e-009
4.092280273e+003	1.860990473e-009	4.092280273e+003	1.568026264e-009	4.092280273e+003	1.779993264e-009	4.092280273e+003	1.954206574e-009	4.092280273e+003	1.313183340e-009	4.092280273e+003	1.571554109e-009	4.092280273e+003	1.431268437e-009	4.092280273e+003	1.589502086e-009	4.092280273e+003	1.843610042e-009	4.092280273e+003	1.334571009e-009	4.092280273e+003	1.546036521e-009	4.092280273e+003	1.391331717e-009	4.092280273e+003	6.990330537e-010
4.092402588e+003	1.765000923e-009	4.092402588e+003	1.667446958e-009	4.092402588e+003	1.098169111e-009	4.092402588e+003	1.828657226e-009	4.092402588e+003	1.748752476e-009	4.092402588e+003	1.483523526e-009	4.092402588e+003	1.234752411e-009	4.092402588e+003	1.227380197e-009	4.092402588e+003	1.728111876e-009	4.092402588e+003	1.646471293e-009	4.092402588e+003	1.474158240e-009	4.092402588e+003	2.160281731e-009	4.092402588e+003	1.647960102e-009
4.092525146e+003	1.456752274e-009	4.092525146e+003	1.174578546e-009	4.092525146e+003	1.469023125e-009	4.092525146e+003	1.237675740e-009	4.092525146e+003	8.423387543e-010	4.092525146e+003	1.474700917e-009	4.092525146e+003	2.229752161e-009	4.092525146e+003	1.574251285e-009	4.092525146e+003	9.303969262e-010	4.092525146e+003	1.632898816e-009	4.092525146e+003	1.090366353e-009	4.092525146e+003	1.280954898e-009	4.092525146e+003	2.052786385e-009
4.092647461e+003	1.775798397e-009	4.092647461e+003	1.653861936e-009	4.092647461e+003	1.953077033e-009	4.092647461e+003	1.966179664e-009	4.092647461e+003	1.033068853e-009	4.092647461e+003	1.940891670e-009	4.092647461e+003	1.304308994e-009	4.092647461e+003	1.884455036e-009	4.092647461e+003	6.618036674e-010	4.092647461e+003	1.610877653e-009	4.092647461e+003	1.360639046e-009	4.092647461e+003	1.267513983e-009	4.092647461e+003	4.752715999e-010
4.092770020e+003	1.174059627e-009	4.092770020e+003	1.670271366e-009	4.092770020e+003	1.971817154e-009	4.092770020e+003	1.365743851e-009	4.092770020e+003	1.334392152e-009	4.092770020e+003	1.140728401e-009	4.092770020e+003	1.760225410e-009	4.092770020e+003	2.329529458e-009	4.092770020e+003	1.785942061e-009	4.092770020e+003	1.439862785e-009	4.092770020e+003	2.177106939e-009	4.092770020e+003	1.501070601e-009	4.092770020e+003	5.210121223e-010
4.092892334e+003	1.644020808e-009	4.092892334e+003	1.534440353e-009	4.092892334e+003	6.529924379e-010	4.092892334e+003	1.967954022e-009	4.092892334e+003	1.259995441e-009	4.092892334e+003	9.607449281e-010	4.092892334e+003	1.023407470e-009	4.092892334e+003	1.103000691e-009	4.092892334e+003	1.086788326e-009	4.092892334e+003	1.644517744e-009	4.092892334e+003	9.156706504e-010	4.092892334e+003	1.791292337e-009	4.092892334e+003	9.051115413e-010
4.093014893e+003	1.280297535e-009	4.093014893e+003	1.599999799e-009	4.093014893e+003	1.491847423e-009	4.093014893e+003	1.048468312e-009	4.093014893e+003	1.787972437e-009	4.093014893e+003	2.300777568e-009	4.093014893e+003	1.240751835e-009	4.093014893e+003	2.010433819e-009	4.093014893e+003	1.652251003e-009	4.093014893e+003	1.955173135e-009	4.093014893e+003	1.297471353e-009	4.093014893e+003	1.466690214e-009	4.093014893e+003	2.141774674e-010
4.093137207e+003	1.320160425e-009	4.093137207e+003	1.293242402e-009	4.093137207e+003	1.410714989e-009	4.093137207e+003	1.509665282e-009	4.093137207e+003	1.764301816e-009	4.093137207e+003	1.577218245e-009	4.093137207e+003	1.259897298e-009	4.093137207e+003	1.444031894e-009	4.093137207e+003	8.355918735e-010	4.093137207e+003	1.146767015e-009	4.093137207e+003	1.278054440e-009	4.093137207e+003	1.884455925e-009	4.093137207e+003	2.581593384e-009
4.093259766e+003	1.685648621e-009	4.093259766e+003	1.282009054e-009	4.093259766e+003	1.958500029e-009	4.093259766e+003	1.277667416e-009	4.093259766e+003	1.594362309e-009	4.093259766e+003	9.764873354e-010	4.093259766e+003	1.643501890e-009	4.093259766e+003	1.641251579e-009	4.093259766e+003	1.331167621e-009	4.093259766e+003	1.790113724e-009	4.093259766e+003	1.358985036e-009	4.093259766e+003	1.563543406e-009	4.093259766e+003	2.697177814e-009
4.093382080e+003	1.884985945e-009	4.093382080e+003	9.850049665e-010	4.093382080e+003	1.163918628e-009	4.093382080e+003	1.428532403e-009	4.093382080e+003	1.603070010e-009	4.093382080e+003	1.226935553e-009	4.093382080e+003	2.051455006e-009	4.093382080e+003	1.788061144e-009	4.093382080e+003	1.324217513e-009	4.093382080e+003	7.674932911e-010	4.093382080e+003	1.792090254e-009	4.093382080e+003	1.319402032e-009	4.093382080e+003	1.324046206e-009
4.093504639e+003	1.033822028e-009	4.093504639e+003	1.874958189e-009	4.093504639e+003	1.986633968e-009	4.093504639e+003	1.528618121e-009	4.093504639e+003	1.514873005e-009	4.093504639e+003	1.688062023e-009	4.093504639e+003	1.691774720e-009	4.093504639e+003	1.995397625e-009	4.093504639e+003	2.002000787e-009	4.093504639e+003	1.341765810e-009	4.093504639e+003	2.568493640e-009	4.093504639e+003	1.657454285e-009	4.093504639e+003	8.096958659e-010
4.093626953e+003	1.040342479e-009	4.093626953e+003	1.265764271e-009	4.093626953e+003	9.069229256e-010	4.093626953e+003	1.704757224e-009	4.093626953e+003	1.747504585e-009	4.093626953e+003	1.622491697e-009	4.093626953e+003	1.074305978e-009	4.093626953e+003	1.602364685e-009	4.093626953e+003	2.427297474e-009	4.093626953e+003	1.718440723e-009	4.093626953e+003	1.674901662e-009	4.093626953e+003	1.025834862e-009	4.093626953e+003	7.052359807e-010
4.093749512e+003	2.025880352e-009	4.093749512e+003	1.726145671e-009	4.093749512e+003	1.811416794e-009	4.093749512e+003	1.443360653e-009	4.093749512e+003	1.279107265e-009	4.093749512e+003	1.711245035e-009	4.093749512e+003	1.772162750e-009	4.093749512e+003	1.531922367e-009	4.093749512e+003	1.483794754e-009	4.093749512e+003	2.310541314e-009	4.093749512e+003	2.045711822e-009	4.093749512e+003	1.470629063e-009	4.093749512e+003	1.133353522e-009
4.093872070e+003	1.783291403e-009	4.093872070e+003	1.686732420e-009	4.093872070e+003	1.867988875e-009	4.093872070e+003	9.731325745e-010	4.093872070e+003	1.311533881e-009	4.093872070e+003	1.248138370e-009	4.093872070e+003	1.546250239e-009	4.093871826e+003	1.181921006e-009	4.093872070e+003	1.805826488e-009	4.093872070e+003	1.277213335e-009	4.093872070e+003	1.562506458e-009	4.093872070e+003	1.591719867e-009	4.093872070e+003	2.931915155e-009
4.093994385e+003	1.621903722e-009	4.093994385e+003	1.988622156e-009	4.093994385e+003	1.565081065e-009	4.093994385e+003	1.850189002e-009	4.093994385e+003	1.937803029e-009	4.093994385e+003	1.347902123e-009	4.093994385e+003	2.009598266e-009	4.093994385e+003	1.430145669e-009	4.093994385e+003	1.502708957e-009	4.093994385e+003	1.335530242e-009	4.093994385e+003	1.913843750e-009	4.093994385e+003	1.674877015e-009	4.093994385e+003	1.277925876e-009
4.094116943e+003	1.683984729e-009	4.094116943e+003	1.837738739e-009	4.094116943e+003	1.210775702e-009	4.094116943e+003	1.600838573e-009	4.094116943e+003	1.448355547e-009	4.094116943e+003	1.457028498e-009	4.094116943e+003	1.280369255e-009	4.094116943e+003	1.569605779e-009	4.094116943e+003	1.816097828e-009	4.094116943e+003	1.410507600e-009	4.094116943e+003	1.806276795e-009	4.094116943e+003	1.420191409e-009	4.094116943e+003	9.825456004e-010
4.094239258e+003	1.415440098e-009	4.094239258e+003	2.202339866e-009	4.094239258e+003	1.402115868e-009	4.094239258e+003	1.867739741e-009	4.094239258e+003	2.405153188e-009	4.094239258e+003	2.000830390e-009	4.094239258e+003	1.932027871e-009	4.094239258e+003	1.005183603e-009	4.094239258e+003	1.564511742e-009	4.094239258e+003	1.583491005e-009	4.094239258e+003	1.911834246e-009	4.094239258e+003	2.047073622e-009	4.094239258e+003	9.121076811e-011
4.094361816e+003	2.058538895e-009	4.094361816e+003	1.603529753e-009	4.094361816e+003	1.569487540e-009	4.094361816e+003	1.891659052e-009	4.094361816e+003	1.576865194e-009	4.094361816e+003	1.618450263e-009	4.094361816e+003	1.465724764e-009	4.094361816e+003	1.028950924e-009	4.094361816e+003	1.606203393e-009	4.094361816e+003	1.289472418e-009	4.094361816e+003	1.163321217e-009	4.094361816e+003	1.489008361e-009	4.094361816e+003	2.285535761e-009
4.094484131e+003	1.969959085e-009	4.094484131e+003	1.818717954e-009	4.094484131e+003	2.012894740e-009	4.094484131e+003	1.647522008e-009	4.094484131e+003	1.834679297e-009	4.094484131e+003	9.971151682e-010	4.094484131e+003	1.564177565e-009	4.094484131e+003	1.341092792e-009	4.094484131e+003	1.635364955e-009	4.094484131e+003	1.798499683e-009	4.094484131e+003	1.441935127e-009	4.094484131e+003	1.468186350e-009	4.094484131e+003	9.636960119e-010
4.094606689e+003	1.086619572e-009	4.094606689e+003	1.545054085e-009	4.094606689e+003	1.244982228e-009	4.094606689e+003	1.960524854e-009	4.094606689e+003	1.085891377e-009	4.094606689e+003	1.162314245e-009	4.094606689e+003	1.642029512e-009	4.094606689e+003	1.273503414e-009	4.094606689e+003	1.563409180e-009	4.094606689e+003	1.488976831e-009	4.094606689e+003	1.810772532e-009	4.094606689e+003	1.268972927e-009	4.094606689e+003	1.680018347e-009
4.094729004e+003	2.015346778e-009	4.094729004e+003	1.298353425e-009	4.094729004e+003	1.548950634e-009	4.094729004e+003	1.179536024e-009	4.094729004e+003	9.616968333e-010	4.094729004e+003	1.363816504e-009	4.094729004e+003	1.552983853e-009	4.094729004e+003	1.634851254e-009	4.094729004e+003	1.356640800e-009	4.094729004e+003	1.841972241e-009	4.094729004e+003	1.324456211e-009	4.094729004e+003	1.365969005e-009	4.094729004e+003	1.136782335e-009
4.094851563e+003	1.345916156e-009	4.094851563e+003	1.124829563e-009	4.094851563e+003	1.694172469e-009	4.094851563e+003	1.938316174e-009	4.094851563e+003	1.934017835e-009	4.094851563e+003	2.166204771e-009	4.094851563e+003	1.833896257e-009	4.094851563e+003	1.727180954e-009	4.094851563e+003	9.486583741e-010	4.094851563e+003	1.383672066e-009	4.094851563e+003	1.834853047e-009	4.094851563e+003	1.665890204e-009	4.094851563e+003	5.752374133e-010
4.094973877e+003	1.167956509e-009	4.094973877e+003	1.118275250e-009	4.094973877e+003	1.492920787e-009	4.094973877e+003	1.480683909e-009	4.094973877e+003	1.589686605e-009	4.094973877e+003	1.937449090e-009	4.094973877e+003	1.301504016e-009	4.094973877e+003	1.480661260e-009	4.094973877e+003	1.949180151e-009	4.094973877e+003	2.020369205e-009	4.094973877e+003	1.345445866e-009	4.094973877e+003	1.378456571e-009	4.094973877e+003	1.117547499e-009
4.095096436e+003	1.958447404e-009	4.095096436e+003	1.842675235e-009	4.095096436e+003	1.352341128e-009	4.095096436e+003	1.814861705e-009	4.095096436e+003	1.767351598e-009	4.095096436e+003	1.162348440e-009	4.095096436e+003	1.201067135e-009	4.095096436e+003	1.389497961e-009	4.095096436e+003	1.293239626e-009	4.095096436e+003	5.968367467e-010	4.095096436e+003	9.313283478e-010	4.095096436e+003	1.092874125e-009	4.095096436e+003	9.567685533e-010
4.095218750e+003	2.305663882e-009	4.095218750e+003	2.032472191e-009	4.095218750e+003	1.188067755e-009	4.095218750e+003	1.810202543e-009	4.095218750e+003	1.734055233e-009	4.095218750e+003	1.887485501e-009	4.095218750e+003	1.469644517e-009	4.095218750e+003	1.161110652e-009	4.095218750e+003	1.776169989e-009	4.095218750e+003	2.125837950e-009	4.095218750e+003	1.722178178e-009	4.095218750e+003	8.040890731e-010	4.095218750e+003	2.878782213e-010
4.095341309e+003	1.352281953e-009	4.095341309e+003	2.666153298e-009	4.095341309e+003	1.728797550e-009	4.095341309e+003	2.218603301e-009	4.095341309e+003	1.656232707e-009	4.095341309e+003	9.072679830e-010	4.095341309e+003	1.608795652e-009	4.095341309e+003	1.202168365e-009	4.095341309e+003	8.472086366e-010	4.095341309e+003	1.616750511e-009	4.095341309e+003	1.633079116e-009	4.095341309e+003	1.180124221e-009	4.095341309e+003	7.503508370e-010
4.095463623e+003	2.416918887e-009	4.095463623e+003	1.621186407e-009	4.095463623e+003	2.181909320e-009	4.095463623e+003	1.792031301e-009	4.095463623e+003	9.293103509e-010	4.095463623e+003	1.947113359e-009	4.095463623e+003	1.147623441e-009	4.095463623e+003	1.021042029e-009	4.095463623e+003	1.578841946e-009	4.095463623e+003	1.850184783e-009	4.095463623e+003	1.571952346e-009	4.095463623e+003	1.406999295e-009	4.095463623e+003	1.694705931e-009
4.095586182e+003	1.109733971e-009	4.095586182e+003	1.893108781e-009	4.095586182e+003	1.652293635e-009	4.095586182e+003	2.116430808e-009	4.095586182e+003	8.954361141e-010	4.095586182e+003	1.344501066e-009	4.095586182e+003	1.402133853e-009	4.095586182e+003	1.557220908e-009	4.095586182e+003	2.322971371e-009	4.095586182e+003	1.085394774e-009	4.095586182e+003	1.409488748e-009	4.095586182e+003	1.456267995e-009	4.095586182e+003	5.022516847e-010
4.095708496e+003	1.189487286e-009	4.095708496e+003	1.521485382e-009	4.095708496e+003	1.909511216e-009	4.095708496e+003	3.317013997e-009	4.095708496e+003	1.412881590e-009	4.095708496e+003	1.327930321e-009	4.095708496e+003	1.188312448e-009	4.095708496e+003	1.697979535e-009	4.095708496e+003	1.638896685e-009	4.095708496e+003	1.289881313e-009	4.095708496e+003	2.101664842e-009	4.095708496e+003	1.298261609e-009	4.095708496e+003	1.448864362e-009
4.095831055e+003	1.599377741e-009	4.095831055e+003	1.164028540e-009	4.095831055e+003	1.477140299e-009	4.095831055e+003	1.110234238e-009	4.095831055e+003	1.748061473e-009	4.095831055e+003	1.447884701e-009	4.095831055e+003	1.105886271e-009	4.095831055e+003	7.979679140e-010	4.095831055e+003	1.256040827e-009	4.095831055e+003	1.310752729e-009	4.095831055e+003	1.098518609e-009	4.095831055e+003	2.068909488e-009	4.095831055e+003	1.611028422e-009
4.095953369e+003	1.180590292e-009	4.095953369e+003	1.765967261e-009	4.095953369e+003	2.173889291e-009	4.095953369e+003	1.616379919e-009	4.095953369e+003	1.909579828e-009	4.095953369e+003	1.559815388e-009	4.095953369e+003	1.824688511e-009	4.095953369e+003	1.065314281e-009	4.095953369e+003	1.548441375e-009	4.095953369e+003	1.188171894e-009	4.095953369e+003	1.850184561e-009	4.095953369e+003	1.648678527e-009	4.095953369e+003	2.134999955e-009
4.096075684e+003	1.303877561e-009	4.096076172e+003	1.506571645e-009	4.096075684e+003	1.391133431e-009	4.096076172e+003	1.677940786e-009	4.096075684e+003	1.362928659e-009	4.096075684e+003	1.031690067e-009	4.096075684e+003	1.633199687e-009	4.096075684e+003	1.601343835e-009	4.096075684e+003	2.120184917e-009	4.096075684e+003	1.877733302e-009	4.096075684e+003	1.507270642e-009	4.096075684e+003	1.746397360e-009	4.096075684e+003	6.416800424e-010
4.096198242e+003	1.591643151e-009	4.096198242e+003	1.264769622e-009	4.096198242e+003	1.553482010e-009	4.096198242e+003	2.076295580e-009	4.096198242e+003	1.440268238e-009	4.096198242e+003	2.285794443e-009	4.096198242e+003	1.547524664e-009	4.096198242e+003	1.636386360e-009	4.096198242e+003	1.481616607e-009	4.096198242e+003	2.396967735e-009	4.096198242e+003	9.737085582e-010	4.096198242e+003	1.437478026e-009	4.096198242e+003	1.917973780e-009
4.096320801e+003	1.866476973e-009	4.096320801e+003	1.220887391e-009	4.096320801e+003	1.292015051e-009	4.096320801e+003	1.337397193e-009	4.096320801e+003	1.639898328e-009	4.096320801e+003	2.069763694e-009	4.096320801e+003	1.574449238e-009	4.096320801e+003	1.780483538e-009	4.096320801e+003	1.728238885e-009	4.096320801e+003	1.563462582e-009	4.096320801e+003	1.288498641e-009	4.096320801e+003	1.691253915e-009	4.096320801e+003	4.284079480e-010
4.096443359e+003	1.032441577e-009	4.096443359e+003	1.185302856e-009	4.096443359e+003	1.629094415e-009	4.096443359e+003	9.359596431e-010	4.096443359e+003	1.744981604e-009	4.096443359e+003	1.237831948e-009	4.096443359e+003	1.828789786e-009	4.096443359e+003	2.248770281e-009	4.096443359e+003	1.779378755e-009	4.096443359e+003	1.477828748e-009	4.096443359e+003	1.360868973e-009	4.096443359e+003	2.413145905e-009	4.096443359e+003	1.302071007e-009
4.096565918e+003	1.902655811e-009	4.096565918e+003	1.280594963e-009	4.096565918e+003	1.759509205e-009	4.096565918e+003	1.503206115e-009	4.096565918e+003	1.130103455e-009	4.096565918e+003	1.539552708e-009	4.096565918e+003	1.373977709e-009	4.096565918e+003	1.600979460e-009	4.096565918e+003	1.643949754e-009	4.096565918e+003	1.825326779e-009	4.096565918e+003	1.400964567e-009	4.096565918e+003	1.323160914e-009	4.096565918e+003	1.278394390e-009
4.096687988e+003	1.283327555e-009	4.096687988e+003	1.054213938e-009	4.096687988e+003	1.428454577e-009	4.096687988e+003	1.279816142e-009	4.096687988e+003	2.050081438e-009	4.096687988e+003	1.209802369e-009	4.096687988e+003	1.194602528e-009	4.096687988e+003	1.295674568e-009	4.096687988e+003	1.814776107e-009	4.096687988e+003	1.747614498e-009	4.096687988e+003	2.615528460e-009	4.096687988e+003	1.869215671e-009	4.096687988e+003	1.601112354e-009
4.096810547e+003	1.997282117e-009	4.096810547e+003	1.498396851e-009	4.096810547e+003	2.211561378e-009	4.096810547e+003	1.423332896e-009	4.096810547e+003	1.119682569e-009	4.096810547e+003	1.187076770e-009	4.096810547e+003	1.478216105e-009	4.096810547e+003	1.687994300e-009	4.096810547e+003	1.206590827e-009	4.096810547e+003	1.777798242e-009	4.096810547e+003	1.183146803e-009	4.096810547e+003	1.296845631e-009	4.096810547e+003	2.170541080e-009
4.096933105e+003	1.270066607e-009	4.096933105e+003	1.488470902e-009	4.096933105e+003	1.153306228e-009	4.096933105e+003	1.860123056e-009	4.096933105e+003	1.628446711e-009	4.096933105e+003	1.338240074e-009	4.096933105e+003	1.315045295e-009	4.096933105e+003	1.395989768e-009	4.096933105e+003	1.874461031e-009	4.096933105e+003	1.367064018e-009	4.096933105e+003	1.343468670e-009	4.096933105e+003	1.658457371e-009	4.096933105e+003	8.449802524e-010
4.097055664e+003	9.103741094e-010	4.097055664e+003	1.835664398e-009	4.097055664e+003	8.780050575e-010	4.097055664e+003	1.627962876e-009	4.097055664e+003	1.804651206e-009	4.097055664e+003	1.703572283e-009	4.097055664e+003	1.423745122e-009	4.097055664e+003	1.357797874e-009	4.097055664e+003	1.587202703e-009	4.097055664e+003	1.373362646e-009	4.097055664e+003	1.787605841e-009	4.097055664e+003	1.624047563e-009	4.097055664e+003	1.309545805e-009
4.097177734e+003	2.150316591e-009	4.097177734e+003	1.195854749e-009	4.097177734e+003	1.574330333e-009	4.097177734e+003	1.333791855e-009	4.097177734e+003	1.174791375e-009	4.097177734e+003	1.477062361e-009	4.097177734e+003	1.684377970e-009	4.097177734e+003	1.831684915e-009	4.097177734e+003	1.554006368e-009	4.097177734e+003	2.838247193e-009	4.097177734e+003	1.700280694e-009	4.097177734e+003	1.782624159e-009	4.097177734e+003	6.007646047e-010
4.097300293e+003	1.230466729e-009	4.097300293e+003	2.137183541e-009	4.097300293e+003	1.151053808e-009	4.097300293e+003	1.294340413e-009	4.097300293e+003	1.362506996e-009	4.097300293e+003	1.459092625e-009	4.097300293e+003	1.134377370e-009	4.097300293e+003	1.867067168e-009	4.097300293e+003	1.427636676e-009	4.097300293e+003	1.297119301e-009	4.097300293e+003	2.272797728e-009	4.097300293e+003	2.009197253e-009	4.097300293e+003	2.054337811e-009
4.097422852e+003	1.821775286e-009	4.097422852e+003	1.864564947e-009	4.097422852e+003	2.058685444e-009	4.097422852e+003	2.138706545e-009	4.097422852e+003	1.476466061e-009	4.097422852e+003	2.440005309e-009	4.097422852e+003	1.614149925e-009	4.097422852e+003	1.810386507e-009	4.097422852e+003	1.535662486e-009	4.097422852e+003	2.065990712e-009	4.097422852e+003	2.470276206e-009	4.097422852e+003	9.439672377e-010	4.097422852e+003	1.634705815e-009
4.097545410e+003	1.523886795e-009	4.097545410e+003	2.407930300e-009	4.097545410e+003	7.432898186e-010	4.097545410e+003	2.317378511e-009	4.097545410e+003	2.394395793e-009	4.097545410e+003	2.141547162e-009	4.097545410e+003	1.918215808e-009	4.097545410e+003	1.827110241e-009	4.097545410e+003	1.351864953e-009	4.097545410e+003	1.472337807e-009	4.097545410e+003	2.199490590e-009	4.097545410e+003	1.617083356e-009	4.097545410e+003	3.667632864e-010
4.097667480e+003	1.391365467e-009	4.097667480e+003	1.531152871e-009	4.097667480e+003	1.036413289e-009	4.097667480e+003	6.904738448e-010	4.097667480e+003	1.334431454e-009	4.097667480e+003	1.320372367e-009	4.097667480e+003	1.048834353e-009	4.097667480e+003	1.158843355e-009	4.097667480e+003	1.224435886e-009	4.097667480e+003	1.210761269e-009	4.097667480e+003	1.419592333e-009	4.097667480e+003	2.065608795e-009	4.097667480e+003	1.333910871e-009
4.097790039e+003	1.794200011e-009	4.097790039e+003	1.934695737e-009	4.097790039e+003	1.682529005e-009	4.097790039e+003	1.915855030e-009	4.097790039e+003	1.878857292e-009	4.097790039e+003	8.552611952e-010	4.097790039e+003	2.128710319e-009	4.097790039e+003	1.332085553e-009	4.097790039e+003	1.380264347e-009	4.097790039e+003	1.467677091e-009	4.097790039e+003	1.198383948e-009	4.097790039e+003	1.096974955e-009	4.097790039e+003	2.141121863e-010
4.097912598e+003	1.385535242e-009	4.097912598e+003	1.167673291e-009	4.097912598e+003	1.802035521e-009	4.097912598e+003	8.773190507e-010	4.097912598e+003	1.696918162e-009	4.097912598e+003	1.681088491e-009	4.097912598e+003	1.554828155e-009	4.097912598e+003	1.377825409e-009	4.097912598e+003	2.226526075e-009	4.097912598e+003	1.011066453e-009	4.097912598e+003	1.618009948e-009	4.097912598e+003	1.170071928e-009	4.097912598e+003	1.521408666e-009
4.098035156e+003	9.758583941e-010	4.098035156e+003	1.537273753e-009	4.098035156e+003	1.220416546e-009	4.098035156e+003	1.545005013e-009	4.098035156e+003	2.011764977e-009	4.098035156e+003	1.390198068e-009	4.098035156e+003	1.577887154e-009	4.098035156e+003	1.062948174e-009	4.098035156e+003	1.649169135e-009	4.098035156e+003	1.530590765e-009	4.098035156e+003	2.026192769e-009	4.098035156e+003	1.882820344e-009	4.098035156e+003	1.568821850e-009
4.098157227e+003	1.323561705e-009	4.098157227e+003	1.930549720e-009	4.098157227e+003	1.693648999e-009	4.098157227e+003	2.098814011e-009	4.098157227e+003	1.852914600e-009	4.098157227e+003	2.106631092e-009	4.098157227e+003	1.538447592e-009	4.098157227e+003	2.379584974e-009	4.098157227e+003	1.772746949e-009	4.098157227e+003	1.685524498e-009	4.098157227e+003	1.616760392e-009	4.098157227e+003	1.403540839e-009	4.098157227e+003	2.575770264e-009
4.098279785e+003	1.481354928e-009	4.098279785e+003	1.244823022e-009	4.098279785e+003	1.462145405e-009	4.098279785e+003	1.185000653e-009	4.098279785e+003	1.341677769e-009	4.098279785e+003	1.527638793e-009	4.098279785e+003	1.240632486e-009	4.098279785e+003	1.289166107e-009	4.098279785e+003	1.323316234e-009	4.098279785e+003	7.418898829e-010	4.098279785e+003	1.423594576e-009	4.098279785e+003	1.600652833e-009	4.098279785e+003	7.034614002e-010
4.098402344e+003	1.265657801e-009	4.098402344e+003	1.978018416e-009	4.098402344e+003	1.571401009e-009	4.098402344e+003	1.993491594e-009	4.098402344e+003	1.512903247e-009	4.098402344e+003	1.354893642e-009	4.098402344e+003	1.568626673e-009	4.098402344e+003	9.888497798e-010	4.098402344e+003	1.560457541e-009	4.098402344e+003	1.398913763e-009	4.098402344e+003	1.382421955e-009	4.098402344e+003	1.227758895e-009	4.098402344e+003	1.860371301e-009
4.098524902e+003	1.359349522e-009	4.098524902e+003	1.438484332e-009	4.098524902e+003	1.667915583e-009	4.098524902e+003	1.451797682e-009	4.098524902e+003	2.179229908e-009	4.098524902e+003	1.732528676e-009	4.098524902e+003	1.273705252e-009	4.098524902e+003	6.877664549e-010	4.098524902e+003	1.664293037e-009	4.098524902e+003	1.364360958e-009	4.098524902e+003	1.122756110e-009	4.098524902e+003	1.277171480e-009	4.098524902e+003	1.448113518e-009
4.098647461e+003	1.608363553e-009	4.098647461e+003	1.218072310e-009	4.098647461e+003	1.669679728e-009	4.098647461e+003	1.640462877e-009	4.098647461e+003	1.255231363e-009	4.098647461e+003	1.093699686e-009	4.098647461e+003	1.653954529e-009	4.098646973e+003	1.397993721e-009	4.098646973e+003	1.800803395e-009	4.098647461e+003	9.546162749e-010	4.098646973e+003	1.461148647e-009	4.098647461e+003	1.153320883e-009	4.098646973e+003	3.605175325e-010
4.098769531e+003	2.004006072e-009	4.098769531e+003	1.415829787e-009	4.098769531e+003	2.489362272e-009	4.098769531e+003	9.996794503e-010	4.098769531e+003	1.047536613e-009	4.098769531e+003	1.893005530e-009	4.098769531e+003	1.344661493e-009	4.098769531e+003	1.670189875e-009	4.098769531e+003	1.346033174e-009	4.098769531e+003	1.031019159e-009	4.098769531e+003	1.808544647e-009	4.098769531e+003	1.064414890e-009	4.098769531e+003	5.769855149e-010
4.098892090e+003	1.299834240e-009	4.098892090e+003	1.898002422e-009	4.098892090e+003	2.209416428e-009	4.098892090e+003	1.773640235e-009	4.098892090e+003	1.247793757e-009	4.098892090e+003	1.486811896e-009	4.098892090e+003	1.846283459e-009	4.098892090e+003	1.072016587e-009	4.098892090e+003	8.356103587e-010	4.098892090e+003	1.002185446e-009	4.098892090e+003	1.479050105e-009	4.098892090e+003	1.431469498e-009	4.098892090e+003	1.312040254e-009
4.099014648e+003	1.400884519e-009	4.099014648e+003	9.957922265e-010	4.099014648e+003	1.386526782e-009	4.099014648e+003	1.915883230e-009	4.099014648e+003	1.059466515e-009	4.099014648e+003	2.187897197e-009	4.099014648e+003	1.506079039e-009	4.099014648e+003	1.348969159e-009	4.099014648e+003	1.413718365e-009	4.099014648e+003	1.745250389e-009	4.099014648e+003	9.840901427e-010	4.099014648e+003	1.320744736e-009	4.099014648e+003	7.370808408e-010
4.099137207e+003	1.957954687e-009	4.099137207e+003	1.242979830e-009	4.099137207e+003	1.093966917e-009	4.099137207e+003	1.294759744e-009	4.099137207e+003	1.196276189e-009	4.099137207e+003	1.636878966e-009	4.099137207e+003	1.479729117e-009	4.099137207e+003	1.969815644e-009	4.099137207e+003	2.157578338e-009	4.099137207e+003	2.455241344e-009	4.099137207e+003	1.367686964e-009	4.099137207e+003	1.944745698e-009	4.099137207e+003	2.198187854e-009
4.099259277e+003	1.620422574e-009	4.099259277e+003	1.113231729e-009	4.099259277e+003	1.536818339e-009	4.099259277e+003	1.531065386e-009	4.099259277e+003	1.373306246e-009	4.099259277e+003	1.402847949e-009	4.099259277e+003	1.186503451e-009	4.099259277e+003	1.544762540e-009	4.099259277e+003	1.291314944e-009	4.099259277e+003	2.416237432e-009	4.099259277e+003	1.396778249e-009	4.099259277e+003	1.204914279e-009	4.099259277e+003	7.199102425e-010
4.099381836e+003	1.253780524e-009	4.099381836e+003	1.312589704e-009	4.099381836e+003	1.771631619e-009	4.099381836e+003	9.684950619e-010	4.099381836e+003	1.241559633e-009	4.099381836e+003	1.677542771e-009	4.099381836e+003	2.267591670e-009	4.099381836e+003	1.067280930e-009	4.099381836e+003	1.320844434e-009	4.099381836e+003	2.025309032e-009	4.099381836e+003	1.793615256e-009	4.099381836e+003	1.398892890e-009	4.099381836e+003	1.487305945e-009
4.099504395e+003	1.416162188e-009	4.099504395e+003	1.231387436e-009	4.099504395e+003	2.007775057e-009	4.099504395e+003	7.136484181e-010	4.099504395e+003	1.751360168e-009	4.099504395e+003	1.676594197e-009	4.099504395e+003	1.699437924e-009	4.099504395e+003	1.328202770e-009	4.099504395e+003	1.358361312e-009	4.099504395e+003	1.848131315e-009	4.099504395e+003	2.040500213e-009	4.099504395e+003	1.432754471e-009	4.099504395e+003	1.337775668e-009
4.099626953e+003	1.311624032e-009	4.099626953e+003	2.233562002e-009	4.099626953e+003	4.676665166e-010	4.099626953e+003	1.035684871e-009	4.099626953e+003	1.500402136e-009	4.099626953e+003	1.895483548e-009	4.099626953e+003	1.780349757e-009	4.099626953e+003	1.442266195e-009	4.099626953e+003	1.211512113e-009	4.099626953e+003	2.008075262e-009	4.099626953e+003	1.385062176e-009	4.099626953e+003	1.591344279e-009	4.099626953e+003	1.464523947e-009
4.099749023e+003	7.040867889e-010	4.099749023e+003	1.312160047e-009	4.099749023e+003	1.807060168e-009	4.099749023e+003	1.706927599e-009	4.099749023e+003	1.461202492e-009	4.099749023e+003	1.448227205e-009	4.099749023e+003	1.722882836e-009	4.099749023e+003	1.731283783e-009	4.099749023e+003	1.297443042e-009	4.099749023e+003	9.271889923e-010	4.099749023e+003	1.364574564e-009	4.099749023e+003	1.837257679e-009	4.099749023e+003	5.003623071e-010
4.099871582e+003	1.223516177e-009	4.099871582e+003	9.232432596e-010	4.099871582e+003	2.169256552e-009	4.099871582e+003	1.379251713e-009	4.099871582e+003	1.692404772e-009	4.099871582e+003	2.085203787e-009	4.099871582e+003	1.504386726e-009	4.099871582e+003	2.146693268e-009	4.099871582e+003	1.914637782e-009	4.099871582e+003	1.607506350e-009	4.099871582e+003	1.531431315e-009	4.099871582e+003	1.536167304e-009	4.099871582e+003	8.485473435e-010
4.099994141e+003	6.210023606e-010	4.099994141e+003	1.882099365e-009	4.099994141e+003	9.715721561e-010	4.099994141e+003	1.309504949e-009	4.099994141e+003	1.266676208e-009	4.099994141e+003	1.003758632e-009	4.099994141e+003	1.442118758e-009	4.099994141e+003	1.964444607e-009	4.099994141e+003	2.295505341e-009	4.099994141e+003	1.832929253e-009	4.099994141e+003	1.451743170e-009	4.099994141e+003	1.288607998e-009	4.099994141e+003	1.012239070e-009
4.100116699e+003	1.734489885e-009	4.100116699e+003	1.666987659e-009	4.100116699e+003	1.814579265e-009	4.100116699e+003	1.489778079e-009	4.100116699e+003	1.614187894e-009	4.100116699e+003	9.860480210e-010	4.100116699e+003	1.710458997e-009	4.100116699e+003	2.066161242e-009	4.100116699e+003	1.247474013e-009	4.100116699e+003	1.549083195e-009	4.100116699e+003	1.699836383e-009	4.100116699e+003	1.560339302e-009	4.100116699e+003	1.188140697e-009
4.100238770e+003	1.438820507e-009	4.100238770e+003	1.584958276e-009	4.100238770e+003	2.259693987e-009	4.100238770e+003	2.066288918e-009	4.100238770e+003	2.322598558e-009	4.100238770e+003	1.401336491e-009	4.100238770e+003	1.623268853e-009	4.100238770e+003	2.303569557e-009	4.100238770e+003	1.245144432e-009	4.100238770e+003	1.612596612e-009	4.100238770e+003	1.319232501e-009	4.100238770e+003	1.512012959e-009	4.100238770e+003	3.017809780e-009
4.100361328e+003	1.279558126e-009	4.100361328e+003	1.261815652e-009	4.100361328e+003	1.372782110e-009	4.100361328e+003	1.555601536e-009	4.100361328e+003	1.006114303e-009	4.100361328e+003	1.894336021e-009	4.100361328e+003	1.033634400e-009	4.100361328e+003	1.869174815e-009	4.100361328e+003	1.491107127e-009	4.100361328e+003	1.549658513e-009	4.100361328e+003	1.090639357e-009	4.100361328e+003	1.676889072e-009	4.100361328e+003	9.548968283e-010
4.100483887e+003	1.162084318e-009	4.100483887e+003	1.526367810e-009	4.100483887e+003	1.327807198e-009	4.100483887e+003	1.017249396e-009	4.100483887e+003	1.712224362e-009	4.100483887e+003	1.784260406e-009	4.100483887e+003	1.897537460e-009	4.100483887e+003	1.225449409e-009	4.100483887e+003	1.474817046e-009	4.100483887e+003	1.295813457e-009	4.100483887e+003	1.533363991e-009	4.100483887e+003	1.139442207e-009	4.100483887e+003	2.242748653e-009
4.100606445e+003	2.011333544e-009	4.100606445e+003	2.124464604e-009	4.100606445e+003	1.050654896e-009	4.100606445e+003	1.749902778e-009	4.100606445e+003	9.235304188e-010	4.100606445e+003	1.290239027e-009	4.100606445e+003	1.450500497e-009	4.100606445e+003	1.521454407e-009	4.100606445e+003	7.128374002e-010	4.100606445e+003	1.401130767e-009	4.100606445e+003	2.127078069e-009	4.100606445e+003	2.320320602e-009	4.100606445e+003	1.890252177e-009
4.100728516e+003	1.465639721e-009	4.100728516e+003	1.722950671e-009	4.100728516e+003	1.077016920e-009	4.100728516e+003	1.873550870e-009	4.100728516e+003	1.189259691e-009	4.100728516e+003	1.172702269e-009	4.100728516e+003	1.538542849e-009	4.100728516e+003	1.802484384e-009	4.100728516e+003	1.295152319e-009	4.100728516e+003	1.361757707e-009	4.100728516e+003	1.617261880e-009	4.100728516e+003	1.637620706e-009	4.100728516e+003	1.673296390e-009
4.100851074e+003	1.435696562e-009	4.100851074e+003	1.796851445e-009	4.100851074e+003	1.719599796e-009	4.100851074e+003	1.586045073e-009	4.100851074e+003	2.173790925e-009	4.100851074e+003	1.186962417e-009	4.100851074e+003	1.813269201e-009	4.100851074e+003	2.174166625e-009	4.100851074e+003	1.292246310e-009	4.100851074e+003	1.557324381e-009	4.100851074e+003	1.644238856e-009	4.100851074e+003	1.285298645e-009	4.100851074e+003	2.459451087e-009
4.100973633e+003	1.563807417e-009	4.100973633e+003	7.167447746e-010	4.100973633e+003	2.084871831e-009	4.100973633e+003	1.308061215e-009	4.100973633e+003	1.266446836e-009	4.100973633e+003	1.308933739e-009	4.100973633e+003	9.525386035e-010	4.100973633e+003	2.582732028e-009	4.100973633e+003	1.844973840e-009	4.100973633e+003	1.642246228e-009	4.100973633e+003	1.627359580e-009	4.100973633e+003	1.743951872e-009	4.100973633e+003	1.783661441e-009
4.101096191e+003	1.475753186e-009	4.101096191e+003	1.721516485e-009	4.101096191e+003	4.496857609e-010	4.101096191e+003	1.668604699e-009	4.101096191e+003	9.103623966e-010	4.101096191e+003	1.499423585e-009	4.101096191e+003	1.478585143e-009	4.101096191e+003	1.518539627e-009	4.101096191e+003	1.287206564e-009	4.101096191e+003	1.707181285e-009	4.101096191e+003	1.236537428e-009	4.101096191e+003	2.089346252e-009	4.101096191e+003	1.990543952e-009
4.101218750e+003	1.794165594e-009	4.101218750e+003	1.410055295e-009	4.101218750e+003	1.669299921e-009	4.101218750e+003	1.634520852e-009	4.101218750e+003	1.356891821e-009	4.101218750e+003	1.616463297e-009	4.101218750e+003	1.240725633e-009	4.101218750e+003	1.563019048e-009	4.101218750e+003	3.252544900e-009	4.101218750e+003	9.304157444e-010	4.101218750e+003	1.649165471e-009	4.101218750e+003	8.419564490e-010	4.101218750e+003	1.117923532e-009
4.101340820e+003	1.129511151e-009	4.101340820e+003	1.716601084e-009	4.101340820e+003	1.230216817e-009	4.101340820e+003	1.203772526e-009	4.101340820e+003	1.948903927e-009	4.101340820e+003	1.617565859e-009	4.101340820e+003	1.927453752e-009	4.101340820e+003	1.937498384e-009	4.101340820e+003	1.466632482e-009	4.101340820e+003	1.091996160e-009	4.101340820e+003	1.990404730e-009	4.101340820e+003	1.291914575e-009	4.101340820e+003	1.315394571e-009
4.101463379e+003	8.897158010e-010	4.101463379e+003	1.653008619e-009	4.101463379e+003	1.242205339e-009	4.101463379e+003	1.039324737e-009	4.101463379e+003	1.806470862e-009	4.101463379e+003	1.259838567e-009	4.101463379e+003	6.392081864e-010	4.101463379e+003	1.718923892e-009	4.101463379e+003	1.956560691e-009	4.101463379e+003	1.915433590e-009	4.101463379e+003	2.046592895e-009	4.101463379e+003	1.326238008e-009	4.101463379e+003	3.235127721e-009
4.101585938e+003	1.480533363e-009	4.101585938e+003	1.602358246e-009	4.101585938e+003	1.834052576e-009	4.101585938e+003	2.290206691e-009	4.101585938e+003	1.486365142e-009	4.101585938e+003	1.532605376e-009	4.101585938e+003	1.629353430e-009	4.101585938e+003	1.069959565e-009	4.101585938e+003	1.208366185e-009	4.101585938e+003	1.670386496e-009	4.101585938e+003	1.346693868e-009	4.101585938e+003	1.662672000e-009	4.101585938e+003	1.431791241e-009
4.101708496e+003	1.543183914e-009	4.101708496e+003	2.094289631e-009	4.101708496e+003	1.740252720e-009	4.101708496e+003	1.839381869e-009	4.101708496e+003	1.207466127e-009	4.101708496e+003	1.524246396e-009	4.101708496e+003	1.687161522e-009	4.101708496e+003	1.604240629e-009	4.101708496e+003	1.876012234e-009	4.101708496e+003	1.574793296e-009	4.101708496e+003	2.056799397e-009	4.101708496e+003	1.510641057e-009	4.101708496e+003	1.359148460e-009
4.101830566e+003	1.661896620e-009	4.101830566e+003	1.161189256e-009	4.101830566e+003	1.742938127e-009	4.101830566e+003	9.224687680e-010	4.101830566e+003	7.591096085e-010	4.101830566e+003	1.368086089e-009	4.101830566e+003	2.148329292e-009	4.101830566e+003	1.643879033e-009	4.101830566e+003	1.384657056e-009	4.101830566e+003	1.521010540e-009	4.101830566e+003	1.341234790e-009	4.101830566e+003	1.520491288e-009	4.101830566e+003	1.715733000e-009
4.101953125e+003	1.458434484e-009	4.101953125e+003	1.592982968e-009	4.101953125e+003	1.519179116e-009	4.101953125e+003	1.417077011e-009	4.101953125e+003	8.796156581e-010	4.101953125e+003	1.693004514e-009	4.101953125e+003	1.820440021e-009	4.101953125e+003	2.080570161e-009	4.101953125e+003	9.288851355e-010	4.101953125e+003	1.871807376e-009	4.101953125e+003	1.525570781e-009	4.101953125e+003	2.377503305e-009	4.101953125e+003	2.959654077e-009
4.102075684e+003	1.754531076e-009	4.102075684e+003	1.918705417e-009	4.102075684e+003	1.324757748e-009	4.102075684e+003	1.049559217e-009	4.102075684e+003	1.098003910e-009	4.102075684e+003	1.557692864e-009	4.102075684e+003	1.610024114e-009	4.102075684e+003	8.674683194e-010	4.102075684e+003	1.512521108e-009	4.102075684e+003	1.477526990e-009	4.102075684e+003	1.053781062e-009	4.102075684e+003	1.611371370e-009	4.102075684e+003	2.474873639e-010
4.102198242e+003	1.790650184e-009	4.102198242e+003	1.418482221e-009	4.102198242e+003	1.695024898e-009	4.102198242e+003	7.834516924e-010	4.102198242e+003	2.016818490e-009	4.102198242e+003	1.468019151e-009	4.102198242e+003	1.805589789e-009	4.102198242e+003	1.710566688e-009	4.102198242e+003	1.405448868e-009	4.102198242e+003	1.800586347e-009	4.102198242e+003	1.184674359e-009	4.102198242e+003	1.050246445e-009	4.102198242e+003	1.420893736e-009
4.102320313e+003	1.739244859e-009	4.102320313e+003	1.359030777e-009	4.102320313e+003	1.299761410e-009	4.102320313e+003	1.085240342e-009	4.102320313e+003	1.472435174e-009	4.102320313e+003	1.358247403e-009	4.102320313e+003	1.321702747e-009	4.102320313e+003	1.430432994e-009	4.102320313e+003	1.378285597e-009	4.102320313e+003	1.489606105e-009	4.102320313e+003	1.187921983e-009	4.102320313e+003	1.224571888e-009	4.102320313e+003	2.316196346e-009
4.102442871e+003	1.673443051e-009	4.102442871e+003	1.244690462e-009	4.102442871e+003	2.244344932e-009	4.102442871e+003	1.731278232e-009	4.102442871e+003	1.396806892e-009	4.102442871e+003	1.390624504e-009	4.102442871e+003	1.057834709e-009	4.102442871e+003	1.428042573e-009	4.102442871e+003	1.023980012e-009	4.102442871e+003	1.519743775e-009	4.102442871e+003	1.718865827e-009	4.102442871e+003	1.663412852e-009	4.102442871e+003	1.630397040e-009
4.102565430e+003	1.919940873e-009	4.102565430e+003	1.936477645e-009	4.102565430e+003	1.745911193e-009	4.102565430e+003	1.631001445e-009	4.102565430e+003	1.615312661e-009	4.102565430e+003	1.697182173e-009	4.102565430e+003	1.688915341e-009	4.102565430e+003	1.130980531e-009	4.102565430e+003	2.228284890e-009	4.102565430e+003	1.217933865e-009	4.102565430e+003	2.243478514e-009	4.102565430e+003	1.210019751e-009	4.102565430e+003	8.173289268e-010
4.102687988e+003	1.403133720e-009	4.102687988e+003	1.342706724e-009	4.102687988e+003	1.649173575e-009	4.102687988e+003	1.955728246e-009	4.102687988e+003	1.457967413e-009	4.102687988e+003	1.305300090e-009	4.102687988e+003	1.248194770e-009	4.102687988e+003	1.800437688e-009	4.102687988e+003	1.348766543e-009	4.102687988e+003	2.317470438e-009	4.102687988e+003	1.152437479e-009	4.102687988e+003	1.468821398e-009	4.102687988e+003	8.897129145e-010
4.102810059e+003	1.797988314e-009	4.102810059e+003	2.142508615e-009	4.102810059e+003	1.737672783e-009	4.102810059e+003	1.982974673e-009	4.102810059e+003	1.300440866e-009	4.102810059e+003	1.352244428e-009	4.102810059e+003	1.762344937e-009	4.102810059e+003	1.218995016e-009	4.102810059e+003	1.049815235e-009	4.102810059e+003	1.356283530e-009	4.102810059e+003	2.035678959e-009	4.102810059e+003	6.990767409e-010	4.102810059e+003	8.360571679e-010
4.102932617e+003	1.676425776e-009	4.102932617e+003	1.371839198e-009	4.102932617e+003	1.796921167e-009	4.102932617e+003	1.573420838e-009	4.102932617e+003	1.413920536e-009	4.102932617e+003	1.139967787e-009	4.102932617e+003	1.174355724e-009	4.102932617e+003	1.523454807e-009	4.102932617e+003	1.644774872e-009	4.102932617e+003	2.005526412e-009	4.102932617e+003	1.067703592e-009	4.102932617e+003	2.114387998e-009	4.102932617e+003	1.692045837e-009
4.103055176e+003	1.035798891e-009	4.103055176e+003	1.597309174e-009	4.103055176e+003	2.377465558e-009	4.103055176e+003	1.651860204e-009	4.103055176e+003	1.348273382e-009	4.103055176e+003	1.422876594e-009	4.103055176e+003	1.671743077e-009	4.103055176e+003	1.332573718e-009	4.103055176e+003	1.287821516e-009	4.103055176e+003	1.417449380e-009	4.103055176e+003	1.722358256e-009	4.103055176e+003	1.829126739e-009	4.103055176e+003	1.103020453e-009
4.103177734e+003	1.602294852e-009	4.103177734e+003	1.563503327e-009	4.103177734e+003	1.853709741e-009	4.103177734e+003	1.131851057e-009	4.103177734e+003	1.620232282e-009	4.103177734e+003	1.649435255e-009	4.103177734e+003	1.959836515e-009	4.103177734e+003	1.835835373e-009	4.103177734e+003	1.453832499e-009	4.103177734e+003	9.118633071e-010	4.103177734e+003	1.933072813e-009	4.103177734e+003	1.252331461e-009	4.103177734e+003	6.938742914e-010
4.103299805e+003	1.214519818e-009	4.103299805e+003	2.028403667e-009	4.103299805e+003	2.157841017e-009	4.103299805e+003	1.463889787e-009	4.103299805e+003	1.897129343e-009	4.103299805e+003	2.236476115e-009	4.103299805e+003	2.667206456e-009	4.103299805e+003	9.993491590e-010	4.103299805e+003	1.181861942e-009	4.103299805e+003	1.938232019e-009	4.103299805e+003	1.553697060e-009	4.103299805e+003	1.624723689e-009	4.103299805e+003	1.595857446e-009
4.103422363e+003	1.463192012e-009	4.103422363e+003	1.620441892e-009	4.103422363e+003	2.208724981e-009	4.103422363e+003	2.001407706e-009	4.103422363e+003	1.596940913e-009	4.103422363e+003	2.143411226e-009	4.103422363e+003	1.353824053e-009	4.103422363e+003	1.180885945e-009	4.103422363e+003	2.138487387e-009	4.103422363e+003	1.596167865e-009	4.103422363e+003	1.799671745e-009	4.103422363e+003	1.553869367e-009	4.103422363e+003	1.319446774e-009
4.103544922e+003	2.142742428e-009	4.103544922e+003	1.662337712e-009	4.103544922e+003	1.407645001e-009	4.103544922e+003	1.703936880e-009	4.103544922e+003	1.633628011e-009	4.103544922e+003	2.094450613e-009	4.103544922e+003	1.781829684e-009	4.103544922e+003	1.518339787e-009	4.103544922e+003	1.900605007e-009	4.103544922e+003	1.324975019e-009	4.103544922e+003	1.128406479e-009	4.103544922e+003	1.267591698e-009	4.103544922e+003	1.722759380e-009
4.103667480e+003	1.195809562e-009	4.103667480e+003	1.121280069e-009	4.103667480e+003	9.505563003e-010	4.103667480e+003	1.747442524e-009	4.103667480e+003	1.491796908e-009	4.103667480e+003	1.226551638e-009	4.103667480e+003	1.229603863e-009	4.103667480e+003	1.526655136e-009	4.103667480e+003	2.088905493e-009	4.103667480e+003	1.862965338e-009	4.103667480e+003	1.819204232e-009	4.103667480e+003	1.467796551e-009	4.103667480e+003	9.240577747e-010
4.103790039e+003	2.136949062e-009	4.103790039e+003	2.230185814e-009	4.103790039e+003	1.222565715e-009	4.103790039e+003	1.690035556e-009	4.103790039e+003	1.325563770e-009	4.103790039e+003	2.114382225e-009	4.103790039e+003	1.038172992e-009	4.103790039e+003	1.829945084e-009	4.103790039e+003	1.796981786e-009	4.103790039e+003	1.141862827e-009	4.103790039e+003	1.004448080e-009	4.103790039e+003	1.655275916e-009	4.103790039e+003	7.270553604e-010
4.103912109e+003	1.488980161e-009	4.103912109e+003	1.400865202e-009	4.103912109e+003	1.319467202e-009	4.103912109e+003	1.099616842e-009	4.103912109e+003	1.294097496e-009	4.103912109e+003	8.189667833e-010	4.103912109e+003	1.748171718e-009	4.103912109e+003	2.197346971e-009	4.103912109e+003	1.032926633e-009	4.103912109e+003	1.611319411e-009	4.103912109e+003	1.282558948e-009	4.103912109e+003	1.494430024e-009	4.103912109e+003	6.660860752e-010
4.104034668e+003	1.355000223e-009	4.104034668e+003	1.505483960e-009	4.104034668e+003	1.814168038e-009	4.104034668e+003	1.967463303e-009	4.104034668e+003	1.348285372e-009	4.104034668e+003	1.241229231e-009	4.104034668e+003	2.087038320e-009	4.104034668e+003	9.451965877e-010	4.104034668e+003	9.968043058e-010	4.104034668e+003	8.303060461e-010	4.104034668e+003	1.235886282e-009	4.104034668e+003	1.504683156e-009	4.104034668e+003	8.747543800e-010
4.104157227e+003	1.527628912e-009	4.104157227e+003	1.146780448e-009	4.104157227e+003	1.247921211e-009	4.104157227e+003	9.139231039e-010	4.104157227e+003	1.366038838e-009	4.104157227e+003	1.442513553e-009	4.104157227e+003	1.442304054e-009	4.104157227e+003	1.413129946e-009	4.104157227e+003	1.885564371e-009	4.104157227e+003	1.502225566e-009	4.104157227e+003	1.307526420e-009	4.104157227e+003	1.819138506e-009	4.104157227e+003	1.357791768e-009
4.104279785e+003	2.081885997e-009	4.104279785e+003	1.809415173e-009	4.104279785e+003	1.414378836e-009	4.104279785e+003	1.380183745e-009	4.104279785e+003	1.699740793e-009	4.104279785e+003	1.297063457e-009	4.104279785e+003	1.030020069e-009	4.104279785e+003	1.561987761e-009	4.104279785e+003	1.476682221e-009	4.104279785e+003	1.488436929e-009	4.104279785e+003	6.455347923e-010	4.104279785e+003	9.887440866e-010	4.104279785e+003	5.439763084e-010
4.104401855e+003	1.277207673e-009	4.104401855e+003	1.629203439e-009	4.104401855e+003	1.151694073e-009	4.104401855e+003	5.980648754e-010	4.104401855e+003	1.548563611e-009	4.104401855e+003	1.289491958e-009	4.104401855e+003	2.082744421e-009	4.104401855e+003	1.401641359e-009	4.104401855e+003	1.748164169e-009	4.104401855e+003	1.702271768e-009	4.104401855e+003	1.597380228e-009	4.104401855e+003	1.503925873e-009	4.104401855e+003	1.616607403e-009
4.104524414e+003	1.824733253e-009	4.104524414e+003	9.440520587e-010	4.104524414e+003	1.844609687e-009	4.104524414e+003	1.639669067e-009	4.104524414e+003	1.243819825e-009	4.104524414e+003	1.785988246e-009	4.104524414e+003	2.082393591e-009	4.104524414e+003	8.826043230e-010	4.104524414e+003	1.747972100e-009	4.104524414e+003	1.711319642e-009	4.104524414e+003	1.375770498e-009	4.104524414e+003	1.676167538e-009	4.104524414e+003	1.825864737e-010
4.104646973e+003	1.352988721e-009	4.104646973e+003	1.744520861e-009	4.104646973e+003	1.138823147e-009	4.104646973e+003	2.587599690e-009	4.104646973e+003	1.242066117e-009	4.104646973e+003	2.218822015e-009	4.104646973e+003	1.046604581e-009	4.104646973e+003	1.268250838e-009	4.104646973e+003	1.310812792e-009	4.104646973e+003	1.124033533e-009	4.104646973e+003	1.407512884e-009	4.104646973e+003	1.594448129e-009	4.104646973e+003	9.452414407e-010
4.104769531e+003	1.865845478e-009	4.104769531e+003	1.857370258e-009	4.104769531e+003	1.375593750e-009	4.104769531e+003	1.088651724e-009	4.104769531e+003	1.615895195e-009	4.104769531e+003	2.115112974e-009	4.104769531e+003	1.167478225e-009	4.104769531e+003	1.200801458e-009	4.104769531e+003	1.658537196e-009	4.104769531e+003	7.108312272e-010	4.104769531e+003	1.742577305e-009	4.104769531e+003	1.269662375e-009	4.104769531e+003	7.145462555e-010
4.104891602e+003	1.581371478e-009	4.104891602e+003	1.643093994e-009	4.104891602e+003	1.476428313e-009	4.104891602e+003	1.749327461e-009	4.104891602e+003	1.422815532e-009	4.104891602e+003	1.167547392e-009	4.104891602e+003	1.538528638e-009	4.104891602e+003	2.095199125e-009	4.104891602e+003	1.237326575e-009	4.104891602e+003	1.953842199e-009	4.104891602e+003	1.651766945e-009	4.104891602e+003	1.159235041e-009	4.104891602e+003	3.064308585e-009
4.105014160e+003	1.525381821e-009	4.105014160e+003	1.371693759e-009	4.105014160e+003	2.111674169e-009	4.105014160e+003	1.179901732e-009	4.105014160e+003	7.621323017e-010	4.105014160e+003	1.319942267e-009	4.105014160e+003	1.600353627e-009	4.105014160e+003	1.966194541e-009	4.105014160e+003	1.500088831e-009	4.105014160e+003	1.149916939e-009	4.105014160e+003	1.278068873e-009	4.105014160e+003	1.447153508e-009	4.105014160e+003	2.116840703e-009
4.105136719e+003	9.562352021e-010	4.105136719e+003	1.740734112e-009	4.105136719e+003	1.623896018e-009	4.105136719e+003	1.740362188e-009	4.105136719e+003	1.414912965e-009	4.105136719e+003	1.577450726e-009	4.105136719e+003	9.515671584e-010	4.105136719e+003	1.607809219e-009	4.105136719e+003	1.086124413e-009	4.105136719e+003	1.511313741e-009	4.105136719e+003	1.693278406e-009	4.105136719e+003	1.131228777e-009	4.105136719e+003	2.325085902e-009
4.105259277e+003	1.433599572e-009	4.105259277e+003	1.129277893e-009	4.105259277e+003	1.050075471e-009	4.105259277e+003	1.419592555e-009	4.105259277e+003	1.588069565e-009	4.105259277e+003	1.670537486e-009	4.105259277e+003	1.105931902e-009	4.105259277e+003	1.158104723e-009	4.105259277e+003	1.542164507e-009	4.105259277e+003	1.742276212e-009	4.105259277e+003	1.020609819e-009	4.105259277e+003	1.196492128e-009	4.105259277e+003	3.283870953e-009
4.105381348e+003	1.471969213e-009	4.105381348e+003	1.081093548e-009	4.105381348e+003	1.613073120e-009	4.105381348e+003	1.729440591e-009	4.105381348e+003	1.350373147e-009	4.105381348e+003	1.243087411e-009	4.105381348e+003	1.202169031e-009	4.105381348e+003	1.369709013e-009	4.105381348e+003	8.517110905e-010	4.105381348e+003	1.212311695e-009	4.105381348e+003	1.422623686e-009	4.105381348e+003	1.513013381e-009	4.105381348e+003	2.565654356e-009
4.105503906e+003	1.567825758e-009	4.105503906e+003	1.591838328e-009	4.105503906e+003	1.458228094e-009	4.105503906e+003	1.287882356e-009	4.105503906e+003	7.932025037e-010	4.105503906e+003	1.662657900e-009	4.105503906e+003	1.937420446e-009	4.105503906e+003	1.816958695e-009	4.105503906e+003	1.671984884e-009	4.105503906e+003	1.745257494e-009	4.105503906e+003	1.365793700e-009	4.105503906e+003	1.837929253e-009	4.105503906e+003	1.578616682e-009
4.105626465e+003	1.863766697e-009	4.105626465e+003	2.321397075e-009	4.105626465e+003	1.906640179e-009	4.105626465e+003	1.205223699e-009	4.105626465e+003	1.291361351e-009	4.105626465e+003	1.931355742e-009	4.105626465e+003	1.864663979e-009	4.105626465e+003	1.684654527e-009	4.105626465e+003	1.797230254e-009	4.105626465e+003	1.189489951e-009	4.105626465e+003	1.820446349e-009	4.105626465e+003	1.756091161e-009	4.105626465e+003	2.198478954e-009
4.105749023e+003	1.955535067e-009	4.105749023e+003	9.707734616e-010	4.105749023e+003	1.795654514e-009	4.105749023e+003	1.863589283e-009	4.105749023e+003	9.940297474e-010	4.105749023e+003	1.684255957e-009	4.105749023e+003	1.488935308e-009	4.105749023e+003	1.554169460e-009	4.105749023e+003	1.175026632e-009	4.105749023e+003	1.204316979e-009	4.105749023e+003	1.399282357e-009	4.105749023e+003	1.051590814e-009	4.105749023e+003	1.536540672e-009
4.105871094e+003	1.367456481e-009	4.105871582e+003	1.593649324e-009	4.105871094e+003	1.991956156e-009	4.105871582e+003	1.369559244e-009	4.105871094e+003	1.653623349e-009	4.105871094e+003	1.256236004e-009	4.105871094e+003	1.352973955e-009	4.105871094e+003	1.711922715e-009	4.105871094e+003	1.235027192e-009	4.105871094e+003	1.374867997e-009	4.105871094e+003	2.537161814e-009	4.105871094e+003	1.471973987e-009	4.105871094e+003	2.105697394e-009
4.105993652e+003	1.234558455e-009	4.105993652e+003	1.661147997e-009	4.105993652e+003	1.311783571e-009	4.105993652e+003	1.393425930e-009	4.105993652e+003	1.991573129e-009	4.105993652e+003	1.928894156e-009	4.105993652e+003	1.924430837e-009	4.105993652e+003	1.414972473e-009	4.105993652e+003	1.331273203e-009	4.105993652e+003	1.081392753e-009	4.105993652e+003	1.628892243e-009	4.105993652e+003	1.744281719e-009	4.105993652e+003	7.845016303e-010
4.106116211e+003	1.326453947e-009	4.106116211e+003	1.345509149e-009	4.106116211e+003	1.566897723e-009	4.106116211e+003	1.388970050e-009	4.106116211e+003	8.550312680e-010	4.106116211e+003	2.400857957e-009	4.106116211e+003	1.169658925e-009	4.106116211e+003	1.617189604e-009	4.106116211e+003	1.970220209e-009	4.106116211e+003	1.146874373e-009	4.106116211e+003	1.147331341e-009	4.106116211e+003	1.555209295e-009	4.106116211e+003	2.098542895e-009
4.106238770e+003	1.432386543e-009	4.106238770e+003	1.534303240e-009	4.106238770e+003	1.929745919e-009	4.106238770e+003	1.792242132e-009	4.106238770e+003	1.218330214e-009	4.106238770e+003	1.646520809e-009	4.106238770e+003	1.534010807e-009	4.106238770e+003	1.444054099e-009	4.106238770e+003	1.302675301e-009	4.106238770e+003	1.945916983e-009	4.106238770e+003	1.683976403e-009	4.106238770e+003	1.478511868e-009	4.106238770e+003	1.142440920e-009
4.106361328e+003	1.797689109e-009	4.106361328e+003	1.826055418e-009	4.106361328e+003	8.507813898e-010	4.106361328e+003	1.502372782e-009	4.106361328e+003	1.935308802e-009	4.106361328e+003	1.426776253e-009	4.106361328e+003	1.329884980e-009	4.106361328e+003	1.517221571e-009	4.106361328e+003	1.336233901e-009	4.106361328e+003	1.104741520e-009	4.106361328e+003	1.532286187e-009	4.106361328e+003	6.029967081e-010	4.106361328e+003	1.818902140e-009
4.106483398e+003	1.604807731e-009	4.106483398e+003	1.726701782e-009	4.106483398e+003	2.358883311e-009	4.106483398e+003	1.651384474e-009	4.106483398e+003	1.832982877e-009	4.106483398e+003	2.068559990e-009	4.106483398e+003	1.651456638e-009	4.106483398e+003	1.091559176e-009	4.106483398e+003	1.890759993e-009	4.106483398e+003	1.195945343e-009	4.106483398e+003	1.353657519e-009	4.106483398e+003	1.674623329e-009	4.106483398e+003	1.769192792e-009
4.106605957e+003	1.270941130e-009	4.106605957e+003	7.291857673e-010	4.106605957e+003	1.451435638e-009	4.106605957e+003	1.663997495e-009	4.106605957e+003	1.731893962e-009	4.106605957e+003	1.205966216e-009	4.106605957e+003	1.590398591e-009	4.106605957e+003	1.391940119e-009	4.106605957e+003	1.420917051e-009	4.106605957e+003	1.522995063e-009	4.106605957e+003	1.524585680e-009	4.106605957e+003	2.202537486e-009	4.106605957e+003	9.912692889e-010
4.106728516e+003	1.120296633e-009	4.106728516e+003	1.064305977e-009	4.106728516e+003	2.084987738e-009	4.106728516e+003	1.391713189e-009	4.106728516e+003	1.478405287e-009	4.106728516e+003	1.676811245e-009	4.106728516e+003	1.319184428e-009	4.106728516e+003	1.192211663e-009	4.106728516e+003	1.535296001e-009	4.106728516e+003	1.602014410e-009	4.106728516e+003	1.343923972e-009	4.106728516e+003	1.353100965e-009	4.106728516e+003	1.002175676e-009
4.106851074e+003	1.356132429e-009	4.106851074e+003	1.130789795e-009	4.106851074e+003	2.114396214e-009	4.106851074e+003	8.428190923e-010	4.106851074e+003	1.115290305e-009	4.106851074e+003	1.960081653e-009	4.106851074e+003	1.340144440e-009	4.106851074e+003	1.198594335e-009	4.106851074e+003	1.034073271e-009	4.106851074e+003	1.057415266e-009	4.106851074e+003	1.513050352e-009	4.106851074e+003	1.407607697e-009	4.106851074e+003	1.712236686e-009
4.106973145e+003	1.418741236e-009	4.106973145e+003	1.418461792e-009	4.106973145e+003	1.229789826e-009	4.106973145e+003	1.737819888e-009	4.106973145e+003	2.191504311e-009	4.106973145e+003	1.254454207e-009	4.106973145e+003	1.800548488e-009	4.106973145e+003	1.758624246e-009	4.106973145e+003	1.775979031e-009	4.106973145e+003	2.085015938e-009	4.106973145e+003	1.798661664e-009	4.106973145e+003	1.622012413e-009	4.106973145e+003	1.435396024e-009
4.107095703e+003	2.469191518e-009	4.107095703e+003	1.765649293e-009	4.107095703e+003	1.553837947e-009	4.107095703e+003	1.463642763e-009	4.107095703e+003	1.664265059e-009	4.107095703e+003	1.427678753e-009	4.107095703e+003	2.077800598e-009	4.107095703e+003	1.342380762e-009	4.107095703e+003	1.522966087e-009	4.107095703e+003	1.693636009e-009	4.107095703e+003	1.133220850e-009	4.107095703e+003	1.276801109e-009	4.107095703e+003	1.701605412e-009
4.107218262e+003	1.232802860e-009	4.107218262e+003	1.481509582e-009	4.107218262e+003	1.640387048e-009	4.107218262e+003	1.140219696e-009	4.107218262e+003	1.437174046e-009	4.107218262e+003	1.411082473e-009	4.107218262e+003	1.916277359e-009	4.107218262e+003	9.330699546e-010	4.107218262e+003	1.647448733e-009	4.107218262e+003	8.571354182e-010	4.107218262e+003	2.210487571e-009	4.107218262e+003	1.295804353e-009	4.107218262e+003	2.246522746e-009
4.107340820e+003	1.575636732e-009	4.107340820e+003	1.679547390e-009	4.107340820e+003	2.027666701e-009	4.107340820e+003	8.987287581e-010	4.107340820e+003	1.702154195e-009	4.107340820e+003	1.426696761e-009	4.107340820e+003	1.086850721e-009	4.107340820e+003	1.021167262e-009	4.107340820e+003	1.146914452e-009	4.107340820e+003	1.231919233e-009	4.107340820e+003	1.014783702e-009	4.107340820e+003	1.659316240e-009	4.107340820e+003	2.193996762e-009
4.107462891e+003	1.317462472e-009	4.107462891e+003	1.560574114e-009	4.107462891e+003	1.053066523e-009	4.107462891e+003	1.891201862e-009	4.107462891e+003	1.382715942e-009	4.107462891e+003	1.415989659e-009	4.107462891e+003	1.586218490e-009	4.107462891e+003	1.267029814e-009	4.107462891e+003	2.024135082e-009	4.107462891e+003	1.140523009e-009	4.107462891e+003	1.472306055e-009	4.107462891e+003	7.723257034e-010	4.107462891e+003	1.249434584e-010
4.107585449e+003	1.984245435e-009	4.107585449e+003	1.584375631e-009	4.107585449e+003	1.129176419e-009	4.107585449e+003	7.936161173e-010	4.107585449e+003	1.446948228e-009	4.107585449e+003	1.685884210e-009	4.107585449e+003	1.683033823e-009	4.107585449e+003	2.092628293e-009	4.107585449e+003	1.115490478e-009	4.107585449e+003	2.128981436e-009	4.107585449e+003	1.503972613e-009	4.107585449e+003	1.370364155e-009	4.107585449e+003	1.435932928e-009
4.107708008e+003	1.645497405e-009	4.107708008e+003	1.868403876e-009	4.107708008e+003	1.520136905e-009	4.107708008e+003	1.206030276e-009	4.107708008e+003	1.378108183e-009	4.107708008e+003	1.250002435e-009	4.107708008e+003	1.854242093e-009	4.107708008e+003	1.550367501e-009	4.107708008e+003	1.466350485e-009	4.107708008e+003	1.929695070e-009	4.107708008e+003	1.698094110e-009	4.107708008e+003	1.796234828e-009	4.107708008e+003	1.634231861e-009
4.107830566e+003	1.759134949e-009	4.107830566e+003	1.868928790e-009	4.107830566e+003	1.562435181e-009	4.107830566e+003	1.509318781e-009	4.107830566e+003	1.109371595e-009	4.107830566e+003	1.602711963e-009	4.107830566e+003	9.251140409e-010	4.107830566e+003	8.802460982e-010	4.107830566e+003	1.646248360e-009	4.107830566e+003	1.455929488e-009	4.107830566e+003	1.583455034e-009	4.107830566e+003	1.493622448e-009	4.107830566e+003	1.539774752e-009
4.107952637e+003	1.372666425e-009	4.107952637e+003	1.448219988e-009	4.107952637e+003	1.697406327e-009	4.107952637e+003	1.951985684e-009	4.107952637e+003	1.391670890e-009	4.107952637e+003	2.216638650e-009	4.107952637e+003	1.008874428e-009	4.107952637e+003	1.814970951e-009	4.107952637e+003	8.816977703e-010	4.107952637e+003	1.660682258e-009	4.107952637e+003	1.769262403e-009	4.107952637e+003	1.636796476e-009	4.107952637e+003	1.284034545e-009
4.108075195e+003	1.578361442e-009	4.108075195e+003	1.110642578e-009	4.108075195e+003	1.465863320e-009	4.108075195e+003	1.256060145e-009	4.108075195e+003	1.347973289e-009	4.108075195e+003	1.819736362e-009	4.108075195e+003	1.419875439e-009	4.108075195e+003	1.404638295e-009	4.108075195e+003	1.970010377e-009	4.108075195e+003	1.607720179e-009	4.108075195e+003	1.739604794e-009	4.108075195e+003	1.783357795e-009	4.108075195e+003	2.334583193e-009
4.108197754e+003	1.872995981e-009	4.108197754e+003	1.235707536e-009	4.108197754e+003	1.358621105e-009	4.108197754e+003	1.394732663e-009	4.108197754e+003	1.774735359e-009	4.108197754e+003	1.563195795e-009	4.108197754e+003	1.153559248e-009	4.108197754e+003	1.500469859e-009	4.108197754e+003	1.112048231e-009	4.108197754e+003	1.702684216e-009	4.108197754e+003	1.736009003e-009	4.108197754e+003	1.225181623e-009	4.108197754e+003	1.811880868e-009
4.108320313e+003	1.507009628e-009	4.108320313e+003	1.550047535e-009	4.108320313e+003	8.024246267e-010	4.108320313e+003	1.277762340e-009	4.108320313e+003	1.616401790e-009	4.108320313e+003	1.550623296e-009	4.108320313e+003	1.400225380e-009	4.108320313e+003	1.333172794e-009	4.108320313e+003	1.482930334e-009	4.108320313e+003	1.206558631e-009	4.108320313e+003	1.726019216e-009	4.108320313e+003	2.076324224e-009	4.108320313e+003	7.154829507e-010
4.108442871e+003	1.774924763e-009	4.108442871e+003	1.494427360e-009	4.108442871e+003	1.301627028e-009	4.108442871e+003	1.839739583e-009	4.108442871e+003	1.778771797e-009	4.108442871e+003	1.574186892e-009	4.108442871e+003	1.481653689e-009	4.108442383e+003	1.513781989e-009	4.108442383e+003	1.435633501e-009	4.108442871e+003	1.662538551e-009	4.108442383e+003	2.190397863e-009	4.108442871e+003	1.637118774e-009	4.108442871e+003	9.663643219e-010
4.108564941e+003	1.418875351e-009	4.108564941e+003	1.710262043e-009	4.108564941e+003	2.229368024e-009	4.108564941e+003	1.769892677e-009	4.108564941e+003	1.944439942e-009	4.108564941e+003	1.480571332e-009	4.108564941e+003	1.777559766e-009	4.108564941e+003	1.759876689e-009	4.108564941e+003	1.063242716e-009	4.108564941e+003	1.822584084e-009	4.108564941e+003	2.087589879e-009	4.108564941e+003	1.543616457e-009	4.108564941e+003	1.935948291e-009
4.108687500e+003	2.201875793e-009	4.108687500e+003	2.124486365e-009	4.108687500e+003	1.408895223e-009	4.108687500e+003	1.971607766e-009	4.108687500e+003	1.376181835e-009	4.108687500e+003	1.454505072e-009	4.108687500e+003	1.690292351e-009	4.108687500e+003	1.665105054e-009	4.108687500e+003	9.562234338e-010	4.108687500e+003	1.092148594e-009	4.108687500e+003	1.148223183e-009	4.108687500e+003	1.220492596e-009	4.108687500e+003	1.210919920e-009
4.108810059e+003	2.025609014e-009	4.108810059e+003	1.190862631e-009	4.108810059e+003	1.982161546e-009	4.108810059e+003	1.697724517e-009	4.108810059e+003	1.858769916e-009	4.108810059e+003	1.000223904e-009	4.108810059e+003	2.026217638e-009	4.108810059e+003	1.034938690e-009	4.108810059e+003	1.485448542e-009	4.108810059e+003	1.733964639e-009	4.108810059e+003	1.568022046e-009	4.108810059e+003	1.228947832e-009	4.108810059e+003	1.571182406e-009
4.108932617e+003	1.328077093e-009	4.108932617e+003	1.339289568e-009	4.108932617e+003	1.901424795e-009	4.108932617e+003	2.246242525e-009	4.108932617e+003	1.297126628e-009	4.108932617e+003	1.360672686e-009	4.108932617e+003	1.990840159e-009	4.108932617e+003	1.845754993e-009	4.108932617e+003	9.079711427e-010	4.108932617e+003	1.002653738e-009	4.108932617e+003	1.253132043e-009	4.108932617e+003	2.032901181e-009	4.108932617e+003	1.790877002e-009
4.109054688e+003	1.541807571e-009	4.109054688e+003	1.532597937e-009	4.109054688e+003	1.401737837e-009	4.109054688e+003	1.651194625e-009	4.109054688e+003	1.507522107e-009	4.109054688e+003	6.693754995e-010	4.109054688e+003	1.699109853e-009	4.109054688e+003	1.631582869e-009	4.109054688e+003	1.202535294e-009	4.109054688e+003	1.276216355e-009	4.109054688e+003	1.954558515e-009	4.109054688e+003	1.216147627e-009	4.109054688e+003	1.458850485e-009
4.109177246e+003	1.898209812e-009	4.109177246e+003	1.123037552e-009	4.109177246e+003	1.064328514e-009	4.109177246e+003	1.920003490e-009	4.109177246e+003	1.706256469e-009	4.109177246e+003	1.821656492e-009	4.109177246e+003	1.392993165e-009	4.109177246e+003	1.157512641e-009	4.109177246e+003	1.261388993e-009	4.109177246e+003	1.614841594e-009	4.109177246e+003	1.505938152e-009	4.109177246e+003	1.175251230e-009	4.109177246e+003	1.372111424e-009
4.109299805e+003	1.645175551e-009	4.109299805e+003	1.133198535e-009	4.109299805e+003	1.359167334e-009	4.109299805e+003	1.627227575e-009	4.109299805e+003	1.940013039e-009	4.109299805e+003	1.641709768e-009	4.109299805e+003	1.442961639e-009	4.109299805e+003	1.835933738e-009	4.109299805e+003	2.217821704e-009	4.109299805e+003	1.407060357e-009	4.109299805e+003	1.729355659e-009	4.109299805e+003	1.570648389e-009	4.109299805e+003	1.023281126e-009
4.109422363e+003	1.766237490e-009	4.109422363e+003	1.179613296e-009	4.109422363e+003	1.082183676e-009	4.109422363e+003	2.045837055e-009	4.109422363e+003	1.461198829e-009	4.109422363e+003	1.524262161e-009	4.109422363e+003	1.507109326e-009	4.109422363e+003	1.969136632e-009	4.109422363e+003	1.334209410e-009	4.109422363e+003	1.993927023e-009	4.109422363e+003	1.434687036e-009	4.109422363e+003	9.139222712e-010	4.109422363e+003	1.092756552e-009
[truncated: 48,109 more rows]
